# Supplementary material for: Genome-Wide Analysis of Positively Selected Genes in Seasonal and Non-Seasonal Breeding Species
Source: PLoS One. 2015 May 22;10(5):e0126736. doi: 10.1371/journal.pone.0126736 (PMC4441472; doi:10.1371/journal.pone.0126736)
Supplement: S1 Table — (XLSX) [file pone.0126736.s002.xlsx]

## Sheet: results
Gene sets	Species	Human ID	Gene Symbol	Species ID	Alignment proteic position	Original nucleotide position	positve sites	cdna Alignment sits	Results	Alignment cdna sequences(star pos:end pos:stand)
Distant-Species	CE	ENST00000267199	VPS33A	CE_ENSP00000267199	387	765	CCT	CCT	consistent	gi|67968935|dbj|AB168714.1|(297:1919:+)	gi|90085109|dbj|AB174234.1|(1:1055:+)
Distant-Species	CE	ENST00000330062	IDH2	CE_ENSP00000331897	370	954	GAG	CAT	inconsistent	gi|67970961|dbj|AB169742.1|(200:1440:+)
Distant-Species	CE	ENST00000330062	IDH2	CE_ENSP00000331897	373	963	CCC	GTC	inconsistent	gi|67970961|dbj|AB169742.1|(200:1440:+)
Distant-Species	CE	ENST00000377768	SNX5	CE_ENSP00000366998	218	576	GTG	GTG	consistent	gi|90079300|dbj|AB172268.1|(1:653:+)
Distant-Species	CE	ENST00000377768	SNX5	CE_ENSP00000366998	219	579	CTG	CTG	consistent	gi|90079300|dbj|AB172268.1|(1:653:+)
Distant-Species	CE	ENST00000377768	SNX5	CE_ENSP00000366998	220	582	ATT	ATG	inconsistent	gi|90079300|dbj|AB172268.1|(1:653:+)
Distant-Species	CE	ENST00000377768	SNX5	CE_ENSP00000366998	345	957	GAT	GAA	inconsistent	gi|90079300|dbj|AB172268.1|(1:653:+)
Distant-Species	CE	ENST00000377768	SNX5	CE_ENSP00000366998	349	969	GAA	AAA	inconsistent	gi|90079300|dbj|AB172268.1|(1:653:+)
Distant-Species	CE	ENST00000377768	SNX5	CE_ENSP00000366998	350	972	TCT	GCT	inconsistent	gi|90079300|dbj|AB172268.1|(1:653:+)
Distant-Species	CE	ENST00000377768	SNX5	CE_ENSP00000366998	354	984	GTC	GCC	inconsistent	gi|90079300|dbj|AB172268.1|(1:653:+)
Distant-Species	CE	ENST00000377768	SNX5	CE_ENSP00000366998	361	1005	ATC	GTC	inconsistent	gi|90079300|dbj|AB172268.1|(1:653:+)
Close-Species	CE	ENST00000232375	PFKFB4	CE_ENSP00000232375	54	156	GGC	ACC	inconsistent	gi|67968593|dbj|AB168541.1|(192:1598:+)	gi|90084416|dbj|AB173988.1|(421:517:+)
Close-Species	CE	ENST00000251496	NCAPG	CE_ENSP00000251496	570	1590	GTC	GCC	inconsistent	gi|67968020|dbj|AB168369.1|(1:2704:+)
Close-Species	CE	ENST00000251496	NCAPG	CE_ENSP00000251496	571	1593	AAA	AGA	inconsistent	gi|67968020|dbj|AB168369.1|(1:2704:+)
Close-Species	CE	ENST00000251496	NCAPG	CE_ENSP00000251496	572	1596	AGA	ATA	inconsistent	gi|67968020|dbj|AB168369.1|(1:2704:+)
Close-Species	CE	ENST00000251496	NCAPG	CE_ENSP00000251496	574	1602	GTT	CTT	inconsistent	gi|67968020|dbj|AB168369.1|(1:2704:+)
Close-Species	CE	ENST00000251496	NCAPG	CE_ENSP00000251496	581	1623	TTT	CTT	inconsistent	gi|67968020|dbj|AB168369.1|(1:2704:+)
Close-Species	CE	ENST00000251496	NCAPG	CE_ENSP00000251496	949	2727	GAG	GAG	consistent	gi|67968020|dbj|AB168369.1|(1:2704:+)
Close-Species	CE	ENST00000260956	SSB	CE_ENSP00000386636	63	186	ATG	ACA	inconsistent	gi|90076419|dbj|AB170827.1|(102:671:+)	gi|90076381|dbj|AB170808.1|(107:676:+)
Close-Species	CE	ENST00000260956	SSB	CE_ENSP00000386636	64	189	GTG	GAC	inconsistent	gi|90076419|dbj|AB170827.1|(102:671:+)	gi|90076381|dbj|AB170808.1|(107:676:+)
Close-Species	CE	ENST00000267199	VPS33A	CE_ENSP00000267199	278	765	CCT	GGTAAGGACCT	inconsistent	gi|67968935|dbj|AB168714.1|(297:1919:+)	gi|90085109|dbj|AB174234.1|(1:1055:+)
Close-Species	CE	ENST00000268379	UQCRC2	CE_ENSP00000268379	62	183	CTT	GGT	inconsistent	gi|67971033|dbj|AB169778.1|(132:1490:+)	gi|67969750|dbj|AB169130.1|(52:1410:+)	gi|90076301|dbj|AB170768.1|(55:1413:+)
Close-Species	CE	ENST00000291744	FCN2	CE_ENSP00000376722	213	462	GGA	TTC	inconsistent	gi|13676534|dbj|AB060263.1|(753:1383:+)
Close-Species	CE	ENST00000295984	PRRT3	CE_ENSP00000392511	508	1509	TGG	TTG	inconsistent	gi|148717120|dbj|AB046632.2|(697:1160:+)	gi|26082611|dbj|AK031947.1|(1143:1773:+)
Close-Species	CE	ENST00000295984	PRRT3	CE_ENSP00000392511	545	1620	AAC	TAC	inconsistent	gi|148717120|dbj|AB046632.2|(697:1160:+)	gi|26082611|dbj|AK031947.1|(1143:1773:+)
Close-Species	CE	ENST00000305596	CD2BP2	CE_ENSP00000304903	296	867	CTG	ACG	inconsistent	gi|90079184|dbj|AB172210.1|(62:1080:+)
Close-Species	CE	ENST00000310300	LRCH4	CE_ENSP00000309689	418	1251	GCA	CAG	inconsistent	gi|67968077|dbj|AB168398.1|(893:1101:+)
Close-Species	CE	ENST00000310300	LRCH4	CE_ENSP00000309689	419	1254	GGA	CAG	inconsistent	gi|67968077|dbj|AB168398.1|(893:1101:+)
Close-Species	CE	ENST00000311481	RAB1B	CE_ENSP00000377642	143	405	TGT	GCC	inconsistent	gi|67967931|dbj|AB168324.1|(85:687:+)
Close-Species	CE	ENST00000322995	WDR45	CE_ENSP00000365543	343	1008	GAG	ATC	inconsistent	gi|90080526|dbj|AB172683.1|(393:1026:+)
Close-Species	CE	ENST00000329276	NOP56	CE_ENSP00000370589	435	1278	AGG	CAG	inconsistent	gi|15021885|dbj|AB066543.1|(518:1944:+)
Close-Species	CE	ENST00000330062	IDH2	CE_ENSP00000331897	480	954	GAG	CAT	inconsistent	gi|67970961|dbj|AB169742.1|(200:1440:+)
Close-Species	CE	ENST00000330062	IDH2	CE_ENSP00000331897	483	963	CCC	GTC	inconsistent	gi|67970961|dbj|AB169742.1|(200:1440:+)
Close-Species	CE	ENST00000368836	METTL10	CE_ENSP00000357830	296	795	TAC	CTC	inconsistent	gi|148717186|dbj|AB048987.2|(1559:1602:+)	gi|90077959|dbj|AB171597.1|(323:373:+)	gi|90077603|dbj|AB171419.1|(27:78:+)	gi|13874610|dbj|AB060923.1|(1425:1501:-)	gi|90077181|dbj|AB171208.1|(862:950:-)	gi|90084028|dbj|AB173903.1|(1370:1445:-)	gi|90082510|dbj|AB173375.1|(1697:1752:-)	gi|90083992|dbj|AB173885.1|(1167:1244:-)	gi|90083009|dbj|AB173525.1|(1923:1977:-)	gi|9967296|dbj|AB047937.1|(1731:1805:-)	gi|90078549|dbj|AB171892.1|(389:504:-)	gi|90077709|dbj|AB171472.1|(386:469:-)	gi|90083522|dbj|AB173782.1|(305:366:-)	gi|90082382|dbj|AB173311.1|(1877:1958:-)	gi|13676424|dbj|AB060193.1|(1416:1486:-)	gi|13676428|dbj|AB060196.1|(1500:1609:-)	gi|10241861|dbj|AB048963.1|(2086:2184:-)	gi|90082510|dbj|AB173375.1|(388:501:-)	gi|90081841|dbj|AB173140.1|(1234:1300:+)	gi|90077957|dbj|AB171596.1|(371:446:-)	gi|12698243|dbj|AB055339.1|(2830:2904:-)	gi|90086234|dbj|AB174608.1|(2263:2365:-)	gi|90077175|dbj|AB171205.1|(1043:1152:-)	gi|67972091|dbj|AB179337.1|(627:736:+)	gi|90078946|dbj|AB172091.1|(1641:1759:+)	gi|13358915|dbj|AB056413.1|(2054:2135:-)	gi|16041187|dbj|AB072792.1|(2578:2677:-)	gi|67968674|dbj|AB168582.1|(1531:1639:+)	gi|90085548|dbj|AB174453.1|(1519:1626:+)	gi|90077417|dbj|AB171326.1|(349:420:+)	gi|13874583|dbj|AB060906.1|(2269:2384:-)	gi|13874526|dbj|AB060870.1|(1668:1772:-)	gi|90078045|dbj|AB171640.1|(516:595:-)	gi|15208248|dbj|AB070204.1|(1118:1197:-)	gi|26449286|dbj|AB097546.1|(1591:1705:+)	gi|15021861|dbj|AB066529.1|(2174:2288:-)	gi|67972105|dbj|AB179344.1|(1898:2002:-)	gi|67971683|dbj|AB179133.1|(2248:2317:-)	gi|90084933|dbj|AB174146.1|(1058:1118:-)	gi|90086418|dbj|AB174700.1|(755:858:+)
Close-Species	CE	ENST00000373836	PHACTR4	CE_ENSP00000362942	363	1014	AGT	TCT	inconsistent	gi|67967630|dbj|AB168173.1|(791:2436:+)
Close-Species	CE	ENST00000377768	SNX5	CE_ENSP00000366998	218	576	GTG	GTG	consistent	gi|90079300|dbj|AB172268.1|(1:653:+)
Close-Species	CE	ENST00000377768	SNX5	CE_ENSP00000366998	219	579	CTG	CTG	consistent	gi|90079300|dbj|AB172268.1|(1:653:+)
Close-Species	CE	ENST00000377768	SNX5	CE_ENSP00000366998	220	582	ATT	ATG	inconsistent	gi|90079300|dbj|AB172268.1|(1:653:+)
Close-Species	CE	ENST00000377768	SNX5	CE_ENSP00000366998	346	957	GAT	GAA	inconsistent	gi|90079300|dbj|AB172268.1|(1:653:+)
Close-Species	CE	ENST00000377768	SNX5	CE_ENSP00000366998	350	969	GAA	AAA	inconsistent	gi|90079300|dbj|AB172268.1|(1:653:+)
Close-Species	CE	ENST00000377768	SNX5	CE_ENSP00000366998	351	972	TCT	GCT	inconsistent	gi|90079300|dbj|AB172268.1|(1:653:+)
Close-Species	CE	ENST00000377768	SNX5	CE_ENSP00000366998	355	984	GTC	GCC	inconsistent	gi|90079300|dbj|AB172268.1|(1:653:+)
Close-Species	CE	ENST00000377768	SNX5	CE_ENSP00000366998	362	1005	ATC	GTC	inconsistent	gi|90079300|dbj|AB172268.1|(1:653:+)
Close-Species	CE	ENST00000421699	GOLGA2	CE_ENSMMUP00000033534	1066	1704	TCA	CTG	inconsistent	gi|90084646|dbj|AB174103.1|(1013:1341:+)
Close-Species	CE	ENST00000421699	GOLGA2	CE_ENSMMUP00000033534	1076	1734	ACG	GAG	inconsistent	gi|90084646|dbj|AB174103.1|(1013:1341:+)
Close-Species	Chimp	ENST00000011653	CD4	ENSPTRT00000062277	438	1311	AAA	CTC	inconsistent	gi|176650|gb|M31135.1|CHPCD4A(158:1531:+)
Close-Species	Chimp	ENST00000378295	TP73	ENSPTRT00000000142	191	534	CAT	GTG	inconsistent	gi|343961392|dbj|AK305292.1|(256:469:+)
Close-Species	Chimp	ENST00000553780	SERPINA5	ENSPTRT00000012306	326	957	CAT	AAT	inconsistent	gi|343960642|dbj|AK304917.1|(172:1389:+)	gi|343962262|dbj|AK305725.1|(77:1294:+)
Distant-Species	Dog	ENST00000430202	ALB	ENSCAFT00000037121	363	1038	CAG	CAG	consistent	gi|22531687|dbj|AB090854.1|(36:1386:+)
Distant-Species	Horse	ENST00000266659	GLIPR1	ENSECAT00000016491	220	597	GTC	GTC	consistent	gi|335869001|gb|JL637410.1|(1:225:-)
Distant-Species	Horse	ENST00000345102	SMEK2	ENSECAT00000014967	600	1590	ACA	CAC	inconsistent	gi|347953702|gb|JL640013.1|(4:1598:+)
Distant-Species	Horse	ENST00000354911	WAC	ENSECAT00000006268	939	1701	ATA	GCA	inconsistent	gi|349605811|gb|JL641119.1|(1:539:+)
Distant-Species	Horse	ENST00000354911	WAC	ENSECAT00000006268	941	1707	GTC	AGA	inconsistent	gi|349605811|gb|JL641119.1|(1:539:+)
Distant-Species	Horse	ENST00000354911	WAC	ENSECAT00000006268	943	1713	TCT	CGA	inconsistent	gi|349605811|gb|JL641119.1|(1:539:+)
Distant-Species	Horse	ENST00000357388	SMC4	ENSECAT00000024113	53	33	GCT	GCT	consistent	gi|347953195|gb|JL622452.1|(1:1425:+)
Distant-Species	Horse	ENST00000357388	SMC4	ENSECAT00000024113	872	2490	AAT	AAT	consistent	gi|347953365|gb|JL625845.1|(1:1537:+)
Distant-Species	Horse	ENST00000357388	SMC4	ENSECAT00000024113	975	2799	TGC	TGC	consistent	gi|347953365|gb|JL625845.1|(1:1537:+)
Distant-Species	Horse	ENST00000357479	STRN3	ENSECAT00000011294	551	1551	CAA	AGT	inconsistent	gi|335837433|gb|JL619991.1|(1:793:-)
Distant-Species	Horse	ENST00000370008	STXBP3	ENSECAT00000022854	273	123	AGA	TAT	inconsistent	gi|349603348|gb|JL619787.1|(40:851:+)
Distant-Species	Horse	ENST00000370008	STXBP3	ENSECAT00000022854	275	129	TAC	CAG	inconsistent	gi|349603348|gb|JL619787.1|(40:851:+)
Distant-Species	Horse	ENST00000370008	STXBP3	ENSECAT00000022854	276	132	TCA	ATG	inconsistent	gi|349603348|gb|JL619787.1|(40:851:+)
Distant-Species	Horse	ENST00000370008	STXBP3	ENSECAT00000022854	351	357	AGC	CAA	inconsistent	gi|349603348|gb|JL619787.1|(40:851:+)
Distant-Species	Horse	ENST00000389061	SACM1L	ENSECAT00000010050	284	726	TGC	GTA	inconsistent	gi|335846194|gb|JL624383.1|(1:342:+)
Distant-Species	Horse	ENST00000423947	ANO6	ENSECAT00000013517	974	2634	TTC	TTC	consistent	gi|335861762|gb|JL634321.1|(1:153:+)
Distant-Species	Human	ENST00000254605	RRP8	ENST00000254605	155	177	TGT	TGT	consistent	gi|2662098|dbj|AB007869.1|(25:1392:+)	gi|33990830|gb|BC001071.2|(80:1447:+)	gi|13874418|dbj|D87060.1|(1:1368:+)	gi|56605769|ref|NM_001008346.1|(165:267:+)	gi|54648386|gb|BC085119.1|(165:267:+)
Distant-Species	Human	ENST00000254605	RRP8	ENST00000254605	309	591	TGT	TGT	consistent	gi|2662098|dbj|AB007869.1|(25:1392:+)	gi|33990830|gb|BC001071.2|(80:1447:+)	gi|13874418|dbj|D87060.1|(1:1368:+)	gi|92443733|gb|BC015608.1|(660:1456:+)
Distant-Species	Human	ENST00000358078	ACCN4	ENST00000358078	168	483	CCT	CCT	consistent	gi|45708701|gb|BC031812.1|(175:1410:+)	gi|14714603|gb|BC010439.1|(15:1413:+)	gi|164696724|dbj|AK308804.1|(32:1487:+)	gi|164689360|dbj|AK309373.1|(1:1340:+)	gi|33416488|gb|BC055772.1|(1:1750:+)	gi|28386096|gb|BC046481.1|(4:1572:+)
Distant-Species	Human	ENST00000369582	CGA	ENST00000369582	10	27	ATC	ATC	consistent	gi|356874783|ref|NM_001252383.1|(143:231:+)	gi|356874782|ref|NM_000735.3|(143:490:+)	gi|32822883|gb|BC055080.1|(104:451:+)	gi|31868|emb|V00518.1|(51:398:+)	gi|18089140|gb|BC020782.1|(102:449:+)	gi|164698103|dbj|AK311972.1|(100:447:+)	gi|15012102|gb|BC010957.1|(106:453:+)	gi|56789020|gb|BC087926.1|(96:135:+)	gi|118129833|ref|NM_009889.2|(98:137:+)	gi|325910833|ref|NM_173901.3|(106:464:+)
Distant-Species	Human	ENST00000369582	CGA	ENST00000369582	101	288	GGT	GGT	consistent	gi|356874783|ref|NM_001252383.1|(323:583:+)	gi|356874782|ref|NM_000735.3|(143:490:+)	gi|33341715|gb|AF370393.1|(2:78:+)	gi|32822883|gb|BC055080.1|(104:451:+)	gi|31868|emb|V00518.1|(51:398:+)	gi|18089140|gb|BC020782.1|(102:449:+)	gi|164698103|dbj|AK311972.1|(100:447:+)	gi|15012102|gb|BC010957.1|(106:453:+)	gi|606|emb|X00050.1|(239:436:+)	gi|56789020|gb|BC087926.1|(258:439:+)	gi|325910833|ref|NM_173901.3|(106:464:+)	gi|118129833|ref|NM_009889.2|(260:441:+)	gi|38648853|gb|BC063160.1|(188:447:+)
Distant-Species	Human	ENST00000369582	CGA	ENST00000369582	102	291	TTC	TTC	consistent	gi|356874783|ref|NM_001252383.1|(323:583:+)	gi|356874782|ref|NM_000735.3|(143:490:+)	gi|33341715|gb|AF370393.1|(2:78:+)	gi|32822883|gb|BC055080.1|(104:451:+)	gi|31868|emb|V00518.1|(51:398:+)	gi|18089140|gb|BC020782.1|(102:449:+)	gi|164698103|dbj|AK311972.1|(100:447:+)	gi|15012102|gb|BC010957.1|(106:453:+)	gi|606|emb|X00050.1|(239:436:+)	gi|56789020|gb|BC087926.1|(258:439:+)	gi|325910833|ref|NM_173901.3|(106:464:+)	gi|118129833|ref|NM_009889.2|(260:441:+)	gi|38648853|gb|BC063160.1|(188:447:+)
Distant-Species	Human	ENST00000369582	CGA	ENST00000369582	109	312	GCG	GCG	consistent	gi|356874783|ref|NM_001252383.1|(323:583:+)	gi|356874782|ref|NM_000735.3|(143:490:+)	gi|33341715|gb|AF370393.1|(91:128:-)	gi|33341715|gb|AF370393.1|(2:78:+)	gi|32822883|gb|BC055080.1|(104:451:+)	gi|31868|emb|V00518.1|(51:398:+)	gi|18089140|gb|BC020782.1|(102:449:+)	gi|164698103|dbj|AK311972.1|(100:447:+)	gi|15012102|gb|BC010957.1|(106:453:+)	gi|606|emb|X00050.1|(239:436:+)	gi|56789020|gb|BC087926.1|(258:439:+)	gi|325910833|ref|NM_173901.3|(106:464:+)	gi|118129833|ref|NM_009889.2|(260:441:+)	gi|38648853|gb|BC063160.1|(188:447:+)
Distant-Species	Human	ENST00000369582	CGA	ENST00000369582	11	30	TTT	TTT	consistent	gi|356874783|ref|NM_001252383.1|(143:231:+)	gi|356874782|ref|NM_000735.3|(143:490:+)	gi|32822883|gb|BC055080.1|(104:451:+)	gi|31868|emb|V00518.1|(51:398:+)	gi|18089140|gb|BC020782.1|(102:449:+)	gi|164698103|dbj|AK311972.1|(100:447:+)	gi|15012102|gb|BC010957.1|(106:453:+)	gi|56789020|gb|BC087926.1|(96:135:+)	gi|118129833|ref|NM_009889.2|(98:137:+)	gi|325910833|ref|NM_173901.3|(106:464:+)
Distant-Species	Human	ENST00000369582	CGA	ENST00000369582	21	60	GTT	GTT	consistent	gi|356874783|ref|NM_001252383.1|(143:231:+)	gi|356874782|ref|NM_000735.3|(143:490:+)	gi|32822883|gb|BC055080.1|(104:451:+)	gi|31868|emb|V00518.1|(51:398:+)	gi|18089140|gb|BC020782.1|(102:449:+)	gi|164698103|dbj|AK311972.1|(100:447:+)	gi|15012102|gb|BC010957.1|(106:453:+)	gi|325910833|ref|NM_173901.3|(106:464:+)
Distant-Species	Human	ENST00000369582	CGA	ENST00000369582	44	117	CCA	CCA	consistent	gi|356874783|ref|NM_001252383.1|(323:583:+)	gi|356874782|ref|NM_000735.3|(143:490:+)	gi|32822883|gb|BC055080.1|(104:451:+)	gi|31868|emb|V00518.1|(51:398:+)	gi|18089140|gb|BC020782.1|(102:449:+)	gi|164698103|dbj|AK311972.1|(100:447:+)	gi|15012102|gb|BC010957.1|(106:453:+)	gi|325910833|ref|NM_173901.3|(106:464:+)	gi|38648853|gb|BC063160.1|(188:447:+)
Distant-Species	Human	ENST00000369582	CGA	ENST00000369582	48	129	CAG	CAG	consistent	gi|356874783|ref|NM_001252383.1|(323:583:+)	gi|356874782|ref|NM_000735.3|(143:490:+)	gi|32822883|gb|BC055080.1|(104:451:+)	gi|31868|emb|V00518.1|(51:398:+)	gi|18089140|gb|BC020782.1|(102:449:+)	gi|164698103|dbj|AK311972.1|(100:447:+)	gi|15012102|gb|BC010957.1|(106:453:+)	gi|325910833|ref|NM_173901.3|(106:464:+)	gi|38648853|gb|BC063160.1|(188:447:+)
Distant-Species	Human	ENST00000369582	CGA	ENST00000369582	54	147	CTT	CTT	consistent	gi|356874783|ref|NM_001252383.1|(323:583:+)	gi|356874782|ref|NM_000735.3|(143:490:+)	gi|32822883|gb|BC055080.1|(104:451:+)	gi|31868|emb|V00518.1|(51:398:+)	gi|18089140|gb|BC020782.1|(102:449:+)	gi|164698103|dbj|AK311972.1|(100:447:+)	gi|15012102|gb|BC010957.1|(106:453:+)	gi|325910833|ref|NM_173901.3|(106:464:+)	gi|38648853|gb|BC063160.1|(188:447:+)
Distant-Species	Human	ENST00000369582	CGA	ENST00000369582	69	192	CTA	CTA	consistent	gi|356874783|ref|NM_001252383.1|(323:583:+)	gi|356874782|ref|NM_000735.3|(143:490:+)	gi|32822883|gb|BC055080.1|(104:451:+)	gi|31868|emb|V00518.1|(51:398:+)	gi|18089140|gb|BC020782.1|(102:449:+)	gi|164698103|dbj|AK311972.1|(100:447:+)	gi|15012102|gb|BC010957.1|(106:453:+)	gi|95132455|gb|BC116611.1|(165:272:+)	gi|606|emb|X00050.1|(239:436:+)	gi|56789020|gb|BC087926.1|(258:439:+)	gi|325910833|ref|NM_173901.3|(106:464:+)	gi|118129833|ref|NM_009889.2|(260:441:+)	gi|38648853|gb|BC063160.1|(188:447:+)
Distant-Species	Human	ENST00000369582	CGA	ENST00000369582	93	264	TAT	TAT	consistent	gi|356874783|ref|NM_001252383.1|(323:583:+)	gi|356874782|ref|NM_000735.3|(143:490:+)	gi|33341715|gb|AF370393.1|(2:78:+)	gi|32822883|gb|BC055080.1|(104:451:+)	gi|31868|emb|V00518.1|(51:398:+)	gi|18089140|gb|BC020782.1|(102:449:+)	gi|164698103|dbj|AK311972.1|(100:447:+)	gi|15012102|gb|BC010957.1|(106:453:+)	gi|606|emb|X00050.1|(239:436:+)	gi|56789020|gb|BC087926.1|(258:439:+)	gi|325910833|ref|NM_173901.3|(106:464:+)	gi|118129833|ref|NM_009889.2|(260:441:+)	gi|38648853|gb|BC063160.1|(188:447:+)
Distant-Species	Human	ENST00000369582	CGA	ENST00000369582	94	267	AAC	AAC	consistent	gi|356874783|ref|NM_001252383.1|(323:583:+)	gi|356874782|ref|NM_000735.3|(143:490:+)	gi|33341715|gb|AF370393.1|(2:78:+)	gi|32822883|gb|BC055080.1|(104:451:+)	gi|31868|emb|V00518.1|(51:398:+)	gi|18089140|gb|BC020782.1|(102:449:+)	gi|164698103|dbj|AK311972.1|(100:447:+)	gi|15012102|gb|BC010957.1|(106:453:+)	gi|606|emb|X00050.1|(239:436:+)	gi|56789020|gb|BC087926.1|(258:439:+)	gi|325910833|ref|NM_173901.3|(106:464:+)	gi|118129833|ref|NM_009889.2|(260:441:+)	gi|38648853|gb|BC063160.1|(188:447:+)
Distant-Species	Human	ENST00000398884	TOMM6	ENST00000398884	5	12	ACT	ACT	consistent	gi|78174357|gb|BC107435.1|(32:253:+)	gi|6808159|emb|AL137721.1|(2702:2923:+)	gi|45595696|gb|BC067252.1|(36:257:+)	gi|377823718|ref|NM_001256791.1|(2:223:+)	gi|24081020|gb|BC027896.1|(2451:2672:+)	gi|18490139|gb|BC022274.1|(14:235:+)	gi|17391368|gb|BC018624.1|(20:241:+)	gi|17066370|emb|AJ420506.1|(965:1186:+)	gi|16359021|gb|BC015975.1|(38:259:+)	gi|90078553|dbj|AB171894.1|(1013:1140:+)
Close-Species	Human	ENST00000261007	CHRNA1	ENST00000261007	156	465	CAG	CAG	consistent	gi|33873506|gb|BC006314.2|(292:838:+)	gi|28308|emb|Y00762.1|(281:1419:+)	gi|194388801|dbj|AK299445.1|(68:1513:+)	gi|164694908|dbj|AK315312.1|(311:1449:+)	gi|158256111|dbj|AK291338.1|(252:1390:+)	gi|998469|gb|S77094.1|(281:1419:+)	gi|49|emb|X02509.1|(260:1398:+)	gi|31341406|ref|NM_176664.2|(260:1398:+)	gi|425905338|ref|NM_007389.5|(284:1422:+)	gi|187951752|gb|BC137678.1|(284:1422:+)	gi|116138295|gb|BC125439.1|(284:1422:+)	gi|39850024|gb|BC064235.1|(303:946:+)	gi|49119339|gb|BC073452.1|(397:1031:+)
Close-Species	Human	ENST00000261007	CHRNA1	ENST00000261007	232	693	TCC	TCC	consistent	gi|33873506|gb|BC006314.2|(292:838:+)	gi|28308|emb|Y00762.1|(281:1419:+)	gi|194388801|dbj|AK299445.1|(68:1513:+)	gi|164694908|dbj|AK315312.1|(311:1449:+)	gi|158256111|dbj|AK291338.1|(252:1390:+)	gi|998469|gb|S77094.1|(281:1419:+)	gi|49|emb|X02509.1|(260:1398:+)	gi|31341406|ref|NM_176664.2|(260:1398:+)	gi|425905338|ref|NM_007389.5|(284:1422:+)	gi|187951752|gb|BC137678.1|(284:1422:+)	gi|116138295|gb|BC125439.1|(284:1422:+)	gi|112420054|gb|BT026871.1|(521:1093:+)	gi|51858464|gb|BC081554.1|(513:1153:+)	gi|39850024|gb|BC064235.1|(303:946:+)	gi|49119339|gb|BC073452.1|(397:1031:+)
Close-Species	Human	ENST00000358078	ACCN4	ENST00000358078	162	483	CCT	CCT	consistent	gi|45708701|gb|BC031812.1|(175:1410:+)	gi|14714603|gb|BC010439.1|(15:1413:+)	gi|164696724|dbj|AK308804.1|(32:1487:+)	gi|164689360|dbj|AK309373.1|(1:1340:+)	gi|33416488|gb|BC055772.1|(1:1750:+)	gi|28386096|gb|BC046481.1|(4:1572:+)
Close-Species	Human	ENST00000397420	CD151	ENST00000397420	175	516	CAG	CAG	consistent	gi|87159823|ref|NM_001039490.1|(79:837:+)	gi|87159821|ref|NM_139029.1|(141:899:+)	gi|87159819|ref|NM_139030.3|(83:841:+)	gi|87159810|ref|NM_004357.4|(145:903:+)	gi|61366265|gb|AY890900.1|(1:759:+)	gi|61356386|gb|AY888295.1|(1:759:+)	gi|60833781|gb|AY894028.1|(1:759:+)	gi|541612|gb|U14650.1|HSU14650(60:818:+)	gi|33876111|gb|BC001374.2|(84:842:+)	gi|33870216|gb|BC013302.2|(117:875:+)	gi|158259606|dbj|AK293073.1|(112:870:+)	gi|7328021|emb|AL161965.1|(707:1190:+)	gi|62897932|dbj|AK223186.1|(88:846:+)	gi|61356396|gb|AY888296.1|(1:759:+)	gi|13358633|dbj|AB056386.1|(1532:2015:+)	gi|47940146|gb|BC072515.1|(153:911:+)	gi|15126599|gb|BC012236.1|(38:796:+)
Close-Species	Human	ENST00000397420	CD151	ENST00000397420	193	570	CTT	CTT	consistent	gi|87159823|ref|NM_001039490.1|(79:837:+)	gi|87159821|ref|NM_139029.1|(141:899:+)	gi|87159819|ref|NM_139030.3|(83:841:+)	gi|87159810|ref|NM_004357.4|(145:903:+)	gi|61366265|gb|AY890900.1|(1:759:+)	gi|61356386|gb|AY888295.1|(1:759:+)	gi|60833781|gb|AY894028.1|(1:759:+)	gi|541612|gb|U14650.1|HSU14650(60:818:+)	gi|33876111|gb|BC001374.2|(84:842:+)	gi|33870216|gb|BC013302.2|(117:875:+)	gi|158259606|dbj|AK293073.1|(112:870:+)	gi|7328021|emb|AL161965.1|(707:1190:+)	gi|62897932|dbj|AK223186.1|(88:846:+)	gi|61356396|gb|AY888296.1|(1:759:+)	gi|13358633|dbj|AB056386.1|(1532:2015:+)	gi|34785862|gb|BC057639.1|(654:733:+)	gi|47940146|gb|BC072515.1|(153:911:+)	gi|15126599|gb|BC012236.1|(38:796:+)	gi|194374874|dbj|AK300920.1|(562:657:+)	gi|187955069|gb|BC146922.1|(603:698:+)	gi|187955065|gb|BC146917.1|(603:698:+)	gi|121934041|gb|BC127660.1|(423:518:+)	gi|66730383|ref|NM_001024262.1|(678:773:+)	gi|62202022|gb|BC092652.1|(678:773:+)	gi|213417647|ref|NM_001080509.2|(657:752:+)	gi|194375959|dbj|AK293947.1|(604:699:+)	gi|121934215|gb|BC127661.1|(423:518:+)
Close-Species	Human	ENST00000398761	MICU1	ENST00000398761	253	744	ATT	CAG	inconsistent	gi|306922380|ref|NM_006077.3|(184:1617:+)	gi|306922383|ref|NM_001195519.1|(186:961:+)	gi|194382171|dbj|AK296086.1|(153:928:+)	gi|5911854|emb|AL117423.1|(75:1508:+)	gi|33991005|gb|BC004216.2|(96:1523:+)	gi|33869808|gb|BC004190.2|(96:1523:+)	gi|306922381|ref|NM_001195518.1|(184:1611:+)	gi|194390949|dbj|AK298347.1|(362:1137:+)	gi|16741687|gb|BC016641.1|(59:1486:+)	gi|110624130|dbj|AK225695.1|(72:1499:+)	gi|110623674|dbj|AK225298.1|(88:1515:+)	gi|10435201|dbj|AK023318.1|(103:1530:+)	gi|3297881|emb|Y17711.1|(9:939:+)	gi|10434244|dbj|AK022697.1|(2:708:+)	gi|90075587|dbj|AB170411.1|(71:1506:+)	gi|67970929|dbj|AB169726.1|(119:1545:+)	gi|90076651|dbj|AB170943.1|(87:1336:+)	gi|40786510|ref|NM_199412.1|(325:1466:+)	gi|38541060|gb|BC062075.1|(325:1466:+)	gi|20072347|gb|BC026566.1|(381:1508:+)	gi|18605857|gb|BC023042.1|(314:1441:+)	gi|17390747|gb|BC018320.1|(371:1498:+)	gi|18605990|gb|BC023022.1|(365:1504:+)
Close-Species	Macaque	ENST00000382422	BAZ1A	ENSMMUT00000021132	662	1362	AAT	GAA	inconsistent	gi|297297681|ref|XM_001082156.2|(1666:1876:+)	gi|387541281|gb|JV635928.1|(1429:2133:+)
Close-Species	Macaque	ENST00000382422	BAZ1A	ENSMMUT00000021132	663	1365	TTA	GTA	inconsistent	gi|297297681|ref|XM_001082156.2|(1666:1876:+)	gi|387541281|gb|JV635928.1|(1429:2133:+)
Distant-Species	Mouse	ENST00000216286	NID2	ENSMUST00000022340	1434	2775	GAG	GAG	consistent	gi|34784224|gb|BC057016.1|(10:4218:+)	gi|34536643|dbj|AK128978.1|(1:3009:+)	gi|32451976|gb|BC054746.1|(64:4272:+)	gi|26343026|dbj|AK052839.1|(56:3861:+)	gi|74211293|dbj|AK164258.1|(53:4261:+)	gi|74183802|dbj|AK140832.1|(56:4264:+)	gi|26090830|dbj|AK045306.1|(56:4258:+)	gi|26101381|dbj|AK083629.1|(56:4267:+)	gi|26094694|dbj|AK051664.1|(56:4270:+)
Distant-Species	Mouse	ENST00000221403	DHDH	ENSMUST00000011526	254	750	AAA	AAA	consistent	gi|74181774|dbj|AK154452.1|(16:1014:+)	gi|26339708|dbj|AK005050.2|(35:1033:+)	gi|21618805|gb|BC031710.1|(13:1010:+)	gi|115527544|gb|BC116414.2|(18:1016:+)
Distant-Species	Mouse	ENST00000320188	SWI5	ENSMUST00000113400	336	165	CAT	CAT	consistent	gi|74151571|dbj|AK166608.1|(128:459:+)	gi|56040827|dbj|AK216650.1|(1:284:+)	gi|26104747|dbj|AK088274.1|(145:476:+)	gi|26088528|dbj|AK041567.1|(126:457:+)	gi|26082589|dbj|AK031907.1|(152:483:+)	gi|21284394|gb|BC021748.1|(134:465:+)	gi|12850913|dbj|AK013517.1|(144:475:+)
Distant-Species	Mouse	ENST00000320188	SWI5	ENSMUST00000113400	373	276	TCA	TCA	consistent	gi|74151571|dbj|AK166608.1|(128:459:+)	gi|56040827|dbj|AK216650.1|(1:284:+)	gi|26104747|dbj|AK088274.1|(145:476:+)	gi|26088528|dbj|AK041567.1|(126:457:+)	gi|26082589|dbj|AK031907.1|(152:483:+)	gi|21284394|gb|BC021748.1|(134:465:+)	gi|12858663|dbj|AK018775.1|(172:328:+)	gi|12850913|dbj|AK013517.1|(144:475:+)	gi|56034627|dbj|AK210450.1|(1:139:+)
Distant-Species	Mouse	ENST00000420323	DNAH1	ENSMUST00000048603	3817	9537	ACA	ACA	consistent	gi|74201036|dbj|AK163552.1|(10:2740:+)	gi|26091474|dbj|AK046346.1|(10:2740:+)	gi|26342826|dbj|AK052631.1|(16:3445:+)
Close-Species	Orangutan	ENST00000205636	CMTM6	ENSPPYT00000016330	103	303	AGT	GTA	inconsistent	gi|55725343|emb|CR857239.1|(108:656:+)
Close-Species	Orangutan	ENST00000205636	CMTM6	ENSPPYT00000016330	105	309	AAT	AAT	consistent	gi|55725343|emb|CR857239.1|(108:656:+)
Close-Species	Orangutan	ENST00000205636	CMTM6	ENSPPYT00000016330	106	312	CAG	TCG	inconsistent	gi|55725343|emb|CR857239.1|(108:656:+)
Close-Species	Orangutan	ENST00000221957	PLIN3	ENSPPYT00000010976	223	465	GCG	CGC	inconsistent	gi|55728724|emb|CR858903.1|(54:1355:+)
Close-Species	Orangutan	ENST00000221957	PLIN3	ENSPPYT00000010976	242	519	ACA	CAA	inconsistent	gi|55728724|emb|CR858903.1|(54:1355:+)
Close-Species	Orangutan	ENST00000234831	TMEM59	ENSPPYT00000001589	296	852	CTC	GAA	inconsistent	gi|55730779|emb|CR859956.1|(26:994:+)
Close-Species	Orangutan	ENST00000261772	AARS	ENSPPYT00000008865	210	573	ACG	ACG	consistent	gi|55727910|emb|CR858480.1|(145:1203:+)
Close-Species	Orangutan	ENST00000262394	WSB1	ENSPPYT00000009452	59	174	CAC	AAG	inconsistent	gi|55732303|emb|CR860741.1|(313:1025:+)
Close-Species	Orangutan	ENST00000262394	WSB1	ENSPPYT00000009452	67	198	GCT	CTT	inconsistent	gi|55732303|emb|CR860741.1|(313:1025:+)
Close-Species	Orangutan	ENST00000262776	LGALS3BP	ENSPPYT00000010154	381	909	ACC	GAC	inconsistent	gi|55726990|emb|CR858011.1|(129:1878:+)
Close-Species	Orangutan	ENST00000262776	LGALS3BP	ENSPPYT00000010154	390	936	GCG	AGC	inconsistent	gi|55726990|emb|CR858011.1|(129:1878:+)
Close-Species	Orangutan	ENST00000262776	LGALS3BP	ENSPPYT00000010154	391	939	ACC	ACC	consistent	gi|55726990|emb|CR858011.1|(129:1878:+)
Close-Species	Orangutan	ENST00000262776	LGALS3BP	ENSPPYT00000010154	392	942	TGG	TGG	consistent	gi|55726990|emb|CR858011.1|(129:1878:+)
Close-Species	Orangutan	ENST00000262776	LGALS3BP	ENSPPYT00000010154	567	1392	AGC	TAC	inconsistent	gi|55726990|emb|CR858011.1|(129:1878:+)
Close-Species	Orangutan	ENST00000262776	LGALS3BP	ENSPPYT00000010154	94	114	TCC	ATC	inconsistent	gi|55726990|emb|CR858011.1|(129:1878:+)
Close-Species	Orangutan	ENST00000265069	ZFR	ENSPPYT00000017875	629	1698	ACA	ACA	consistent	gi|55725807|emb|CR857391.1|(984:3270:+)
Close-Species	Orangutan	ENST00000265069	ZFR	ENSPPYT00000017875	630	1701	CAG	CAG	consistent	gi|55725807|emb|CR857391.1|(984:3270:+)
Close-Species	Orangutan	ENST00000279387	PPP4C	ENSPPYT00000008526	170	465	CAT	ATC	inconsistent	gi|55731795|emb|CR860480.1|(144:1064:+)
Close-Species	Orangutan	ENST00000301764	DDB1	ENSPPYT00000003815	419	1233	TGC	CCACTGC	inconsistent	gi|55732121|emb|CR860647.1|(116:3312:+)
Close-Species	Orangutan	ENST00000304056	KBTBD2	ENSPPYT00000020571	196	417	TGC	GCT	inconsistent	gi|55726512|emb|CR857759.1|(201:2069:+)
Close-Species	Orangutan	ENST00000311481	RAB1B	ENSPPYT00000003634	50	129	TGG	TGG	consistent	gi|55726449|emb|CR857726.1|(59:661:+)
Close-Species	Orangutan	ENST00000311481	RAB1B	ENSPPYT00000003634	55	141	GAA	ATCCGA	inconsistent	gi|55726449|emb|CR857726.1|(59:661:+)
Close-Species	Orangutan	ENST00000324589	GALNT14	ENSPPYT00000014547	591	1359	ACC	CAG	inconsistent	gi|55726128|emb|CR857560.1|(4:1656:+)
Close-Species	Orangutan	ENST00000333188	COPB2	ENSPPYT00000016460	907	2463	TCC	GTC	inconsistent	gi|55732091|emb|CR860632.1|(78:2795:+)
Close-Species	Orangutan	ENST00000335757	SLC44A2	ENSPPYT00000011142	759	1989	TGT	TGT	consistent	gi|55732492|emb|CR860838.1|(961:2271:+)
Close-Species	Orangutan	ENST00000340281	ZNF326	ENSPPYT00000001395	85	198	GAA	AGC	inconsistent	gi|55727702|emb|CR858374.1|(255:714:+)
Close-Species	Orangutan	ENST00000340281	ZNF326	ENSPPYT00000001395	86	201	CTG	AGG	inconsistent	gi|55727702|emb|CR858374.1|(255:714:+)
Close-Species	Orangutan	ENST00000343411	MBTPS1	ENSPPYT00000008921	350	1026	ATG	ATG	consistent	gi|55733293|emb|CR861261.1|(533:3688:+)
Close-Species	Orangutan	ENST00000344018	TH1L	ENSPPYT00000012980	279	783	GCG	GCG	consistent	gi|55725385|emb|CR857261.1|(16:1673:+)
Close-Species	Orangutan	ENST00000344018	TH1L	ENSPPYT00000012980	280	786	CAG	CAG	consistent	gi|55725385|emb|CR857261.1|(16:1673:+)
Close-Species	Orangutan	ENST00000344018	TH1L	ENSPPYT00000012980	281	789	TCG	GATCG	inconsistent	gi|55725385|emb|CR857261.1|(16:1673:+)
Close-Species	Orangutan	ENST00000354618	THRAP3	ENSPPYT00000001838	502	297	AGA	GAG	inconsistent	gi|55732961|emb|CR861088.1|(33:1724:+)
Close-Species	Orangutan	ENST00000354618	THRAP3	ENSPPYT00000001838	655	726	GCC	GAGC	inconsistent	gi|55732961|emb|CR861088.1|(33:1724:+)
Close-Species	Orangutan	ENST00000354618	THRAP3	ENSPPYT00000001838	656	729	ATC	ATC	consistent	gi|55732961|emb|CR861088.1|(33:1724:+)
Close-Species	Orangutan	ENST00000354618	THRAP3	ENSPPYT00000001838	657	732	ACT	ACT	consistent	gi|55732961|emb|CR861088.1|(33:1724:+)
Close-Species	Orangutan	ENST00000358024	TMCC2	ENSPPYT00000000349	462	1068	CAG	CAG	consistent	gi|55728913|emb|CR859000.1|(485:2064:+)
Close-Species	Orangutan	ENST00000358024	TMCC2	ENSPPYT00000000349	476	1107	CCC	GGG	inconsistent	gi|55728913|emb|CR859000.1|(485:2064:+)
Close-Species	Orangutan	ENST00000358024	TMCC2	ENSPPYT00000000349	627	1530	TGG	GTG	inconsistent	gi|55728913|emb|CR859000.1|(485:2064:+)	gi|55727303|emb|CR858169.1|(1002:1204:+)
Close-Species	Orangutan	ENST00000359052	SMARCAD1	ENSPPYT00000017356	607	1731	CTT	TCT	inconsistent	gi|55731856|emb|CR860511.1|(1342:2437:+)
Close-Species	Orangutan	ENST00000361951	DARS2	ENSPPYT00000000592	691	1923	TCT	TCT	consistent	gi|55732561|emb|CR860874.1|(1344:2084:+)	gi|55730752|emb|CR859942.1|(340:1408:+)
Close-Species	Orangutan	ENST00000367874	TADA1	ENSPPYT00000000676	229	684	AAT	AAT	consistent	gi|55726959|emb|CR857995.1|(17:1021:+)
Close-Species	Orangutan	ENST00000367874	TADA1	ENSPPYT00000000676	230	687	AGA	AGA	consistent	gi|55726959|emb|CR857995.1|(17:1021:+)
Close-Species	Orangutan	ENST00000367874	TADA1	ENSPPYT00000000676	231	690	AAC	AAG	consistent	gi|55726959|emb|CR857995.1|(17:1021:+)
Close-Species	Orangutan	ENST00000367874	TADA1	ENSPPYT00000000676	323	957	GAA	GAC	inconsistent	gi|55726959|emb|CR857995.1|(17:1021:+)
Close-Species	Orangutan	ENST00000367874	TADA1	ENSPPYT00000000676	331	981	GTC	GCA	inconsistent	gi|55726959|emb|CR857995.1|(17:1021:+)
Close-Species	Orangutan	ENST00000367874	TADA1	ENSPPYT00000000676	332	984	AGC	GCC	inconsistent	gi|55726959|emb|CR857995.1|(17:1021:+)
Close-Species	Orangutan	ENST00000367874	TADA1	ENSPPYT00000000676	333	987	AGG	AAG	inconsistent	gi|55726959|emb|CR857995.1|(17:1021:+)
Close-Species	Orangutan	ENST00000370310	FAM69A	ENSPPYT00000001379	98	288	CAA	CAA	consistent	gi|55732151|emb|CR860662.1|(42:1325:+)
Close-Species	Orangutan	ENST00000370310	FAM69A	ENSPPYT00000001379	99	291	TCA	TCA	consistent	gi|55732151|emb|CR860662.1|(42:1325:+)
Close-Species	Orangutan	ENST00000373203	ENG	ENSPPYT00000022909	458	1176	TCA	CAT	inconsistent	gi|55731349|emb|CR860247.1|(307:2322:+)
Close-Species	Orangutan	ENST00000377191	XRN2	ENSPPYT00000012494	815	2268	AGA	GAC	inconsistent	gi|55733235|emb|CR861231.1|(1359:2925:+)
Close-Species	Orangutan	ENST00000377191	XRN2	ENSPPYT00000012494	878	2457	ATG	CAT	inconsistent	gi|55733235|emb|CR861231.1|(1359:2925:+)
Close-Species	Orangutan	ENST00000377191	XRN2	ENSPPYT00000012494	880	2463	TGC	TGC	consistent	gi|55733235|emb|CR861231.1|(1359:2925:+)
Close-Species	Orangutan	ENST00000379380	LYRM7	ENSPPYT00000018320	38	96	CGA	GAA	inconsistent	gi|55726223|emb|CR857609.1|(65:360:+)
Close-Species	Orangutan	ENST00000379380	LYRM7	ENSPPYT00000018320	39	99	AGA	GAA	inconsistent	gi|55726223|emb|CR857609.1|(65:360:+)
Close-Species	Orangutan	ENST00000379380	LYRM7	ENSPPYT00000018320	58	156	AAT	ATA	inconsistent	gi|55726223|emb|CR857609.1|(65:360:+)
Close-Species	Orangutan	ENST00000379380	LYRM7	ENSPPYT00000018320	59	159	AGG	GGT	inconsistent	gi|55726223|emb|CR857609.1|(65:360:+)
Close-Species	Orangutan	ENST00000380843	IDH3B	ENSPPYT00000012581	214	639	CTT	ATT	inconsistent	gi|55730477|emb|CR859803.1|(9:1081:+)	gi|55728046|emb|CR858549.1|(18:1170:+)
Close-Species	Orangutan	ENST00000381793	RBM47	ENSPPYT00000017075	188	462	AGA	GAG	inconsistent	gi|55727920|emb|CR858485.1|(803:1946:+)	gi|55727107|emb|CR858071.1|(698:2108:+)	gi|55732442|emb|CR860813.1|(275:1685:+)
Close-Species	Orangutan	ENST00000381793	RBM47	ENSPPYT00000017075	265	681	TGC	ATC	inconsistent	gi|55727920|emb|CR858485.1|(803:1946:+)	gi|55727107|emb|CR858071.1|(698:2108:+)	gi|55732442|emb|CR860813.1|(275:1685:+)
Close-Species	Orangutan	ENST00000381793	RBM47	ENSPPYT00000017075	313	807	CAC	ACC	inconsistent	gi|55727920|emb|CR858485.1|(803:1946:+)	gi|55727107|emb|CR858071.1|(698:2108:+)	gi|55732442|emb|CR860813.1|(275:1685:+)
Close-Species	Orangutan	ENST00000381793	RBM47	ENSPPYT00000017075	315	813	GCC	GCC	consistent	gi|55727920|emb|CR858485.1|(803:1946:+)	gi|55727107|emb|CR858071.1|(698:2108:+)	gi|55732442|emb|CR860813.1|(275:1685:+)
Close-Species	Orangutan	ENST00000381793	RBM47	ENSPPYT00000017075	327	846	CAA	AAC	inconsistent	gi|55727920|emb|CR858485.1|(803:1946:+)	gi|55727107|emb|CR858071.1|(698:2108:+)	gi|55732442|emb|CR860813.1|(275:1685:+)
Close-Species	Orangutan	ENST00000382142	MTMR12	ENSPPYT00000017872	537	1329	AGT	gas	inconsistent	gi|55729887|emb|CR859502.1|(303:2258:+)
Close-Species	Orangutan	ENST00000382142	MTMR12	ENSPPYT00000017872	550	1368	GCA	GCA	consistent	gi|55729887|emb|CR859502.1|(303:2258:+)
Close-Species	Orangutan	ENST00000382142	MTMR12	ENSPPYT00000017872	652	1668	AAC	CAA	inconsistent	gi|55729887|emb|CR859502.1|(303:2258:+)
Close-Species	Orangutan	ENST00000382147	SLC43A2	ENSPPYT00000009117	123	363	CAG	CAG	consistent	gi|55725634|emb|CR857303.1|(69:1775:+)
Close-Species	Orangutan	ENST00000382172	MIPEP	ENSPPYT00000006166	79	234	GCT	GCT	consistent	gi|55725722|emb|CR857347.1|(118:2256:+)	gi|55729358|emb|CR859231.1|(344:517:+)
Close-Species	Orangutan	ENST00000393593	IRF2	ENSPPYT00000017710	71	183	TTA	ACA	inconsistent	gi|55730349|emb|CR859739.1|(180:536:+)
Close-Species	Orangutan	ENST00000395862	ATP6V1C1	ENSPPYT00000021936	190	552	TAC	TTA	inconsistent	gi|55726674|emb|CR857846.1|(164:1309:+)	gi|55733366|emb|CR861298.1|(152:1297:+)	gi|55732968|emb|CR861092.1|(193:1338:+)
Close-Species	Orangutan	ENST00000395862	ATP6V1C1	ENSPPYT00000021936	191	555	TGT	CTG	inconsistent	gi|55726674|emb|CR857846.1|(164:1309:+)	gi|55733366|emb|CR861298.1|(152:1297:+)	gi|55732968|emb|CR861092.1|(193:1338:+)
Close-Species	Orangutan	ENST00000405508	TOX4	ENSPPYT00000006622	405	1149	TGG	GGGATG	inconsistent	gi|55731996|emb|CR860582.1|(61:1923:+)	gi|55733007|emb|CR861113.1|(727:1933:+)
Close-Species	Orangutan	ENST00000405508	TOX4	ENSPPYT00000006622	484	1380	AGC	CAG	inconsistent	gi|55731996|emb|CR860582.1|(61:1923:+)	gi|55733007|emb|CR861113.1|(727:1933:+)
Close-Species	Orangutan	ENST00000407721	DHCR7	ENSPPYT00000003543	165	51	AAG	CTG	inconsistent	gi|55727293|emb|CR858164.1|(654:1637:+)
Close-Species	Orangutan	ENST00000417647	IK	ENSPPYT00000018450	514	1500	TTA	GCT	inconsistent	gi|56403784|emb|CR926048.1|(1232:1762:+)	gi|55731551|emb|CR860353.1|(1279:1809:+)
Close-Species	Orangutan	ENST00000417647	IK	ENSPPYT00000018450	516	1506	GGT	TTC	inconsistent	gi|56403784|emb|CR926048.1|(1232:1762:+)	gi|55731551|emb|CR860353.1|(1279:1809:+)
Close-Species	Orangutan	ENST00000417647	IK	ENSPPYT00000018450	517	1509	ATG	CAG	inconsistent	gi|56403784|emb|CR926048.1|(1232:1762:+)	gi|55731551|emb|CR860353.1|(1279:1809:+)
Close-Species	Orangutan	ENST00000421367	ERLIN1	ENSPPYT00000003076	125	339	GAC	ACCTTA	inconsistent	gi|55727505|emb|CR858271.1|(118:621:+)
Close-Species	Orangutan	ENST00000444676	OGDH	ENSPPYT00000020488	349	999	AAA	GAT	inconsistent	gi|55727672|emb|CR858358.1|(55:3123:+)	gi|55730669|emb|CR859900.1|(407:1860:+)	gi|55729625|emb|CR859369.1|(408:1861:+)
Close-Species	Orangutan	ENST00000444676	OGDH	ENSPPYT00000020488	351	1005	CCA	AAG	inconsistent	gi|55727672|emb|CR858358.1|(55:3123:+)	gi|55730669|emb|CR859900.1|(407:1860:+)	gi|55729625|emb|CR859369.1|(408:1861:+)
Close-Species	Orangutan	ENST00000444676	OGDH	ENSPPYT00000020488	353	1011	CGG	GAG	inconsistent	gi|55727672|emb|CR858358.1|(55:3123:+)	gi|55730669|emb|CR859900.1|(407:1860:+)	gi|55729625|emb|CR859369.1|(408:1861:+)
Close-Species	Orangutan	ENST00000457734	PLS1	ENSPPYT00000016481	327	948	AAT	GGA	inconsistent	gi|55728525|emb|CR858800.1|(208:2027:+)
Close-Species	Orangutan	ENST00000469224	ALAS1	ENSPPYT00000016074	587	1653	TCT	AAC	inconsistent	gi|55729519|emb|CR859313.1|(148:2067:+)
Close-Species	Orangutan	ENST00000469224	ALAS1	ENSPPYT00000016074	607	1710	GAT	ATT	inconsistent	gi|55729519|emb|CR859313.1|(148:2067:+)
Close-Species	Orangutan	ENST00000513900	MRPS27	ENSPPYT00000018077	133	354	ATA	TAT	inconsistent	gi|55732097|emb|CR860635.1|(8:1249:+)	gi|55728851|emb|CR858969.1|(55:1224:+)
Close-Species	Orangutan	ENST00000513900	MRPS27	ENSPPYT00000018077	223	588	CAG	AGT	inconsistent	gi|55732097|emb|CR860635.1|(8:1249:+)	gi|55728851|emb|CR858969.1|(55:1224:+)
Close-Species	Orangutan	ENST00000538721	PCYT2	ENSPPYT00000010215	81	156	TGC	GCC	inconsistent	gi|55730339|emb|CR859734.1|(42:208:+)
Close-Species	Orangutan	ENST00000538721	PCYT2	ENSPPYT00000010215	82	159	CGA	AAG	inconsistent	gi|55730339|emb|CR859734.1|(42:208:+)
Distant-Species	Rabbit	ENST00000234313	PLEK	ENSOCUT00000023428	326	933	ACA	ACA	consistent	gi|283562147|ref|NC_013670.1|(117737827:117737961:-)
Distant-Species	Rabbit	ENST00000234313	PLEK	ENSOCUT00000023428	52	114	TGG	TGG	consistent	gi|283562147|ref|NC_013670.1|(117751593:117751748:-)
Distant-Species	Rabbit	ENST00000234313	PLEK	ENSOCUT00000023428	54	120	CAC	CAC	consistent	gi|283562147|ref|NC_013670.1|(117751593:117751748:-)
Distant-Species	Rabbit	ENST00000234313	PLEK	ENSOCUT00000023428	56	126	GCC	GCC	consistent	gi|283562147|ref|NC_013670.1|(117751593:117751748:-)
Distant-Species	Rabbit	ENST00000234313	PLEK	ENSOCUT00000023428	59	135	TCA	TCA	consistent	gi|283562147|ref|NC_013670.1|(117751593:117751748:-)
Distant-Species	Rabbit	ENST00000234313	PLEK	ENSOCUT00000023428	68	162	CAT	CAT	consistent	gi|283562147|ref|NC_013670.1|(117751593:117751748:-)
Distant-Species	Rabbit	ENST00000234313	PLEK	ENSOCUT00000023428	93	237	GTC	GTC	consistent	gi|283562147|ref|NC_013670.1|(117751177:117751359:-)
Distant-Species	Rabbit	ENST00000360000	TCEAL8	ENSOCUT00000009518	36	105	GCA	GAA	inconsistent	gi|283562147|ref|NC_013670.1|(38111030:38111203:-)
Distant-Species	Rabbit	ENST00000504273	SNX25	ENSOCUT00000024747	265	504	ATG	ATG	consistent	gi|283562147|ref|NC_013670.1|(62735790:62735966:+)
Distant-Species	Rat	ENST00000262457	INVS	ENSRNOT00000011622	282	837	AAG	AAG	consistent	gi|56523|emb|X61296.1|(1390:1425:+)
Distant-Species	Rat	ENST00000262457	INVS	ENSRNOT00000011622	289	858	TCA	TCA	consistent	gi|56523|emb|X61296.1|(1390:1425:+)
Distant-Species	Rat	ENST00000396509	GALK2	ENSRNOT00000012447	337	888	AGG	AGG	consistent	gi|62078568|ref|NM_001013919.1|(77:1450:+)	gi|53733515|gb|BC083716.1|(77:1450:+)
[truncated: 306 more columns]
