# Supplementary material for: Genome-Wide Analysis of Positively Selected Genes in Seasonal and Non-Seasonal Breeding Species
Source: PLoS One. 2015 May 22;10(5):e0126736. doi: 10.1371/journal.pone.0126736 (PMC4441472; doi:10.1371/journal.pone.0126736)
Supplement: S2 Table — Gene orthologs were generated by BLAST, and the best hit of human versus the other species was then reversed. All identities were >60%. (XLSX) [file pone.0126736.s003.xlsx]

## Sheet: orthologous genes
	Human vs Query	Query vs Human	1:1 gene orthologues
Gorilla	19301	19954	17326
Chimpanzee	18994	20163	17666
Cynomolgus	19480	19988	17308
Mouse	18197	17975	15754
Rat	18787	17461	14995
Indian rhesus	20436	19425	16773
Chinese rhesus	19821	20077	17534
Dog	17841	18050	15526
Horse	18194	18532	15967
Rabbit	17173	17479	14739
Orangutan	18442	19592	16859
Marmoset	19793	19373	16714
the Distant-Species set			11031
the Close-Species set			13171

## Sheet: distant orthologous genes
Human	Chimpanzee	Cynomolgus	Mouse	Rat	Indian rhesus	Chinese rhesus	Dog	Horse	Rabbit
ENST00000000412	ENSPTRT00000008593	CE_ENSP00000000412	ENSMUST00000007602	ENSRNOT00000020364	ENSMMUT00000025082	CR_ENSP00000000412	ENSCAFT00000021915	ENSECAT00000023553	ENSOCUT00000017823
ENST00000001008	ENSPTRT00000008389	CE_ENSP00000001008	ENSMUST00000032508	ENSRNOT00000008737	ENSMMUT00000010356	CR_ENSP00000001008	ENSCAFT00000024736	ENSECAT00000022092	ENSOCUT00000014603
ENST00000001146	ENSPTRT00000022417	CE_ENSP00000001146	ENSMUST00000077705	ENSRNOT00000020505	ENSMMUT00000017005	CR_ENSP00000001146	ENSCAFT00000014311	ENSECAT00000024404	ENSOCUT00000007619
ENST00000002125	ENSPTRT00000022034	CE_ENSP00000002125	ENSMUST00000024887	ENSRNOT00000007000	ENSMMUT00000023082	CR_ENSP00000002125	ENSCAFT00000009871	ENSECAT00000014947	ENSOCUT00000007240
ENST00000002165	ENSPTRT00000034475	CE_ENSP00000002165	ENSMUST00000060212	ENSRNOT00000020946	ENSMMUT00000007556	CR_ENSP00000002165	ENSCAFT00000000476	ENSECAT00000006645	ENSOCUT00000011242
ENST00000002829	ENSPTRT00000027970	CE_ENSP00000002829	ENSMUST00000038162	ENSRNOT00000024193	ENSMMUT00000014456	CR_ENSP00000002829	ENSCAFT00000017215	ENSECAT00000008682	ENSOCUT00000011674
ENST00000003084	ENSPTRT00000036339	CE_ENSP00000003084	ENSMUST00000045706	ENSRNOT00000010981	ENSMMUT00000015762	CR_ENSP00000003084	ENSCAFT00000005518	ENSECAT00000010680	ENSOCUT00000010738
ENST00000003302	ENSPTRT00000008002	CE_ENSP00000003302	ENSMUST00000047349	ENSRNOT00000067420	ENSMMUT00000033459	CR_ENSP00000003302	ENSCAFT00000021736	ENSECAT00000025357	ENSOCUT00000007449
ENST00000004531	ENSPTRT00000066678	CE_ENSP00000381164	ENSMUST00000118432	ENSRNOT00000059032	ENSMMUT00000031375	CR_ENSMMUP00000029357	ENSCAFT00000011156	ENSECAT00000018159	ENSOCUT00000011286
ENST00000005178	ENSPTRT00000035942	CE_ENSP00000005178	ENSMUST00000019721	ENSRNOT00000012760	ENSMMUT00000030108	CR_ENSP00000005178	ENSCAFT00000003358	ENSECAT00000008745	ENSOCUT00000017119
ENST00000005198	ENSPTRT00000011901	CE_ENSP00000005198	ENSMUST00000035987	ENSRNOT00000009693	ENSMMUT00000008118	CR_ENSP00000005198	ENSCAFT00000026413	ENSECAT00000026155	ENSOCUT00000003202
ENST00000005226	ENSPTRT00000006433	CE_ENSMMUP00000031045	ENSMUST00000009667	ENSRNOT00000028717	ENSMMUT00000033175	CR_ENSMMUP00000031045	ENSCAFT00000014325	ENSECAT00000026767	ENSOCUT00000002036
ENST00000005257	ENSPTRT00000035305	CE_ENSP00000005257	ENSMUST00000009003	ENSRNOT00000018190	ENSMMUT00000022587	CR_ENSP00000005257	ENSCAFT00000005732	ENSECAT00000017963	ENSOCUT00000016577
ENST00000005260	ENSPTRT00000046340	CE_ENSP00000005260	ENSMUST00000055190	ENSRNOT00000060843	ENSMMUT00000018640	CR_ENSP00000005260	ENSCAFT00000024368	ENSECAT00000013386	ENSOCUT00000000730
ENST00000005284	ENSPTRT00000014550	CE_ENSP00000005284	ENSMUST00000084615	ENSRNOT00000016632	ENSMMUT00000019038	CR_ENSP00000005284	ENSCAFT00000027856	ENSECAT00000016958	ENSOCUT00000003984
ENST00000005286	ENSPTRT00000006947	CE_ENSP00000005286	ENSMUST00000025645	ENSRNOT00000028971	ENSMMUT00000020390	CR_ENSP00000005286	ENSCAFT00000026016	ENSECAT00000009634	ENSOCUT00000026231
ENST00000005340	ENSPTRT00000015976	CE_ENSP00000005340	ENSMUST00000019362	ENSRNOT00000024348	ENSMMUT00000014752	CR_ENSP00000005340	ENSCAFT00000025527	ENSECAT00000004394	ENSOCUT00000028129
ENST00000005386	ENSPTRT00000008998	CE_ENSP00000401823	ENSMUST00000023104	ENSRNOT00000009326	ENSMMUT00000010469	CR_ENSP00000401823	ENSCAFT00000014669	ENSECAT00000021486	ENSOCUT00000002317
ENST00000006015	ENSPTRT00000035162	CE_ENSMMUP00000017695	ENSMUST00000048026	ENSRNOT00000010256	ENSMMUT00000018894	CR_ENSMMUP00000017695	ENSCAFT00000004754	ENSECAT00000013760	ENSOCUT00000015161
ENST00000006053	ENSPTRT00000015032	CE_ENSP00000006053	ENSMUST00000034230	ENSRNOT00000022128	ENSMMUT00000000622	CR_ENSP00000006053	ENSCAFT00000013917	ENSECAT00000019476	ENSOCUT00000007479
ENST00000006658	ENSPTRT00000046544	CE_ENSP00000006658	ENSMUST00000041705	ENSRNOT00000004377	ENSMMUT00000024250	CR_ENSP00000006658	ENSCAFT00000027073	ENSECAT00000008720	ENSOCUT00000002727
ENST00000007414	ENSPTRT00000045163	CE_ENSP00000007414	ENSMUST00000090020	ENSRNOT00000012659	ENSMMUT00000026750	CR_ENSP00000007414	ENSCAFT00000026573	ENSECAT00000020693	ENSOCUT00000009449
ENST00000007510	ENSPTRT00000020120	CE_ENSP00000007510	ENSMUST00000166635	ENSRNOT00000034001	ENSMMUT00000003403	CR_ENSP00000007510	ENSCAFT00000010921	ENSECAT00000018170	ENSOCUT00000005894
ENST00000007516	ENSPTRT00000014540	CE_ENSP00000007516	ENSMUST00000033157	ENSRNOT00000024471	ENSMMUT00000028883	CR_ENSP00000007516	ENSCAFT00000027904	ENSECAT00000011162	ENSOCUT00000008456
ENST00000007722	ENSPTRT00000017219	CE_ENSP00000007722	ENSMUST00000120375	ENSRNOT00000035894	ENSMMUT00000041887	CR_ENSP00000007722	ENSCAFT00000026903	ENSECAT00000017177	ENSOCUT00000009992
ENST00000007969	ENSPTRT00000008502	CE_ENSP00000390932	ENSMUST00000112475	ENSRNOT00000051613	ENSMMUT00000047286	CR_ENSP00000390932	ENSCAFT00000023084	ENSECAT00000000420	ENSOCUT00000029298
ENST00000008391	ENSPTRT00000033772	CE_ENSP00000008391	ENSMUST00000037294	ENSRNOT00000015711	ENSMMUT00000004057	CR_ENSP00000008391	ENSCAFT00000003384	ENSECAT00000012863	ENSOCUT00000031983
ENST00000008527	ENSPTRT00000009904	CE_ENSP00000008527	ENSMUST00000020227	ENSRNOT00000037233	ENSMMUT00000030689	CR_ENSP00000008527	ENSCAFT00000002826	ENSECAT00000016114	ENSOCUT00000013725
ENST00000008938	ENSPTRT00000020769	CE_ENSMMUP00000011455	ENSMUST00000032573	ENSRNOT00000018233	ENSMMUT00000012213	CR_ENSMMUP00000011455	ENSCAFT00000006982	ENSECAT00000011210	ENSOCUT00000007432
ENST00000009041	ENSPTRT00000035282	CE_ENSP00000379334	ENSMUST00000039694	ENSRNOT00000041099	ENSMMUT00000042245	CR_ENSMMUP00000031144	ENSCAFT00000005863	ENSECAT00000005550	ENSOCUT00000008937
ENST00000009105	ENSPTRT00000003547	CE_ENSP00000354861	ENSMUST00000016323	ENSRNOT00000009158	ENSMMUT00000004762	CR_ENSP00000354861	ENSCAFT00000018919	ENSECAT00000015602	ENSOCUT00000004006
ENST00000011473	ENSPTRT00000036254	CE_ENSP00000011473	ENSMUST00000076698	ENSRNOT00000013091	ENSMMUT00000027514	CR_ENSP00000011473	ENSCAFT00000006408	ENSECAT00000010067	ENSOCUT00000015125
ENST00000011619	ENSPTRT00000032783	CE_ENSP00000011619	ENSMUST00000144326	ENSRNOT00000024174	ENSMMUT00000041381	CR_ENSP00000011619	ENSCAFT00000015652	ENSECAT00000004659	ENSOCUT00000007257
ENST00000011684	ENSPTRT00000008450	CE_ENSP00000011684	ENSMUST00000042647	ENSRNOT00000026441	ENSMMUT00000000540	CR_ENSP00000011684	ENSCAFT00000039538	ENSECAT00000012823	ENSOCUT00000010134
ENST00000012049	ENSPTRT00000020750	CE_ENSP00000012049	ENSMUST00000032566	ENSRNOT00000021200	ENSMMUT00000009699	CR_ENSP00000012049	ENSCAFT00000007080	ENSECAT00000009673	ENSOCUT00000016060
ENST00000012443	ENSPTRT00000020783	CE_ENSP00000012443	ENSMUST00000003183	ENSRNOT00000023078	ENSMMUT00000000328	CR_ENSP00000012443	ENSCAFT00000006938	ENSECAT00000009145	ENSOCUT00000023487
ENST00000013070	ENSPTRT00000012266	CE_ENSP00000013070	ENSMUST00000046404	ENSRNOT00000010739	ENSMMUT00000005704	CR_ENSP00000013070	ENSCAFT00000027889	ENSECAT00000005327	ENSOCUT00000006200
ENST00000013125	ENSPTRT00000011589	CE_ENSP00000414032	ENSMUST00000110570	ENSRNOT00000006705	ENSMMUT00000028919	CR_ENSP00000414032	ENSCAFT00000022944	ENSECAT00000005961	ENSOCUT00000027413
ENST00000013807	ENSPTRT00000020726	CE_ENSP00000375800	ENSMUST00000003645	ENSRNOT00000024113	ENSMMUT00000001035	CR_ENSP00000375800	ENSCAFT00000007174	ENSECAT00000011934	ENSOCUT00000024255
ENST00000014914	ENSPTRT00000008709	CE_ENSP00000014914	ENSMUST00000050104	ENSRNOT00000011134	ENSMMUT00000024790	CR_ENSP00000014914	ENSCAFT00000020967	ENSECAT00000015594	ENSOCUT00000016550
ENST00000014930	ENSPTRT00000008711	CE_ENSP00000014930	ENSMUST00000045855	ENSRNOT00000000025	ENSMMUT00000024792	CR_ENSP00000014930	ENSCAFT00000020959	ENSECAT00000017806	ENSOCUT00000015344
ENST00000016171	ENSPTRT00000046834	CE_ENSP00000016171	ENSMUST00000045562	ENSRNOT00000023215	ENSMMUT00000033444	CR_ENSP00000016171	ENSCAFT00000015123	ENSECAT00000014816	ENSOCUT00000003142
ENST00000017003	ENSPTRT00000061785	CE_ENSP00000017003	ENSMUST00000116349	ENSRNOT00000055582	ENSMMUT00000024218	CR_ENSP00000017003	ENSCAFT00000026966	ENSECAT00000013493	ENSOCUT00000004595
ENST00000019317	ENSPTRT00000056728	CE_ENSMMUP00000025648	ENSMUST00000024905	ENSRNOT00000065290	ENSMMUT00000027425	CR_ENSP00000019317	ENSCAFT00000029699	ENSECAT00000020187	ENSOCUT00000010168
ENST00000020673	ENSPTRT00000045758	CE_ENSP00000020673	ENSMUST00000041391	ENSRNOT00000026378	ENSMMUT00000004243	CR_ENSP00000020673	ENSCAFT00000016153	ENSECAT00000007691	ENSOCUT00000005753
ENST00000020926	ENSPTRT00000006651	CE_ENSP00000020926	ENSMUST00000028648	ENSRNOT00000011459	ENSMMUT00000016022	CR_ENSP00000020926	ENSCAFT00000014942	ENSECAT00000025635	ENSOCUT00000023607
ENST00000023064	ENSPTRT00000019983	CE_ENSP00000393002	ENSMUST00000118969	ENSRNOT00000016919	ENSMMUT00000038590	CR_ENSP00000393002	ENSCAFT00000012014	ENSECAT00000010577	ENSOCUT00000005496
ENST00000023897	ENSPTRT00000032353	CE_ENSP00000377517	ENSMUST00000020707	ENSRNOT00000004725	ENSMMUT00000040730	CR_ENSP00000377517	ENSCAFT00000027295	ENSECAT00000007044	ENSOCUT00000016110
ENST00000025008	ENSPTRT00000037516	CE_ENSMMUP00000013071	ENSMUST00000027040	ENSRNOT00000061884	ENSMMUT00000013953	CR_ENSMMUP00000013071	ENSCAFT00000010980	ENSECAT00000018850	ENSOCUT00000016403
ENST00000025301	ENSPTRT00000010713	CE_ENSP00000025301	ENSMUST00000123853	ENSRNOT00000058148	ENSMMUT00000032478	CR_ENSP00000025301	ENSCAFT00000007520	ENSECAT00000022317	ENSOCUT00000016020
ENST00000025399	ENSPTRT00000008745	CE_ENSP00000025399	ENSMUST00000064910	ENSRNOT00000009923	ENSMMUT00000018682	CR_ENSP00000025399	ENSCAFT00000020131	ENSECAT00000024725	ENSOCUT00000013885
ENST00000026218	ENSPTRT00000013904	CE_ENSMMUP00000032787	ENSMUST00000097368	ENSRNOT00000027353	ENSMMUT00000039721	CR_ENSMMUP00000032787	ENSCAFT00000036020	ENSECAT00000010220	ENSOCUT00000000755
ENST00000027335	ENSPTRT00000037793	CE_ENSP00000401468	ENSMUST00000029871	ENSRNOT00000021612	ENSMMUT00000028122	CR_ENSP00000401468	ENSCAFT00000014552	ENSECAT00000019005	ENSOCUT00000001029
ENST00000029410	ENSPTRT00000065868	CE_ENSP00000029410	ENSMUST00000064701	ENSRNOT00000036223	ENSMMUT00000040582	CR_ENSP00000029410	ENSCAFT00000000366	ENSECAT00000011688	ENSOCUT00000003021
ENST00000033079	ENSPTRT00000031973	CE_ENSMMUP00000034095	ENSMUST00000040506	ENSRNOT00000027663	ENSMMUT00000041062	CR_ENSMMUP00000034095	ENSCAFT00000001786	ENSECAT00000019008	ENSOCUT00000014435
ENST00000035307	ENSPTRT00000055122	CE_ENSP00000417859	ENSMUST00000121863	ENSRNOT00000014082	ENSMMUT00000009354	CR_ENSP00000417859	ENSCAFT00000007821	ENSECAT00000016706	ENSOCUT00000000247
ENST00000037243	ENSPTRT00000015417	CE_ENSP00000037243	ENSMUST00000034428	ENSRNOT00000048998	ENSMMUT00000008087	CR_ENSP00000037243	ENSCAFT00000031946	ENSECAT00000000467	ENSOCUT00000016597
ENST00000037502	ENSPTRT00000003045	CE_ENSMMUP00000017941	ENSMUST00000028020	ENSRNOT00000004386	ENSMMUT00000019158	CR_ENSMMUP00000017941	ENSCAFT00000023685	ENSECAT00000010772	ENSOCUT00000015953
ENST00000039007	ENSPTRT00000040474	CE_ENSP00000039007	ENSMUST00000049910	ENSRNOT00000004686	ENSMMUT00000018941	CR_ENSP00000039007	ENSCAFT00000022277	ENSECAT00000024582	ENSOCUT00000025516
ENST00000039989	ENSPTRT00000006622	CE_ENSP00000039989	ENSMUST00000111238	ENSRNOT00000014088	ENSMMUT00000001215	CR_ENSP00000039989	ENSCAFT00000010834	ENSECAT00000003180	ENSOCUT00000021204
ENST00000040663	ENSPTRT00000019480	CE_ENSP00000391825	ENSMUST00000126435	ENSRNOT00000003762	ENSMMUT00000038704	CR_ENSP00000391825	ENSCAFT00000026335	ENSECAT00000011173	ENSOCUT00000030627
ENST00000044462	ENSPTRT00000013541	CE_ENSP00000399856	ENSMUST00000034848	ENSRNOT00000018173	ENSMMUT00000015020	CR_ENSP00000399856	ENSCAFT00000038805	ENSECAT00000010043	ENSOCUT00000013255
ENST00000046087	ENSPTRT00000035451	CE_ENSP00000046087	ENSMUST00000020413	ENSRNOT00000039182	ENSMMUT00000019229	CR_ENSP00000046087	ENSCAFT00000005384	ENSECAT00000017329	ENSOCUT00000003691
ENST00000046794	ENSPTRT00000032383	CE_ENSMMUP00000018561	ENSMUST00000052413	ENSRNOT00000007784	ENSMMUT00000019827	CR_ENSMMUP00000018561	ENSCAFT00000026860	ENSECAT00000023396	ENSOCUT00000000536
ENST00000052754	ENSPTRT00000009724	CE_ENSP00000376862	ENSMUST00000105287	ENSRNOT00000006070	ENSMMUT00000023887	CR_ENSP00000376862	ENSCAFT00000009945	ENSECAT00000021671	ENSOCUT00000006967
ENST00000053243	ENSPTRT00000014324	CE_ENSP00000053243	ENSMUST00000023140	ENSRNOT00000035886	ENSMMUT00000030290	CR_ENSP00000053243	ENSCAFT00000029924	ENSECAT00000021749	ENSOCUT00000001560
ENST00000053468	ENSPTRT00000033592	CE_ENSMMUP00000019236	ENSMUST00000119945	ENSRNOT00000036068	ENSMMUT00000003076	CR_ENSMMUP00000019236	ENSCAFT00000038567	ENSECAT00000016046	ENSOCUT00000016695
ENST00000053867	ENSPTRT00000017043	CE_ENSP00000053867	ENSMUST00000049460	ENSRNOT00000028557	ENSMMUT00000033432	CR_ENSP00000053867	ENSCAFT00000022483	ENSECAT00000019589	ENSOCUT00000013566
ENST00000054650	ENSPTRT00000000219	CE_ENSP00000383703	ENSMUST00000036680	ENSRNOT00000055487	ENSMMUT00000002896	CR_ENSP00000383703	ENSCAFT00000031191	ENSECAT00000010028	ENSOCUT00000008842
ENST00000054666	ENSPTRT00000065915	CE_ENSP00000054666	ENSMUST00000030797	ENSRNOT00000051554	ENSMMUT00000026089	CR_ENSP00000054666	ENSCAFT00000031255	ENSECAT00000021596	ENSOCUT00000028615
ENST00000054950	ENSPTRT00000006549	CE_ENSP00000054950	ENSMUST00000006128	ENSRNOT00000018074	ENSMMUT00000000332	CR_ENSP00000054950	ENSCAFT00000039726	ENSECAT00000023570	ENSOCUT00000016263
ENST00000055077	ENSPTRT00000035683	CE_ENSP00000055077	ENSMUST00000023867	ENSRNOT00000001989	ENSMMUT00000005443	CR_ENSP00000055077	ENSCAFT00000019010	ENSECAT00000000472	ENSOCUT00000025249
ENST00000055335	ENSPTRT00000040678	CE_ENSMMUP00000011311	ENSMUST00000150787	ENSRNOT00000033956	ENSMMUT00000012058	CR_ENSP00000055335	ENSCAFT00000025245	ENSECAT00000007369	ENSOCUT00000030130
ENST00000056217	ENSPTRT00000036715	CE_ENSP00000056217	ENSMUST00000031750	ENSRNOT00000044780	ENSMMUT00000014153	CR_ENSP00000056217	ENSCAFT00000005632	ENSECAT00000023237	ENSOCUT00000023202
ENST00000056233	ENSPTRT00000035126	CE_ENSP00000056233	ENSMUST00000005103	ENSRNOT00000014826	ENSMMUT00000005121	CR_ENSP00000056233	ENSCAFT00000038557	ENSECAT00000023433	ENSOCUT00000003139
ENST00000058691	ENSPTRT00000034442	CE_ENSP00000058691	ENSMUST00000020000	ENSRNOT00000015225	ENSMMUT00000000172	CR_ENSP00000058691	ENSCAFT00000000424	ENSECAT00000013193	ENSOCUT00000013421
ENST00000064571	ENSPTRT00000025426	CE_ENSP00000064571	ENSMUST00000087950	ENSRNOT00000005866	ENSMMUT00000008399	CR_ENSP00000064571	ENSCAFT00000018870	ENSECAT00000025574	ENSOCUT00000000072
ENST00000064724	ENSPTRT00000029118	CE_ENSP00000064724	ENSMUST00000046174	ENSRNOT00000014359	ENSMMUT00000012960	CR_ENSP00000064724	ENSCAFT00000023567	ENSECAT00000015466	ENSOCUT00000005519
ENST00000064778	ENSPTRT00000044434	CE_ENSP00000064778	ENSMUST00000084914	ENSRNOT00000025827	ENSMMUT00000004451	CR_ENSP00000064778	ENSCAFT00000009012	ENSECAT00000006655	ENSOCUT00000000318
ENST00000064780	ENSPTRT00000007542	CE_ENSP00000064780	ENSMUST00000008462	ENSRNOT00000038408	ENSMMUT00000004450	CR_ENSP00000064780	ENSCAFT00000009030	ENSECAT00000007605	ENSOCUT00000027440
ENST00000070846	ENSPTRT00000008918	CE_ENSP00000070846	ENSMUST00000039408	ENSRNOT00000002498	ENSMMUT00000000862	CR_ENSP00000070846	ENSCAFT00000016656	ENSECAT00000014360	ENSOCUT00000000023
ENST00000072869	ENSPTRT00000036627	CE_ENSP00000072869	ENSMUST00000140364	ENSRNOT00000013277	ENSMMUT00000021428	CR_ENSP00000072869	ENSCAFT00000006326	ENSECAT00000025673	ENSOCUT00000012815
ENST00000075120	ENSPTRT00000067941	CE_ENSP00000075120	ENSMUST00000032476	ENSRNOT00000011298	ENSMMUT00000047265	CR_ENSP00000075120	ENSCAFT00000022076	ENSECAT00000026701	ENSOCUT00000024311
ENST00000075503	ENSPTRT00000008666	CE_ENSP00000075503	ENSMUST00000049150	ENSRNOT00000013833	ENSMMUT00000021712	CR_ENSP00000075503	ENSCAFT00000021288	ENSECAT00000012130	ENSOCUT00000001880
ENST00000081029	ENSPTRT00000008853	CE_ENSP00000081029	ENSMUST00000036111	ENSRNOT00000002520	ENSMMUT00000030596	CR_ENSP00000081029	ENSCAFT00000017466	ENSECAT00000011309	ENSOCUT00000016214
ENST00000083182	ENSPTRT00000017387	CE_ENSP00000083182	ENSMUST00000018625	ENSRNOT00000033684	ENSMMUT00000023264	CR_ENSP00000083182	ENSCAFT00000028174	ENSECAT00000018007	ENSOCUT00000009417
ENST00000084795	ENSPTRT00000020895	CE_ENSMMUP00000029169	ENSMUST00000075178	ENSRNOT00000028555	ENSMMUT00000031166	CR_ENSP00000084795	ENSCAFT00000006369	ENSECAT00000023463	ENSOCUT00000032114
ENST00000085068	ENSPTRT00000021448	CE_ENSP00000085068	ENSMUST00000125249	ENSRNOT00000022620	ENSMMUT00000017813	CR_ENSP00000085068	ENSCAFT00000037111	ENSECAT00000016826	ENSOCUT00000023678
ENST00000155840	ENSPTRT00000006093	CE_ENSP00000155840	ENSMUST00000009689	ENSRNOT00000027875	ENSMMUT00000010843	CR_ENSP00000155840	ENSCAFT00000016239	ENSECAT00000029136	ENSOCUT00000004491
ENST00000155926	ENSPTRT00000021741	CE_ENSP00000155926	ENSMUST00000020922	ENSRNOT00000005774	ENSMMUT00000032900	CR_ENSP00000155926	ENSCAFT00000005845	ENSECAT00000010767	ENSOCUT00000003150
ENST00000156084	ENSPTRT00000040646	CE_ENSP00000156084	ENSMUST00000115667	ENSRNOT00000044743	ENSMMUT00000006444	CR_ENSP00000156084	ENSCAFT00000024853	ENSECAT00000011337	ENSOCUT00000015767
ENST00000156476	ENSPTRT00000021160	CE_ENSP00000156476	ENSMUST00000066834	ENSRNOT00000039531	ENSMMUT00000001603	CR_ENSP00000156476	ENSCAFT00000004610	ENSECAT00000014678	ENSOCUT00000028703
ENST00000156626	ENSPTRT00000017773	CE_ENSP00000156626	ENSMUST00000009732	ENSRNOT00000042321	ENSMMUT00000031520	CR_ENSP00000156626	ENSCAFT00000008257	ENSECAT00000010629	ENSOCUT00000027645
ENST00000157600	ENSPTRT00000027262	CE_ENSP00000157600	ENSMUST00000032376	ENSRNOT00000007523	ENSMMUT00000002554	CR_ENSP00000157600	ENSCAFT00000036438	ENSECAT00000011220	ENSOCUT00000010129
ENST00000157812	ENSPTRT00000020361	CE_ENSP00000157812	ENSMUST00000032824	ENSRNOT00000025819	ENSMMUT00000024168	CR_ENSP00000157812	ENSCAFT00000008685	ENSECAT00000015493	ENSOCUT00000026589
ENST00000158009	ENSPTRT00000016609	CE_ENSMMUP00000001002	ENSMUST00000018988	ENSRNOT00000010924	ENSMMUT00000001070	CR_ENSMMUP00000001002	ENSCAFT00000029057	ENSECAT00000014612	ENSOCUT00000014300
ENST00000158762	ENSPTRT00000066539	CE_ENSP00000158762	ENSMUST00000001631	ENSRNOT00000021357	ENSMMUT00000008690	CR_ENSP00000158762	ENSCAFT00000025778	ENSECAT00000015148	ENSOCUT00000015306
ENST00000159060	ENSPTRT00000034584	CE_ENSP00000159060	ENSMUST00000024565	ENSRNOT00000022148	ENSMMUT00000012244	CR_ENSP00000159060	ENSCAFT00000000923	ENSECAT00000022819	ENSOCUT00000001440
ENST00000160373	ENSPTRT00000036340	CE_ENSP00000160373	ENSMUST00000090601	ENSRNOT00000011135	ENSMMUT00000014395	CR_ENSP00000160373	ENSCAFT00000005522	ENSECAT00000027097	ENSOCUT00000001390
ENST00000160740	ENSPTRT00000020533	CE_ENSP00000160740	ENSMUST00000169266	ENSRNOT00000027710	ENSMMUT00000017051	CR_ENSP00000160740	ENSCAFT00000007834	ENSECAT00000011885	ENSOCUT00000021047
ENST00000161863	ENSPTRT00000031752	CE_ENSMMUP00000001834	ENSMUST00000037763	ENSRNOT00000060098	ENSMMUT00000001947	CR_ENSMMUP00000001834	ENSCAFT00000000357	ENSECAT00000022140	ENSOCUT00000012106
ENST00000162391	ENSPTRT00000008551	CE_ENSP00000162391	ENSMUST00000003238	ENSRNOT00000065419	ENSMMUT00000021390	CR_ENSP00000162391	ENSCAFT00000039687	ENSECAT00000021556	ENSOCUT00000004316
ENST00000163416	ENSPTRT00000012252	CE_ENSP00000163416	ENSMUST00000021609	ENSRNOT00000010385	ENSMMUT00000021271	CR_ENSP00000163416	ENSCAFT00000017571	ENSECAT00000010933	ENSOCUT00000015777
ENST00000164139	ENSPTRT00000007188	CE_ENSP00000164139	ENSMUST00000035269	ENSRNOT00000028636	ENSMMUT00000031809	CR_ENSP00000164139	ENSCAFT00000022714	ENSECAT00000026040	ENSOCUT00000002177
ENST00000164227	ENSPTRT00000020667	CE_ENSP00000164227	ENSMUST00000120537	ENSRNOT00000025913	ENSMMUT00000019343	CR_ENSP00000164227	ENSCAFT00000007490	ENSECAT00000013680	ENSOCUT00000023106
ENST00000164640	ENSPTRT00000041821	CE_ENSP00000377355	ENSMUST00000002080	ENSRNOT00000056376	ENSMMUT00000004774	CR_ENSP00000377355	ENSCAFT00000030629	ENSECAT00000026169	ENSOCUT00000017201
ENST00000166244	ENSPTRT00000000626	CE_ENSP00000166244	ENSMUST00000030420	ENSRNOT00000017559	ENSMMUT00000029192	CR_ENSP00000166244	ENSCAFT00000023234	ENSECAT00000024428	ENSOCUT00000015118
ENST00000166345	ENSPTRT00000030987	CE_ENSMMUP00000019351	ENSMUST00000022053	ENSRNOT00000021532	ENSMMUT00000020679	CR_ENSMMUP00000019351	ENSCAFT00000017241	ENSECAT00000020302	ENSOCUT00000026545
ENST00000167106	ENSPTRT00000012051	CE_ENSP00000167106	ENSMUST00000021681	ENSRNOT00000014017	ENSMMUT00000026083	CR_ENSP00000167106	ENSCAFT00000027151	ENSECAT00000022464	ENSOCUT00000009526
ENST00000167588	ENSPTRT00000016824	CE_ENSP00000167588	ENSMUST00000017743	ENSRNOT00000067285	ENSMMUT00000002115	CR_ENSP00000167588	ENSCAFT00000025381	ENSECAT00000029099	ENSOCUT00000017690
ENST00000168216	ENSPTRT00000040756	CE_ENSP00000168216	ENSMUST00000112617	ENSRNOT00000043559	ENSMMUT00000012994	CR_ENSP00000168216	ENSCAFT00000025813	ENSECAT00000016434	ENSOCUT00000031531
ENST00000169298	ENSPTRT00000029305	CE_ENSP00000169298	ENSMUST00000023601	ENSRNOT00000002499	ENSMMUT00000020911	CR_ENSP00000169298	ENSCAFT00000021728	ENSECAT00000028949	ENSOCUT00000031722
ENST00000169551	ENSPTRT00000018545	CE_ENSP00000169551	ENSMUST00000025547	ENSRNOT00000020376	ENSMMUT00000032779	CR_ENSP00000169551	ENSCAFT00000000046	ENSECAT00000017749	ENSOCUT00000014058
ENST00000170150	ENSPTRT00000024862	CE_ENSP00000170150	ENSMUST00000028983	ENSRNOT00000016431	ENSMMUT00000013146	CR_ENSP00000170150	ENSCAFT00000011737	ENSECAT00000024579	ENSOCUT00000021745
ENST00000170168	ENSPTRT00000018750	CE_ENSP00000170168	ENSMUST00000057910	ENSRNOT00000024080	ENSMMUT00000004036	CR_ENSP00000170168	ENSCAFT00000030942	ENSECAT00000013725	ENSOCUT00000030895
ENST00000170447	ENSPTRT00000027385	CE_ENSP00000170447	ENSMUST00000000449	ENSRNOT00000013146	ENSMMUT00000013310	CR_ENSP00000170447	ENSCAFT00000007980	ENSECAT00000026294	ENSOCUT00000014170
ENST00000170564	ENSPTRT00000019994	CE_ENSP00000170564	ENSMUST00000079693	ENSRNOT00000015791	ENSMMUT00000016523	CR_ENSP00000170564	ENSCAFT00000011948	ENSECAT00000024483	ENSOCUT00000015917
ENST00000171111	ENSPTRT00000019286	CE_ENSP00000171111	ENSMUST00000164812	ENSRNOT00000028360	ENSMMUT00000007347	CR_ENSP00000171111	ENSCAFT00000028191	ENSECAT00000021886	ENSOCUT00000001434
ENST00000171214	ENSPTRT00000019228	CE_ENSMMUP00000014684	ENSMUST00000066387	ENSRNOT00000032076	ENSMMUT00000015676	CR_ENSMMUP00000014684	ENSCAFT00000028505	ENSECAT00000002242	ENSOCUT00000011467
ENST00000171887	ENSPTRT00000023926	CE_ENSP00000171887	ENSMUST00000169786	ENSRNOT00000035277	ENSMMUT00000019357	CR_ENSMMUP00000018128	ENSCAFT00000023184	ENSECAT00000016211	ENSOCUT00000001968
ENST00000172229	ENSPTRT00000017204	CE_ENSP00000172229	ENSMUST00000000122	ENSRNOT00000007268	ENSMMUT00000020479	CR_ENSP00000172229	ENSCAFT00000026791	ENSECAT00000018895	ENSOCUT00000007637
ENST00000173229	ENSPTRT00000016112	CE_ENSP00000173229	ENSMUST00000108674	ENSRNOT00000005255	ENSMMUT00000013122	CR_ENSP00000173229	ENSCAFT00000027581	ENSECAT00000028951	ENSOCUT00000026948
ENST00000173527	ENSPTRT00000055549	CE_ENSMMUP00000018353	ENSMUST00000025503	ENSRNOT00000026706	ENSMMUT00000019600	CR_ENSMMUP00000018353	ENSCAFT00000001119	ENSECAT00000005330	ENSOCUT00000017494
ENST00000175091	ENSPTRT00000021778	CE_ENSP00000175091	ENSMUST00000020909	ENSRNOT00000009665	ENSMMUT00000002233	CR_ENSP00000175091	ENSCAFT00000006160	ENSECAT00000017528	ENSOCUT00000028326
ENST00000176763	ENSPTRT00000032399	CE_ENSP00000176763	ENSMUST00000102821	ENSRNOT00000047011	ENSMMUT00000009531	CR_ENSMMUP00000008957	ENSCAFT00000026700	ENSECAT00000017662	ENSOCUT00000005383
ENST00000177648	ENSPTRT00000030459	CE_ENSMMUP00000018497	ENSMUST00000029662	ENSRNOT00000030798	ENSMMUT00000019758	CR_ENSMMUP00000018497	ENSCAFT00000018520	ENSECAT00000007370	ENSOCUT00000028123
ENST00000178638	ENSPTRT00000045069	CE_ENSP00000178638	ENSMUST00000071889	ENSRNOT00000023952	ENSMMUT00000030038	CR_ENSP00000178638	ENSCAFT00000038459	ENSECAT00000018420	ENSOCUT00000004634
ENST00000178640	ENSPTRT00000013308	CE_ENSP00000178640	ENSMUST00000034920	ENSRNOT00000051558	ENSMMUT00000020317	CR_ENSP00000178640	ENSCAFT00000027667	ENSECAT00000023929	ENSOCUT00000009028
ENST00000179259	ENSPTRT00000008422	CE_ENSP00000179259	ENSMUST00000039913	ENSRNOT00000049991	ENSMMUT00000011952	CR_ENSP00000179259	ENSCAFT00000024377	ENSECAT00000020320	ENSOCUT00000028974
ENST00000180173	ENSPTRT00000037089	CE_ENSP00000180173	ENSMUST00000048898	ENSRNOT00000015625	ENSMMUT00000039130	CR_ENSP00000180173	ENSCAFT00000011103	ENSECAT00000011468	ENSOCUT00000008370
ENST00000181383	ENSPTRT00000010758	CE_ENSP00000181383	ENSMUST00000022576	ENSRNOT00000014909	ENSMMUT00000023942	CR_ENSP00000181383	ENSCAFT00000007266	ENSECAT00000018403	ENSOCUT00000017941
ENST00000181796	ENSPTRT00000004235	CE_ENSP00000181796	ENSMUST00000115055	ENSRNOT00000020220	ENSMMUT00000024137	CR_ENSP00000181796	ENSCAFT00000007591	ENSECAT00000011168	ENSOCUT00000006635
ENST00000182096	ENSPTRT00000028322	CE_ENSP00000182096	ENSMUST00000044604	ENSRNOT00000002292	ENSMMUT00000025113	CR_ENSP00000182096	ENSCAFT00000012306	ENSECAT00000015017	ENSOCUT00000022038
ENST00000182527	ENSPTRT00000033792	CE_ENSP00000182527	ENSMUST00000037998	ENSRNOT00000017592	ENSMMUT00000019263	CR_ENSP00000182527	ENSCAFT00000003481	ENSECAT00000011439	ENSOCUT00000012096
ENST00000184956	ENSPTRT00000017381	CE_ENSP00000184956	ENSMUST00000001002	ENSRNOT00000003492	ENSMMUT00000010752	CR_ENSP00000184956	ENSCAFT00000028841	ENSECAT00000020639	ENSOCUT00000003692
ENST00000185150	ENSPTRT00000022180	CE_ENSP00000185150	ENSMUST00000170746	ENSRNOT00000050321	ENSMMUT00000014882	CR_ENSMMUP00000013942	ENSCAFT00000004328	ENSECAT00000013467	ENSOCUT00000023069
ENST00000185206	ENSPTRT00000033712	CE_ENSP00000185206	ENSMUST00000024755	ENSRNOT00000029801	ENSMMUT00000004964	CR_ENSP00000185206	ENSCAFT00000003190	ENSECAT00000025311	ENSOCUT00000023242
ENST00000186436	ENSPTRT00000022765	CE_ENSP00000186436	ENSMUST00000027290	ENSRNOT00000066288	ENSMMUT00000016000	CR_ENSP00000186436	ENSCAFT00000003712	ENSECAT00000008072	ENSOCUT00000014299
ENST00000187762	ENSPTRT00000019646	CE_ENSP00000187762	ENSMUST00000034244	ENSRNOT00000064060	ENSMMUT00000004030	CR_ENSP00000187762	ENSCAFT00000024778	ENSECAT00000012872	ENSOCUT00000012399
ENST00000188312	ENSPTRT00000009819	CE_ENSP00000188312	ENSMUST00000020109	ENSRNOT00000010414	ENSMMUT00000033211	CR_ENSP00000188312	ENSCAFT00000010817	ENSECAT00000018290	ENSOCUT00000000141
ENST00000188790	ENSPTRT00000023310	CE_ENSP00000188790	ENSMUST00000102732	ENSRNOT00000008148	ENSMMUT00000004535	CR_ENSP00000188790	ENSCAFT00000016532	ENSECAT00000012796	ENSOCUT00000005116
ENST00000189978	ENSPTRT00000056357	CE_ENSP00000189978	ENSMUST00000098057	ENSRNOT00000059567	ENSMMUT00000046638	CR_ENSP00000189978	ENSCAFT00000004766	ENSECAT00000010687	ENSOCUT00000023328
ENST00000190165	ENSPTRT00000038357	CE_ENSP00000190165	ENSMUST00000048935	ENSRNOT00000021792	ENSMMUT00000025083	CR_ENSP00000190165	ENSCAFT00000003148	ENSECAT00000025062	ENSOCUT00000027784
ENST00000192314	ENSPTRT00000055944	CE_ENSMMUP00000022277	ENSMUST00000094663	ENSRNOT00000038687	ENSMMUT00000023801	CR_ENSP00000192314	ENSCAFT00000020915	ENSECAT00000022684	ENSOCUT00000004952
ENST00000192788	ENSPTRT00000033410	CE_ENSP00000192788	ENSMUST00000114849	ENSRNOT00000000588	ENSMMUT00000030550	CR_ENSP00000192788	ENSCAFT00000001919	ENSECAT00000010226	ENSOCUT00000002019
ENST00000193322	ENSPTRT00000034136	CE_ENSP00000193322	ENSMUST00000040718	ENSRNOT00000057116	ENSMMUT00000031291	CR_ENSP00000193322	ENSCAFT00000006043	ENSECAT00000017746	ENSOCUT00000021411
ENST00000193391	ENSPTRT00000066793	CE_ENSP00000377671	ENSMUST00000069936	ENSRNOT00000044900	ENSMMUT00000015910	CR_ENSP00000377671	ENSCAFT00000015171	ENSECAT00000022918	ENSOCUT00000011113
ENST00000194130	ENSPTRT00000036369	CE_ENSP00000194130	ENSMUST00000031713	ENSRNOT00000010788	ENSMMUT00000023562	CR_ENSP00000194130	ENSCAFT00000005744	ENSECAT00000022221	ENSOCUT00000001022
ENST00000194214	ENSPTRT00000001443	CE_ENSP00000360429	ENSMUST00000152717	ENSRNOT00000067024	ENSMMUT00000002013	CR_ENSP00000360429	ENSCAFT00000030284	ENSECAT00000010724	ENSOCUT00000009248
ENST00000194530	ENSPTRT00000023744	CE_ENSP00000194530	ENSMUST00000027185	ENSRNOT00000043558	ENSMMUT00000025494	CR_ENSP00000194530	ENSCAFT00000019520	ENSECAT00000019389	ENSOCUT00000021637
ENST00000194871	ENSPTRT00000023320	CE_ENSMMUP00000012305	ENSMUST00000072921	ENSRNOT00000001606	ENSMMUT00000013128	CR_ENSP00000376478	ENSCAFT00000016917	ENSECAT00000027104	ENSOCUT00000017276
ENST00000196371	ENSPTRT00000031236	CE_ENSP00000196371	ENSMUST00000110690	ENSRNOT00000020797	ENSMMUT00000015412	CR_ENSP00000196371	ENSCAFT00000029512	ENSECAT00000020096	ENSOCUT00000009234
ENST00000196482	ENSPTRT00000021606	CE_ENSMMUP00000019276	ENSMUST00000038701	ENSRNOT00000036874	ENSMMUT00000020600	CR_ENSP00000196482	ENSCAFT00000003706	ENSECAT00000017273	ENSOCUT00000017815
ENST00000196551	ENSPTRT00000021601	CE_ENSP00000196551	ENSMUST00000004554	ENSRNOT00000026528	ENSMMUT00000012197	CR_ENSP00000196551	ENSCAFT00000003710	ENSECAT00000017124	ENSOCUT00000023676
ENST00000197268	ENSPTRT00000008713	CE_ENSP00000197268	ENSMUST00000111916	ENSRNOT00000011241	ENSMMUT00000024797	CR_ENSP00000197268	ENSCAFT00000039848	ENSECAT00000019529	ENSOCUT00000012829
ENST00000198767	ENSPTRT00000014360	CE_ENSMMUP00000003996	ENSMUST00000023363	ENSRNOT00000004459	ENSMMUT00000004236	CR_ENSP00000198767	ENSCAFT00000029817	ENSECAT00000009372	ENSOCUT00000006704
ENST00000198801	ENSPTRT00000007610	CE_ENSP00000198801	ENSMUST00000064231	ENSRNOT00000035774	ENSMMUT00000000747	CR_ENSP00000198801	ENSCAFT00000008642	ENSECAT00000027141	ENSOCUT00000014213
ENST00000199320	ENSPTRT00000031358	CE_ENSP00000199320	ENSMUST00000022203	ENSRNOT00000018527	ENSMMUT00000000586	CR_ENSP00000199320	ENSCAFT00000011566	ENSECAT00000014730	ENSOCUT00000010476
ENST00000199389	ENSPTRT00000034937	CE_ENSMMUP00000035507	ENSMUST00000100487	ENSRNOT00000001392	ENSMMUT00000042501	CR_ENSMMUP00000035507	ENSCAFT00000024820	ENSECAT00000007741	ENSOCUT00000012611
ENST00000199447	ENSPTRT00000035279	CE_ENSP00000397063	ENSMUST00000091763	ENSRNOT00000059202	ENSMMUT00000014197	CR_ENSP00000397063	ENSCAFT00000005872	ENSECAT00000019728	ENSOCUT00000015867
ENST00000199814	ENSPTRT00000032228	CE_ENSMMUP00000027218	ENSMUST00000025506	ENSRNOT00000026087	ENSMMUT00000029092	CR_ENSMMUP00000027218	ENSCAFT00000028740	ENSECAT00000015638	ENSOCUT00000011531
ENST00000200135	ENSPTRT00000007998	CE_ENSP00000200135	ENSMUST00000034803	ENSRNOT00000010595	ENSMMUT00000033457	CR_ENSP00000200135	ENSCAFT00000021759	ENSECAT00000012543	ENSOCUT00000025267
ENST00000200181	ENSPTRT00000017707	CE_ENSP00000200181	ENSMUST00000106458	ENSRNOT00000040664	ENSMMUT00000030624	CR_ENSP00000200181	ENSCAFT00000007895	ENSECAT00000011628	ENSOCUT00000014964
ENST00000200557	ENSPTRT00000048595	CE_ENSP00000200557	ENSMUST00000068150	ENSRNOT00000064429	ENSMMUT00000007682	CR_ENSP00000200557	ENSCAFT00000022389	ENSECAT00000025733	ENSOCUT00000028206
ENST00000201023	ENSPTRT00000043074	CE_ENSP00000201023	ENSMUST00000136008	ENSRNOT00000002531	ENSMMUT00000022210	CR_ENSP00000201023	ENSCAFT00000017305	ENSECAT00000024072	ENSOCUT00000017258
ENST00000201031	ENSPTRT00000025444	CE_ENSP00000201031	ENSMUST00000099058	ENSRNOT00000055085	ENSMMUT00000013082	CR_ENSP00000201031	ENSCAFT00000015341	ENSECAT00000022581	ENSOCUT00000010995
ENST00000201586	ENSPTRT00000044317	CE_ENSP00000201586	ENSMUST00000107735	ENSRNOT00000067430	ENSMMUT00000031163	CR_ENSP00000201586	ENSCAFT00000006386	ENSECAT00000015918	ENSOCUT00000012128
ENST00000201979	ENSPTRT00000024804	CE_ENSP00000201979	ENSMUST00000000369	ENSRNOT00000010149	ENSMMUT00000007215	CR_ENSP00000201979	ENSCAFT00000011203	ENSECAT00000018193	ENSOCUT00000003184
ENST00000202017	ENSPTRT00000024831	CE_ENSP00000202017	ENSMUST00000028972	ENSRNOT00000012141	ENSMMUT00000001389	CR_ENSP00000202017	ENSCAFT00000011390	ENSECAT00000009698	ENSOCUT00000016705
ENST00000202556	ENSPTRT00000012472	CE_ENSMMUP00000023817	ENSMUST00000054815	ENSRNOT00000016895	ENSMMUT00000025458	CR_ENSP00000202556	ENSCAFT00000029073	ENSECAT00000018805	ENSOCUT00000010464
ENST00000202677	ENSPTRT00000066338	CE_ENSMMUP00000024160	ENSMUST00000109986	ENSRNOT00000066347	ENSMMUT00000025823	CR_ENSMMUP00000024160	ENSCAFT00000008488	ENSECAT00000021582	ENSOCUT00000017952
ENST00000202773	ENSPTRT00000010051	CE_ENSP00000403172	ENSMUST00000031617	ENSRNOT00000034951	ENSMMUT00000042602	CR_ENSP00000403172	ENSCAFT00000014100	ENSECAT00000018710	ENSOCUT00000003803
ENST00000202816	ENSPTRT00000024647	CE_ENSP00000202816	ENSMUST00000046030	ENSRNOT00000006333	ENSMMUT00000017317	CR_ENSP00000202816	ENSCAFT00000008999	ENSECAT00000020494	ENSOCUT00000005416
ENST00000202967	ENSPTRT00000010148	CE_ENSP00000202967	ENSMUST00000112067	ENSRNOT00000001523	ENSMMUT00000044918	CR_ENSP00000202967	ENSCAFT00000016277	ENSECAT00000014120	ENSOCUT00000011320
ENST00000203001	ENSPTRT00000024590	CE_ENSP00000203001	ENSMUST00000039554	ENSRNOT00000028893	ENSMMUT00000019280	CR_ENSP00000203001	ENSCAFT00000009643	ENSECAT00000025772	ENSOCUT00000030036
ENST00000203166	ENSPTRT00000020090	CE_ENSP00000203166	ENSMUST00000019697	ENSRNOT00000031044	ENSMMUT00000030114	CR_ENSP00000203166	ENSCAFT00000011141	ENSECAT00000012691	ENSOCUT00000001031
ENST00000203407	ENSPTRT00000027870	CE_ENSP00000203407	ENSMUST00000026743	ENSRNOT00000042114	ENSMMUT00000020619	CR_ENSP00000203407	ENSCAFT00000019627	ENSECAT00000021734	ENSOCUT00000002039
ENST00000203556	ENSPTRT00000019818	CE_ENSP00000203556	ENSMUST00000036074	ENSRNOT00000039607	ENSMMUT00000004297	CR_ENSP00000203556	ENSCAFT00000022493	ENSECAT00000012281	ENSOCUT00000012414
ENST00000203629	ENSPTRT00000049525	CE_ENSMMUP00000017334	ENSMUST00000032217	ENSRNOT00000028965	ENSMMUT00000018510	CR_ENSMMUP00000017334	ENSCAFT00000023304	ENSECAT00000003280	ENSOCUT00000011196
ENST00000203630	ENSPTRT00000008486	CE_ENSP00000203630	ENSMUST00000032214	ENSRNOT00000022467	ENSMMUT00000017095	CR_ENSP00000203630	ENSCAFT00000023331	ENSECAT00000024218	ENSOCUT00000003750
ENST00000203664	ENSPTRT00000012284	CE_ENSP00000203664	ENSMUST00000101094	ENSRNOT00000012124	ENSMMUT00000010870	CR_ENSP00000203664	ENSCAFT00000027936	ENSECAT00000025585	ENSOCUT00000002601
ENST00000204549	ENSPTRT00000013231	CE_ENSMMUP00000012782	ENSMUST00000048184	ENSRNOT00000019258	ENSMMUT00000013642	CR_ENSMMUP00000012782	ENSCAFT00000038216	ENSECAT00000028929	ENSOCUT00000026640
ENST00000204566	ENSPTRT00000013226	CE_ENSP00000204566	ENSMUST00000034955	ENSRNOT00000020813	ENSMMUT00000015323	CR_ENSP00000204566	ENSCAFT00000027107	ENSECAT00000013576	ENSOCUT00000016135
ENST00000204604	ENSPTRT00000029261	CE_ENSP00000204604	ENSMUST00000007171	ENSRNOT00000002394	ENSMMUT00000010531	CR_ENSP00000204604	ENSCAFT00000020435	ENSECAT00000012033	ENSOCUT00000007091
ENST00000204615	ENSPTRT00000029257	CE_ENSP00000204615	ENSMUST00000115437	ENSRNOT00000002383	ENSMMUT00000010525	CR_ENSP00000204615	ENSCAFT00000020362	ENSECAT00000006095	ENSOCUT00000007081
ENST00000204961	ENSPTRT00000040893	CE_ENSP00000204961	ENSMUST00000052839	ENSRNOT00000009635	ENSMMUT00000029484	CR_ENSP00000204961	ENSCAFT00000026496	ENSECAT00000012753	ENSOCUT00000013723
ENST00000205061	ENSPTRT00000048775	CE_ENSP00000205061	ENSMUST00000169020	ENSRNOT00000025570	ENSMMUT00000000338	CR_ENSMMUP00000000318	ENSCAFT00000036864	ENSECAT00000017810	ENSOCUT00000003435
ENST00000205143	ENSPTRT00000020339	CE_ENSP00000205143	ENSMUST00000050191	ENSRNOT00000026182	ENSMMUT00000026830	CR_ENSP00000205143	ENSCAFT00000008747	ENSECAT00000007762	ENSOCUT00000007248
ENST00000205214	ENSPTRT00000029964	CE_ENSP00000205214	ENSMUST00000120963	ENSRNOT00000002907	ENSMMUT00000022971	CR_ENSP00000205214	ENSCAFT00000003472	ENSECAT00000010008	ENSOCUT00000012196
ENST00000205402	ENSPTRT00000036274	CE_ENSP00000390667	ENSMUST00000002980	ENSRNOT00000008980	ENSMMUT00000009195	CR_ENSP00000390667	ENSCAFT00000006177	ENSECAT00000002548	ENSOCUT00000014667
ENST00000205557	ENSPTRT00000014398	CE_ENSP00000205557	ENSMUST00000002850	ENSRNOT00000042115	ENSMMUT00000008282	CR_ENSP00000205557	ENSCAFT00000028908	ENSECAT00000010640	ENSOCUT00000010223
ENST00000205636	ENSPTRT00000027532	CE_ENSMMUP00000001929	ENSMUST00000035007	ENSRNOT00000014585	ENSMMUT00000002044	CR_ENSMMUP00000001929	ENSCAFT00000036875	ENSECAT00000016120	ENSOCUT00000000763
ENST00000205890	ENSPTRT00000016293	CE_ENSP00000205890	ENSMUST00000071880	ENSRNOT00000023018	ENSMMUT00000025783	CR_ENSP00000205890	ENSCAFT00000029106	ENSECAT00000019644	ENSOCUT00000028282
ENST00000205948	ENSPTRT00000017524	CE_ENSP00000205948	ENSMUST00000000049	ENSRNOT00000004756	ENSMMUT00000018681	CR_ENSP00000205948	ENSCAFT00000017923	ENSECAT00000023786	ENSOCUT00000003394
ENST00000206020	ENSPTRT00000015894	CE_ENSP00000206020	ENSMUST00000018431	ENSRNOT00000005653	ENSMMUT00000001913	CR_ENSP00000206020	ENSCAFT00000024979	ENSECAT00000021140	ENSOCUT00000001107
ENST00000206380	ENSPTRT00000017017	CE_ENSP00000206380	ENSMUST00000021296	ENSRNOT00000028350	ENSMMUT00000013562	CR_ENSP00000206380	ENSCAFT00000022851	ENSECAT00000010484	ENSOCUT00000013027
ENST00000206423	ENSPTRT00000028449	CE_ENSP00000401856	ENSMUST00000099498	ENSRNOT00000059735	ENSMMUT00000004331	CR_ENSP00000401856	ENSCAFT00000016737	ENSECAT00000021180	ENSOCUT00000022757
ENST00000206474	ENSPTRT00000011279	CE_ENSMMUP00000003603	ENSMUST00000022784	ENSRNOT00000016401	ENSMMUT00000003812	CR_ENSP00000206474	ENSCAFT00000017886	ENSECAT00000007390	ENSOCUT00000013086
ENST00000206513	ENSPTRT00000011294	CE_ENSP00000206513	ENSMUST00000064290	ENSRNOT00000019155	ENSMMUT00000027604	CR_ENSP00000206513	ENSCAFT00000018147	ENSECAT00000013339	ENSOCUT00000022927
ENST00000206542	ENSPTRT00000011180	CE_ENSP00000206542	ENSMUST00000160393	ENSRNOT00000012790	ENSMMUT00000009579	CR_ENSP00000206542	ENSCAFT00000008699	ENSECAT00000015820	ENSOCUT00000005020
ENST00000206544	ENSPTRT00000042623	CE_ENSP00000380437	ENSMUST00000050772	ENSRNOT00000021851	ENSMMUT00000020688	CR_ENSP00000380437	ENSCAFT00000018313	ENSECAT00000013830	ENSOCUT00000016896
ENST00000206765	ENSPTRT00000011396	CE_ENSP00000206765	ENSMUST00000168729	ENSRNOT00000027315	ENSMMUT00000017459	CR_ENSP00000206765	ENSCAFT00000019351	ENSECAT00000018986	ENSOCUT00000002927
ENST00000207870	ENSPTRT00000027600	CE_ENSP00000207870	ENSMUST00000039610	ENSRNOT00000019106	ENSMMUT00000006851	CR_ENSP00000207870	ENSCAFT00000008085	ENSECAT00000025080	ENSOCUT00000025343
ENST00000209718	ENSPTRT00000016829	CE_ENSP00000209718	ENSMUST00000006969	ENSRNOT00000016657	ENSMMUT00000002119	CR_ENSP00000209718	ENSCAFT00000025377	ENSECAT00000015650	ENSOCUT00000017693
ENST00000209728	ENSPTRT00000016796	CE_ENSP00000209728	ENSMUST00000093937	ENSRNOT00000038228	ENSMMUT00000006719	CR_ENSP00000209728	ENSCAFT00000025560	ENSECAT00000010369	ENSOCUT00000004898
ENST00000209873	ENSPTRT00000009230	CE_ENSP00000209873	ENSMUST00000041208	ENSRNOT00000018809	ENSMMUT00000031007	CR_ENSP00000209873	ENSCAFT00000011174	ENSECAT00000014082	ENSOCUT00000011290
ENST00000209875	ENSPTRT00000009265	CE_ENSP00000401009	ENSMUST00000118152	ENSRNOT00000055289	ENSMMUT00000046471	CR_ENSP00000401009	ENSCAFT00000010645	ENSECAT00000008269	ENSOCUT00000013343
ENST00000209884	ENSPTRT00000003071	CE_ENSP00000209884	ENSMUST00000111611	ENSRNOT00000003851	ENSMMUT00000023593	CR_ENSP00000209884	ENSCAFT00000023107	ENSECAT00000014961	ENSOCUT00000009347
ENST00000209929	ENSPTRT00000003028	CE_ENSMMUP00000025933	ENSMUST00000045902	ENSRNOT00000004762	ENSMMUT00000027724	CR_ENSMMUP00000025933	ENSCAFT00000023766	ENSECAT00000022644	ENSOCUT00000005178
ENST00000210060	ENSPTRT00000019432	CE_ENSP00000210060	ENSMUST00000078665	ENSRNOT00000005656	ENSMMUT00000023697	CR_ENSP00000210060	ENSCAFT00000027315	ENSECAT00000009668	ENSOCUT00000005843
ENST00000210187	ENSPTRT00000014085	CE_ENSP00000210187	ENSMUST00000035797	ENSRNOT00000004249	ENSMMUT00000004033	CR_ENSP00000210187	ENSCAFT00000030833	ENSECAT00000022375	ENSOCUT00000030860
ENST00000210313	ENSPTRT00000039408	CE_ENSP00000210313	ENSMUST00000028225	ENSRNOT00000025433	ENSMMUT00000003132	CR_ENSP00000210313	ENSCAFT00000005740	ENSECAT00000014358	ENSOCUT00000005644
ENST00000210633	ENSPTRT00000067410	CE_ENSP00000210633	ENSMUST00000026225	ENSRNOT00000019956	ENSMMUT00000014938	CR_ENSP00000210633	ENSCAFT00000015460	ENSECAT00000024179	ENSOCUT00000002737
ENST00000211314	ENSPTRT00000033793	CE_ENSP00000211314	ENSMUST00000165595	ENSRNOT00000017744	ENSMMUT00000033369	CR_ENSP00000211314	ENSCAFT00000003484	ENSECAT00000016285	ENSOCUT00000000257
ENST00000211372	ENSPTRT00000033347	CE_ENSMMUP00000039080	ENSMUST00000008812	ENSRNOT00000046010	ENSMMUT00000020542	CR_ENSMMUP00000019224	ENSCAFT00000001473	ENSECAT00000016886	ENSOCUT00000014693
ENST00000211998	ENSPTRT00000004982	CE_ENSP00000211998	ENSMUST00000022369	ENSRNOT00000015179	ENSMMUT00000029295	CR_ENSMMUP00000027409	ENSCAFT00000024269	ENSECAT00000014550	ENSOCUT00000003166
ENST00000212015	ENSPTRT00000064921	CE_ENSP00000212015	ENSMUST00000120239	ENSRNOT00000000427	ENSMMUT00000042797	CR_ENSP00000212015	ENSCAFT00000021123	ENSECAT00000014702	ENSOCUT00000023575
ENST00000214869	ENSPTRT00000019307	CE_ENSP00000214869	ENSMUST00000034698	ENSRNOT00000061009	ENSMMUT00000016865	CR_ENSP00000214869	ENSCAFT00000027957	ENSECAT00000023020	ENSOCUT00000015314
ENST00000215057	ENSPTRT00000021618	CE_ENSP00000215057	ENSMUST00000069289	ENSRNOT00000033662	ENSMMUT00000024275	CR_ENSP00000215057	ENSCAFT00000003673	ENSECAT00000017326	ENSOCUT00000025318
ENST00000215071	ENSPTRT00000020243	CE_ENSP00000215071	ENSMUST00000059642	ENSRNOT00000027937	ENSMMUT00000044616	CR_ENSP00000215071	ENSCAFT00000009584	ENSECAT00000008263	ENSOCUT00000026667
ENST00000215727	ENSPTRT00000026332	CE_ENSP00000215727	ENSMUST00000023450	ENSRNOT00000031819	ENSMMUT00000031181	CR_ENSP00000215727	ENSCAFT00000024253	ENSECAT00000014670	ENSOCUT00000009045
ENST00000215730	ENSPTRT00000026333	CE_ENSP00000215730	ENSMUST00000023449	ENSRNOT00000002550	ENSMMUT00000028665	CR_ENSP00000215730	ENSCAFT00000024144	ENSECAT00000021742	ENSOCUT00000003853
ENST00000215739	ENSPTRT00000026342	CE_ENSMMUP00000026976	ENSMUST00000115681	ENSRNOT00000002554	ENSMMUT00000028828	CR_ENSMMUP00000026976	ENSCAFT00000024062	ENSECAT00000006868	ENSOCUT00000016503
ENST00000215742	ENSPTRT00000026343	CE_ENSP00000382084	ENSMUST00000100125	ENSRNOT00000057751	ENSMMUT00000028829	CR_ENSP00000382084	ENSCAFT00000023958	ENSECAT00000023052	ENSOCUT00000016513
ENST00000215743	ENSPTRT00000026441	CE_ENSP00000215743	ENSMUST00000000924	ENSRNOT00000031400	ENSMMUT00000012726	CR_ENSP00000215743	ENSCAFT00000022409	ENSECAT00000011322	ENSOCUT00000029487
ENST00000215793	ENSPTRT00000056923	CE_ENSP00000215793	ENSMUST00000002198	ENSRNOT00000008355	ENSMMUT00000007806	CR_ENSP00000215793	ENSCAFT00000020076	ENSECAT00000025874	ENSOCUT00000007634
ENST00000215794	ENSPTRT00000026239	CE_ENSP00000396091	ENSMUST00000032198	ENSRNOT00000056174	ENSMMUT00000004628	CR_ENSP00000396091	ENSCAFT00000025792	ENSECAT00000000410	ENSOCUT00000005072
ENST00000215812	ENSPTRT00000026618	CE_ENSP00000215812	ENSMUST00000068322	ENSRNOT00000063818	ENSMMUT00000027211	CR_ENSP00000215812	ENSCAFT00000020191	ENSECAT00000021158	ENSOCUT00000014228
ENST00000215829	ENSPTRT00000026484	CE_ENSMMUP00000000359	ENSMUST00000020397	ENSRNOT00000018492	ENSMMUT00000000386	CR_ENSMMUP00000000359	ENSCAFT00000021985	ENSECAT00000024931	ENSOCUT00000023210
ENST00000215838	ENSPTRT00000026626	CE_ENSP00000215838	ENSMUST00000109993	ENSRNOT00000005934	ENSMMUT00000044090	CR_ENSP00000215838	ENSCAFT00000020341	ENSECAT00000022284	ENSOCUT00000009351
ENST00000215882	ENSPTRT00000026250	CE_ENSP00000215882	ENSMUST00000003622	ENSRNOT00000000306	ENSMMUT00000007641	CR_ENSP00000215882	ENSCAFT00000023294	ENSECAT00000022779	ENSOCUT00000030968
ENST00000215885	ENSPTRT00000026649	CE_ENSP00000215885	ENSMUST00000064265	ENSRNOT00000029848	ENSMMUT00000044082	CR_ENSP00000215885	ENSCAFT00000020599	ENSECAT00000027056	ENSOCUT00000004122
ENST00000215886	ENSPTRT00000026792	CE_ENSMMUP00000003829	ENSMUST00000044584	ENSRNOT00000011750	ENSMMUT00000004056	CR_ENSMMUP00000003829	ENSCAFT00000002305	ENSECAT00000009152	ENSOCUT00000002487
ENST00000215906	ENSPTRT00000062472	CE_ENSP00000407482	ENSMUST00000031291	ENSRNOT00000000823	ENSMMUT00000032979	CR_ENSP00000407482	ENSCAFT00000018616	ENSECAT00000024309	ENSOCUT00000006277
ENST00000215909	ENSPTRT00000026804	CE_ENSP00000215909	ENSMUST00000089377	ENSRNOT00000013538	ENSMMUT00000024164	CR_ENSP00000215909	ENSCAFT00000002307	ENSECAT00000007033	ENSOCUT00000027705
ENST00000215912	ENSPTRT00000026660	CE_ENSP00000215912	ENSMUST00000045153	ENSRNOT00000057738	ENSMMUT00000027620	CR_ENSP00000215912	ENSCAFT00000020749	ENSECAT00000007440	ENSOCUT00000002320
ENST00000215917	ENSPTRT00000026523	CE_ENSMMUP00000030866	ENSMUST00000146510	ENSRNOT00000000826	ENSMMUT00000032986	CR_ENSMMUP00000030866	ENSCAFT00000018636	ENSECAT00000017081	ENSOCUT00000006293
ENST00000215941	ENSPTRT00000026814	CE_ENSP00000215941	ENSMUST00000040676	ENSRNOT00000065368	ENSMMUT00000021387	CR_ENSP00000215941	ENSCAFT00000036413	ENSECAT00000026801	ENSOCUT00000002834
ENST00000215957	ENSPTRT00000026823	CE_ENSP00000215957	ENSMUST00000040320	ENSRNOT00000036357	ENSMMUT00000030338	CR_ENSP00000215957	ENSCAFT00000002244	ENSECAT00000016996	ENSOCUT00000029495
ENST00000215980	ENSPTRT00000026979	CE_ENSP00000215980	ENSMUST00000089157	ENSRNOT00000036917	ENSMMUT00000004751	CR_ENSP00000215980	ENSCAFT00000001545	ENSECAT00000024497	ENSOCUT00000008250
ENST00000216024	ENSPTRT00000026857	CE_ENSP00000412703	ENSMUST00000023065	ENSRNOT00000018526	ENSMMUT00000018668	CR_ENSP00000412703	ENSCAFT00000002150	ENSECAT00000021148	ENSOCUT00000004987
ENST00000216027	ENSPTRT00000026543	CE_ENSP00000216027	ENSMUST00000056937	ENSRNOT00000056798	ENSMMUT00000028837	CR_ENSP00000216027	ENSCAFT00000018940	ENSECAT00000022690	ENSOCUT00000011314
ENST00000216038	ENSPTRT00000026693	CE_ENSP00000216038	ENSMUST00000001834	ENSRNOT00000006570	ENSMMUT00000009413	CR_ENSP00000216038	ENSCAFT00000002802	ENSECAT00000025737	ENSOCUT00000021837
ENST00000216039	ENSPTRT00000026863	CE_ENSP00000216039	ENSMUST00000023061	ENSRNOT00000019612	ENSMMUT00000029654	CR_ENSP00000216039	ENSCAFT00000002129	ENSECAT00000016369	ENSOCUT00000009110
ENST00000216044	ENSPTRT00000026864	CE_ENSP00000216044	ENSMUST00000046463	ENSRNOT00000049247	ENSMMUT00000010166	CR_ENSP00000216044	ENSCAFT00000002126	ENSECAT00000019388	ENSOCUT00000030496
ENST00000216061	ENSPTRT00000027188	CE_ENSP00000379095	ENSMUST00000088788	ENSRNOT00000011070	ENSMMUT00000012702	CR_ENSP00000379095	ENSCAFT00000000964	ENSECAT00000008628	ENSOCUT00000013611
ENST00000216068	ENSPTRT00000026868	CE_ENSP00000216068	ENSMUST00000069877	ENSRNOT00000020941	ENSMMUT00000006880	CR_ENSP00000216068	ENSCAFT00000002113	ENSECAT00000019194	ENSOCUT00000014594
ENST00000216075	ENSPTRT00000027195	CE_ENSP00000216075	ENSMUST00000023282	ENSRNOT00000011941	ENSMMUT00000043873	CR_ENSP00000216075	ENSCAFT00000000869	ENSECAT00000022209	ENSOCUT00000021512
ENST00000216085	ENSPTRT00000047340	CE_ENSP00000392093	ENSMUST00000101610	ENSRNOT00000031914	ENSMMUT00000030082	CR_ENSP00000392093	ENSCAFT00000019228	ENSECAT00000024345	ENSOCUT00000030985
ENST00000216101	ENSPTRT00000026564	CE_ENSMMUP00000037122	ENSMUST00000037218	ENSRNOT00000011954	ENSMMUT00000044116	CR_ENSMMUP00000037122	ENSCAFT00000019432	ENSECAT00000015903	ENSOCUT00000030556
ENST00000216106	ENSPTRT00000026708	CE_ENSP00000398302	ENSMUST00000041759	ENSRNOT00000067519	ENSMMUT00000016824	CR_ENSP00000398302	ENSCAFT00000002712	ENSECAT00000025779	ENSOCUT00000010617
ENST00000216117	ENSPTRT00000026714	CE_ENSMMUP00000037050	ENSMUST00000005548	ENSRNOT00000019192	ENSMMUT00000044045	CR_ENSMMUP00000037050	ENSCAFT00000002674	ENSECAT00000001574	ENSOCUT00000010632
ENST00000216122	ENSPTRT00000026715	CE_ENSP00000216122	ENSMUST00000164309	ENSRNOT00000019677	ENSMMUT00000029608	CR_ENSP00000216122	ENSCAFT00000002672	ENSECAT00000015015	ENSOCUT00000010637
ENST00000216127	ENSPTRT00000026716	CE_ENSP00000216127	ENSMUST00000139848	ENSRNOT00000020017	ENSMMUT00000032964	CR_ENSP00000216127	ENSCAFT00000002671	ENSECAT00000016053	ENSOCUT00000030264
ENST00000216129	ENSPTRT00000027042	CE_ENSP00000216129	ENSMUST00000016901	ENSRNOT00000037710	ENSMMUT00000043944	CR_ENSP00000216129	ENSCAFT00000001412	ENSECAT00000023392	ENSOCUT00000024634
ENST00000216133	ENSPTRT00000026892	CE_ENSMMUP00000010301	ENSMUST00000089293	ENSRNOT00000022631	ENSMMUT00000010983	CR_ENSP00000216133	ENSCAFT00000002104	ENSECAT00000013529	ENSOCUT00000025909
ENST00000216139	ENSPTRT00000027218	CE_ENSMMUP00000007394	ENSMUST00000023295	ENSRNOT00000045647	ENSMMUT00000007868	CR_ENSMMUP00000007394	ENSCAFT00000000859	ENSECAT00000014595	ENSOCUT00000023801
ENST00000216144	ENSPTRT00000026591	CE_ENSMMUP00000024144	ENSMUST00000009219	ENSRNOT00000010439	ENSMMUT00000025805	CR_ENSP00000216144	ENSCAFT00000019583	ENSECAT00000021531	ENSOCUT00000028578
ENST00000216146	ENSPTRT00000050699	CE_ENSP00000346001	ENSMUST00000081650	ENSRNOT00000067032	ENSMMUT00000027159	CR_ENSMMUP00000013110	ENSCAFT00000002096	ENSECAT00000022268	ENSOCUT00000023183
ENST00000216160	ENSPTRT00000026902	CE_ENSP00000216160	ENSMUST00000023050	ENSRNOT00000067904	ENSMMUT00000016948	CR_ENSP00000216160	ENSCAFT00000002071	ENSECAT00000018433	ENSOCUT00000026862
ENST00000216180	ENSPTRT00000027066	CE_ENSP00000216180	ENSMUST00000045289	ENSRNOT00000015767	ENSMMUT00000023461	CR_ENSP00000216180	ENSCAFT00000001387	ENSECAT00000015306	ENSOCUT00000017277
ENST00000216190	ENSPTRT00000063872	CE_ENSP00000380362	ENSMUST00000100484	ENSRNOT00000029753	ENSMMUT00000044032	CR_ENSP00000380362	ENSCAFT00000002410	ENSECAT00000024253	ENSOCUT00000006367
ENST00000216211	ENSPTRT00000027093	CE_ENSMMUP00000028837	ENSMUST00000023070	ENSRNOT00000018365	ENSMMUT00000030812	CR_ENSMMUP00000028837	ENSCAFT00000001319	ENSECAT00000009366	ENSOCUT00000017064
ENST00000216214	ENSPTRT00000027095	CE_ENSP00000216214	ENSMUST00000023069	ENSRNOT00000044274	ENSMMUT00000032369	CR_ENSP00000216214	ENSCAFT00000001314	ENSECAT00000012805	ENSOCUT00000025865
ENST00000216218	ENSPTRT00000026938	CE_ENSMMUP00000025139	ENSMUST00000172107	ENSRNOT00000025925	ENSMMUT00000026867	CR_ENSMMUP00000025139	ENSCAFT00000001742	ENSECAT00000017154	ENSOCUT00000000002
ENST00000216237	ENSPTRT00000026945	CE_ENSMMUP00000018606	ENSMUST00000174229	ENSRNOT00000034998	ENSMMUT00000019878	CR_ENSMMUP00000018606	ENSCAFT00000001714	ENSECAT00000011270	ENSOCUT00000002690
ENST00000216241	ENSPTRT00000026946	CE_ENSMMUP00000014830	ENSMUST00000072910	ENSRNOT00000000205	ENSMMUT00000019879	CR_ENSMMUP00000014830	ENSCAFT00000001705	ENSECAT00000024739	ENSOCUT00000002699
ENST00000216252	ENSPTRT00000026959	CE_ENSP00000216252	ENSMUST00000023117	ENSRNOT00000005837	ENSMMUT00000015901	CR_ENSP00000216252	ENSCAFT00000001662	ENSECAT00000024820	ENSOCUT00000012702
ENST00000216259	ENSPTRT00000026967	CE_ENSP00000216259	ENSMUST00000023112	ENSRNOT00000007164	ENSMMUT00000002608	CR_ENSP00000216259	ENSCAFT00000001607	ENSECAT00000000378	ENSOCUT00000006940
ENST00000216264	ENSPTRT00000027143	CE_ENSP00000216264	ENSMUST00000044332	ENSRNOT00000022882	ENSMMUT00000043910	CR_ENSP00000216264	ENSCAFT00000001158	ENSECAT00000005822	ENSOCUT00000001828
ENST00000216268	ENSPTRT00000027153	CE_ENSP00000216268	ENSMUST00000041297	ENSRNOT00000006050	ENSMMUT00000026477	CR_ENSP00000216268	ENSCAFT00000001110	ENSECAT00000001216	ENSOCUT00000014073
ENST00000216271	ENSPTRT00000027174	CE_ENSMMUP00000018538	ENSMUST00000082197	ENSRNOT00000051458	ENSMMUT00000019803	CR_ENSMMUP00000018538	ENSCAFT00000001069	ENSECAT00000013479	ENSOCUT00000025555
ENST00000216277	ENSPTRT00000012343	CE_ENSMMUP00000024485	ENSMUST00000109901	ENSRNOT00000064957	ENSMMUT00000026163	CR_ENSMMUP00000024485	ENSCAFT00000028221	ENSECAT00000022852	ENSOCUT00000011534
ENST00000216286	ENSPTRT00000011616	CE_ENSP00000216286	ENSMUST00000022340	ENSRNOT00000000383	ENSMMUT00000025588	CR_ENSP00000216286	ENSCAFT00000023313	ENSECAT00000016636	ENSOCUT00000003690
ENST00000216294	ENSPTRT00000011755	CE_ENSP00000216294	ENSMUST00000021532	ENSRNOT00000012361	ENSMMUT00000024319	CR_ENSP00000216294	ENSCAFT00000038677	ENSECAT00000018708	ENSOCUT00000014091
ENST00000216297	ENSPTRT00000011231	CE_ENSP00000216297	ENSMUST00000046709	ENSRNOT00000016288	ENSMMUT00000021030	CR_ENSP00000216297	ENSCAFT00000009018	ENSECAT00000023410	ENSOCUT00000010812
ENST00000216330	ENSPTRT00000011551	CE_ENSP00000216330	ENSMUST00000021332	ENSRNOT00000006531	ENSMMUT00000023191	CR_ENSP00000216330	ENSCAFT00000022261	ENSECAT00000019341	ENSOCUT00000007534
ENST00000216361	ENSPTRT00000011442	CE_ENSP00000216361	ENSMUST00000085412	ENSRNOT00000007365	ENSMMUT00000016122	CR_ENSP00000216361	ENSCAFT00000020250	ENSECAT00000023540	ENSOCUT00000012041
ENST00000216366	ENSPTRT00000011444	CE_ENSMMUP00000004176	ENSMUST00000021338	ENSRNOT00000007887	ENSMMUT00000004426	CR_ENSP00000216366	ENSCAFT00000020419	ENSECAT00000023242	ENSOCUT00000011428
ENST00000216367	ENSPTRT00000011571	CE_ENSP00000216367	ENSMUST00000021359	ENSRNOT00000005835	ENSMMUT00000005546	CR_ENSP00000216367	ENSCAFT00000022550	ENSECAT00000014376	ENSOCUT00000015483
ENST00000216373	ENSPTRT00000043330	CE_ENSP00000216373	ENSMUST00000035773	ENSRNOT00000006425	ENSMMUT00000010435	CR_ENSP00000216373	ENSCAFT00000022697	ENSECAT00000006552	ENSOCUT00000006056
ENST00000216392	ENSPTRT00000011605	CE_ENSMMUP00000032912	ENSMUST00000071250	ENSRNOT00000009183	ENSMMUT00000039851	CR_ENSMMUP00000032912	ENSCAFT00000023165	ENSECAT00000013037	ENSOCUT00000015527
ENST00000216410	ENSPTRT00000011632	CE_ENSP00000216410	ENSMUST00000046191	ENSRNOT00000012036	ENSMMUT00000016212	CR_ENSP00000216410	ENSCAFT00000023520	ENSECAT00000020943	ENSOCUT00000021146
ENST00000216446	ENSPTRT00000011837	CE_ENSP00000216446	ENSMUST00000021544	ENSRNOT00000014125	ENSMMUT00000030153	CR_ENSP00000216446	ENSCAFT00000025996	ENSECAT00000020655	ENSOCUT00000012031
ENST00000216452	ENSPTRT00000011843	CE_ENSP00000216452	ENSMUST00000072154	ENSRNOT00000014775	ENSMMUT00000030014	CR_ENSP00000216452	ENSCAFT00000026032	ENSECAT00000015209	ENSOCUT00000000582
ENST00000216455	ENSPTRT00000011704	CE_ENSP00000216455	ENSMUST00000160027	ENSRNOT00000010753	ENSMMUT00000004966	CR_ENSP00000216455	ENSCAFT00000024291	ENSECAT00000012120	ENSOCUT00000029812
ENST00000216484	ENSPTRT00000012077	CE_ENSP00000216484	ENSMUST00000021424	ENSRNOT00000016324	ENSMMUT00000019033	CR_ENSP00000216484	ENSCAFT00000027286	ENSECAT00000022659	ENSOCUT00000001435
ENST00000216487	ENSPTRT00000012247	CE_ENSMMUP00000039618	ENSMUST00000056950	ENSRNOT00000009266	ENSMMUT00000019597	CR_ENSMMUP00000039618	ENSCAFT00000017468	ENSECAT00000028823	ENSOCUT00000005729
ENST00000216489	ENSPTRT00000012081	CE_ENSP00000216489	ENSMUST00000162961	ENSRNOT00000016389	ENSMMUT00000033234	CR_ENSP00000216489	ENSCAFT00000027288	ENSECAT00000023517	ENSOCUT00000001437
ENST00000216540	ENSPTRT00000011880	CE_ENSP00000216540	ENSMUST00000095572	ENSRNOT00000007825	ENSMMUT00000031521	CR_ENSP00000216540	ENSCAFT00000038936	ENSECAT00000015719	ENSOCUT00000009278
ENST00000216554	ENSPTRT00000012445	CE_ENSP00000216554	ENSMUST00000166123	ENSRNOT00000013695	ENSMMUT00000007917	CR_ENSP00000216554	ENSCAFT00000028952	ENSECAT00000013356	ENSOCUT00000021334
ENST00000216602	ENSPTRT00000012471	CE_ENSP00000216602	ENSMUST00000021714	ENSRNOT00000016860	ENSMMUT00000039447	CR_ENSP00000216602	ENSCAFT00000029061	ENSECAT00000017092	ENSOCUT00000022505
ENST00000216639	ENSPTRT00000012345	CE_ENSP00000216639	ENSMUST00000021539	ENSRNOT00000007127	ENSMMUT00000004869	CR_ENSP00000216639	ENSCAFT00000028236	ENSECAT00000021310	ENSOCUT00000027107
ENST00000216733	ENSPTRT00000011313	CE_ENSP00000216733	ENSMUST00000022813	ENSRNOT00000022514	ENSMMUT00000020690	CR_ENSP00000216733	ENSCAFT00000018413	ENSECAT00000028986	ENSOCUT00000029783
ENST00000216780	ENSPTRT00000011360	CE_ENSP00000216780	ENSMUST00000048781	ENSRNOT00000025260	ENSMMUT00000030386	CR_ENSP00000216780	ENSCAFT00000018871	ENSECAT00000014928	ENSOCUT00000002836
ENST00000216797	ENSPTRT00000011491	CE_ENSP00000216797	ENSMUST00000021413	ENSRNOT00000009894	ENSMMUT00000028654	CR_ENSP00000216797	ENSCAFT00000021292	ENSECAT00000025226	ENSOCUT00000015644
ENST00000216802	ENSPTRT00000065714	CE_ENSP00000416650	ENSMUST00000104958	ENSRNOT00000026279	ENSMMUT00000017487	CR_ENSP00000416650	ENSCAFT00000019003	ENSECAT00000019594	ENSOCUT00000002856
ENST00000216807	ENSPTRT00000011501	CE_ENSMMUP00000032968	ENSMUST00000059250	ENSRNOT00000010948	ENSMMUT00000039908	CR_ENSMMUP00000032968	ENSCAFT00000021673	ENSECAT00000014324	ENSOCUT00000006825
ENST00000216832	ENSPTRT00000011532	CE_ENSP00000216832	ENSMUST00000021381	ENSRNOT00000005439	ENSMMUT00000029567	CR_ENSP00000216832	ENSCAFT00000022021	ENSECAT00000012541	ENSOCUT00000002178
ENST00000216840	ENSPTRT00000011397	CE_ENSP00000216840	ENSMUST00000062861	ENSRNOT00000048455	ENSMMUT00000017451	CR_ENSP00000216840	ENSCAFT00000019372	ENSECAT00000008097	ENSOCUT00000002937
ENST00000216862	ENSPTRT00000025420	CE_ENSMMUP00000019507	ENSMUST00000038824	ENSRNOT00000046011	ENSMMUT00000020850	CR_ENSMMUP00000019507	ENSCAFT00000018816	ENSECAT00000017433	ENSOCUT00000004935
ENST00000216951	ENSPTRT00000024950	CE_ENSP00000216951	ENSMUST00000079691	ENSRNOT00000025657	ENSMMUT00000025208	CR_ENSP00000216951	ENSCAFT00000012275	ENSECAT00000023385	ENSOCUT00000002267
ENST00000217026	ENSPTRT00000025138	CE_ENSMMUP00000023843	ENSMUST00000018005	ENSRNOT00000010343	ENSMMUT00000025485	CR_ENSMMUP00000023843	ENSCAFT00000014864	ENSECAT00000006544	ENSOCUT00000005775
ENST00000217043	ENSPTRT00000025156	CE_ENSMMUP00000029243	ENSMUST00000109416	ENSRNOT00000031868	ENSMMUT00000031247	CR_ENSMMUP00000029243	ENSCAFT00000014922	ENSECAT00000025609	ENSOCUT00000000330
ENST00000217073	ENSPTRT00000025184	CE_ENSP00000217073	ENSMUST00000067715	ENSRNOT00000055172	ENSMMUT00000018532	CR_ENSP00000217073	ENSCAFT00000015217	ENSECAT00000024818	ENSOCUT00000003005
ENST00000217109	ENSPTRT00000025434	CE_ENSP00000398984	ENSMUST00000116375	ENSRNOT00000055101	ENSMMUT00000000102	CR_ENSP00000398984	ENSCAFT00000018926	ENSECAT00000009088	ENSOCUT00000011347
ENST00000217169	ENSPTRT00000025612	CE_ENSMMUP00000012096	ENSMUST00000108875	ENSRNOT00000064112	ENSMMUT00000012902	CR_ENSP00000217169	ENSCAFT00000020266	ENSECAT00000021544	ENSOCUT00000003308
ENST00000217195	ENSPTRT00000024531	CE_ENSP00000217195	ENSMUST00000028800	ENSRNOT00000028859	ENSMMUT00000031062	CR_ENSP00000217195	ENSCAFT00000037769	ENSECAT00000022931	ENSOCUT00000012727
ENST00000217254	ENSPTRT00000024405	CE_ENSP00000217254	ENSMUST00000073228	ENSRNOT00000006828	ENSMMUT00000030494	CR_ENSP00000217254	ENSCAFT00000011091	ENSECAT00000021329	ENSOCUT00000003880
ENST00000217260	ENSPTRT00000024410	CE_ENSMMUP00000037654	ENSMUST00000042217	ENSRNOT00000012951	ENSMMUT00000044630	CR_ENSMMUP00000037654	ENSCAFT00000010997	ENSECAT00000002409	ENSOCUT00000025788
ENST00000217270	ENSPTRT00000024583	CE_ENSP00000217270	ENSMUST00000049997	ENSRNOT00000028889	ENSMMUT00000005260	CR_ENSP00000217270	ENSCAFT00000009694	ENSECAT00000010501	ENSOCUT00000001377
ENST00000217299	ENSPTRT00000062143	CE_ENSP00000217299	ENSMUST00000037235	ENSRNOT00000012156	ENSMMUT00000024489	CR_ENSP00000217299	ENSCAFT00000011392	ENSECAT00000013899	ENSOCUT00000029687
ENST00000217305	ENSPTRT00000024447	CE_ENSP00000217305	ENSMUST00000028883	ENSRNOT00000037576	ENSMMUT00000013941	CR_ENSP00000217305	ENSCAFT00000010867	ENSECAT00000007299	ENSOCUT00000005245
ENST00000217320	ENSPTRT00000025049	CE_ENSP00000217320	ENSMUST00000166140	ENSRNOT00000008386	ENSMMUT00000002950	CR_ENSP00000217320	ENSCAFT00000013721	ENSECAT00000008917	ENSOCUT00000003206
ENST00000217381	ENSPTRT00000024886	CE_ENSP00000217381	ENSMUST00000028991	ENSRNOT00000021715	ENSMMUT00000017828	CR_ENSP00000217381	ENSCAFT00000011871	ENSECAT00000022243	ENSOCUT00000011913
ENST00000217402	ENSPTRT00000024911	CE_ENSMMUP00000010591	ENSMUST00000044277	ENSRNOT00000052393	ENSMMUT00000011302	CR_ENSP00000217402	ENSCAFT00000011977	ENSECAT00000008526	ENSOCUT00000028400
ENST00000217407	ENSPTRT00000025090	CE_ENSP00000217407	ENSMUST00000016168	ENSRNOT00000019787	ENSMMUT00000010576	CR_ENSP00000217407	ENSCAFT00000014171	ENSECAT00000015529	ENSOCUT00000013610
ENST00000217426	ENSPTRT00000024919	CE_ENSMMUP00000021420	ENSMUST00000059524	ENSRNOT00000024310	ENSMMUT00000007239	CR_ENSMMUP00000021420	ENSCAFT00000012019	ENSECAT00000022181	ENSOCUT00000008592
ENST00000217429	ENSPTRT00000025106	CE_ENSP00000217429	ENSMUST00000029183	ENSRNOT00000021308	ENSMMUT00000004781	CR_ENSP00000217429	ENSCAFT00000014346	ENSECAT00000013800	ENSOCUT00000011296
ENST00000217446	ENSPTRT00000024932	CE_ENSP00000217446	ENSMUST00000077626	ENSRNOT00000034708	ENSMMUT00000024856	CR_ENSP00000217446	ENSCAFT00000012122	ENSECAT00000018743	ENSOCUT00000009627
ENST00000217455	ENSPTRT00000025258	CE_ENSP00000217455	ENSMUST00000103094	ENSRNOT00000020740	ENSMMUT00000045001	CR_ENSP00000217455	ENSCAFT00000015513	ENSECAT00000023435	ENSOCUT00000012183
ENST00000217456	ENSPTRT00000024768	CE_ENSP00000217456	ENSMUST00000046399	ENSRNOT00000040188	ENSMMUT00000008083	CR_ENSP00000217456	ENSCAFT00000006932	ENSECAT00000015405	ENSOCUT00000025231
ENST00000217515	ENSPTRT00000018424	CE_ENSP00000217515	ENSMUST00000025476	ENSRNOT00000059242	ENSMMUT00000018111	CR_ENSP00000217515	ENSCAFT00000000227	ENSECAT00000023369	ENSOCUT00000002506
ENST00000217740	ENSPTRT00000018271	CE_ENSP00000217740	ENSMUST00000035927	ENSRNOT00000021136	ENSMMUT00000023470	CR_ENSP00000217740	ENSCAFT00000028625	ENSECAT00000008208	ENSOCUT00000007196
ENST00000217800	ENSPTRT00000018414	CE_ENSP00000217800	ENSMUST00000121674	ENSRNOT00000016189	ENSMMUT00000015271	CR_ENSP00000217800	ENSCAFT00000000242	ENSECAT00000005340	ENSOCUT00000003747
ENST00000217901	ENSPTRT00000044400	CE_ENSP00000217901	ENSMUST00000052761	ENSRNOT00000056382	ENSMMUT00000004770	CR_ENSP00000217901	ENSCAFT00000035361	ENSECAT00000020048	ENSOCUT00000023167
ENST00000217971	ENSPTRT00000041411	CE_ENSP00000217971	ENSMUST00000073339	ENSRNOT00000033012	ENSMMUT00000020293	CR_ENSP00000217971	ENSCAFT00000029184	ENSECAT00000009911	ENSOCUT00000010280
ENST00000218004	ENSPTRT00000041322	CE_ENSP00000218004	ENSMUST00000112916	ENSRNOT00000025912	ENSMMUT00000018521	CR_ENSP00000218004	ENSCAFT00000028672	ENSECAT00000015766	ENSOCUT00000008256
ENST00000218006	ENSPTRT00000041320	CE_ENSP00000218006	ENSMUST00000042530	ENSRNOT00000046804	ENSMMUT00000018517	CR_ENSP00000218006	ENSCAFT00000028661	ENSECAT00000014513	ENSOCUT00000009671
ENST00000218008	ENSPTRT00000041445	CE_ENSP00000218008	ENSMUST00000016471	ENSRNOT00000009329	ENSMMUT00000001009	CR_ENSP00000218008	ENSCAFT00000029367	ENSECAT00000014486	ENSOCUT00000003950
ENST00000218075	ENSPTRT00000043423	CE_ENSP00000387756	ENSMUST00000058787	ENSRNOT00000004443	ENSMMUT00000004931	CR_ENSP00000387756	ENSCAFT00000018822	ENSECAT00000014427	ENSOCUT00000011571
ENST00000218099	ENSPTRT00000041650	CE_ENSP00000377650	ENSMUST00000033477	ENSRNOT00000004559	ENSMMUT00000047761	CR_ENSP00000377650	ENSCAFT00000030166	ENSECAT00000022832	ENSOCUT00000026210
ENST00000218176	ENSPTRT00000040648	CE_ENSP00000218176	ENSMUST00000009875	ENSRNOT00000011994	ENSMMUT00000006445	CR_ENSP00000218176	ENSCAFT00000024865	ENSECAT00000015612	ENSOCUT00000015776
ENST00000218316	ENSPTRT00000054854	CE_ENSMMUP00000002171	ENSMUST00000070449	ENSRNOT00000015147	ENSMMUT00000002295	CR_ENSMMUP00000002171	ENSCAFT00000030392	ENSECAT00000023702	ENSOCUT00000030229
ENST00000218340	ENSPTRT00000040558	CE_ENSP00000218340	ENSMUST00000169495	ENSRNOT00000055077	ENSMMUT00000032389	CR_ENSP00000218340	ENSCAFT00000023489	ENSECAT00000010708	ENSOCUT00000005647
ENST00000218343	ENSPTRT00000040559	CE_ENSP00000380373	ENSMUST00000115384	ENSRNOT00000061140	ENSMMUT00000032388	CR_ENSP00000380373	ENSCAFT00000023501	ENSECAT00000013319	ENSOCUT00000004675
ENST00000218348	ENSPTRT00000040582	CE_ENSP00000218348	ENSMUST00000033383	ENSRNOT00000051956	ENSMMUT00000023336	CR_ENSP00000218348	ENSCAFT00000023833	ENSECAT00000018394	ENSOCUT00000008412
ENST00000218364	ENSPTRT00000041626	CE_ENSMMUP00000008501	ENSMUST00000088652	ENSRNOT00000065636	ENSMMUT00000009046	CR_ENSMMUP00000008501	ENSCAFT00000035753	ENSECAT00000009431	ENSOCUT00000012566
ENST00000218516	ENSPTRT00000041174	CE_ENSP00000218516	ENSMUST00000033621	ENSRNOT00000015494	ENSMMUT00000027499	CR_ENSP00000218516	ENSCAFT00000028062	ENSECAT00000019883	ENSOCUT00000010855
ENST00000218548	ENSPTRT00000010522	CE_ENSP00000218548	ENSMUST00000007340	ENSRNOT00000028093	ENSMMUT00000031816	CR_ENSP00000218548	ENSCAFT00000011912	ENSECAT00000021520	ENSOCUT00000024922
ENST00000218652	ENSPTRT00000010928	CE_ENSP00000218652	ENSMUST00000136040	ENSRNOT00000039423	ENSMMUT00000010535	CR_ENSP00000218652	ENSCAFT00000008479	ENSECAT00000024839	ENSOCUT00000013464
ENST00000218867	ENSPTRT00000010505	CE_ENSP00000218867	ENSMUST00000077954	ENSRNOT00000019639	ENSMMUT00000001831	CR_ENSP00000218867	ENSCAFT00000011472	ENSECAT00000023082	ENSOCUT00000003789
ENST00000219022	ENSPTRT00000010853	CE_ENSP00000219022	ENSMUST00000088735	ENSRNOT00000017741	ENSMMUT00000003783	CR_ENSP00000219022	ENSCAFT00000038323	ENSECAT00000011247	ENSOCUT00000028918
ENST00000219069	ENSPTRT00000014178	CE_ENSP00000219069	ENSMUST00000023176	ENSRNOT00000010442	ENSMMUT00000025251	CR_ENSP00000219069	ENSCAFT00000030654	ENSECAT00000026108	ENSOCUT00000012209
ENST00000219070	ENSPTRT00000014967	CE_ENSP00000219070	ENSMUST00000034187	ENSRNOT00000022679	ENSMMUT00000006343	CR_ENSP00000219070	ENSCAFT00000014986	ENSECAT00000004278	ENSOCUT00000006713
ENST00000219139	ENSPTRT00000064969	CE_ENSMMUP00000023789	ENSMUST00000034361	ENSRNOT00000020003	ENSMMUT00000025427	CR_ENSMMUP00000023789	ENSCAFT00000032466	ENSECAT00000023959	ENSOCUT00000005174
ENST00000219150	ENSPTRT00000014741	CE_ENSP00000219150	ENSMUST00000106364	ENSRNOT00000026496	ENSMMUT00000010239	CR_ENSP00000219150	ENSCAFT00000036080	ENSECAT00000026814	ENSOCUT00000002249
ENST00000219169	ENSPTRT00000015201	CE_ENSP00000219169	ENSMUST00000095978	ENSRNOT00000025608	ENSMMUT00000016862	CR_ENSP00000219169	ENSCAFT00000032399	ENSECAT00000022992	ENSOCUT00000026774
ENST00000219197	ENSPTRT00000014929	CE_ENSP00000219197	ENSMUST00000034076	ENSRNOT00000000011	ENSMMUT00000031249	CR_ENSP00000219197	ENSCAFT00000015914	ENSECAT00000000030	ENSOCUT00000000990
ENST00000219204	ENSPTRT00000015029	CE_ENSP00000219204	ENSMUST00000034228	ENSRNOT00000023455	ENSMMUT00000028622	CR_ENSP00000219204	ENSCAFT00000013951	ENSECAT00000017600	ENSOCUT00000000581
ENST00000219207	ENSPTRT00000015030	CE_ENSP00000219207	ENSMUST00000034227	ENSRNOT00000022277	ENSMMUT00000012476	CR_ENSP00000219207	ENSCAFT00000035325	ENSECAT00000019072	ENSOCUT00000007351
ENST00000219240	ENSPTRT00000015371	CE_ENSMMUP00000030689	ENSMUST00000123605	ENSRNOT00000066733	ENSMMUT00000032797	CR_ENSMMUP00000030689	ENSCAFT00000032204	ENSECAT00000000950	ENSOCUT00000009050
ENST00000219252	ENSPTRT00000015039	CE_ENSP00000219252	ENSMUST00000034235	ENSRNOT00000061255	ENSMMUT00000028818	CR_ENSP00000219252	ENSCAFT00000013863	ENSECAT00000016613	ENSOCUT00000014982
ENST00000219255	ENSPTRT00000015189	CE_ENSP00000219255	ENSMUST00000093195	ENSRNOT00000044971	ENSMMUT00000013701	CR_ENSP00000219255	ENSCAFT00000032410	ENSECAT00000006736	ENSOCUT00000009020
ENST00000219271	ENSPTRT00000015071	CE_ENSP00000219271	ENSMUST00000034243	ENSRNOT00000017629	ENSMMUT00000009850	CR_ENSP00000219271	ENSCAFT00000013571	ENSECAT00000000336	ENSOCUT00000014015
ENST00000219281	ENSPTRT00000015070	CE_ENSP00000219281	ENSMUST00000034245	ENSRNOT00000017960	ENSMMUT00000031892	CR_ENSP00000219281	ENSCAFT00000013577	ENSECAT00000020732	ENSOCUT00000011060
ENST00000219313	ENSPTRT00000015384	CE_ENSP00000219313	ENSMUST00000044106	ENSRNOT00000019104	ENSMMUT00000015550	CR_ENSP00000219313	ENSCAFT00000032247	ENSECAT00000021676	ENSOCUT00000008749
ENST00000219315	ENSPTRT00000015087	CE_ENSP00000219315	ENSMUST00000034096	ENSRNOT00000016626	ENSMMUT00000020502	CR_ENSMMUP00000019187	ENSCAFT00000013427	ENSECAT00000008903	ENSOCUT00000024422
ENST00000219320	ENSPTRT00000015090	CE_ENSP00000219320	ENSMUST00000040481	ENSRNOT00000061498	ENSMMUT00000008395	CR_ENSP00000219320	ENSCAFT00000013314	ENSECAT00000008197	ENSOCUT00000003866
ENST00000219334	ENSPTRT00000015240	CE_ENSP00000219334	ENSMUST00000067512	ENSRNOT00000000274	ENSMMUT00000027391	CR_ENSP00000219334	ENSCAFT00000032349	ENSECAT00000000168	ENSOCUT00000011635
ENST00000219345	ENSPTRT00000015230	CE_ENSP00000219345	ENSMUST00000034377	ENSRNOT00000026996	ENSMMUT00000014169	CR_ENSP00000219345	ENSCAFT00000032360	ENSECAT00000015455	ENSOCUT00000008512
ENST00000219368	ENSPTRT00000015398	CE_ENSP00000219368	ENSMUST00000038475	ENSRNOT00000025625	ENSMMUT00000011715	CR_ENSP00000219368	ENSCAFT00000031998	ENSECAT00000021661	ENSOCUT00000017316
ENST00000219431	ENSPTRT00000013877	CE_ENSMMUP00000000793	ENSMUST00000020528	ENSRNOT00000027913	ENSMMUT00000000854	CR_ENSMMUP00000000793	ENSCAFT00000031976	ENSECAT00000024578	ENSOCUT00000017827
ENST00000219439	ENSPTRT00000015502	CE_ENSP00000219439	ENSMUST00000036049	ENSRNOT00000020859	ENSMMUT00000028201	CR_ENSP00000219439	ENSCAFT00000031773	ENSECAT00000009934	ENSOCUT00000014942
ENST00000219473	ENSPTRT00000015524	CE_ENSP00000219473	ENSMUST00000144458	ENSRNOT00000022432	ENSMMUT00000015733	CR_ENSMMUP00000014739	ENSCAFT00000031734	ENSECAT00000019683	ENSOCUT00000007928
ENST00000219476	ENSPTRT00000051068	CE_ENSP00000219476	ENSMUST00000088420	ENSRNOT00000016221	ENSMMUT00000004006	CR_ENSP00000219476	ENSCAFT00000030906	ENSECAT00000023657	ENSOCUT00000021872
ENST00000219638	ENSPTRT00000014539	CE_ENSMMUP00000035223	ENSMUST00000033158	ENSRNOT00000025072	ENSMMUT00000028884	CR_ENSP00000219638	ENSCAFT00000028019	ENSECAT00000013555	ENSOCUT00000008448
ENST00000219660	ENSPTRT00000014575	CE_ENSP00000219660	ENSMUST00000033023	ENSRNOT00000019939	ENSMMUT00000014653	CR_ENSP00000219660	ENSCAFT00000027704	ENSECAT00000009724	ENSOCUT00000001861
ENST00000219689	ENSPTRT00000014523	CE_ENSP00000219689	ENSMUST00000046929	ENSRNOT00000055048	ENSMMUT00000013753	CR_ENSP00000219689	ENSCAFT00000028068	ENSECAT00000006178	ENSOCUT00000031788
ENST00000219700	ENSPTRT00000014230	CE_ENSP00000385100	ENSMUST00000004172	ENSRNOT00000005031	ENSMMUT00000013829	CR_ENSP00000385100	ENSCAFT00000030490	ENSECAT00000018252	ENSOCUT00000006018
ENST00000219746	ENSPTRT00000014951	CE_ENSMMUP00000018356	ENSMUST00000109621	ENSRNOT00000029415	ENSMMUT00000019603	CR_ENSMMUP00000018356	ENSCAFT00000015432	ENSECAT00000011803	ENSOCUT00000001546
ENST00000219789	ENSPTRT00000014709	CE_ENSP00000219789	ENSMUST00000032920	ENSRNOT00000013691	ENSMMUT00000026683	CR_ENSP00000219789	ENSCAFT00000026880	ENSECAT00000012705	ENSOCUT00000028390
ENST00000219833	ENSPTRT00000060228	CE_ENSP00000219833	ENSMUST00000165470	ENSRNOT00000022285	ENSMMUT00000028475	CR_ENSP00000219833	ENSCAFT00000014961	ENSECAT00000012436	ENSOCUT00000017313
ENST00000219865	ENSPTRT00000012637	CE_ENSP00000219865	ENSMUST00000032732	ENSRNOT00000022049	ENSMMUT00000027163	CR_ENSP00000219865	ENSCAFT00000016503	ENSECAT00000016655	ENSOCUT00000012435
ENST00000219905	ENSPTRT00000012813	CE_ENSP00000219905	ENSMUST00000110774	ENSRNOT00000067865	ENSMMUT00000014387	CR_ENSP00000219905	ENSCAFT00000015348	ENSECAT00000007089	ENSOCUT00000006505
ENST00000219919	ENSPTRT00000013133	CE_ENSP00000219919	ENSMUST00000060917	ENSRNOT00000021442	ENSMMUT00000015705	CR_ENSP00000219919	ENSCAFT00000026224	ENSECAT00000013359	ENSOCUT00000009796
ENST00000220003	ENSPTRT00000013447	CE_ENSP00000220003	ENSMUST00000034863	ENSRNOT00000026358	ENSMMUT00000040354	CR_ENSP00000220003	ENSCAFT00000028485	ENSECAT00000014515	ENSOCUT00000030712
ENST00000220058	ENSPTRT00000013227	CE_ENSP00000220058	ENSMUST00000074792	ENSRNOT00000019671	ENSMMUT00000020811	CR_ENSP00000220058	ENSCAFT00000027116	ENSECAT00000012681	ENSOCUT00000021577
ENST00000220062	ENSPTRT00000013229	CE_ENSP00000220062	ENSMUST00000085453	ENSRNOT00000046914	ENSMMUT00000005713	CR_ENSP00000220062	ENSCAFT00000027120	ENSECAT00000009476	ENSOCUT00000010726
ENST00000220166	ENSPTRT00000013560	CE_ENSP00000220166	ENSMUST00000034915	ENSRNOT00000019285	ENSMMUT00000014095	CR_ENSP00000220166	ENSCAFT00000022355	ENSECAT00000013967	ENSOCUT00000006138
ENST00000220244	ENSPTRT00000013578	CE_ENSP00000220244	ENSMUST00000064174	ENSRNOT00000036343	ENSMMUT00000002884	CR_ENSP00000220244	ENSCAFT00000022000	ENSECAT00000020221	ENSOCUT00000027988
ENST00000220325	ENSPTRT00000012842	CE_ENSP00000220325	ENSMUST00000028755	ENSRNOT00000010701	ENSMMUT00000005447	CR_ENSP00000220325	ENSCAFT00000038762	ENSECAT00000018492	ENSOCUT00000015752
ENST00000220420	ENSPTRT00000012895	CE_ENSMMUP00000033747	ENSMUST00000028721	ENSRNOT00000015777	ENSMMUT00000040712	CR_ENSMMUP00000033747	ENSCAFT00000019105	ENSECAT00000009466	ENSOCUT00000000551
ENST00000220478	ENSPTRT00000013058	CE_ENSP00000220478	ENSMUST00000034699	ENSRNOT00000014491	ENSMMUT00000024519	CR_ENSP00000220478	ENSCAFT00000024572	ENSECAT00000017636	ENSOCUT00000026885
ENST00000220496	ENSPTRT00000012778	CE_ENSP00000220496	ENSMUST00000038439	ENSRNOT00000016692	ENSMMUT00000018462	CR_ENSP00000220496	ENSCAFT00000014840	ENSECAT00000021181	ENSOCUT00000005573
ENST00000220507	ENSPTRT00000012785	CE_ENSMMUP00000004220	ENSMUST00000037360	ENSRNOT00000018277	ENSMMUT00000004471	CR_ENSMMUP00000004220	ENSCAFT00000014926	ENSECAT00000023182	ENSOCUT00000004886
ENST00000220509	ENSPTRT00000012787	CE_ENSP00000220509	ENSMUST00000037280	ENSRNOT00000018717	ENSMMUT00000020396	CR_ENSP00000220509	ENSCAFT00000014930	ENSECAT00000017396	ENSOCUT00000004890
ENST00000220531	ENSPTRT00000012991	CE_ENSMMUP00000005928	ENSMUST00000005954	ENSRNOT00000056083	ENSMMUT00000006304	CR_ENSMMUP00000005928	ENSCAFT00000021803	ENSECAT00000019718	ENSOCUT00000017349
ENST00000220562	ENSPTRT00000037273	CE_ENSP00000220562	ENSMUST00000022550	ENSRNOT00000018583	ENSMMUT00000024877	CR_ENSP00000220562	ENSCAFT00000013147	ENSECAT00000019746	ENSOCUT00000015349
ENST00000220584	ENSPTRT00000037051	CE_ENSP00000220584	ENSMUST00000054963	ENSRNOT00000032089	ENSMMUT00000026986	CR_ENSP00000220584	ENSCAFT00000012705	ENSECAT00000022653	ENSOCUT00000005159
ENST00000220616	ENSPTRT00000038099	CE_ENSP00000220616	ENSMUST00000065916	ENSRNOT00000009240	ENSMMUT00000014234	CR_ENSP00000220616	ENSCAFT00000001727	ENSECAT00000029025	ENSOCUT00000003012
ENST00000220659	ENSPTRT00000037350	CE_ENSP00000220659	ENSMUST00000033877	ENSRNOT00000017324	ENSMMUT00000004551	CR_ENSP00000220659	ENSCAFT00000010003	ENSECAT00000017862	ENSOCUT00000013437
ENST00000220669	ENSPTRT00000037718	CE_ENSMMUP00000003530	ENSMUST00000037839	ENSRNOT00000013905	ENSMMUT00000003736	CR_ENSP00000220669	ENSCAFT00000013494	ENSECAT00000029073	ENSOCUT00000017531
ENST00000220751	ENSPTRT00000037765	CE_ENSP00000220751	ENSMUST00000037035	ENSRNOT00000012963	ENSMMUT00000029152	CR_ENSP00000220751	ENSCAFT00000014242	ENSECAT00000024742	ENSOCUT00000001542
ENST00000220763	ENSPTRT00000037822	CE_ENSP00000323500	ENSMUST00000042167	ENSRNOT00000008211	ENSMMUT00000005500	CR_ENSP00000323500	ENSCAFT00000015068	ENSECAT00000009069	ENSOCUT00000014384
ENST00000220764	ENSPTRT00000037770	CE_ENSMMUP00000008760	ENSMUST00000029877	ENSRNOT00000011330	ENSMMUT00000009323	CR_ENSP00000220764	ENSCAFT00000014318	ENSECAT00000023730	ENSOCUT00000029866
ENST00000220772	ENSPTRT00000037411	CE_ENSP00000220772	ENSMUST00000033952	ENSRNOT00000024128	ENSMMUT00000017008	CR_ENSP00000220772	ENSCAFT00000009243	ENSECAT00000022770	ENSOCUT00000023915
ENST00000220812	ENSPTRT00000037443	CE_ENSP00000220812	ENSMUST00000033936	ENSRNOT00000026067	ENSMMUT00000029249	CR_ENSP00000220812	ENSCAFT00000008879	ENSECAT00000028888	ENSOCUT00000001297
ENST00000220822	ENSPTRT00000037688	CE_ENSP00000220822	ENSMUST00000026879	ENSRNOT00000007994	ENSMMUT00000031412	CR_ENSP00000220822	ENSCAFT00000013007	ENSECAT00000014343	ENSOCUT00000007699
ENST00000220849	ENSPTRT00000037939	CE_ENSP00000220849	ENSMUST00000022960	ENSRNOT00000038340	ENSMMUT00000015906	CR_ENSP00000220849	ENSCAFT00000001095	ENSECAT00000029122	ENSOCUT00000008047
ENST00000220853	ENSPTRT00000037940	CE_ENSP00000220853	ENSMUST00000022962	ENSRNOT00000006890	ENSMMUT00000027051	CR_ENSP00000220853	ENSCAFT00000001112	ENSECAT00000010757	ENSOCUT00000029288
ENST00000221086	ENSPTRT00000037036	CE_ENSP00000221086	ENSMUST00000058679	ENSRNOT00000015452	ENSMMUT00000015342	CR_ENSP00000221086	ENSCAFT00000012867	ENSECAT00000015118	ENSOCUT00000016989
ENST00000221114	ENSPTRT00000037289	CE_ENSP00000221114	ENSMUST00000117243	ENSRNOT00000017756	ENSMMUT00000019285	CR_ENSP00000221114	ENSCAFT00000010527	ENSECAT00000023673	ENSOCUT00000010964
ENST00000221166	ENSPTRT00000037217	CE_ENSP00000221166	ENSMUST00000022638	ENSRNOT00000018637	ENSMMUT00000000918	CR_ENSP00000221166	ENSCAFT00000014336	ENSECAT00000023905	ENSOCUT00000023972
ENST00000221200	ENSPTRT00000037223	CE_ENSP00000221200	ENSMUST00000150768	ENSRNOT00000017566	ENSMMUT00000014174	CR_ENSP00000221200	ENSCAFT00000014259	ENSECAT00000012264	ENSOCUT00000014098
ENST00000221204	ENSPTRT00000037101	CE_ENSP00000401952	ENSMUST00000034003	ENSRNOT00000014248	ENSMMUT00000012394	CR_ENSP00000401952	ENSCAFT00000011255	ENSECAT00000007435	ENSOCUT00000014756
ENST00000221209	ENSPTRT00000037229	CE_ENSP00000370003	ENSMUST00000022634	ENSRNOT00000014798	ENSMMUT00000039087	CR_ENSP00000370003	ENSCAFT00000038903	ENSECAT00000006428	ENSOCUT00000010539
ENST00000221232	ENSPTRT00000045681	CE_ENSP00000221232	ENSMUST00000038913	ENSRNOT00000064411	ENSMMUT00000013543	CR_ENSP00000221232	ENSCAFT00000004262	ENSECAT00000025070	ENSOCUT00000007695
ENST00000221265	ENSPTRT00000020318	CE_ENSP00000221265	ENSMUST00000003529	ENSRNOT00000026778	ENSMMUT00000007811	CR_ENSP00000221265	ENSCAFT00000008953	ENSECAT00000008531	ENSOCUT00000003392
ENST00000221347	ENSPTRT00000020353	CE_ENSMMUP00000029922	ENSMUST00000138392	ENSRNOT00000057122	ENSMMUT00000031979	CR_ENSMMUP00000029922	ENSCAFT00000008689	ENSECAT00000012192	ENSOCUT00000023529
ENST00000221403	ENSPTRT00000020926	CE_ENSP00000221403	ENSMUST00000011526	ENSRNOT00000028334	ENSMMUT00000005529	CR_ENSP00000221403	ENSCAFT00000006229	ENSECAT00000015538	ENSOCUT00000006419
ENST00000221413	ENSPTRT00000020938	CE_ENSP00000221413	ENSMUST00000033087	ENSRNOT00000028217	ENSMMUT00000005549	CR_ENSP00000221413	ENSCAFT00000006198	ENSECAT00000018067	ENSOCUT00000006426
ENST00000221418	ENSPTRT00000020279	CE_ENSMMUP00000019584	ENSMUST00000066264	ENSRNOT00000027537	ENSMMUT00000020935	CR_ENSMMUP00000019584	ENSCAFT00000037433	ENSECAT00000026940	ENSOCUT00000029280
ENST00000221419	ENSPTRT00000020280	CE_ENSMMUP00000006484	ENSMUST00000174477	ENSRNOT00000057034	ENSMMUT00000006892	CR_ENSP00000388079	ENSCAFT00000009103	ENSECAT00000013350	ENSOCUT00000002943
ENST00000221448	ENSPTRT00000055948	CE_ENSP00000221448	ENSMUST00000074575	ENSRNOT00000028176	ENSMMUT00000006952	CR_ENSP00000221448	ENSCAFT00000005969	ENSECAT00000014636	ENSOCUT00000015079
ENST00000221452	ENSPTRT00000020691	CE_ENSP00000221452	ENSMUST00000094762	ENSRNOT00000057802	ENSMMUT00000019866	CR_ENSP00000221452	ENSCAFT00000007406	ENSECAT00000022322	ENSOCUT00000004706
ENST00000221462	ENSPTRT00000020701	CE_ENSP00000390861	ENSMUST00000058444	ENSRNOT00000023867	ENSMMUT00000032277	CR_ENSP00000390861	ENSCAFT00000007363	ENSECAT00000013454	ENSOCUT00000021832
ENST00000221466	ENSPTRT00000042861	CE_ENSP00000221466	ENSMUST00000003512	ENSRNOT00000027944	ENSMMUT00000017191	CR_ENSP00000221466	ENSCAFT00000005836	ENSECAT00000003823	ENSOCUT00000021967
ENST00000221480	ENSPTRT00000019093	CE_ENSP00000221480	ENSMUST00000004686	ENSRNOT00000037564	ENSMMUT00000011758	CR_ENSP00000221480	ENSCAFT00000028946	ENSECAT00000024976	ENSOCUT00000010854
ENST00000221498	ENSPTRT00000020990	CE_ENSP00000221498	ENSMUST00000033057	ENSRNOT00000028082	ENSMMUT00000020750	CR_ENSP00000221498	ENSCAFT00000005919	ENSECAT00000026053	ENSOCUT00000008764
ENST00000221576	ENSPTRT00000019483	CE_ENSP00000221576	ENSMUST00000019506	ENSRNOT00000003785	ENSMMUT00000028119	CR_ENSP00000221576	ENSCAFT00000026300	ENSECAT00000010876	ENSOCUT00000024299
ENST00000221730	ENSPTRT00000019584	CE_ENSP00000221730	ENSMUST00000087721	ENSRNOT00000038961	ENSMMUT00000030101	CR_ENSP00000221730	ENSCAFT00000025529	ENSECAT00000019375	ENSOCUT00000012990
ENST00000221770	ENSPTRT00000019957	CE_ENSP00000221770	ENSMUST00000032585	ENSRNOT00000020474	ENSMMUT00000024504	CR_ENSP00000221770	ENSCAFT00000012195	ENSECAT00000021558	ENSOCUT00000015972
ENST00000221801	ENSPTRT00000020349	CE_ENSP00000221801	ENSMUST00000042405	ENSRNOT00000026021	ENSMMUT00000031980	CR_ENSP00000221801	ENSCAFT00000008713	ENSECAT00000025001	ENSOCUT00000009023
ENST00000221855	ENSPTRT00000020165	CE_ENSP00000221855	ENSMUST00000006254	ENSRNOT00000028211	ENSMMUT00000000764	CR_ENSP00000221855	ENSCAFT00000010633	ENSECAT00000008240	ENSOCUT00000015977
ENST00000221859	ENSPTRT00000020164	CE_ENSP00000221859	ENSMUST00000019882	ENSRNOT00000028222	ENSMMUT00000000763	CR_ENSP00000221859	ENSCAFT00000010649	ENSECAT00000014209	ENSOCUT00000015958
ENST00000221930	ENSPTRT00000020480	CE_ENSP00000221930	ENSMUST00000002678	ENSRNOT00000028051	ENSMMUT00000033359	CR_ENSP00000221930	ENSCAFT00000008059	ENSECAT00000012048	ENSOCUT00000008484
ENST00000221973	ENSPTRT00000021175	CE_ENSP00000221973	ENSMUST00000004732	ENSRNOT00000023858	ENSMMUT00000010713	CR_ENSP00000221973	ENSCAFT00000004551	ENSECAT00000010945	ENSOCUT00000028425
ENST00000221975	ENSPTRT00000020505	CE_ENSP00000221975	ENSMUST00000100595	ENSRNOT00000027246	ENSMMUT00000018838	CR_ENSP00000221975	ENSCAFT00000008009	ENSECAT00000010091	ENSOCUT00000023161
ENST00000221978	ENSPTRT00000021174	CE_ENSP00000221978	ENSMUST00000070518	ENSRNOT00000023942	ENSMMUT00000038382	CR_ENSP00000221978	ENSCAFT00000004553	ENSECAT00000014820	ENSOCUT00000030248
ENST00000221980	ENSPTRT00000019262	CE_ENSP00000221980	ENSMUST00000019616	ENSRNOT00000028096	ENSMMUT00000020901	CR_ENSP00000221980	ENSCAFT00000028356	ENSECAT00000009838	ENSOCUT00000004529
ENST00000222005	ENSPTRT00000019275	CE_ENSP00000222005	ENSMUST00000019615	ENSRNOT00000042314	ENSMMUT00000004401	CR_ENSP00000222005	ENSCAFT00000028239	ENSECAT00000013586	ENSOCUT00000031186
ENST00000222008	ENSPTRT00000020514	CE_ENSP00000222008	ENSMUST00000076961	ENSRNOT00000027435	ENSMMUT00000024507	CR_ENSP00000222008	ENSCAFT00000007989	ENSECAT00000006634	ENSOCUT00000023949
ENST00000222032	ENSPTRT00000020541	CE_ENSP00000222032	ENSMUST00000167591	ENSRNOT00000027845	ENSMMUT00000020939	CR_ENSP00000222032	ENSCAFT00000007759	ENSECAT00000018065	ENSOCUT00000006491
ENST00000222145	ENSPTRT00000020909	CE_ENSP00000222145	ENSMUST00000057927	ENSRNOT00000032535	ENSMMUT00000025882	CR_ENSP00000222145	ENSCAFT00000006284	ENSECAT00000022560	ENSOCUT00000024565
ENST00000222157	ENSPTRT00000020912	CE_ENSP00000222157	ENSMUST00000033099	ENSRNOT00000028490	ENSMMUT00000038440	CR_ENSP00000222157	ENSCAFT00000006274	ENSECAT00000010999	ENSOCUT00000017167
ENST00000222214	ENSPTRT00000019452	CE_ENSP00000222214	ENSMUST00000003907	ENSRNOT00000004570	ENSMMUT00000038710	CR_ENSP00000222214	ENSCAFT00000027096	ENSECAT00000013287	ENSOCUT00000012000
ENST00000222219	ENSPTRT00000019450	CE_ENSMMUP00000031791	ENSMUST00000003910	ENSRNOT00000014887	ENSMMUT00000038711	CR_ENSP00000222219	ENSCAFT00000027110	ENSECAT00000020211	ENSOCUT00000030780
ENST00000222224	ENSPTRT00000021310	CE_ENSP00000222224	ENSMUST00000019878	ENSRNOT00000017546	ENSMMUT00000013547	CR_ENSP00000222224	ENSCAFT00000004259	ENSECAT00000013117	ENSOCUT00000022938
ENST00000222247	ENSPTRT00000048077	CE_ENSMMUP00000031752	ENSMUST00000054220	ENSRNOT00000025421	ENSMMUT00000038664	CR_ENSMMUP00000031752	ENSCAFT00000024008	ENSECAT00000016088	ENSOCUT00000023629
ENST00000222270	ENSPTRT00000020104	CE_ENSP00000398837	ENSMUST00000006470	ENSRNOT00000046359	ENSMMUT00000003382	CR_ENSMMUP00000003194	ENSCAFT00000011064	ENSECAT00000007799	ENSOCUT00000012783
ENST00000222284	ENSPTRT00000020084	CE_ENSP00000222284	ENSMUST00000006478	ENSRNOT00000028514	ENSMMUT00000001209	CR_ENSP00000222284	ENSCAFT00000011172	ENSECAT00000012378	ENSOCUT00000010923
ENST00000222286	ENSPTRT00000020083	CE_ENSP00000222286	ENSMUST00000076658	ENSRNOT00000028518	ENSMMUT00000001206	CR_ENSP00000222286	ENSCAFT00000016667	ENSECAT00000004953	ENSOCUT00000010919
ENST00000222329	ENSPTRT00000046018	CE_ENSP00000222329	ENSMUST00000045847	ENSRNOT00000027684	ENSMMUT00000020475	CR_ENSP00000222329	ENSCAFT00000007844	ENSECAT00000019521	ENSOCUT00000006451
ENST00000222345	ENSPTRT00000020226	CE_ENSMMUP00000004656	ENSMUST00000085809	ENSRNOT00000038929	ENSMMUT00000004943	CR_ENSP00000222345	ENSCAFT00000009650	ENSECAT00000025363	ENSOCUT00000009413
ENST00000222374	ENSPTRT00000020615	CE_ENSP00000222374	ENSMUST00000068023	ENSRNOT00000026793	ENSMMUT00000006521	CR_ENSP00000222374	ENSCAFT00000007619	ENSECAT00000014776	ENSOCUT00000026695
ENST00000222381	ENSPTRT00000035937	CE_ENSP00000222381	ENSMUST00000002663	ENSRNOT00000011823	ENSMMUT00000011203	CR_ENSP00000222381	ENSCAFT00000003339	ENSECAT00000000304	ENSOCUT00000005133
ENST00000222388	ENSPTRT00000036832	CE_ENSP00000222388	ENSMUST00000030795	ENSRNOT00000014718	ENSMMUT00000009351	CR_ENSP00000222388	ENSCAFT00000007804	ENSECAT00000011847	ENSOCUT00000000244
ENST00000222390	ENSPTRT00000035807	CE_ENSP00000222390	ENSMUST00000030683	ENSRNOT00000009763	ENSMMUT00000026219	CR_ENSP00000222390	ENSCAFT00000010288	ENSECAT00000012234	ENSOCUT00000023436
ENST00000222462	ENSPTRT00000036352	CE_ENSP00000222462	ENSMUST00000031681	ENSRNOT00000007822	ENSMMUT00000003477	CR_ENSP00000222462	ENSCAFT00000005620	ENSECAT00000007025	ENSOCUT00000024683
ENST00000222482	ENSPTRT00000036486	CE_ENSP00000222482	ENSMUST00000049251	ENSRNOT00000013880	ENSMMUT00000027213	CR_ENSP00000222482	ENSCAFT00000002322	ENSECAT00000019875	ENSOCUT00000006982
ENST00000222511	ENSPTRT00000035872	CE_ENSP00000222511	ENSMUST00000115441	ENSRNOT00000009340	ENSMMUT00000033277	CR_ENSP00000222511	ENSCAFT00000002980	ENSECAT00000018645	ENSOCUT00000014845
ENST00000222553	ENSPTRT00000036255	CE_ENSP00000222553	ENSMUST00000020886	ENSRNOT00000065260	ENSMMUT00000005053	CR_ENSP00000222553	ENSCAFT00000006403	ENSECAT00000013303	ENSOCUT00000013422
ENST00000222567	ENSPTRT00000035050	CE_ENSP00000222567	ENSMUST00000020877	ENSRNOT00000014373	ENSMMUT00000013420	CR_ENSP00000222567	ENSCAFT00000003964	ENSECAT00000015196	ENSOCUT00000015151
ENST00000222573	ENSPTRT00000035053	CE_ENSP00000222573	ENSMUST00000026360	ENSRNOT00000008707	ENSMMUT00000009639	CR_ENSP00000222573	ENSCAFT00000003980	ENSECAT00000020530	ENSOCUT00000002200
ENST00000222584	ENSPTRT00000035061	CE_ENSP00000222584	ENSMUST00000026367	ENSRNOT00000007625	ENSMMUT00000030509	CR_ENSP00000222584	ENSCAFT00000004209	ENSECAT00000025006	ENSOCUT00000015347
ENST00000222598	ENSPTRT00000035948	CE_ENSP00000222598	ENSMUST00000052609	ENSRNOT00000014946	ENSMMUT00000020926	CR_ENSP00000222598	ENSCAFT00000003444	ENSECAT00000020798	ENSOCUT00000008598
ENST00000222644	ENSPTRT00000035113	CE_ENSP00000386401	ENSMUST00000166318	ENSRNOT00000029354	ENSMMUT00000023794	CR_ENSP00000386401	ENSCAFT00000004508	ENSECAT00000010388	ENSOCUT00000024746
ENST00000222693	ENSPTRT00000036325	CE_ENSP00000222693	ENSMUST00000000058	ENSRNOT00000008722	ENSMMUT00000019820	CR_ENSP00000222693	ENSCAFT00000005459	ENSECAT00000002730	ENSOCUT00000014511
ENST00000222718	ENSPTRT00000035148	CE_ENSP00000222718	ENSMUST00000014848	ENSRNOT00000008023	ENSMMUT00000017973	CR_ENSP00000222718	ENSCAFT00000004713	ENSECAT00000000353	ENSOCUT00000015206
ENST00000222747	ENSPTRT00000036344	CE_ENSP00000397699	ENSMUST00000031678	ENSRNOT00000007020	ENSMMUT00000032795	CR_ENSP00000397699	ENSCAFT00000005587	ENSECAT00000002388	ENSOCUT00000021189
ENST00000222753	ENSPTRT00000055569	CE_ENSP00000222753	ENSMUST00000047993	ENSRNOT00000010441	ENSMMUT00000018895	CR_ENSMMUP00000017696	ENSCAFT00000004756	ENSECAT00000014781	ENSOCUT00000021797
ENST00000222800	ENSPTRT00000035647	CE_ENSMMUP00000019117	ENSMUST00000046999	ENSRNOT00000025560	ENSMMUT00000020424	CR_ENSMMUP00000019117	ENSCAFT00000020011	ENSECAT00000025951	ENSOCUT00000011323
ENST00000222803	ENSPTRT00000035183	CE_ENSP00000222803	ENSMUST00000046520	ENSRNOT00000013205	ENSMMUT00000017564	CR_ENSP00000222803	ENSCAFT00000004902	ENSECAT00000026652	ENSOCUT00000000805
ENST00000222812	ENSPTRT00000035645	CE_ENSP00000222812	ENSMUST00000005509	ENSRNOT00000049601	ENSMMUT00000020421	CR_ENSP00000222812	ENSCAFT00000020411	ENSECAT00000025526	ENSOCUT00000017303
ENST00000222823	ENSPTRT00000035193	CE_ENSP00000222823	ENSMUST00000060655	ENSRNOT00000014324	ENSMMUT00000017591	CR_ENSP00000222823	ENSCAFT00000004933	ENSECAT00000014494	ENSOCUT00000005275
ENST00000222990	ENSPTRT00000034835	CE_ENSP00000222990	ENSMUST00000031539	ENSRNOT00000001696	ENSMMUT00000031054	CR_ENSP00000222990	ENSCAFT00000026041	ENSECAT00000025400	ENSOCUT00000009692
ENST00000223023	ENSPTRT00000036380	CE_ENSP00000223023	ENSMUST00000031695	ENSRNOT00000009261	ENSMMUT00000016169	CR_ENSP00000223023	ENSCAFT00000002784	ENSECAT00000016823	ENSOCUT00000008373
ENST00000223026	ENSPTRT00000036383	CE_ENSP00000223026	ENSMUST00000031691	ENSRNOT00000009458	ENSMMUT00000008022	CR_ENSP00000223026	ENSCAFT00000002773	ENSECAT00000026721	ENSOCUT00000015110
ENST00000223029	ENSPTRT00000034934	CE_ENSP00000223029	ENSMUST00000031613	ENSRNOT00000001379	ENSMMUT00000042502	CR_ENSP00000223029	ENSCAFT00000024775	ENSECAT00000000055	ENSOCUT00000012598
ENST00000223054	ENSPTRT00000036105	CE_ENSP00000223054	ENSMUST00000111007	ENSRNOT00000001890	ENSMMUT00000004175	CR_ENSP00000223054	ENSCAFT00000022546	ENSECAT00000025598	ENSOCUT00000005692
ENST00000223073	ENSPTRT00000036409	CE_ENSP00000223073	ENSMUST00000007993	ENSRNOT00000007777	ENSMMUT00000010132	CR_ENSP00000223073	ENSCAFT00000002617	ENSECAT00000008258	ENSOCUT00000003008
ENST00000223095	ENSPTRT00000036152	CE_ENSP00000223095	ENSMUST00000041388	ENSRNOT00000001916	ENSMMUT00000013862	CR_ENSP00000223095	ENSCAFT00000022067	ENSECAT00000021200	ENSOCUT00000016070
ENST00000223122	ENSPTRT00000034990	CE_ENSP00000223122	ENSMUST00000040159	ENSRNOT00000010375	ENSMMUT00000022942	CR_ENSP00000223122	ENSCAFT00000003498	ENSECAT00000013522	ENSOCUT00000024339
ENST00000223127	ENSPTRT00000036158	CE_ENSP00000223127	ENSMUST00000004968	ENSRNOT00000001921	ENSMMUT00000009711	CR_ENSP00000223127	ENSCAFT00000022041	ENSECAT00000024057	ENSOCUT00000031301
ENST00000223129	ENSPTRT00000034993	CE_ENSP00000223129	ENSMUST00000012627	ENSRNOT00000011123	ENSMMUT00000001223	CR_ENSMMUP00000030411	ENSCAFT00000000410	ENSECAT00000007841	ENSOCUT00000000468
ENST00000223208	ENSPTRT00000036493	CE_ENSP00000223208	ENSMUST00000031810	ENSRNOT00000060116	ENSMMUT00000013257	CR_ENSP00000223208	ENSCAFT00000002273	ENSECAT00000017459	ENSOCUT00000007006
ENST00000223271	ENSPTRT00000036771	CE_ENSP00000223271	ENSMUST00000009425	ENSRNOT00000033918	ENSMMUT00000007370	CR_ENSP00000223271	ENSCAFT00000007329	ENSECAT00000015490	ENSOCUT00000007942
ENST00000223273	ENSPTRT00000035303	CE_ENSP00000223273	ENSMUST00000099735	ENSRNOT00000017955	ENSMMUT00000019042	CR_ENSP00000223273	ENSCAFT00000005734	ENSECAT00000015157	ENSOCUT00000011495
ENST00000223321	ENSPTRT00000035328	CE_ENSP00000223321	ENSMUST00000170836	ENSRNOT00000021384	ENSMMUT00000031576	CR_ENSP00000223321	ENSCAFT00000005651	ENSECAT00000022078	ENSOCUT00000012091
ENST00000223324	ENSPTRT00000035329	CE_ENSP00000223324	ENSMUST00000015816	ENSRNOT00000021433	ENSMMUT00000031578	CR_ENSP00000223324	ENSCAFT00000005634	ENSECAT00000009238	ENSOCUT00000012093
ENST00000223357	ENSPTRT00000035357	CE_ENSP00000223357	ENSMUST00000102923	ENSRNOT00000018846	ENSMMUT00000003442	CR_ENSP00000223357	ENSCAFT00000004668	ENSECAT00000021714	ENSOCUT00000014926
ENST00000223368	ENSPTRT00000035628	CE_ENSP00000223368	ENSMUST00000031692	ENSRNOT00000041798	ENSMMUT00000032453	CR_ENSP00000223368	ENSCAFT00000036670	ENSECAT00000016225	ENSOCUT00000029997
ENST00000223369	ENSPTRT00000035364	CE_ENSP00000223369	ENSMUST00000002818	ENSRNOT00000020693	ENSMMUT00000003455	CR_ENSP00000223369	ENSCAFT00000004645	ENSECAT00000010783	ENSOCUT00000027736
ENST00000223500	ENSPTRT00000038580	CE_ENSP00000223500	ENSMUST00000030128	ENSRNOT00000011907	ENSMMUT00000028350	CR_ENSP00000223500	ENSCAFT00000002911	ENSECAT00000010087	ENSOCUT00000008948
ENST00000223528	ENSPTRT00000042888	CE_ENSP00000223528	ENSMUST00000128667	ENSRNOT00000036799	ENSMMUT00000003802	CR_ENSP00000223528	ENSCAFT00000004427	ENSECAT00000008464	ENSOCUT00000011819
ENST00000223608	ENSPTRT00000039262	CE_ENSMMUP00000000933	ENSMUST00000107609	ENSRNOT00000064043	ENSMMUT00000000995	CR_ENSMMUP00000000933	ENSCAFT00000004537	ENSECAT00000008409	ENSOCUT00000023352
ENST00000223641	ENSPTRT00000039176	CE_ENSMMUP00000041014	ENSMUST00000170205	ENSRNOT00000008329	ENSMMUT00000014909	CR_ENSP00000223641	ENSCAFT00000003996	ENSECAT00000029129	ENSOCUT00000029691
ENST00000223642	ENSPTRT00000039413	CE_ENSP00000223642	ENSMUST00000028233	ENSRNOT00000025534	ENSMMUT00000028315	CR_ENSP00000223642	ENSCAFT00000005779	ENSECAT00000021598	ENSOCUT00000005683
ENST00000223864	ENSPTRT00000038404	CE_ENSP00000223864	ENSMUST00000143467	ENSRNOT00000021544	ENSMMUT00000008670	CR_ENSP00000223864	ENSCAFT00000003342	ENSECAT00000015669	ENSOCUT00000008092
ENST00000224237	ENSPTRT00000062663	CE_ENSP00000224237	ENSMUST00000028062	ENSRNOT00000024430	ENSMMUT00000004524	CR_ENSP00000224237	ENSCAFT00000007304	ENSECAT00000006522	ENSOCUT00000009221
ENST00000224337	ENSPTRT00000005279	CE_ENSMMUP00000011392	ENSMUST00000054769	ENSRNOT00000019014	ENSMMUT00000012144	CR_ENSMMUP00000011392	ENSCAFT00000013457	ENSECAT00000016724	ENSOCUT00000002865
ENST00000224600	ENSPTRT00000004615	CE_ENSMMUP00000015625	ENSMUST00000035695	ENSRNOT00000027446	ENSMMUT00000016682	CR_ENSMMUP00000015625	ENSCAFT00000025687	ENSECAT00000014572	ENSOCUT00000013609
ENST00000224605	ENSPTRT00000043773	CE_ENSMMUP00000015630	ENSMUST00000022512	ENSRNOT00000027380	ENSMMUT00000016687	CR_ENSP00000224605	ENSCAFT00000025699	ENSECAT00000009917	ENSOCUT00000004149
ENST00000224807	ENSPTRT00000005448	CE_ENSP00000411722	ENSMUST00000062213	ENSRNOT00000021171	ENSMMUT00000031832	CR_ENSP00000411722	ENSCAFT00000015591	ENSECAT00000020787	ENSOCUT00000002752
ENST00000224862	ENSPTRT00000057445	CE_ENSP00000224862	ENSMUST00000026256	ENSRNOT00000026471	ENSMMUT00000004247	CR_ENSP00000224862	ENSCAFT00000016159	ENSECAT00000000522	ENSOCUT00000005760
ENST00000224950	ENSPTRT00000005552	CE_ENSP00000224950	ENSMUST00000049369	ENSRNOT00000027614	ENSMMUT00000021485	CR_ENSP00000224950	ENSCAFT00000016654	ENSECAT00000025256	ENSOCUT00000003029
ENST00000225171	ENSPTRT00000004764	CE_ENSP00000225171	ENSMUST00000043317	ENSRNOT00000000426	ENSMMUT00000027294	CR_ENSP00000225171	ENSCAFT00000021116	ENSECAT00000010882	ENSOCUT00000008694
ENST00000225174	ENSPTRT00000005031	CE_ENSP00000225174	ENSMUST00000022419	ENSRNOT00000014382	ENSMMUT00000004510	CR_ENSP00000225174	ENSCAFT00000024860	ENSECAT00000009285	ENSOCUT00000012340
ENST00000225276	ENSPTRT00000044952	CE_ENSP00000225276	ENSMUST00000079545	ENSRNOT00000016622	ENSMMUT00000031331	CR_ENSP00000225276	ENSCAFT00000008240	ENSECAT00000016909	ENSOCUT00000009563
ENST00000225296	ENSPTRT00000015919	CE_ENSP00000389066	ENSMUST00000049048	ENSRNOT00000009468	ENSMMUT00000009229	CR_ENSMMUP00000008672	ENSCAFT00000024626	ENSECAT00000010791	ENSOCUT00000026293
ENST00000225298	ENSPTRT00000017286	CE_ENSMMUP00000010321	ENSMUST00000066888	ENSRNOT00000003582	ENSMMUT00000011006	CR_ENSMMUP00000010321	ENSCAFT00000027444	ENSECAT00000008650	ENSOCUT00000028419
ENST00000225371	ENSPTRT00000017323	CE_ENSMMUP00000015706	ENSMUST00000049768	ENSRNOT00000011735	ENSMMUT00000016771	CR_ENSMMUP00000015706	ENSCAFT00000027659	ENSECAT00000018878	ENSOCUT00000010011
ENST00000225387	ENSPTRT00000016501	CE_ENSMMUP00000016888	ENSMUST00000078623	ENSRNOT00000011608	ENSMMUT00000018037	CR_ENSMMUP00000016888	ENSCAFT00000029976	ENSECAT00000002415	ENSOCUT00000012274
ENST00000225388	ENSPTRT00000016502	CE_ENSP00000225388	ENSMUST00000036677	ENSRNOT00000030501	ENSMMUT00000018038	CR_ENSP00000225388	ENSCAFT00000029978	ENSECAT00000005059	ENSOCUT00000016483
ENST00000225402	ENSPTRT00000016671	CE_ENSMMUP00000028534	ENSMUST00000018841	ENSRNOT00000000258	ENSMMUT00000030492	CR_ENSMMUP00000028534	ENSCAFT00000028358	ENSECAT00000008813	ENSOCUT00000014436
ENST00000225410	ENSPTRT00000016662	CE_ENSMMUP00000010396	ENSMUST00000103195	ENSRNOT00000039481	ENSMMUT00000011086	CR_ENSP00000225410	ENSCAFT00000028282	ENSECAT00000024855	ENSOCUT00000030433
ENST00000225426	ENSPTRT00000061957	CE_ENSP00000225426	ENSMUST00000103147	ENSRNOT00000017377	ENSMMUT00000017336	CR_ENSP00000225426	ENSCAFT00000026270	ENSECAT00000001435	ENSOCUT00000002596
ENST00000225430	ENSPTRT00000016731	CE_ENSP00000225430	ENSMUST00000017548	ENSRNOT00000006359	ENSMMUT00000006009	CR_ENSMMUP00000033336	ENSCAFT00000026132	ENSECAT00000027076	ENSOCUT00000021703
ENST00000225474	ENSPTRT00000046765	CE_ENSMMUP00000003915	ENSMUST00000038886	ENSRNOT00000011509	ENSMMUT00000004150	CR_ENSMMUP00000003915	ENSCAFT00000025783	ENSECAT00000008953	ENSOCUT00000009700
ENST00000225504	ENSPTRT00000017336	CE_ENSP00000225504	ENSMUST00000093955	ENSRNOT00000010448	ENSMMUT00000010606	CR_ENSP00000225504	ENSCAFT00000027758	ENSECAT00000017502	ENSOCUT00000022735
ENST00000225519	ENSPTRT00000015809	CE_ENSP00000225519	ENSMUST00000006105	ENSRNOT00000026351	ENSMMUT00000032908	CR_ENSP00000225519	ENSCAFT00000030738	ENSECAT00000025833	ENSOCUT00000007995
ENST00000225525	ENSPTRT00000064104	CE_ENSP00000225525	ENSMUST00000040687	ENSRNOT00000026310	ENSMMUT00000032910	CR_ENSP00000225525	ENSCAFT00000035550	ENSECAT00000026282	ENSOCUT00000030022
ENST00000225538	ENSPTRT00000015835	CE_ENSP00000225538	ENSMUST00000021141	ENSRNOT00000024068	ENSMMUT00000011544	CR_ENSP00000225538	ENSCAFT00000030764	ENSECAT00000010642	ENSOCUT00000025439
ENST00000225577	ENSPTRT00000017373	CE_ENSMMUP00000025360	ENSMUST00000154617	ENSRNOT00000005226	ENSMMUT00000027110	CR_ENSP00000225577	ENSCAFT00000028046	ENSECAT00000014982	ENSOCUT00000004600
ENST00000225603	ENSPTRT00000017167	CE_ENSP00000391494	ENSMUST00000093943	ENSRNOT00000011665	ENSMMUT00000023136	CR_ENSP00000391494	ENSCAFT00000026643	ENSECAT00000008106	ENSOCUT00000008015
ENST00000225609	ENSPTRT00000016218	CE_ENSMMUP00000035169	ENSMUST00000014389	ENSRNOT00000004113	ENSMMUT00000042170	CR_ENSMMUP00000035169	ENSCAFT00000028628	ENSECAT00000006177	ENSOCUT00000024370
ENST00000225655	ENSPTRT00000015892	CE_ENSP00000225655	ENSMUST00000018437	ENSRNOT00000005370	ENSMMUT00000003935	CR_ENSP00000225655	ENSCAFT00000025071	ENSECAT00000022540	ENSOCUT00000001106
ENST00000225665	ENSPTRT00000015889	CE_ENSP00000225665	ENSMUST00000014750	ENSRNOT00000005144	ENSMMUT00000003930	CR_ENSP00000225665	ENSCAFT00000025082	ENSECAT00000023853	ENSOCUT00000001101
ENST00000225696	ENSPTRT00000015916	CE_ENSP00000225696	ENSMUST00000035283	ENSRNOT00000009015	ENSMMUT00000014640	CR_ENSP00000225696	ENSCAFT00000024686	ENSECAT00000013793	ENSOCUT00000004788
ENST00000225698	ENSPTRT00000015918	CE_ENSMMUP00000008669	ENSMUST00000078528	ENSRNOT00000037517	ENSMMUT00000009226	CR_ENSMMUP00000008669	ENSCAFT00000024628	ENSECAT00000012142	ENSOCUT00000004798
ENST00000225724	ENSPTRT00000016528	CE_ENSP00000225724	ENSMUST00000010536	ENSRNOT00000005283	ENSMMUT00000033360	CR_ENSP00000225724	ENSCAFT00000030211	ENSECAT00000023155	ENSOCUT00000001778
ENST00000225726	ENSPTRT00000017460	CE_ENSP00000225726	ENSMUST00000002043	ENSRNOT00000012533	ENSMMUT00000023548	CR_ENSP00000225726	ENSCAFT00000020422	ENSECAT00000015048	ENSOCUT00000004300
ENST00000225728	ENSPTRT00000015946	CE_ENSP00000225728	ENSMUST00000021157	ENSRNOT00000019919	ENSMMUT00000005363	CR_ENSP00000225728	ENSCAFT00000036026	ENSECAT00000026972	ENSOCUT00000016562
ENST00000225737	ENSPTRT00000016368	CE_ENSP00000225737	ENSMUST00000102650	ENSRNOT00000003871	ENSMMUT00000042111	CR_ENSP00000225737	ENSCAFT00000028753	ENSECAT00000008993	ENSOCUT00000013407
ENST00000225805	ENSPTRT00000016571	CE_ENSMMUP00000029453	ENSMUST00000103225	ENSRNOT00000000254	ENSMMUT00000031479	CR_ENSMMUP00000029453	ENSCAFT00000029249	ENSECAT00000002656	ENSOCUT00000008184
ENST00000225823	ENSPTRT00000016585	CE_ENSP00000225823	ENSMUST00000021045	ENSRNOT00000009348	ENSMMUT00000015980	CR_ENSP00000225823	ENSCAFT00000029156	ENSECAT00000001152	ENSOCUT00000013623
ENST00000225873	ENSPTRT00000016621	CE_ENSP00000225873	ENSMUST00000018877	ENSRNOT00000013233	ENSMMUT00000008449	CR_ENSP00000225873	ENSCAFT00000029008	ENSECAT00000016151	ENSOCUT00000004054
ENST00000225893	ENSPTRT00000016691	CE_ENSP00000225893	ENSMUST00000021016	ENSRNOT00000034847	ENSMMUT00000004853	CR_ENSP00000225893	ENSCAFT00000028830	ENSECAT00000016905	ENSOCUT00000026861
ENST00000225899	ENSPTRT00000016866	CE_ENSP00000225899	ENSMUST00000107419	ENSRNOT00000046751	ENSMMUT00000026203	CR_ENSP00000225899	ENSCAFT00000025281	ENSECAT00000011868	ENSOCUT00000013077
ENST00000225927	ENSPTRT00000016935	CE_ENSP00000225927	ENSMUST00000001802	ENSRNOT00000052157	ENSMMUT00000013099	CR_ENSP00000225927	ENSCAFT00000023748	ENSECAT00000016991	ENSOCUT00000000580
ENST00000225929	ENSPTRT00000016937	CE_ENSMMUP00000012940	ENSMUST00000019445	ENSRNOT00000026878	ENSMMUT00000013809	CR_ENSMMUP00000012940	ENSCAFT00000023737	ENSECAT00000012018	ENSOCUT00000027244
ENST00000225941	ENSPTRT00000017198	CE_ENSP00000225941	ENSMUST00000059026	ENSRNOT00000007897	ENSMMUT00000003463	CR_ENSP00000225941	ENSCAFT00000026775	ENSECAT00000016949	ENSOCUT00000016331
ENST00000225969	ENSPTRT00000064303	CE_ENSMMUP00000022664	ENSMUST00000025278	ENSRNOT00000004947	ENSMMUT00000024220	CR_ENSMMUP00000022664	ENSCAFT00000026969	ENSECAT00000017657	ENSOCUT00000004598
ENST00000225972	ENSPTRT00000017241	CE_ENSP00000225972	ENSMUST00000021239	ENSRNOT00000004941	ENSMMUT00000024223	CR_ENSP00000225972	ENSCAFT00000026982	ENSECAT00000019226	ENSOCUT00000004611
ENST00000225983	ENSPTRT00000017021	CE_ENSP00000225983	ENSMUST00000008999	ENSRNOT00000055187	ENSMMUT00000009519	CR_ENSP00000225983	ENSCAFT00000022795	ENSECAT00000023583	ENSOCUT00000020987
ENST00000226004	ENSPTRT00000017004	CE_ENSP00000226004	ENSMUST00000107173	ENSRNOT00000055194	ENSMMUT00000003334	CR_ENSP00000226004	ENSCAFT00000038448	ENSECAT00000012336	ENSOCUT00000016055
ENST00000226021	ENSPTRT00000017532	CE_ENSP00000226021	ENSMUST00000021065	ENSRNOT00000004349	ENSMMUT00000004190	CR_ENSP00000226021	ENSCAFT00000018075	ENSECAT00000009193	ENSOCUT00000008846
ENST00000226067	ENSPTRT00000017294	CE_ENSP00000226067	ENSMUST00000004051	ENSRNOT00000055664	ENSMMUT00000031841	CR_ENSP00000226067	ENSCAFT00000027492	ENSECAT00000017893	ENSOCUT00000010542
ENST00000226094	ENSPTRT00000017563	CE_ENSP00000226094	ENSMUST00000155559	ENSRNOT00000005367	ENSMMUT00000003108	CR_ENSP00000226094	ENSCAFT00000017481	ENSECAT00000025399	ENSOCUT00000013727
ENST00000226193	ENSPTRT00000016131	CE_ENSP00000226193	ENSMUST00000021290	ENSRNOT00000004880	ENSMMUT00000025412	CR_ENSP00000226193	ENSCAFT00000027651	ENSECAT00000020081	ENSOCUT00000015500
ENST00000226218	ENSPTRT00000016445	CE_ENSP00000226218	ENSMUST00000017488	ENSRNOT00000039954	ENSMMUT00000026903	CR_ENSP00000226218	ENSCAFT00000029640	ENSECAT00000016984	ENSOCUT00000028795
ENST00000226225	ENSPTRT00000016439	CE_ENSP00000226225	ENSMUST00000017759	ENSRNOT00000012245	ENSMMUT00000026896	CR_ENSP00000226225	ENSCAFT00000029628	ENSECAT00000013503	ENSOCUT00000007772
ENST00000226230	ENSPTRT00000016433	CE_ENSP00000226230	ENSMUST00000103242	ENSRNOT00000011808	ENSMMUT00000026892	CR_ENSP00000226230	ENSCAFT00000029614	ENSECAT00000012907	ENSOCUT00000007764
ENST00000226247	ENSPTRT00000016453	CE_ENSP00000226247	ENSMUST00000108294	ENSRNOT00000014672	ENSMMUT00000030919	CR_ENSP00000226247	ENSCAFT00000029700	ENSECAT00000011085	ENSOCUT00000013781
ENST00000226253	ENSPTRT00000016458	CE_ENSP00000378731	ENSMUST00000017534	ENSRNOT00000015535	ENSMMUT00000028583	CR_ENSP00000378731	ENSCAFT00000029710	ENSECAT00000013898	ENSOCUT00000013797
ENST00000226299	ENSPTRT00000029748	CE_ENSP00000226299	ENSMUST00000046122	ENSRNOT00000004770	ENSMMUT00000008051	CR_ENSP00000226299	ENSCAFT00000023970	ENSECAT00000019690	ENSOCUT00000001571
ENST00000226355	ENSPTRT00000030081	CE_ENSP00000226355	ENSMUST00000171790	ENSRNOT00000060535	ENSMMUT00000005423	CR_ENSP00000226355	ENSCAFT00000036330	ENSECAT00000024055	ENSOCUT00000031849
ENST00000226359	ENSPTRT00000030080	CE_ENSMMUP00000005106	ENSMUST00000042755	ENSRNOT00000003879	ENSMMUT00000005422	CR_ENSMMUP00000005106	ENSCAFT00000004849	ENSECAT00000025232	ENSOCUT00000016308
ENST00000226382	ENSPTRT00000029858	CE_ENSP00000226382	ENSMUST00000012664	ENSRNOT00000003136	ENSMMUT00000010940	CR_ENSP00000226382	ENSCAFT00000002818	ENSECAT00000013341	ENSOCUT00000001021
ENST00000226413	ENSPTRT00000030001	CE_ENSP00000226413	ENSMUST00000031172	ENSRNOT00000002755	ENSMMUT00000005351	CR_ENSP00000226413	ENSCAFT00000004448	ENSECAT00000005669	ENSOCUT00000016997
ENST00000226432	ENSPTRT00000029917	CE_ENSMMUP00000019307	ENSMUST00000031040	ENSRNOT00000002980	ENSMMUT00000020633	CR_ENSMMUP00000019307	ENSCAFT00000003159	ENSECAT00000026835	ENSOCUT00000017816
ENST00000226444	ENSPTRT00000030033	CE_ENSP00000226444	ENSMUST00000031201	ENSRNOT00000002680	ENSMMUT00000006595	CR_ENSP00000226444	ENSCAFT00000004604	ENSECAT00000018772	ENSOCUT00000005024
ENST00000226574	ENSPTRT00000030367	CE_ENSP00000226574	ENSMUST00000029812	ENSRNOT00000036838	ENSMMUT00000041936	CR_ENSP00000226574	ENSCAFT00000017092	ENSECAT00000016267	ENSOCUT00000027001
ENST00000226578	ENSPTRT00000030372	CE_ENSP00000226578	ENSMUST00000029814	ENSRNOT00000018202	ENSMMUT00000005293	CR_ENSP00000226578	ENSCAFT00000017140	ENSECAT00000023394	ENSOCUT00000010559
ENST00000226798	ENSPTRT00000030955	CE_ENSP00000226798	ENSMUST00000033999	ENSRNOT00000001279	ENSMMUT00000017587	CR_ENSMMUP00000016470	ENSCAFT00000011437	ENSECAT00000004098	ENSOCUT00000009038
ENST00000226951	ENSPTRT00000029719	CE_ENSP00000390744	ENSMUST00000171633	ENSRNOT00000031317	ENSMMUT00000024964	CR_ENSP00000390744	ENSCAFT00000024519	ENSECAT00000015583	ENSOCUT00000003331
ENST00000227155	ENSPTRT00000006643	CE_ENSP00000388758	ENSMUST00000099696	ENSRNOT00000000052	ENSMMUT00000027061	CR_ENSP00000388758	ENSCAFT00000015021	ENSECAT00000021705	ENSOCUT00000000861
ENST00000227163	ENSPTRT00000006708	CE_ENSP00000227163	ENSMUST00000002180	ENSRNOT00000016306	ENSMMUT00000021888	CR_ENSP00000227163	ENSCAFT00000013860	ENSECAT00000026339	ENSOCUT00000020995
ENST00000227266	ENSPTRT00000007744	CE_ENSP00000227266	ENSMUST00000032779	ENSRNOT00000022342	ENSMMUT00000031143	CR_ENSP00000227266	ENSCAFT00000007054	ENSECAT00000022369	ENSOCUT00000014528
ENST00000227322	ENSPTRT00000008019	CE_ENSP00000227322	ENSMUST00000156440	ENSRNOT00000025149	ENSMMUT00000028537	CR_ENSP00000227322	ENSCAFT00000021222	ENSECAT00000011763	ENSOCUT00000021638
ENST00000227451	ENSPTRT00000006898	CE_ENSP00000227451	ENSMUST00000045521	ENSRNOT00000054802	ENSMMUT00000014359	CR_ENSP00000227451	ENSCAFT00000012238	ENSECAT00000008305	ENSOCUT00000015048
ENST00000227471	ENSPTRT00000007414	CE_ENSP00000227471	ENSMUST00000162708	ENSRNOT00000024018	ENSMMUT00000032611	CR_ENSP00000227471	ENSCAFT00000017817	ENSECAT00000007923	ENSOCUT00000013607
ENST00000227524	ENSPTRT00000006945	CE_ENSP00000227524	ENSMUST00000025642	ENSRNOT00000028373	ENSMMUT00000020384	CR_ENSP00000227524	ENSCAFT00000026060	ENSECAT00000007930	ENSOCUT00000015695
ENST00000227525	ENSPTRT00000006946	CE_ENSP00000227525	ENSMUST00000038128	ENSRNOT00000038807	ENSMMUT00000020386	CR_ENSP00000227525	ENSCAFT00000026021	ENSECAT00000009461	ENSOCUT00000015701
ENST00000227638	ENSPTRT00000007801	CE_ENSP00000227638	ENSMUST00000164273	ENSRNOT00000013577	ENSMMUT00000006383	CR_ENSP00000227638	ENSCAFT00000006698	ENSECAT00000007957	ENSOCUT00000009469
ENST00000227756	ENSPTRT00000006367	CE_ENSP00000227756	ENSMUST00000049430	ENSRNOT00000022984	ENSMMUT00000006746	CR_ENSP00000227756	ENSCAFT00000009505	ENSECAT00000020678	ENSOCUT00000015218
ENST00000227758	ENSPTRT00000007859	CE_ENSP00000227758	ENSMUST00000074246	ENSRNOT00000014560	ENSMMUT00000004810	CR_ENSP00000227758	ENSCAFT00000023996	ENSECAT00000000750	ENSOCUT00000013891
ENST00000227868	ENSPTRT00000006593	CE_ENSP00000227868	ENSMUST00000011058	ENSRNOT00000009552	ENSMMUT00000009043	CR_ENSP00000227868	ENSCAFT00000011083	ENSECAT00000008990	ENSOCUT00000008005
ENST00000227880	ENSPTRT00000006949	CE_ENSP00000227880	ENSMUST00000025646	ENSRNOT00000029443	ENSMMUT00000020392	CR_ENSMMUP00000019087	ENSCAFT00000025986	ENSECAT00000010397	ENSOCUT00000015721
ENST00000228027	ENSPTRT00000007611	CE_ENSP00000228027	ENSMUST00000033001	ENSRNOT00000022557	ENSMMUT00000000276	CR_ENSP00000228027	ENSCAFT00000008641	ENSECAT00000026841	ENSOCUT00000014222
ENST00000228136	ENSPTRT00000006420	CE_ENSP00000228136	ENSMUST00000032899	ENSRNOT00000027702	ENSMMUT00000024782	CR_ENSP00000228136	ENSCAFT00000013447	ENSECAT00000012208	ENSOCUT00000010326
ENST00000228251	ENSPTRT00000008667	CE_ENSP00000228251	ENSMUST00000032309	ENSRNOT00000007427	ENSMMUT00000031599	CR_ENSP00000228251	ENSCAFT00000021267	ENSECAT00000014627	ENSOCUT00000030085
ENST00000228280	ENSPTRT00000009709	CE_ENSP00000228280	ENSMUST00000105283	ENSRNOT00000058921	ENSMMUT00000006384	CR_ENSP00000228280	ENSCAFT00000009857	ENSECAT00000000221	ENSOCUT00000017686
ENST00000228284	ENSPTRT00000009915	CE_ENSP00000228284	ENSMUST00000019118	ENSRNOT00000000891	ENSMMUT00000024076	CR_ENSP00000228284	ENSCAFT00000018071	ENSECAT00000000594	ENSOCUT00000016293
ENST00000228347	ENSPTRT00000009897	CE_ENSP00000228347	ENSMUST00000077175	ENSRNOT00000009746	ENSMMUT00000045683	CR_ENSP00000228347	ENSCAFT00000002941	ENSECAT00000020268	ENSOCUT00000000886
ENST00000228437	ENSPTRT00000009910	CE_ENSP00000228437	ENSMUST00000037646	ENSRNOT00000006886	ENSMMUT00000021807	CR_ENSP00000228437	ENSCAFT00000002803	ENSECAT00000016382	ENSOCUT00000012859
ENST00000228468	ENSPTRT00000009099	CE_ENSP00000228468	ENSMUST00000109052	ENSRNOT00000047887	ENSMMUT00000009151	CR_ENSP00000228468	ENSCAFT00000013226	ENSECAT00000017604	ENSOCUT00000015704
ENST00000228476	ENSPTRT00000009929	CE_ENSP00000228476	ENSMUST00000112292	ENSRNOT00000000881	ENSMMUT00000009633	CR_ENSP00000228476	ENSCAFT00000017842	ENSECAT00000008921	ENSOCUT00000031381
ENST00000228506	ENSPTRT00000010173	CE_ENSP00000228506	ENSMUST00000112121	ENSRNOT00000038395	ENSMMUT00000000273	CR_ENSP00000228506	ENSCAFT00000016534	ENSECAT00000023785	ENSOCUT00000008363
ENST00000228515	ENSPTRT00000009140	CE_ENSP00000228515	ENSMUST00000061457	ENSRNOT00000026613	ENSMMUT00000017463	CR_ENSP00000228515	ENSCAFT00000012550	ENSECAT00000021662	ENSOCUT00000009018
ENST00000228534	ENSPTRT00000009369	CE_ENSP00000228534	ENSMUST00000026449	ENSRNOT00000004363	ENSMMUT00000046362	CR_ENSP00000228534	ENSCAFT00000000198	ENSECAT00000023772	ENSOCUT00000007231
ENST00000228567	ENSPTRT00000008922	CE_ENSP00000228567	ENSMUST00000029441	ENSRNOT00000019406	ENSMMUT00000014983	CR_ENSP00000228567	ENSCAFT00000016633	ENSECAT00000017799	ENSOCUT00000004629
ENST00000228641	ENSPTRT00000009671	CE_ENSP00000228641	ENSMUST00000044210	ENSRNOT00000006523	ENSMMUT00000016343	CR_ENSP00000228641	ENSCAFT00000009349	ENSECAT00000020121	ENSOCUT00000001454
ENST00000228644	ENSPTRT00000009672	CE_ENSP00000228644	ENSMUST00000000445	ENSRNOT00000006453	ENSMMUT00000016345	CR_ENSP00000228644	ENSCAFT00000009368	ENSECAT00000021416	ENSOCUT00000023496
ENST00000228682	ENSPTRT00000009431	CE_ENSP00000228682	ENSMUST00000026474	ENSRNOT00000009803	ENSMMUT00000031037	CR_ENSP00000228682	ENSCAFT00000000352	ENSECAT00000011718	ENSOCUT00000023396
ENST00000228740	ENSPTRT00000009777	CE_ENSP00000228740	ENSMUST00000016033	ENSRNOT00000005930	ENSMMUT00000013015	CR_ENSP00000228740	ENSCAFT00000010410	ENSECAT00000009702	ENSOCUT00000005537
ENST00000228741	ENSPTRT00000009778	CE_ENSP00000228741	ENSMUST00000008542	ENSRNOT00000005911	ENSMMUT00000025497	CR_ENSP00000228741	ENSCAFT00000010417	ENSECAT00000018843	ENSOCUT00000013578
ENST00000228799	ENSPTRT00000008390	CE_ENSP00000228799	ENSMUST00000163743	ENSRNOT00000008417	ENSMMUT00000010371	CR_ENSP00000228799	ENSCAFT00000024812	ENSECAT00000011203	ENSOCUT00000014611
ENST00000228820	ENSPTRT00000008417	CE_ENSP00000228820	ENSMUST00000039680	ENSRNOT00000027092	ENSMMUT00000025675	CR_ENSP00000228820	ENSCAFT00000037696	ENSECAT00000006516	ENSOCUT00000016535
ENST00000228825	ENSPTRT00000064219	CE_ENSP00000376449	ENSMUST00000102525	ENSRNOT00000011499	ENSMMUT00000009101	CR_ENSP00000376449	ENSCAFT00000013423	ENSECAT00000021825	ENSOCUT00000011907
ENST00000228837	ENSPTRT00000008424	CE_ENSP00000228837	ENSMUST00000000187	ENSRNOT00000026866	ENSMMUT00000017471	CR_ENSP00000228837	ENSCAFT00000024370	ENSECAT00000023444	ENSOCUT00000001953
ENST00000228858	ENSPTRT00000008437	CE_ENSP00000371985	ENSMUST00000055168	ENSRNOT00000026731	ENSMMUT00000017194	CR_ENSP00000371985	ENSCAFT00000024280	ENSECAT00000002839	ENSOCUT00000004457
ENST00000228862	ENSPTRT00000008701	CE_ENSP00000228862	ENSMUST00000081261	ENSRNOT00000009151	ENSMMUT00000026116	CR_ENSP00000228862	ENSCAFT00000021069	ENSECAT00000017390	ENSOCUT00000010609
ENST00000228865	ENSPTRT00000008703	CE_ENSP00000228865	ENSMUST00000046303	ENSRNOT00000009324	ENSMMUT00000009345	CR_ENSP00000228865	ENSCAFT00000021011	ENSECAT00000024187	ENSOCUT00000016248
ENST00000228887	ENSPTRT00000008710	CE_ENSP00000228887	ENSMUST00000032327	ENSRNOT00000011141	ENSMMUT00000047165	CR_ENSP00000228887	ENSCAFT00000020964	ENSECAT00000017061	ENSOCUT00000015334
ENST00000228918	ENSPTRT00000008461	CE_ENSP00000228918	ENSMUST00000032489	ENSRNOT00000026184	ENSMMUT00000028437	CR_ENSP00000228918	ENSCAFT00000024117	ENSECAT00000000452	ENSOCUT00000001292
ENST00000228922	ENSPTRT00000010268	CE_ENSP00000228922	ENSMUST00000024470	ENSRNOT00000001433	ENSMMUT00000022394	CR_ENSP00000228922	ENSCAFT00000012271	ENSECAT00000023771	ENSOCUT00000000485
ENST00000228936	ENSPTRT00000008731	CE_ENSMMUP00000016801	ENSMUST00000032341	ENSRNOT00000007485	ENSMMUT00000017942	CR_ENSMMUP00000016801	ENSCAFT00000020581	ENSECAT00000009399	ENSOCUT00000017190
ENST00000228945	ENSPTRT00000008734	CE_ENSP00000228945	ENSMUST00000032344	ENSRNOT00000007779	ENSMMUT00000025324	CR_ENSP00000228945	ENSCAFT00000020458	ENSECAT00000014355	ENSOCUT00000006006
ENST00000229002	ENSPTRT00000008754	CE_ENSP00000229002	ENSMUST00000170650	ENSRNOT00000010728	ENSMMUT00000001355	CR_ENSP00000229002	ENSCAFT00000019992	ENSECAT00000023499	ENSOCUT00000003481
ENST00000229088	ENSPTRT00000009515	CE_ENSP00000229088	ENSMUST00000064107	ENSRNOT00000024679	ENSMMUT00000004501	CR_ENSP00000229088	ENSCAFT00000000565	ENSECAT00000026750	ENSOCUT00000027656
ENST00000229179	ENSPTRT00000009550	CE_ENSP00000229179	ENSMUST00000064848	ENSRNOT00000009203	ENSMMUT00000019904	CR_ENSP00000229179	ENSCAFT00000000659	ENSECAT00000008430	ENSOCUT00000010890
ENST00000229214	ENSPTRT00000009634	CE_ENSP00000229214	ENSMUST00000099281	ENSRNOT00000005384	ENSMMUT00000013459	CR_ENSP00000229214	ENSCAFT00000009137	ENSECAT00000018796	ENSOCUT00000003925
ENST00000229238	ENSPTRT00000008464	CE_ENSP00000229238	ENSMUST00000032485	ENSRNOT00000025970	ENSMMUT00000026256	CR_ENSP00000229238	ENSCAFT00000024029	ENSECAT00000018361	ENSOCUT00000008166
ENST00000229239	ENSPTRT00000008466	CE_ENSP00000380068	ENSMUST00000113842	ENSRNOT00000050443	ENSMMUT00000008204	CR_ENSP00000380068	ENSCAFT00000014261	ENSECAT00000023721	ENSOCUT00000021019
ENST00000229243	ENSPTRT00000008476	CE_ENSP00000229243	ENSMUST00000088294	ENSRNOT00000024618	ENSMMUT00000023866	CR_ENSP00000229243	ENSCAFT00000023459	ENSECAT00000025055	ENSOCUT00000003735
ENST00000229268	ENSPTRT00000008497	CE_ENSP00000229268	ENSMUST00000047510	ENSRNOT00000020785	ENSMMUT00000007312	CR_ENSP00000229268	ENSCAFT00000023250	ENSECAT00000015808	ENSOCUT00000003583
ENST00000229270	ENSPTRT00000065677	CE_ENSMMUP00000041371	ENSMUST00000172132	ENSRNOT00000020647	ENSMMUT00000006122	CR_ENSP00000229270	ENSCAFT00000023116	ENSECAT00000016514	ENSOCUT00000025399
ENST00000229304	ENSPTRT00000008531	CE_ENSP00000229304	ENSMUST00000112586	ENSRNOT00000020735	ENSMMUT00000022719	CR_ENSP00000229304	ENSCAFT00000022059	ENSECAT00000018111	ENSOCUT00000029737
ENST00000229314	ENSPTRT00000008792	CE_ENSP00000229314	ENSMUST00000032372	ENSRNOT00000016937	ENSMMUT00000015189	CR_ENSP00000229314	ENSCAFT00000019467	ENSECAT00000014605	ENSOCUT00000008793
ENST00000229328	ENSPTRT00000010133	CE_ENSP00000229328	ENSMUST00000031486	ENSRNOT00000001508	ENSMMUT00000027911	CR_ENSP00000229328	ENSCAFT00000015890	ENSECAT00000012564	ENSOCUT00000016313
ENST00000229329	ENSPTRT00000008803	CE_ENSP00000229329	ENSMUST00000032419	ENSRNOT00000018734	ENSMMUT00000029276	CR_ENSP00000229329	ENSCAFT00000018838	ENSECAT00000008420	ENSOCUT00000013126
ENST00000229330	ENSPTRT00000009877	CE_ENSP00000229330	ENSMUST00000020478	ENSRNOT00000014951	ENSMMUT00000031756	CR_ENSP00000229330	ENSCAFT00000011972	ENSECAT00000025626	ENSOCUT00000013543
ENST00000229335	ENSPTRT00000008570	CE_ENSMMUP00000025153	ENSMUST00000043301	ENSRNOT00000020762	ENSMMUT00000026883	CR_ENSMMUP00000025153	ENSCAFT00000022054	ENSECAT00000019760	ENSOCUT00000026071
ENST00000229395	ENSPTRT00000008835	CE_ENSMMUP00000008526	ENSMUST00000111663	ENSRNOT00000042270	ENSMMUT00000009074	CR_ENSMMUP00000008526	ENSCAFT00000017839	ENSECAT00000017757	ENSOCUT00000008338
ENST00000229416	ENSPTRT00000033810	CE_ENSP00000229416	ENSMUST00000034905	ENSRNOT00000033196	ENSMMUT00000012140	CR_ENSP00000229416	ENSCAFT00000003595	ENSECAT00000018896	ENSOCUT00000012806
ENST00000229447	ENSPTRT00000064491	CE_ENSP00000229447	ENSMUST00000019896	ENSRNOT00000021895	ENSMMUT00000015100	CR_ENSP00000229447	ENSCAFT00000000633	ENSECAT00000019943	ENSOCUT00000013405
ENST00000229554	ENSPTRT00000056883	CE_ENSP00000229554	ENSMUST00000169670	ENSRNOT00000036449	ENSMMUT00000002539	CR_ENSP00000229554	ENSCAFT00000001393	ENSECAT00000013153	ENSOCUT00000009854
ENST00000229563	ENSPTRT00000032749	CE_ENSMMUP00000034443	ENSMUST00000021790	ENSRNOT00000066371	ENSMMUT00000026414	CR_ENSMMUP00000034443	ENSCAFT00000015395	ENSECAT00000029044	ENSOCUT00000016368
ENST00000229570	ENSPTRT00000034017	CE_ENSMMUP00000029552	ENSMUST00000108132	ENSRNOT00000035840	ENSMMUT00000031588	CR_ENSMMUP00000029552	ENSCAFT00000004908	ENSECAT00000020637	ENSOCUT00000005552
ENST00000229633	ENSPTRT00000034309	CE_ENSP00000229633	ENSMUST00000161074	ENSRNOT00000019047	ENSMMUT00000006101	CR_ENSP00000229633	ENSCAFT00000001613	ENSECAT00000017462	ENSOCUT00000029094
ENST00000229758	ENSPTRT00000034561	CE_ENSP00000229758	ENSMUST00000019907	ENSRNOT00000029416	ENSMMUT00000026804	CR_ENSP00000229758	ENSCAFT00000000840	ENSECAT00000012013	ENSOCUT00000000061
ENST00000229771	ENSPTRT00000008405	CE_ENSP00000229771	ENSMUST00000041819	ENSRNOT00000000608	ENSMMUT00000007139	CR_ENSP00000229771	ENSCAFT00000002076	ENSECAT00000007685	ENSOCUT00000028882
ENST00000229812	ENSPTRT00000033472	CE_ENSP00000229812	ENSMUST00000009138	ENSRNOT00000059194	ENSMMUT00000028928	CR_ENSP00000229812	ENSCAFT00000002183	ENSECAT00000019629	ENSOCUT00000028299
ENST00000229824	ENSPTRT00000033477	CE_ENSP00000397127	ENSMUST00000087942	ENSRNOT00000002553	ENSMMUT00000004554	CR_ENSP00000397127	ENSCAFT00000002191	ENSECAT00000000430	ENSOCUT00000016049
ENST00000229854	ENSPTRT00000033787	CE_ENSMMUP00000027843	ENSMUST00000053266	ENSRNOT00000017081	ENSMMUT00000029750	CR_ENSMMUP00000027843	ENSCAFT00000003463	ENSECAT00000022217	ENSOCUT00000004273
ENST00000230036	ENSPTRT00000032852	CE_ENSMMUP00000034358	ENSMUST00000021773	ENSRNOT00000024196	ENSMMUT00000041328	CR_ENSMMUP00000034358	ENSCAFT00000016380	ENSECAT00000020390	ENSOCUT00000000352
ENST00000230048	ENSPTRT00000032859	CE_ENSP00000230048	ENSMUST00000006900	ENSRNOT00000024878	ENSMMUT00000041323	CR_ENSP00000230048	ENSCAFT00000016568	ENSECAT00000021472	ENSOCUT00000013782
ENST00000230050	ENSPTRT00000034381	CE_ENSMMUP00000018390	ENSMUST00000073926	ENSRNOT00000022184	ENSMMUT00000018577	CR_ENSP00000230050	ENSCAFT00000000299	ENSECAT00000002428	ENSOCUT00000001606
ENST00000230122	ENSPTRT00000034165	CE_ENSP00000230122	ENSMUST00000080771	ENSRNOT00000057175	ENSMMUT00000005206	CR_ENSP00000230122	ENSCAFT00000006157	ENSECAT00000009953	ENSOCUT00000012551
ENST00000230124	ENSPTRT00000034171	CE_ENSP00000230124	ENSMUST00000043814	ENSRNOT00000000343	ENSMMUT00000028902	CR_ENSP00000230124	ENSCAFT00000006183	ENSECAT00000016794	ENSOCUT00000028389
ENST00000230354	ENSPTRT00000034776	CE_ENSP00000375942	ENSMUST00000162505	ENSRNOT00000002038	ENSMMUT00000022066	CR_ENSP00000375942	ENSCAFT00000006594	ENSECAT00000008864	ENSOCUT00000026928
ENST00000230361	ENSPTRT00000033591	CE_ENSP00000230361	ENSMUST00000145462	ENSRNOT00000020950	ENSMMUT00000005664	CR_ENSP00000230361	ENSCAFT00000002572	ENSECAT00000012178	ENSOCUT00000028588
ENST00000230381	ENSPTRT00000033600	CE_ENSP00000230381	ENSMUST00000024773	ENSRNOT00000061500	ENSMMUT00000007980	CR_ENSP00000230381	ENSCAFT00000002698	ENSECAT00000018118	ENSOCUT00000017962
ENST00000230449	ENSPTRT00000032644	CE_ENSMMUP00000031011	ENSMUST00000102946	ENSRNOT00000040371	ENSMMUT00000033140	CR_ENSMMUP00000031011	ENSCAFT00000014607	ENSECAT00000029083	ENSOCUT00000016353
ENST00000230461	ENSPTRT00000033950	CE_ENSP00000359067	ENSMUST00000034878	ENSRNOT00000041576	ENSMMUT00000027071	CR_ENSP00000359067	ENSCAFT00000004282	ENSECAT00000014850	ENSOCUT00000012848
ENST00000230538	ENSPTRT00000034215	CE_ENSP00000230538	ENSMUST00000019992	ENSRNOT00000000737	ENSMMUT00000019353	CR_ENSP00000230538	ENSCAFT00000006483	ENSECAT00000020468	ENSOCUT00000009662
ENST00000230582	ENSPTRT00000032948	CE_ENSP00000230582	ENSMUST00000006341	ENSRNOT00000024043	ENSMMUT00000023912	CR_ENSP00000230582	ENSCAFT00000017667	ENSECAT00000009910	ENSOCUT00000002516
ENST00000230588	ENSPTRT00000033726	CE_ENSP00000230588	ENSMUST00000024707	ENSRNOT00000014791	ENSMMUT00000032366	CR_ENSP00000230588	ENSCAFT00000003244	ENSECAT00000027162	ENSOCUT00000001486
ENST00000230640	ENSPTRT00000031303	CE_ENSP00000230640	ENSMUST00000022281	ENSRNOT00000013683	ENSMMUT00000014522	CR_ENSP00000230640	ENSCAFT00000010985	ENSECAT00000025806	ENSOCUT00000004464
ENST00000230658	ENSPTRT00000031273	CE_ENSP00000230658	ENSMUST00000036060	ENSRNOT00000017305	ENSMMUT00000005645	CR_ENSP00000230658	ENSCAFT00000029303	ENSECAT00000003316	ENSOCUT00000023929
ENST00000230771	ENSPTRT00000032056	CE_ENSP00000230771	ENSMUST00000152954	ENSRNOT00000021797	ENSMMUT00000006351	CR_ENSP00000230771	ENSCAFT00000009521	ENSECAT00000015652	ENSOCUT00000004249
ENST00000230792	ENSPTRT00000031711	CE_ENSP00000230792	ENSMUST00000025065	ENSRNOT00000066968	ENSMMUT00000024245	CR_ENSP00000230792	ENSCAFT00000011968	ENSECAT00000015909	ENSOCUT00000017633
ENST00000230859	ENSPTRT00000031049	CE_ENSP00000230859	ENSMUST00000044081	ENSRNOT00000023712	ENSMMUT00000018501	CR_ENSP00000230859	ENSCAFT00000016392	ENSECAT00000010494	ENSOCUT00000017028
ENST00000230882	ENSPTRT00000031245	CE_ENSP00000230882	ENSMUST00000069451	ENSRNOT00000046951	ENSMMUT00000001890	CR_ENSP00000230882	ENSCAFT00000029501	ENSECAT00000003842	ENSOCUT00000008495
ENST00000230993	ENSPTRT00000032032	CE_ENSP00000230993	ENSMUST00000115694	ENSRNOT00000025137	ENSMMUT00000005271	CR_ENSP00000230993	ENSCAFT00000009265	ENSECAT00000008798	ENSOCUT00000015925
ENST00000231004	ENSPTRT00000031791	CE_ENSP00000378862	ENSMUST00000171470	ENSRNOT00000019844	ENSMMUT00000029540	CR_ENSMMUP00000027641	ENSCAFT00000000805	ENSECAT00000015502	ENSOCUT00000003314
ENST00000231009	ENSPTRT00000031289	CE_ENSP00000231009	ENSMUST00000038212	ENSRNOT00000014319	ENSMMUT00000028382	CR_ENSP00000231009	ENSCAFT00000029198	ENSECAT00000008834	ENSOCUT00000008870
ENST00000231021	ENSPTRT00000031120	CE_ENSP00000231021	ENSMUST00000026432	ENSRNOT00000043050	ENSMMUT00000027897	CR_ENSP00000231021	ENSCAFT00000030137	ENSECAT00000017214	ENSOCUT00000004461
ENST00000231061	ENSPTRT00000032245	CE_ENSP00000231061	ENSMUST00000018737	ENSRNOT00000065779	ENSMMUT00000002604	CR_ENSP00000231061	ENSCAFT00000028332	ENSECAT00000014801	ENSOCUT00000012119
ENST00000231121	ENSPTRT00000032259	CE_ENSP00000231121	ENSMUST00000036917	ENSRNOT00000003486	ENSMMUT00000014857	CR_ENSP00000231121	ENSCAFT00000027975	ENSECAT00000005298	ENSOCUT00000011096
ENST00000231198	ENSPTRT00000032307	CE_ENSP00000231198	ENSMUST00000011398	ENSRNOT00000007917	ENSMMUT00000002513	CR_ENSP00000231198	ENSCAFT00000027488	ENSECAT00000014085	ENSOCUT00000001052
ENST00000231228	ENSPTRT00000032327	CE_ENSP00000231228	ENSMUST00000102796	ENSRNOT00000067620	ENSMMUT00000030533	CR_ENSMMUP00000028574	ENSCAFT00000027382	ENSECAT00000013594	ENSOCUT00000016318
ENST00000231238	ENSPTRT00000032330	CE_ENSP00000231238	ENSMUST00000048578	ENSRNOT00000005304	ENSMMUT00000016062	CR_ENSP00000231238	ENSCAFT00000027368	ENSECAT00000007006	ENSOCUT00000005721
ENST00000231368	ENSPTRT00000031686	CE_ENSP00000231368	ENSMUST00000041047	ENSRNOT00000059766	ENSMMUT00000026071	CR_ENSP00000231368	ENSCAFT00000012430	ENSECAT00000023780	ENSOCUT00000001651
ENST00000231420	ENSPTRT00000031163	CE_ENSP00000231420	ENSMUST00000022858	ENSRNOT00000059952	ENSMMUT00000008823	CR_ENSP00000231420	ENSCAFT00000029827	ENSECAT00000023509	ENSOCUT00000031374
ENST00000231454	ENSPTRT00000031882	CE_ENSP00000231454	ENSMUST00000048605	ENSRNOT00000010729	ENSMMUT00000004434	CR_ENSP00000231454	ENSCAFT00000001335	ENSECAT00000017688	ENSOCUT00000004166
ENST00000231484	ENSPTRT00000032110	CE_ENSP00000231484	ENSMUST00000025311	ENSRNOT00000026065	ENSMMUT00000008809	CR_ENSP00000231484	ENSCAFT00000010074	ENSECAT00000011585	ENSOCUT00000016941
ENST00000231498	ENSPTRT00000031196	CE_ENSP00000231498	ENSMUST00000022742	ENSRNOT00000019606	ENSMMUT00000001006	CR_ENSP00000231498	ENSCAFT00000029657	ENSECAT00000007933	ENSOCUT00000000171
ENST00000231524	ENSPTRT00000065604	CE_ENSP00000231524	ENSMUST00000022225	ENSRNOT00000016649	ENSMMUT00000023195	CR_ENSP00000231524	ENSCAFT00000011941	ENSECAT00000001411	ENSOCUT00000021694
ENST00000231572	ENSPTRT00000032367	CE_ENSP00000231572	ENSMUST00000018992	ENSRNOT00000010252	ENSMMUT00000017553	CR_ENSP00000231572	ENSCAFT00000027027	ENSECAT00000026369	ENSOCUT00000015702
ENST00000231668	ENSPTRT00000032424	CE_ENSMMUP00000019175	ENSMUST00000015725	ENSRNOT00000028173	ENSMMUT00000020489	CR_ENSMMUP00000019175	ENSCAFT00000026583	ENSECAT00000025268	ENSOCUT00000000040
ENST00000231706	ENSPTRT00000029120	CE_ENSP00000231706	ENSMUST00000091259	ENSRNOT00000036717	ENSMMUT00000019634	CR_ENSP00000231706	ENSCAFT00000023686	ENSECAT00000015654	ENSOCUT00000005586
ENST00000231721	ENSPTRT00000028077	CE_ENSP00000231721	ENSMUST00000090180	ENSRNOT00000025656	ENSMMUT00000026530	CR_ENSP00000231721	ENSCAFT00000015081	ENSECAT00000024175	ENSOCUT00000007973
ENST00000231749	ENSPTRT00000048276	CE_ENSP00000231749	ENSMUST00000010188	ENSRNOT00000039258	ENSMMUT00000009791	CR_ENSP00000231749	ENSCAFT00000016881	ENSECAT00000012409	ENSOCUT00000005264
ENST00000231790	ENSPTRT00000027570	CE_ENSP00000231790	ENSMUST00000035079	ENSRNOT00000047395	ENSMMUT00000031714	CR_ENSP00000231790	ENSCAFT00000007703	ENSECAT00000002892	ENSOCUT00000002240
ENST00000231887	ENSPTRT00000029268	CE_ENSP00000231887	ENSMUST00000023559	ENSRNOT00000002410	ENSMMUT00000007787	CR_ENSP00000231887	ENSCAFT00000020981	ENSECAT00000025367	ENSOCUT00000012194
ENST00000231948	ENSPTRT00000027242	CE_ENSP00000231948	ENSMUST00000049675	ENSRNOT00000008873	ENSMMUT00000025267	CR_ENSP00000231948	ENSCAFT00000009647	ENSECAT00000016376	ENSOCUT00000030486
ENST00000232003	ENSPTRT00000029294	CE_ENSP00000232003	ENSMUST00000023590	ENSRNOT00000047595	ENSMMUT00000026586	CR_ENSP00000232003	ENSCAFT00000021548	ENSECAT00000013928	ENSOCUT00000022936
ENST00000232217	ENSPTRT00000028854	CE_ENSP00000232217	ENSMUST00000035029	ENSRNOT00000018755	ENSMMUT00000004322	CR_ENSP00000232217	ENSCAFT00000012175	ENSECAT00000021378	ENSOCUT00000008145
ENST00000232219	ENSPTRT00000028855	CE_ENSMMUP00000000392	ENSMUST00000052068	ENSRNOT00000018622	ENSMMUT00000000423	CR_ENSMMUP00000000392	ENSCAFT00000012182	ENSECAT00000021741	ENSOCUT00000027868
ENST00000232375	ENSPTRT00000027852	CE_ENSP00000232375	ENSMUST00000051873	ENSRNOT00000028039	ENSMMUT00000000856	CR_ENSP00000232375	ENSCAFT00000019881	ENSECAT00000019133	ENSOCUT00000023220
ENST00000232496	ENSPTRT00000027992	CE_ENSP00000232496	ENSMUST00000010198	ENSRNOT00000036556	ENSMMUT00000009771	CR_ENSP00000232496	ENSCAFT00000016929	ENSECAT00000016313	ENSOCUT00000005257
ENST00000232501	ENSPTRT00000028002	CE_ENSP00000232501	ENSMUST00000010201	ENSRNOT00000051522	ENSMMUT00000009806	CR_ENSP00000232501	ENSCAFT00000016831	ENSECAT00000024287	ENSOCUT00000005274
ENST00000232603	ENSPTRT00000028418	CE_ENSP00000232603	ENSMUST00000023330	ENSRNOT00000046330	ENSMMUT00000019489	CR_ENSP00000232603	ENSCAFT00000016391	ENSECAT00000014328	ENSOCUT00000008375
ENST00000232607	ENSPTRT00000028600	CE_ENSP00000232607	ENSMUST00000023510	ENSRNOT00000002450	ENSMMUT00000046818	CR_ENSP00000232607	ENSCAFT00000019720	ENSECAT00000010089	ENSOCUT00000000412
ENST00000232744	ENSPTRT00000028662	CE_ENSP00000232744	ENSMUST00000032169	ENSRNOT00000021445	ENSMMUT00000000243	CR_ENSP00000232744	ENSCAFT00000006540	ENSECAT00000013346	ENSOCUT00000031763
ENST00000232766	ENSPTRT00000027797	CE_ENSP00000232766	ENSMUST00000111934	ENSRNOT00000056141	ENSMMUT00000009050	CR_ENSP00000232766	ENSCAFT00000021140	ENSECAT00000026507	ENSOCUT00000003133
ENST00000232892	ENSPTRT00000028994	CE_ENSP00000232892	ENSMUST00000029325	ENSRNOT00000018761	ENSMMUT00000002358	CR_ENSP00000232892	ENSCAFT00000013588	ENSECAT00000025896	ENSOCUT00000024671
ENST00000232975	ENSPTRT00000028078	CE_ENSP00000232975	ENSMUST00000022468	ENSRNOT00000025606	ENSMMUT00000007900	CR_ENSP00000232975	ENSCAFT00000014964	ENSECAT00000021693	ENSOCUT00000007980
ENST00000233025	ENSPTRT00000028110	CE_ENSMMUP00000022863	ENSMUST00000161219	ENSRNOT00000024447	ENSMMUT00000024428	CR_ENSP00000233025	ENSCAFT00000014175	ENSECAT00000025246	ENSOCUT00000003295
ENST00000233027	ENSPTRT00000028112	CE_ENSP00000233027	ENSMUST00000050171	ENSRNOT00000024296	ENSMMUT00000025159	CR_ENSMMUP00000023537	ENSCAFT00000014166	ENSECAT00000019049	ENSOCUT00000009858
ENST00000233055	ENSPTRT00000024051	CE_ENSP00000233055	ENSMUST00000113512	ENSRNOT00000020268	ENSMMUT00000008614	CR_ENSP00000233055	ENSCAFT00000035854	ENSECAT00000020056	ENSOCUT00000004352
ENST00000233099	ENSPTRT00000022020	CE_ENSP00000233099	ENSMUST00000097281	ENSRNOT00000035905	ENSMMUT00000020954	CR_ENSP00000233099	ENSCAFT00000009704	ENSECAT00000016578	ENSOCUT00000007211
ENST00000233146	ENSPTRT00000022145	CE_ENSP00000233146	ENSMUST00000024967	ENSRNOT00000021538	ENSMMUT00000001393	CR_ENSP00000233146	ENSCAFT00000004191	ENSECAT00000011195	ENSOCUT00000009577
ENST00000233154	ENSPTRT00000022860	CE_ENSMMUP00000001857	ENSMUST00000086421	ENSRNOT00000023029	ENSMMUT00000043184	CR_ENSMMUP00000001857	ENSCAFT00000003324	ENSECAT00000020523	ENSOCUT00000026908
ENST00000233202	ENSPTRT00000023947	CE_ENSP00000233202	ENSMUST00000027368	ENSRNOT00000020491	ENSMMUT00000018748	CR_ENSP00000233202	ENSCAFT00000023259	ENSECAT00000017571	ENSOCUT00000016029
ENST00000233242	ENSPTRT00000021790	CE_ENSP00000233242	ENSMUST00000037811	ENSRNOT00000046811	ENSMMUT00000010778	CR_ENSP00000233242	ENSCAFT00000006266	ENSECAT00000009311	ENSOCUT00000005339
ENST00000233336	ENSPTRT00000022959	CE_ENSP00000233336	ENSMUST00000035812	ENSRNOT00000024694	ENSMMUT00000013209	CR_ENSP00000233336	ENSCAFT00000011487	ENSECAT00000007417	ENSOCUT00000004022
ENST00000233535	ENSPTRT00000021898	CE_ENSP00000233535	ENSMUST00000031037	ENSRNOT00000008126	ENSMMUT00000014356	CR_ENSP00000233535	ENSCAFT00000007778	ENSECAT00000012283	ENSOCUT00000017020
ENST00000233575	ENSPTRT00000021909	CE_ENSP00000233575	ENSMUST00000031029	ENSRNOT00000030518	ENSMMUT00000011591	CR_ENSP00000233575	ENSCAFT00000007887	ENSECAT00000009812	ENSOCUT00000017087
ENST00000233616	ENSPTRT00000022483	CE_ENSP00000233616	ENSMUST00000032114	ENSRNOT00000011521	ENSMMUT00000003881	CR_ENSP00000233616	ENSCAFT00000013448	ENSECAT00000002191	ENSOCUT00000015326
ENST00000233630	ENSPTRT00000022492	CE_ENSP00000233630	ENSMUST00000165164	ENSRNOT00000011173	ENSMMUT00000002998	CR_ENSP00000233630	ENSCAFT00000013424	ENSECAT00000011905	ENSOCUT00000015356
ENST00000233668	ENSPTRT00000022503	CE_ENSP00000233668	ENSMUST00000089651	ENSRNOT00000010020	ENSMMUT00000003020	CR_ENSP00000233668	ENSCAFT00000013256	ENSECAT00000024213	ENSOCUT00000004654
ENST00000233710	ENSPTRT00000023877	CE_ENSP00000233710	ENSMUST00000027153	ENSRNOT00000017686	ENSMMUT00000014715	CR_ENSP00000233710	ENSCAFT00000021992	ENSECAT00000016007	ENSOCUT00000006626
ENST00000233809	ENSPTRT00000023920	CE_ENSP00000233809	ENSMUST00000047328	ENSRNOT00000023068	ENSMMUT00000026631	CR_ENSP00000233809	ENSCAFT00000023016	ENSECAT00000012491	ENSOCUT00000008558
ENST00000233813	ENSPTRT00000023922	CE_ENSP00000233813	ENSMUST00000027377	ENSRNOT00000023530	ENSMMUT00000026633	CR_ENSP00000233813	ENSCAFT00000023010	ENSECAT00000014055	ENSOCUT00000024404
ENST00000233838	ENSPTRT00000022556	CE_ENSP00000233838	ENSMUST00000065906	ENSRNOT00000017927	ENSMMUT00000006301	CR_ENSP00000233838	ENSCAFT00000012362	ENSECAT00000011237	ENSOCUT00000002367
ENST00000233840	ENSPTRT00000024188	CE_ENSP00000233840	ENSMUST00000172222	ENSRNOT00000022818	ENSMMUT00000002342	CR_ENSP00000233840	ENSCAFT00000018416	ENSECAT00000020102	ENSOCUT00000014703
ENST00000233893	ENSPTRT00000023668	CE_ENSMMUP00000036063	ENSMUST00000075242	ENSRNOT00000020066	ENSMMUT00000042953	CR_ENSMMUP00000010590	ENSCAFT00000017306	ENSECAT00000028818	ENSOCUT00000026788
ENST00000233944	ENSPTRT00000023962	CE_ENSMMUP00000025110	ENSMUST00000160732	ENSRNOT00000023365	ENSMMUT00000026835	CR_ENSMMUP00000025110	ENSCAFT00000007921	ENSECAT00000004664	ENSOCUT00000003384
ENST00000233954	ENSPTRT00000022835	CE_ENSP00000384822	ENSMUST00000097772	ENSRNOT00000020108	ENSMMUT00000012915	CR_ENSP00000384822	ENSCAFT00000003371	ENSECAT00000009580	ENSOCUT00000016467
ENST00000233969	ENSPTRT00000022842	CE_ENSMMUP00000005571	ENSMUST00000027231	ENSRNOT00000021270	ENSMMUT00000005916	CR_ENSP00000233969	ENSCAFT00000003357	ENSECAT00000021900	ENSOCUT00000004892
ENST00000234111	ENSPTRT00000021713	CE_ENSP00000234111	ENSMUST00000171737	ENSRNOT00000007259	ENSMMUT00000028759	CR_ENSP00000234111	ENSCAFT00000005504	ENSECAT00000024431	ENSOCUT00000004923
ENST00000234170	ENSPTRT00000022032	CE_ENSP00000234170	ENSMUST00000024885	ENSRNOT00000006824	ENSMMUT00000023078	CR_ENSP00000234170	ENSCAFT00000009851	ENSECAT00000020438	ENSOCUT00000007234
ENST00000234195	ENSPTRT00000022041	CE_ENSP00000350460	ENSMUST00000040368	ENSRNOT00000008045	ENSMMUT00000019570	CR_ENSP00000350460	ENSCAFT00000009969	ENSECAT00000022473	ENSOCUT00000026241
ENST00000234256	ENSPTRT00000022303	CE_ENSP00000234256	ENSMUST00000109594	ENSRNOT00000066154	ENSMMUT00000014365	CR_ENSP00000234256	ENSCAFT00000035297	ENSECAT00000012077	ENSOCUT00000010820
ENST00000234296	ENSPTRT00000023708	CE_ENSP00000234296	ENSMUST00000027198	ENSRNOT00000051843	ENSMMUT00000020284	CR_ENSP00000234296	ENSCAFT00000019161	ENSECAT00000009932	ENSOCUT00000010677
ENST00000234313	ENSPTRT00000022335	CE_ENSP00000234313	ENSMUST00000102881	ENSRNOT00000007044	ENSMMUT00000012858	CR_ENSP00000234313	ENSCAFT00000005230	ENSECAT00000020370	ENSOCUT00000023428
ENST00000234420	ENSPTRT00000022148	CE_ENSP00000234420	ENSMUST00000005503	ENSRNOT00000021923	ENSMMUT00000032156	CR_ENSP00000234420	ENSCAFT00000004197	ENSECAT00000006218	ENSOCUT00000014618
ENST00000234453	ENSPTRT00000023512	CE_ENSP00000234453	ENSMUST00000111920	ENSRNOT00000016132	ENSMMUT00000003093	CR_ENSP00000234453	ENSCAFT00000021997	ENSECAT00000011157	ENSOCUT00000005495
ENST00000234454	ENSPTRT00000022426	CE_ENSP00000234454	ENSMUST00000045986	ENSRNOT00000020749	ENSMMUT00000013240	CR_ENSP00000234454	ENSCAFT00000014229	ENSECAT00000019858	ENSOCUT00000000835
ENST00000234626	ENSPTRT00000001792	CE_ENSP00000234626	ENSMUST00000031221	ENSRNOT00000002875	ENSMMUT00000015393	CR_ENSMMUP00000014420	ENSCAFT00000032140	ENSECAT00000024718	ENSOCUT00000032161
ENST00000234701	ENSPTRT00000001745	CE_ENSMMUP00000008987	ENSMUST00000029919	ENSRNOT00000018373	ENSMMUT00000009563	CR_ENSMMUP00000008987	ENSCAFT00000032251	ENSECAT00000020519	ENSOCUT00000004738
ENST00000234739	ENSPTRT00000002273	CE_ENSP00000234739	ENSMUST00000046521	ENSRNOT00000023548	ENSMMUT00000023584	CR_ENSP00000234739	ENSCAFT00000017579	ENSECAT00000004571	ENSOCUT00000012141
ENST00000234831	ENSPTRT00000059170	CE_ENSP00000360389	ENSMUST00000030361	ENSRNOT00000013224	ENSMMUT00000047102	CR_ENSP00000360389	ENSCAFT00000030270	ENSECAT00000007365	ENSOCUT00000008131
ENST00000234875	ENSPTRT00000000172	CE_ENSP00000346088	ENSMUST00000103191	ENSRNOT00000034810	ENSMMUT00000025784	CR_ENSP00000346088	ENSCAFT00000031104	ENSECAT00000027008	ENSOCUT00000028925
ENST00000234961	ENSPTRT00000000852	CE_ENSP00000234961	ENSMUST00000056336	ENSRNOT00000014084	ENSMMUT00000013114	CR_ENSP00000234961	ENSCAFT00000018551	ENSECAT00000024139	ENSOCUT00000001033
ENST00000235090	ENSPTRT00000002065	CE_ENSP00000235090	ENSMUST00000010278	ENSRNOT00000022571	ENSMMUT00000004682	CR_ENSP00000235090	ENSCAFT00000031387	ENSECAT00000020055	ENSOCUT00000007800
ENST00000235307	ENSPTRT00000058424	CE_ENSP00000235307	ENSMUST00000121533	ENSRNOT00000059807	ENSMMUT00000007608	CR_ENSP00000235307	ENSCAFT00000021342	ENSECAT00000019326	ENSOCUT00000003988
ENST00000235345	ENSPTRT00000001589	CE_ENSP00000235345	ENSMUST00000036195	ENSRNOT00000032126	ENSMMUT00000000931	CR_ENSP00000235345	ENSCAFT00000029436	ENSECAT00000020968	ENSOCUT00000015456
ENST00000235372	ENSPTRT00000000398	CE_ENSP00000235372	ENSMUST00000105778	ENSRNOT00000041175	ENSMMUT00000047558	CR_ENSP00000235372	ENSCAFT00000025940	ENSECAT00000009150	ENSOCUT00000009606
ENST00000235382	ENSPTRT00000003255	CE_ENSP00000235382	ENSMUST00000127206	ENSRNOT00000005156	ENSMMUT00000024225	CR_ENSP00000235382	ENSCAFT00000016835	ENSECAT00000012594	ENSOCUT00000021843
ENST00000235521	ENSPTRT00000002179	CE_ENSP00000235521	ENSMUST00000004343	ENSRNOT00000026458	ENSMMUT00000012941	CR_ENSP00000235521	ENSCAFT00000015909	ENSECAT00000023030	ENSOCUT00000012329
ENST00000235628	ENSPTRT00000001110	CE_ENSP00000235628	ENSMUST00000068262	ENSRNOT00000020524	ENSMMUT00000026519	CR_ENSP00000235628	ENSCAFT00000004931	ENSECAT00000020975	ENSOCUT00000004295
ENST00000236040	ENSPTRT00000001177	CE_ENSP00000236040	ENSMUST00000102662	ENSRNOT00000010310	ENSMMUT00000031480	CR_ENSP00000236040	ENSCAFT00000003998	ENSECAT00000024566	ENSOCUT00000005604
ENST00000236137	ENSPTRT00000003008	CE_ENSP00000236137	ENSMUST00000044021	ENSRNOT00000003817	ENSMMUT00000018296	CR_ENSP00000236137	ENSCAFT00000024176	ENSECAT00000016840	ENSOCUT00000026519
ENST00000236147	ENSPTRT00000003012	CE_ENSMMUP00000021783	ENSMUST00000167117	ENSRNOT00000003733	ENSMMUT00000023282	CR_ENSMMUP00000021783	ENSCAFT00000024082	ENSECAT00000021448	ENSOCUT00000029156
ENST00000236273	ENSPTRT00000000696	CE_ENSP00000236273	ENSMUST00000030622	ENSRNOT00000024271	ENSMMUT00000004205	CR_ENSP00000236273	ENSCAFT00000020474	ENSECAT00000012538	ENSOCUT00000013047
ENST00000236495	ENSPTRT00000001360	CE_ENSMMUP00000009916	ENSMUST00000102721	ENSRNOT00000064569	ENSMMUT00000010571	CR_ENSP00000236495	ENSCAFT00000006433	ENSECAT00000012593	ENSOCUT00000007122
ENST00000236671	ENSPTRT00000006050	CE_ENSP00000236671	ENSMUST00000008035	ENSRNOT00000033474	ENSMMUT00000005490	CR_ENSP00000236671	ENSCAFT00000015991	ENSECAT00000016216	ENSOCUT00000022845
ENST00000236709	ENSPTRT00000028824	CE_ENSP00000236709	ENSMUST00000042553	ENSRNOT00000039690	ENSMMUT00000014171	CR_ENSP00000236709	ENSCAFT00000012023	ENSECAT00000014470	ENSOCUT00000003998
ENST00000236826	ENSPTRT00000007866	CE_ENSMMUP00000005982	ENSMUST00000018765	ENSRNOT00000013936	ENSMMUT00000006359	CR_ENSMMUP00000005982	ENSCAFT00000023896	ENSECAT00000022856	ENSOCUT00000001092
ENST00000236925	ENSPTRT00000003308	CE_ENSP00000236925	ENSMUST00000048309	ENSRNOT00000068318	ENSMMUT00000017110	CR_ENSP00000236925	ENSCAFT00000017652	ENSECAT00000013360	ENSOCUT00000007759
ENST00000236957	ENSPTRT00000023827	CE_ENSP00000376055	ENSMUST00000129339	ENSRNOT00000034740	ENSMMUT00000001501	CR_ENSP00000376055	ENSCAFT00000021209	ENSECAT00000017481	ENSOCUT00000009847
ENST00000236959	ENSPTRT00000023902	CE_ENSP00000236959	ENSMUST00000027384	ENSRNOT00000021105	ENSMMUT00000017264	CR_ENSP00000236959	ENSCAFT00000022733	ENSECAT00000015815	ENSOCUT00000001121
ENST00000236976	ENSPTRT00000023909	CE_ENSP00000236976	ENSMUST00000048860	ENSRNOT00000021152	ENSMMUT00000025237	CR_ENSMMUP00000023610	ENSCAFT00000035558	ENSECAT00000013537	ENSOCUT00000006632
ENST00000236980	ENSPTRT00000023833	CE_ENSP00000236980	ENSMUST00000027103	ENSRNOT00000002872	ENSMMUT00000024934	CR_ENSP00000236980	ENSCAFT00000021343	ENSECAT00000009137	ENSOCUT00000010518
ENST00000237172	ENSPTRT00000033951	CE_ENSP00000237172	ENSMUST00000093811	ENSRNOT00000015365	ENSMMUT00000027074	CR_ENSP00000237172	ENSCAFT00000004283	ENSECAT00000020111	ENSOCUT00000012853
ENST00000237201	ENSPTRT00000034031	CE_ENSMMUP00000006557	ENSMUST00000029927	ENSRNOT00000010909	ENSMMUT00000006974	CR_ENSP00000237201	ENSCAFT00000004947	ENSECAT00000011202	ENSOCUT00000012987
ENST00000237247	ENSPTRT00000059123	CE_ENSMMUP00000039991	ENSMUST00000102775	ENSRNOT00000050999	ENSMMUT00000046960	CR_ENSMMUP00000039991	ENSCAFT00000029485	ENSECAT00000005160	ENSOCUT00000004651
ENST00000237264	ENSPTRT00000034390	CE_ENSP00000237264	ENSMUST00000092668	ENSRNOT00000014797	ENSMMUT00000032262	CR_ENSP00000237264	ENSCAFT00000000332	ENSECAT00000020831	ENSOCUT00000007090
ENST00000237275	ENSPTRT00000056770	CE_ENSP00000237275	ENSMUST00000019954	ENSRNOT00000066725	ENSMMUT00000040094	CR_ENSP00000237275	ENSCAFT00000037949	ENSECAT00000001809	ENSOCUT00000023589
ENST00000237281	ENSPTRT00000034492	CE_ENSP00000237281	ENSMUST00000129456	ENSRNOT00000019918	ENSMMUT00000030864	CR_ENSP00000237281	ENSCAFT00000000507	ENSECAT00000017954	ENSOCUT00000010587
ENST00000237283	ENSPTRT00000034469	CE_ENSP00000237283	ENSMUST00000019944	ENSRNOT00000014239	ENSMMUT00000007547	CR_ENSP00000237283	ENSCAFT00000000467	ENSECAT00000008400	ENSOCUT00000008925
ENST00000237449	ENSPTRT00000058823	CE_ENSP00000374045	ENSMUST00000064948	ENSRNOT00000020894	ENSMMUT00000026864	CR_ENSMMUP00000025136	ENSCAFT00000012661	ENSECAT00000012750	ENSOCUT00000010066
ENST00000237455	ENSPTRT00000058811	CE_ENSP00000237455	ENSMUST00000064637	ENSRNOT00000064139	ENSMMUT00000043362	CR_ENSP00000237455	ENSCAFT00000011961	ENSECAT00000023880	ENSOCUT00000010347
ENST00000237530	ENSPTRT00000062026	CE_ENSP00000237530	ENSMUST00000116380	ENSRNOT00000065258	ENSMMUT00000044862	CR_ENSP00000237530	ENSCAFT00000038258	ENSECAT00000020083	ENSOCUT00000027964
ENST00000237536	ENSPTRT00000046972	CE_ENSP00000413886	ENSMUST00000069098	ENSRNOT00000008267	ENSMMUT00000007841	CR_ENSP00000413886	ENSCAFT00000013701	ENSECAT00000020856	ENSOCUT00000004427
ENST00000237596	ENSPTRT00000030270	CE_ENSP00000237596	ENSMUST00000086831	ENSRNOT00000002916	ENSMMUT00000012297	CR_ENSP00000237596	ENSCAFT00000015243	ENSECAT00000026010	ENSOCUT00000002395
ENST00000237612	ENSPTRT00000030275	CE_ENSP00000237612	ENSMUST00000031822	ENSRNOT00000009546	ENSMMUT00000012302	CR_ENSP00000237612	ENSCAFT00000015321	ENSECAT00000010513	ENSOCUT00000011390
ENST00000237642	ENSPTRT00000030131	CE_ENSP00000237642	ENSMUST00000050952	ENSRNOT00000003020	ENSMMUT00000029410	CR_ENSP00000237642	ENSCAFT00000013671	ENSECAT00000025258	ENSOCUT00000021669
ENST00000237654	ENSPTRT00000030141	CE_ENSP00000237654	ENSMUST00000058550	ENSRNOT00000002924	ENSMMUT00000027964	CR_ENSMMUP00000026161	ENSCAFT00000013765	ENSECAT00000021545	ENSOCUT00000008476
ENST00000237837	ENSPTRT00000008423	CE_ENSP00000237837	ENSMUST00000000186	ENSRNOT00000026888	ENSMMUT00000020999	CR_ENSP00000237837	ENSCAFT00000038301	ENSECAT00000022406	ENSOCUT00000032003
ENST00000237853	ENSPTRT00000031666	CE_ENSP00000237853	ENSMUST00000001583	ENSRNOT00000032974	ENSMMUT00000007483	CR_ENSP00000237853	ENSCAFT00000012614	ENSECAT00000024708	ENSOCUT00000007166
ENST00000237889	ENSPTRT00000023711	CE_ENSP00000410600	ENSMUST00000027193	ENSRNOT00000016060	ENSMMUT00000026988	CR_ENSP00000410600	ENSCAFT00000019226	ENSECAT00000021953	ENSOCUT00000011067
ENST00000238018	ENSPTRT00000049030	CE_ENSMMUP00000025231	ENSMUST00000087600	ENSRNOT00000024775	ENSMMUT00000026969	CR_ENSMMUP00000025231	ENSCAFT00000002853	ENSECAT00000000254	ENSOCUT00000012405
ENST00000238044	ENSPTRT00000022861	CE_ENSP00000238044	ENSMUST00000027217	ENSRNOT00000036990	ENSMMUT00000002399	CR_ENSP00000238044	ENSCAFT00000003320	ENSECAT00000019695	ENSOCUT00000024582
ENST00000238081	ENSPTRT00000021699	CE_ENSP00000371267	ENSMUST00000135088	ENSRNOT00000011501	ENSMMUT00000001037	CR_ENSP00000371267	ENSCAFT00000005430	ENSECAT00000004861	ENSOCUT00000010482
ENST00000238112	ENSPTRT00000021694	CE_ENSP00000238112	ENSMUST00000067284	ENSRNOT00000009652	ENSMMUT00000025345	CR_ENSP00000238112	ENSCAFT00000005417	ENSECAT00000021609	ENSOCUT00000003728
ENST00000238146	ENSPTRT00000010293	CE_ENSP00000238146	ENSMUST00000071057	ENSRNOT00000001387	ENSMMUT00000018486	CR_ENSP00000238146	ENSCAFT00000011945	ENSECAT00000011958	ENSOCUT00000003456
ENST00000238156	ENSPTRT00000010312	CE_ENSP00000238156	ENSMUST00000036206	ENSRNOT00000032739	ENSMMUT00000012880	CR_ENSP00000238156	ENSCAFT00000011205	ENSECAT00000022602	ENSOCUT00000031549
ENST00000238379	ENSPTRT00000056338	CE_ENSP00000238379	ENSMUST00000037820	ENSRNOT00000020380	ENSMMUT00000010035	CR_ENSP00000238379	ENSCAFT00000005200	ENSECAT00000005240	ENSOCUT00000005841
ENST00000238497	ENSPTRT00000018490	CE_ENSP00000238497	ENSMUST00000112736	ENSRNOT00000003715	ENSMMUT00000029805	CR_ENSP00000238497	ENSCAFT00000000116	ENSECAT00000023848	ENSOCUT00000007150
ENST00000238508	ENSPTRT00000018514	CE_ENSP00000238508	ENSMUST00000173667	ENSRNOT00000003314	ENSMMUT00000023349	CR_ENSP00000238508	ENSCAFT00000000080	ENSECAT00000008766	ENSOCUT00000007793
ENST00000238561	ENSPTRT00000012084	CE_ENSP00000238561	ENSMUST00000101165	ENSRNOT00000016962	ENSMMUT00000033238	CR_ENSP00000238561	ENSCAFT00000027310	ENSECAT00000020868	ENSOCUT00000017437
ENST00000238616	ENSPTRT00000012019	CE_ENSP00000238616	ENSMUST00000040992	ENSRNOT00000009300	ENSMMUT00000021264	CR_ENSP00000238616	ENSCAFT00000026967	ENSECAT00000019965	ENSOCUT00000010203
ENST00000238628	ENSPTRT00000012044	CE_ENSP00000238628	ENSMUST00000054565	ENSRNOT00000013560	ENSMMUT00000016907	CR_ENSP00000238628	ENSCAFT00000027111	ENSECAT00000007272	ENSOCUT00000011419
ENST00000238682	ENSPTRT00000012041	CE_ENSP00000238682	ENSMUST00000003687	ENSRNOT00000013516	ENSMMUT00000016903	CR_ENSP00000238682	ENSCAFT00000027088	ENSECAT00000015959	ENSOCUT00000011414
ENST00000238699	ENSPTRT00000012196	CE_ENSP00000238699	ENSMUST00000110066	ENSRNOT00000037889	ENSMMUT00000031488	CR_ENSP00000238699	ENSCAFT00000027822	ENSECAT00000004904	ENSOCUT00000013802
ENST00000238714	ENSPTRT00000022246	CE_ENSP00000238714	ENSMUST00000020513	ENSRNOT00000008919	ENSMMUT00000043534	CR_ENSP00000238714	ENSCAFT00000004771	ENSECAT00000010725	ENSOCUT00000004965
ENST00000238789	ENSPTRT00000021795	CE_ENSP00000238789	ENSMUST00000045664	ENSRNOT00000006877	ENSMMUT00000029464	CR_ENSP00000238789	ENSCAFT00000006311	ENSECAT00000025305	ENSOCUT00000005722
ENST00000238831	ENSPTRT00000021992	CE_ENSP00000238831	ENSMUST00000024874	ENSRNOT00000068375	ENSMMUT00000022631	CR_ENSP00000238831	ENSCAFT00000009276	ENSECAT00000019980	ENSOCUT00000007589
ENST00000238875	ENSPTRT00000022299	CE_ENSP00000238875	ENSMUST00000047028	ENSRNOT00000008274	ENSMMUT00000014312	CR_ENSP00000238875	ENSCAFT00000005103	ENSECAT00000019211	ENSOCUT00000013950
ENST00000238892	ENSPTRT00000022132	CE_ENSP00000238892	ENSMUST00000160269	ENSRNOT00000020534	ENSMMUT00000007579	CR_ENSP00000238892	ENSCAFT00000004139	ENSECAT00000012751	ENSOCUT00000009706
ENST00000238936	ENSPTRT00000005513	CE_ENSP00000238936	ENSMUST00000128041	ENSRNOT00000026659	ENSMMUT00000016732	CR_ENSP00000238936	ENSCAFT00000016194	ENSECAT00000015514	ENSOCUT00000005769
ENST00000238994	ENSPTRT00000005191	CE_ENSP00000238994	ENSMUST00000087321	ENSRNOT00000024941	ENSMMUT00000000357	CR_ENSP00000238994	ENSCAFT00000011654	ENSECAT00000014289	ENSOCUT00000015046
ENST00000239151	ENSPTRT00000017178	CE_ENSP00000239151	ENSMUST00000049272	ENSRNOT00000010724	ENSMMUT00000029347	CR_ENSP00000239151	ENSCAFT00000026675	ENSECAT00000013006	ENSOCUT00000022829
ENST00000239165	ENSPTRT00000017180	CE_ENSP00000239165	ENSMUST00000049352	ENSRNOT00000031035	ENSMMUT00000029349	CR_ENSP00000239165	ENSCAFT00000026688	ENSECAT00000014104	ENSOCUT00000030331
ENST00000239174	ENSPTRT00000017173	CE_ENSP00000355140	ENSMUST00000019117	ENSRNOT00000011416	ENSMMUT00000031244	CR_ENSP00000355140	ENSCAFT00000026658	ENSECAT00000011977	ENSOCUT00000030076
ENST00000239223	ENSPTRT00000032412	CE_ENSP00000239223	ENSMUST00000025025	ENSRNOT00000005383	ENSMMUT00000012359	CR_ENSP00000239223	ENSCAFT00000026629	ENSECAT00000010174	ENSOCUT00000007997
ENST00000239231	ENSPTRT00000032369	CE_ENSP00000239231	ENSMUST00000018990	ENSRNOT00000010150	ENSMMUT00000017557	CR_ENSP00000239231	ENSCAFT00000026993	ENSECAT00000022424	ENSOCUT00000029747
ENST00000239243	ENSPTRT00000032436	CE_ENSP00000239243	ENSMUST00000021922	ENSRNOT00000024766	ENSMMUT00000006958	CR_ENSP00000239243	ENSCAFT00000026491	ENSECAT00000012167	ENSOCUT00000009159
ENST00000239367	ENSPTRT00000034525	CE_ENSP00000239367	ENSMUST00000019931	ENSRNOT00000019181	ENSMMUT00000013731	CR_ENSP00000239367	ENSCAFT00000000626	ENSECAT00000028860	ENSOCUT00000024723
ENST00000239440	ENSPTRT00000032104	CE_ENSP00000239440	ENSMUST00000042944	ENSRNOT00000026342	ENSMMUT00000000685	CR_ENSP00000239440	ENSCAFT00000010054	ENSECAT00000016497	ENSOCUT00000009342
ENST00000239461	ENSPTRT00000003024	CE_ENSP00000356734	ENSMUST00000027878	ENSRNOT00000004950	ENSMMUT00000010442	CR_ENSP00000356734	ENSCAFT00000023797	ENSECAT00000008680	ENSOCUT00000012269
ENST00000239462	ENSPTRT00000003089	CE_ENSP00000239462	ENSMUST00000039178	ENSRNOT00000003454	ENSMMUT00000000791	CR_ENSP00000239462	ENSCAFT00000022816	ENSECAT00000012232	ENSOCUT00000026842
ENST00000239666	ENSPTRT00000040913	CE_ENSP00000363578	ENSMUST00000015812	ENSRNOT00000003872	ENSMMUT00000019561	CR_ENSP00000363578	ENSCAFT00000026602	ENSECAT00000011081	ENSOCUT00000017101
ENST00000239690	ENSPTRT00000037943	CE_ENSP00000239690	ENSMUST00000038719	ENSRNOT00000006685	ENSMMUT00000008534	CR_ENSP00000239690	ENSCAFT00000001120	ENSECAT00000025100	ENSOCUT00000004677
ENST00000239830	ENSPTRT00000008346	CE_ENSP00000239830	ENSMUST00000032283	ENSRNOT00000056200	ENSMMUT00000019503	CR_ENSP00000239830	ENSCAFT00000025012	ENSECAT00000019784	ENSOCUT00000004506
ENST00000239849	ENSPTRT00000010716	CE_ENSP00000239849	ENSMUST00000022592	ENSRNOT00000013210	ENSMMUT00000025120	CR_ENSP00000239849	ENSCAFT00000007513	ENSECAT00000017487	ENSOCUT00000024354
ENST00000239882	ENSPTRT00000010686	CE_ENSP00000239882	ENSMUST00000040131	ENSRNOT00000068269	ENSMMUT00000011036	CR_ENSP00000239882	ENSCAFT00000007762	ENSECAT00000026523	ENSOCUT00000021150
ENST00000239891	ENSPTRT00000010650	CE_ENSP00000239891	ENSMUST00000044567	ENSRNOT00000058001	ENSMMUT00000005075	CR_ENSP00000239891	ENSCAFT00000009926	ENSECAT00000026532	ENSOCUT00000007457
ENST00000239926	ENSPTRT00000031968	CE_ENSP00000239926	ENSMUST00000025349	ENSRNOT00000016511	ENSMMUT00000022966	CR_ENSP00000239926	ENSCAFT00000037009	ENSECAT00000022238	ENSOCUT00000014413
ENST00000239938	ENSPTRT00000031993	CE_ENSMMUP00000023682	ENSMUST00000064795	ENSRNOT00000026303	ENSMMUT00000025316	CR_ENSP00000239938	ENSCAFT00000001962	ENSECAT00000014965	ENSOCUT00000008435
ENST00000240055	ENSPTRT00000009878	CE_ENSP00000240055	ENSMUST00000105309	ENSRNOT00000066143	ENSMMUT00000031753	CR_ENSP00000240055	ENSCAFT00000030190	ENSECAT00000009277	ENSOCUT00000004411
ENST00000240100	ENSPTRT00000037282	CE_ENSP00000240100	ENSMUST00000033930	ENSRNOT00000016328	ENSMMUT00000011313	CR_ENSP00000240100	ENSCAFT00000010634	ENSECAT00000005342	ENSOCUT00000003718
ENST00000240123	ENSPTRT00000037176	CE_ENSMMUP00000018971	ENSMUST00000022682	ENSRNOT00000012056	ENSMMUT00000020269	CR_ENSP00000240123	ENSCAFT00000014925	ENSECAT00000018755	ENSOCUT00000031291
ENST00000240185	ENSPTRT00000000310	CE_ENSMMUP00000040608	ENSMUST00000084125	ENSRNOT00000017278	ENSMMUT00000047578	CR_ENSMMUP00000014140	ENSCAFT00000026536	ENSECAT00000008668	ENSOCUT00000004049
ENST00000240285	ENSPTRT00000037672	CE_ENSP00000240285	ENSMUST00000027053	ENSRNOT00000009096	ENSMMUT00000007247	CR_ENSP00000240285	ENSCAFT00000012827	ENSECAT00000006134	ENSOCUT00000008418
ENST00000240316	ENSPTRT00000017305	CE_ENSP00000240316	ENSMUST00000107898	ENSRNOT00000037693	ENSMMUT00000012970	CR_ENSP00000240316	ENSCAFT00000027568	ENSECAT00000000866	ENSOCUT00000011344
ENST00000240328	ENSPTRT00000017394	CE_ENSMMUP00000012907	ENSMUST00000000095	ENSRNOT00000004698	ENSMMUT00000013773	CR_ENSMMUP00000012907	ENSCAFT00000028142	ENSECAT00000026478	ENSOCUT00000026075
ENST00000240364	ENSPTRT00000017210	CE_ENSP00000240364	ENSMUST00000037502	ENSRNOT00000005939	ENSMMUT00000012405	CR_ENSP00000240364	ENSCAFT00000026821	ENSECAT00000008482	ENSOCUT00000016730
ENST00000240423	ENSPTRT00000022713	CE_ENSP00000240423	ENSMUST00000110387	ENSRNOT00000016157	ENSMMUT00000032736	CR_ENSMMUP00000030631	ENSCAFT00000010601	ENSECAT00000009163	ENSOCUT00000009883
ENST00000240488	ENSPTRT00000030717	CE_ENSP00000240488	ENSMUST00000047368	ENSRNOT00000031179	ENSMMUT00000006963	CR_ENSP00000240488	ENSCAFT00000013116	ENSECAT00000021614	ENSOCUT00000004591
ENST00000240587	ENSPTRT00000019972	CE_ENSP00000240587	ENSMUST00000021641	ENSRNOT00000018931	ENSMMUT00000019688	CR_ENSP00000240587	ENSCAFT00000012149	ENSECAT00000017046	ENSOCUT00000015898
ENST00000240617	ENSPTRT00000008725	CE_ENSMMUP00000004886	ENSMUST00000032336	ENSRNOT00000011930	ENSMMUT00000005187	CR_ENSP00000240617	ENSCAFT00000020780	ENSECAT00000015675	ENSOCUT00000021380
ENST00000240651	ENSPTRT00000008788	CE_ENSMMUP00000040114	ENSMUST00000041852	ENSRNOT00000016794	ENSMMUT00000047088	CR_ENSMMUP00000040114	ENSCAFT00000019582	ENSECAT00000025734	ENSOCUT00000023851
ENST00000240662	ENSPTRT00000008798	CE_ENSP00000240662	ENSMUST00000032374	ENSRNOT00000018057	ENSMMUT00000029270	CR_ENSP00000240662	ENSCAFT00000019359	ENSECAT00000017856	ENSOCUT00000008014
ENST00000240687	ENSPTRT00000008669	CE_ENSP00000240687	ENSMUST00000067597	ENSRNOT00000007435	ENSMMUT00000002103	CR_ENSP00000240687	ENSCAFT00000021242	ENSECAT00000003340	ENSOCUT00000002472
ENST00000240922	ENSPTRT00000028471	CE_ENSP00000240922	ENSMUST00000159514	ENSRNOT00000066342	ENSMMUT00000029797	CR_ENSP00000240922	ENSCAFT00000017009	ENSECAT00000024846	ENSOCUT00000006465
ENST00000241014	ENSPTRT00000006655	CE_ENSP00000241014	ENSMUST00000050312	ENSRNOT00000009725	ENSMMUT00000003498	CR_ENSP00000241014	ENSCAFT00000014900	ENSECAT00000008067	ENSOCUT00000023578
ENST00000241041	ENSPTRT00000006656	CE_ENSMMUP00000011645	ENSMUST00000028650	ENSRNOT00000008986	ENSMMUT00000012416	CR_ENSMMUP00000011645	ENSCAFT00000039825	ENSECAT00000012203	ENSOCUT00000001668
ENST00000241051	ENSPTRT00000006560	CE_ENSP00000241051	ENSMUST00000028595	ENSRNOT00000016677	ENSMMUT00000003608	CR_ENSP00000241051	ENSCAFT00000011699	ENSECAT00000002686	ENSOCUT00000015397
ENST00000241052	ENSPTRT00000006587	CE_ENSP00000241052	ENSMUST00000028610	ENSRNOT00000011230	ENSMMUT00000003454	CR_ENSP00000241052	ENSCAFT00000011146	ENSECAT00000021245	ENSOCUT00000014197
ENST00000241124	ENSPTRT00000048305	CE_ENSP00000241124	ENSMUST00000039380	ENSRNOT00000011742	ENSMMUT00000032771	CR_ENSP00000241124	ENSCAFT00000011709	ENSECAT00000001947	ENSOCUT00000029572
ENST00000241256	ENSPTRT00000029141	CE_ENSP00000241256	ENSMUST00000057186	ENSRNOT00000034960	ENSMMUT00000005956	CR_ENSP00000241256	ENSCAFT00000024389	ENSECAT00000018720	ENSOCUT00000007339
ENST00000241261	ENSPTRT00000029142	CE_ENSMMUP00000038711	ENSMUST00000046383	ENSRNOT00000017758	ENSMMUT00000045668	CR_ENSMMUP00000038711	ENSCAFT00000024392	ENSECAT00000020632	ENSOCUT00000014842
ENST00000241305	ENSPTRT00000005771	CE_ENSMMUP00000026774	ENSMUST00000033149	ENSRNOT00000051853	ENSMMUT00000028617	CR_ENSP00000241305	ENSCAFT00000020154	ENSECAT00000026609	ENSOCUT00000010941
ENST00000241416	ENSPTRT00000023213	CE_ENSP00000384338	ENSMUST00000063886	ENSRNOT00000007404	ENSMMUT00000000059	CR_ENSP00000384338	ENSCAFT00000008888	ENSECAT00000000199	ENSOCUT00000016400
ENST00000241436	ENSPTRT00000045956	CE_ENSP00000241436	ENSMUST00000022172	ENSRNOT00000033952	ENSMMUT00000041440	CR_ENSP00000241436	ENSCAFT00000014935	ENSECAT00000016002	ENSOCUT00000002901
ENST00000241463	ENSPTRT00000010550	CE_ENSMMUP00000010358	ENSMUST00000031646	ENSRNOT00000001264	ENSMMUT00000011047	CR_ENSP00000241463	ENSCAFT00000010941	ENSECAT00000013395	ENSOCUT00000008120
ENST00000241527	ENSPTRT00000024344	CE_ENSP00000241527	ENSMUST00000027492	ENSRNOT00000056558	ENSMMUT00000009560	CR_ENSMMUP00000008985	ENSCAFT00000020364	ENSECAT00000011978	ENSOCUT00000028496
ENST00000241651	ENSPTRT00000003399	CE_ENSP00000241651	ENSMUST00000027730	ENSRNOT00000046300	ENSMMUT00000000091	CR_ENSP00000241651	ENSCAFT00000016370	ENSECAT00000016697	ENSOCUT00000011544
ENST00000242044	ENSPTRT00000035041	CE_ENSP00000403354	ENSMUST00000048519	ENSRNOT00000031060	ENSMMUT00000042129	CR_ENSP00000403354	ENSCAFT00000003895	ENSECAT00000023365	ENSOCUT00000029428
ENST00000242057	ENSPTRT00000035037	CE_ENSP00000385642	ENSMUST00000019400	ENSRNOT00000006618	ENSMMUT00000017091	CR_ENSP00000385642	ENSCAFT00000003863	ENSECAT00000014234	ENSOCUT00000003876
ENST00000242067	ENSPTRT00000042979	CE_ENSMMUP00000003865	ENSMUST00000147405	ENSRNOT00000060758	ENSMMUT00000004096	CR_ENSMMUP00000003865	ENSCAFT00000037793	ENSECAT00000023634	ENSOCUT00000023409
ENST00000242152	ENSPTRT00000035112	CE_ENSP00000384364	ENSMUST00000031843	ENSRNOT00000013145	ENSMMUT00000013717	CR_ENSP00000384364	ENSCAFT00000004474	ENSECAT00000008911	ENSOCUT00000010758
ENST00000242159	ENSPTRT00000035157	CE_ENSP00000379636	ENSMUST00000048715	ENSRNOT00000008782	ENSMMUT00000018888	CR_ENSP00000379636	ENSCAFT00000004737	ENSECAT00000005748	ENSOCUT00000015178
ENST00000242208	ENSPTRT00000035322	CE_ENSP00000242208	ENSMUST00000042603	ENSRNOT00000019272	ENSMMUT00000019988	CR_ENSP00000242208	ENSCAFT00000005699	ENSECAT00000023984	ENSOCUT00000021998
ENST00000242210	ENSPTRT00000055542	CE_ENSP00000242210	ENSMUST00000031793	ENSRNOT00000007995	ENSMMUT00000042211	CR_ENSP00000242210	ENSCAFT00000005078	ENSECAT00000012419	ENSOCUT00000005014
ENST00000242257	ENSPTRT00000034828	CE_ENSMMUP00000022396	ENSMUST00000031536	ENSRNOT00000042366	ENSMMUT00000023926	CR_ENSMMUP00000022396	ENSCAFT00000026051	ENSECAT00000012678	ENSOCUT00000023768
ENST00000242315	ENSPTRT00000046597	CE_ENSP00000242315	ENSMUST00000107975	ENSRNOT00000047893	ENSMMUT00000009678	CR_ENSP00000242315	ENSCAFT00000003104	ENSECAT00000009715	ENSOCUT00000017134
ENST00000242317	ENSPTRT00000038630	CE_ENSP00000242317	ENSMUST00000102963	ENSRNOT00000067657	ENSMMUT00000029225	CR_ENSP00000242317	ENSCAFT00000003051	ENSECAT00000018217	ENSOCUT00000015341
ENST00000242375	ENSPTRT00000036572	CE_ENSP00000242375	ENSMUST00000040987	ENSRNOT00000017675	ENSMMUT00000007627	CR_ENSP00000242375	ENSCAFT00000039234	ENSECAT00000012484	ENSOCUT00000016986
ENST00000242480	ENSPTRT00000004746	CE_ENSP00000409728	ENSMUST00000048289	ENSRNOT00000000792	ENSMMUT00000014337	CR_ENSP00000409728	ENSCAFT00000020697	ENSECAT00000011152	ENSOCUT00000013667
ENST00000242505	ENSPTRT00000004936	CE_ENSP00000242505	ENSMUST00000090499	ENSRNOT00000007648	ENSMMUT00000015779	CR_ENSP00000242505	ENSCAFT00000023246	ENSECAT00000000019	ENSOCUT00000007137
ENST00000242576	ENSPTRT00000009939	CE_ENSP00000242576	ENSMUST00000031587	ENSRNOT00000000872	ENSMMUT00000009721	CR_ENSP00000242576	ENSCAFT00000017724	ENSECAT00000008366	ENSOCUT00000003144
ENST00000242592	ENSPTRT00000010177	CE_ENSP00000242592	ENSMUST00000031524	ENSRNOT00000001556	ENSMMUT00000029046	CR_ENSP00000242592	ENSCAFT00000016639	ENSECAT00000013324	ENSOCUT00000008376
ENST00000242719	ENSPTRT00000001375	CE_ENSP00000242719	ENSMUST00000030284	ENSRNOT00000063848	ENSMMUT00000016957	CR_ENSP00000242719	ENSCAFT00000006260	ENSECAT00000026944	ENSOCUT00000007579
ENST00000242729	ENSPTRT00000008826	CE_ENSP00000400971	ENSMUST00000032383	ENSRNOT00000002465	ENSMMUT00000026186	CR_ENSP00000400971	ENSCAFT00000018099	ENSECAT00000007580	ENSOCUT00000010736
ENST00000242784	ENSPTRT00000019436	CE_ENSP00000242784	ENSMUST00000047281	ENSRNOT00000005270	ENSMMUT00000008782	CR_ENSP00000242784	ENSCAFT00000027257	ENSECAT00000012600	ENSOCUT00000008259
ENST00000242810	ENSPTRT00000029211	CE_ENSP00000242810	ENSMUST00000023509	ENSRNOT00000052120	ENSMMUT00000011280	CR_ENSP00000242810	ENSCAFT00000018853	ENSECAT00000022513	ENSOCUT00000013061
ENST00000242819	ENSPTRT00000010826	CE_ENSP00000242819	ENSMUST00000070649	ENSRNOT00000018362	ENSMMUT00000006426	CR_ENSP00000242819	ENSCAFT00000006865	ENSECAT00000004454	ENSOCUT00000009254
ENST00000242827	ENSPTRT00000060193	CE_ENSP00000242827	ENSMUST00000022494	ENSRNOT00000020036	ENSMMUT00000043276	CR_ENSP00000242827	ENSCAFT00000006955	ENSECAT00000022628	ENSOCUT00000006774
ENST00000242839	ENSPTRT00000010828	CE_ENSP00000393343	ENSMUST00000006742	ENSRNOT00000018320	ENSMMUT00000018059	CR_ENSP00000393343	ENSCAFT00000006859	ENSECAT00000021835	ENSOCUT00000004148
ENST00000242848	ENSPTRT00000010757	CE_ENSP00000242848	ENSMUST00000022577	ENSRNOT00000015467	ENSMMUT00000023934	CR_ENSP00000242848	ENSCAFT00000039079	ENSECAT00000024533	ENSOCUT00000015183
ENST00000243077	ENSPTRT00000009411	CE_ENSP00000243077	ENSMUST00000049149	ENSRNOT00000031005	ENSMMUT00000030648	CR_ENSP00000243077	ENSCAFT00000000295	ENSECAT00000013743	ENSOCUT00000013219
ENST00000243082	ENSPTRT00000009254	CE_ENSP00000243082	ENSMUST00000001701	ENSRNOT00000021589	ENSMMUT00000001320	CR_ENSP00000243082	ENSCAFT00000010701	ENSECAT00000026853	ENSOCUT00000003235
ENST00000243108	ENSPTRT00000009259	CE_ENSP00000243108	ENSMUST00000001711	ENSRNOT00000022217	ENSMMUT00000009160	CR_ENSP00000243108	ENSCAFT00000010669	ENSECAT00000003767	ENSOCUT00000025684
ENST00000243167	ENSPTRT00000001325	CE_ENSP00000243167	ENSMUST00000049095	ENSRNOT00000015667	ENSMMUT00000003861	CR_ENSP00000243167	ENSCAFT00000006827	ENSECAT00000025645	ENSOCUT00000003443
ENST00000243298	ENSPTRT00000054930	CE_ENSP00000243298	ENSMUST00000058814	ENSRNOT00000003300	ENSMMUT00000029827	CR_ENSP00000243298	ENSCAFT00000028260	ENSECAT00000023487	ENSOCUT00000014803
ENST00000243344	ENSPTRT00000063795	CE_ENSP00000243344	ENSMUST00000102718	ENSRNOT00000007832	ENSMMUT00000011751	CR_ENSP00000243344	ENSCAFT00000018451	ENSECAT00000021630	ENSOCUT00000010625
ENST00000243346	ENSPTRT00000023233	CE_ENSP00000243346	ENSMUST00000028314	ENSRNOT00000030373	ENSMMUT00000024989	CR_ENSP00000243346	ENSCAFT00000036696	ENSECAT00000007058	ENSOCUT00000001001
ENST00000243349	ENSPTRT00000023265	CE_ENSP00000243349	ENSMUST00000028178	ENSRNOT00000067140	ENSMMUT00000045296	CR_ENSP00000243349	ENSCAFT00000014741	ENSECAT00000021300	ENSOCUT00000009206
ENST00000243501	ENSPTRT00000030440	CE_ENSP00000243501	ENSMUST00000164860	ENSRNOT00000013076	ENSMMUT00000011422	CR_ENSP00000243501	ENSCAFT00000018138	ENSECAT00000016158	ENSOCUT00000013762
ENST00000243563	ENSPTRT00000020426	CE_ENSP00000243563	ENSMUST00000163311	ENSRNOT00000002053	ENSMMUT00000030985	CR_ENSP00000243563	ENSCAFT00000008192	ENSECAT00000013847	ENSOCUT00000025861
ENST00000243662	ENSPTRT00000007742	CE_ENSMMUP00000021049	ENSMUST00000107256	ENSRNOT00000022538	ENSMMUT00000022500	CR_ENSMMUP00000021049	ENSCAFT00000007057	ENSECAT00000001822	ENSOCUT00000014519
ENST00000243673	ENSPTRT00000007804	CE_ENSP00000243673	ENSMUST00000115626	ENSRNOT00000050821	ENSMMUT00000005835	CR_ENSP00000243673	ENSCAFT00000006693	ENSECAT00000021881	ENSOCUT00000015503
ENST00000243706	ENSPTRT00000029578	CE_ENSP00000392903	ENSMUST00000060049	ENSRNOT00000020576	ENSMMUT00000001633	CR_ENSP00000392903	ENSCAFT00000023629	ENSECAT00000004767	ENSOCUT00000025340
ENST00000243776	ENSPTRT00000024012	CE_ENSP00000243776	ENSMUST00000079205	ENSRNOT00000027165	ENSMMUT00000018592	CR_ENSP00000243776	ENSCAFT00000024741	ENSECAT00000000453	ENSOCUT00000011341
ENST00000243786	ENSPTRT00000024019	CE_ENSP00000243786	ENSMUST00000037330	ENSRNOT00000027227	ENSMMUT00000010468	CR_ENSP00000243786	ENSCAFT00000024800	ENSECAT00000016704	ENSOCUT00000011351
ENST00000243878	ENSPTRT00000015191	CE_ENSMMUP00000012842	ENSMUST00000013299	ENSRNOT00000031033	ENSMMUT00000013703	CR_ENSMMUP00000012842	ENSCAFT00000032409	ENSECAT00000009522	ENSOCUT00000009027
ENST00000243903	ENSPTRT00000025100	CE_ENSP00000243903	ENSMUST00000045644	ENSRNOT00000032943	ENSMMUT00000004776	CR_ENSP00000243903	ENSCAFT00000014316	ENSECAT00000026718	ENSOCUT00000006256
ENST00000243913	ENSPTRT00000025440	CE_ENSMMUP00000038151	ENSMUST00000099060	ENSRNOT00000035071	ENSMMUT00000045134	CR_ENSMMUP00000038151	ENSCAFT00000019000	ENSECAT00000017265	ENSOCUT00000017904
ENST00000244007	ENSPTRT00000025114	CE_ENSP00000244007	ENSMUST00000103115	ENSRNOT00000022276	ENSMMUT00000008266	CR_ENSP00000244007	ENSCAFT00000014441	ENSECAT00000023225	ENSOCUT00000023432
ENST00000244040	ENSPTRT00000025480	CE_ENSP00000244040	ENSMUST00000029024	ENSRNOT00000008084	ENSMMUT00000000180	CR_ENSP00000244040	ENSCAFT00000019215	ENSECAT00000013401	ENSOCUT00000004412
ENST00000244043	ENSPTRT00000049016	CE_ENSP00000244043	ENSMUST00000088041	ENSRNOT00000040839	ENSMMUT00000030522	CR_ENSP00000244043	ENSCAFT00000036536	ENSECAT00000017605	ENSOCUT00000000094
ENST00000244050	ENSPTRT00000025366	CE_ENSMMUP00000037757	ENSMUST00000052631	ENSRNOT00000012939	ENSMMUT00000027711	CR_ENSP00000244050	ENSCAFT00000018234	ENSECAT00000010038	ENSOCUT00000006568
ENST00000244137	ENSPTRT00000066901	CE_ENSP00000244137	ENSMUST00000075068	ENSRNOT00000028701	ENSMMUT00000008567	CR_ENSP00000244137	ENSCAFT00000011842	ENSECAT00000025605	ENSOCUT00000017046
ENST00000244217	ENSPTRT00000022406	CE_ENSP00000244217	ENSMUST00000037205	ENSRNOT00000021884	ENSMMUT00000011740	CR_ENSP00000244217	ENSCAFT00000016473	ENSECAT00000005846	ENSOCUT00000008052
ENST00000244221	ENSPTRT00000022408	CE_ENSP00000244221	ENSMUST00000058383	ENSRNOT00000019399	ENSMMUT00000008873	CR_ENSP00000244221	ENSCAFT00000036200	ENSECAT00000013331	ENSOCUT00000028130
ENST00000244230	ENSPTRT00000022407	CE_ENSP00000244230	ENSMUST00000032735	ENSRNOT00000038511	ENSMMUT00000011743	CR_ENSP00000244230	ENSCAFT00000016467	ENSECAT00000006174	ENSOCUT00000026745
ENST00000244289	ENSPTRT00000020543	CE_ENSMMUP00000023553	ENSMUST00000149349	ENSRNOT00000027910	ENSMMUT00000025175	CR_ENSMMUP00000023553	ENSCAFT00000037578	ENSECAT00000015775	ENSOCUT00000000016
ENST00000244333	ENSPTRT00000020600	CE_ENSMMUP00000023375	ENSMUST00000080718	ENSRNOT00000027100	ENSMMUT00000024980	CR_ENSMMUP00000023375	ENSCAFT00000007661	ENSECAT00000008961	ENSOCUT00000028609
ENST00000244426	ENSPTRT00000033806	CE_ENSMMUP00000007067	ENSMUST00000001402	ENSRNOT00000010961	ENSMMUT00000007521	CR_ENSMMUP00000007067	ENSCAFT00000003559	ENSECAT00000007724	ENSOCUT00000025312
ENST00000244513	ENSPTRT00000032938	CE_ENSP00000244513	ENSMUST00000041674	ENSRNOT00000023622	ENSMMUT00000032377	CR_ENSP00000244513	ENSCAFT00000017299	ENSECAT00000019187	ENSOCUT00000016440
ENST00000244527	ENSPTRT00000032876	CE_ENSP00000244527	ENSMUST00000110413	ENSRNOT00000066313	ENSMMUT00000003676	CR_ENSP00000244527	ENSCAFT00000016882	ENSECAT00000018517	ENSOCUT00000014018
ENST00000244571	ENSPTRT00000033699	CE_ENSP00000244571	ENSMUST00000024733	ENSRNOT00000031549	ENSMMUT00000020189	CR_ENSP00000244571	ENSCAFT00000003150	ENSECAT00000025898	ENSOCUT00000031192
ENST00000244669	ENSPTRT00000057302	CE_ENSP00000244669	ENSMUST00000046549	ENSRNOT00000016893	ENSMMUT00000029783	CR_ENSP00000244669	ENSCAFT00000002471	ENSECAT00000006589	ENSOCUT00000029229
ENST00000244711	ENSPTRT00000033616	CE_ENSMMUP00000006476	ENSMUST00000002845	ENSRNOT00000023495	ENSMMUT00000006884	CR_ENSMMUP00000006476	ENSCAFT00000036238	ENSECAT00000024111	ENSOCUT00000001565
ENST00000244769	ENSPTRT00000065472	CE_ENSP00000384776	ENSMUST00000091628	ENSRNOT00000023140	ENSMMUT00000004165	CR_ENSMMUP00000003929	ENSCAFT00000015794	ENSECAT00000009435	ENSOCUT00000015359
ENST00000244869	ENSPTRT00000030098	CE_ENSP00000244869	ENSMUST00000031324	ENSRNOT00000003716	ENSMMUT00000003273	CR_ENSP00000244869	ENSCAFT00000004930	ENSECAT00000007654	ENSOCUT00000016273
ENST00000245046	ENSPTRT00000027329	CE_ENSP00000245046	ENSMUST00000032425	ENSRNOT00000013488	ENSMMUT00000025702	CR_ENSP00000245046	ENSCAFT00000008393	ENSECAT00000026321	ENSOCUT00000004325
ENST00000245157	ENSPTRT00000014991	CE_ENSP00000245157	ENSMUST00000034206	ENSRNOT00000026076	ENSMMUT00000018631	CR_ENSP00000245157	ENSCAFT00000014523	ENSECAT00000011112	ENSOCUT00000017261
ENST00000245206	ENSPTRT00000015091	CE_ENSP00000245206	ENSMUST00000034097	ENSRNOT00000015956	ENSMMUT00000008393	CR_ENSP00000245206	ENSCAFT00000013304	ENSECAT00000017874	ENSOCUT00000003872
ENST00000245255	ENSPTRT00000010354	CE_ENSP00000245255	ENSMUST00000086056	ENSRNOT00000001238	ENSMMUT00000007916	CR_ENSP00000245255	ENSCAFT00000010937	ENSECAT00000017961	ENSOCUT00000028709
ENST00000245312	ENSPTRT00000011053	CE_ENSP00000245312	ENSMUST00000023835	ENSRNOT00000057310	ENSMMUT00000010737	CR_ENSP00000245312	ENSCAFT00000009691	ENSECAT00000006307	ENSOCUT00000005444
ENST00000245323	ENSPTRT00000011055	CE_ENSP00000245323	ENSMUST00000098947	ENSRNOT00000019675	ENSMMUT00000043034	CR_ENSP00000245323	ENSCAFT00000009711	ENSECAT00000012919	ENSOCUT00000028769
ENST00000245414	ENSPTRT00000031881	CE_ENSP00000384406	ENSMUST00000108920	ENSRNOT00000010968	ENSMMUT00000011322	CR_ENSP00000384406	ENSCAFT00000001334	ENSECAT00000018999	ENSOCUT00000004164
ENST00000245441	ENSPTRT00000059494	CE_ENSP00000245441	ENSMUST00000085314	ENSRNOT00000052408	ENSMMUT00000020555	CR_ENSP00000245441	ENSCAFT00000023130	ENSECAT00000000630	ENSOCUT00000015502
ENST00000245451	ENSPTRT00000011643	CE_ENSP00000245451	ENSMUST00000074077	ENSRNOT00000012957	ENSMMUT00000000626	CR_ENSP00000245451	ENSCAFT00000023624	ENSECAT00000018687	ENSOCUT00000011093
ENST00000245457	ENSPTRT00000011619	CE_ENSMMUP00000000026	ENSMUST00000046891	ENSRNOT00000045109	ENSMMUT00000000029	CR_ENSMMUP00000000026	ENSCAFT00000023338	ENSECAT00000009913	ENSOCUT00000012606
ENST00000245479	ENSPTRT00000017587	CE_ENSP00000245479	ENSMUST00000000579	ENSRNOT00000003511	ENSMMUT00000003426	CR_ENSP00000245479	ENSCAFT00000007033	ENSECAT00000023552	ENSOCUT00000011638
ENST00000245503	ENSPTRT00000016144	CE_ENSP00000245503	ENSMUST00000018641	ENSRNOT00000004236	ENSMMUT00000013665	CR_ENSP00000245503	ENSCAFT00000027819	ENSECAT00000027044	ENSOCUT00000003440
ENST00000245539	ENSPTRT00000017679	CE_ENSP00000245539	ENSMUST00000058109	ENSRNOT00000005089	ENSMMUT00000025313	CR_ENSP00000245539	ENSCAFT00000007647	ENSECAT00000023275	ENSOCUT00000017927
ENST00000245541	ENSPTRT00000017677	CE_ENSP00000245541	ENSMUST00000019135	ENSRNOT00000037338	ENSMMUT00000025311	CR_ENSP00000245541	ENSCAFT00000007629	ENSECAT00000005708	ENSOCUT00000006658
ENST00000245543	ENSPTRT00000017669	CE_ENSP00000245543	ENSMUST00000035240	ENSRNOT00000004843	ENSMMUT00000041068	CR_ENSP00000245543	ENSCAFT00000007598	ENSECAT00000022295	ENSOCUT00000031951
ENST00000245544	ENSPTRT00000017675	CE_ENSP00000245544	ENSMUST00000021085	ENSRNOT00000005035	ENSMMUT00000025309	CR_ENSP00000245544	ENSCAFT00000007614	ENSECAT00000020826	ENSOCUT00000006648
ENST00000245551	ENSPTRT00000017680	CE_ENSMMUP00000023681	ENSMUST00000021087	ENSRNOT00000005198	ENSMMUT00000025315	CR_ENSMMUP00000023681	ENSCAFT00000007653	ENSECAT00000019832	ENSOCUT00000006665
ENST00000245552	ENSPTRT00000017670	CE_ENSP00000245552	ENSMUST00000021082	ENSRNOT00000004853	ENSMMUT00000041066	CR_ENSP00000245552	ENSCAFT00000039741	ENSECAT00000020383	ENSOCUT00000032095
ENST00000245564	ENSPTRT00000002626	CE_ENSMMUP00000013062	ENSMUST00000107494	ENSRNOT00000027579	ENSMMUT00000013940	CR_ENSP00000245564	ENSCAFT00000026803	ENSECAT00000009220	ENSOCUT00000010184
ENST00000245663	ENSPTRT00000043766	CE_ENSP00000303102	ENSMUST00000029106	ENSRNOT00000020168	ENSMMUT00000029137	CR_ENSP00000303102	ENSCAFT00000020718	ENSECAT00000022436	ENSOCUT00000028040
ENST00000245680	ENSPTRT00000023003	CE_ENSMMUP00000011637	ENSMUST00000027580	ENSRNOT00000004581	ENSMMUT00000012408	CR_ENSMMUP00000011637	ENSCAFT00000008023	ENSECAT00000009773	ENSOCUT00000013100
ENST00000245796	ENSPTRT00000022985	CE_ENSP00000245796	ENSMUST00000102942	ENSRNOT00000008161	ENSMMUT00000016215	CR_ENSP00000245796	ENSCAFT00000011686	ENSECAT00000024362	ENSOCUT00000004177
ENST00000245923	ENSPTRT00000020733	CE_ENSP00000245923	ENSMUST00000032559	ENSRNOT00000022528	ENSMMUT00000016413	CR_ENSP00000245923	ENSCAFT00000007156	ENSECAT00000024603	ENSOCUT00000023424
ENST00000245932	ENSPTRT00000020740	CE_ENSP00000245932	ENSMUST00000032561	ENSRNOT00000022214	ENSMMUT00000032287	CR_ENSP00000245932	ENSCAFT00000007121	ENSECAT00000008066	ENSOCUT00000029805
ENST00000245957	ENSPTRT00000024721	CE_ENSP00000374306	ENSMUST00000133433	ENSRNOT00000055574	ENSMMUT00000044398	CR_ENSP00000374306	ENSCAFT00000008504	ENSECAT00000028948	ENSOCUT00000015509
ENST00000245960	ENSPTRT00000043034	CE_ENSP00000368918	ENSMUST00000028804	ENSRNOT00000028864	ENSMMUT00000026604	CR_ENSP00000368918	ENSCAFT00000010002	ENSECAT00000027092	ENSOCUT00000013657
ENST00000246006	ENSPTRT00000024744	CE_ENSP00000246006	ENSMUST00000099269	ENSRNOT00000034256	ENSMMUT00000023622	CR_ENSMMUP00000022103	ENSCAFT00000008304	ENSECAT00000017144	ENSOCUT00000014811
ENST00000246024	ENSPTRT00000024608	CE_ENSP00000246024	ENSMUST00000038228	ENSRNOT00000034567	ENSMMUT00000029730	CR_ENSP00000246024	ENSCAFT00000009484	ENSECAT00000007637	ENSOCUT00000023272
ENST00000246069	ENSPTRT00000024672	CE_ENSP00000246069	ENSMUST00000103172	ENSRNOT00000007794	ENSMMUT00000019359	CR_ENSP00000246069	ENSCAFT00000008828	ENSECAT00000021304	ENSOCUT00000024142
ENST00000246070	ENSPTRT00000024621	CE_ENSP00000246070	ENSMUST00000057503	ENSRNOT00000007274	ENSMMUT00000004633	CR_ENSP00000246070	ENSCAFT00000009177	ENSECAT00000009636	ENSOCUT00000010763
ENST00000246077	ENSPTRT00000067650	CE_ENSP00000246077	ENSMUST00000028963	ENSRNOT00000008713	ENSMMUT00000006318	CR_ENSMMUP00000005942	ENSCAFT00000011173	ENSECAT00000018391	ENSOCUT00000014500
ENST00000246081	ENSPTRT00000059247	CE_ENSP00000246081	ENSMUST00000028902	ENSRNOT00000034252	ENSMMUT00000020331	CR_ENSP00000246081	ENSCAFT00000008881	ENSECAT00000018362	ENSOCUT00000001422
ENST00000246151	ENSPTRT00000000661	CE_ENSP00000246151	ENSMUST00000030428	ENSRNOT00000014458	ENSMMUT00000027463	CR_ENSP00000246151	ENSCAFT00000020961	ENSECAT00000018500	ENSOCUT00000013649
ENST00000246190	ENSPTRT00000024895	CE_ENSP00000246190	ENSMUST00000000895	ENSRNOT00000022115	ENSMMUT00000033120	CR_ENSP00000246190	ENSCAFT00000011898	ENSECAT00000013112	ENSOCUT00000000852
ENST00000246194	ENSPTRT00000024915	CE_ENSMMUP00000023777	ENSMUST00000029120	ENSRNOT00000030431	ENSMMUT00000025414	CR_ENSMMUP00000023777	ENSCAFT00000039408	ENSECAT00000013005	ENSOCUT00000000476
ENST00000246229	ENSPTRT00000024840	CE_ENSP00000246229	ENSMUST00000056924	ENSRNOT00000013383	ENSMMUT00000000169	CR_ENSP00000246229	ENSCAFT00000011508	ENSECAT00000008497	ENSOCUT00000004369
ENST00000246337	ENSPTRT00000001274	CE_ENSP00000246337	ENSMUST00000030446	ENSRNOT00000024719	ENSMMUT00000018232	CR_ENSP00000246337	ENSCAFT00000007496	ENSECAT00000012249	ENSOCUT00000004168
ENST00000246505	ENSPTRT00000011119	CE_ENSP00000246505	ENSMUST00000046904	ENSRNOT00000044085	ENSMMUT00000019355	CR_ENSP00000246505	ENSCAFT00000010149	ENSECAT00000006281	ENSOCUT00000009600
ENST00000246533	ENSPTRT00000020166	CE_ENSP00000400882	ENSMUST00000001845	ENSRNOT00000002055	ENSMMUT00000038547	CR_ENSMMUP00000031646	ENSCAFT00000010622	ENSECAT00000013067	ENSOCUT00000013092
ENST00000246535	ENSPTRT00000020012	CE_ENSMMUP00000007738	ENSMUST00000002710	ENSRNOT00000028674	ENSMMUT00000008232	CR_ENSMMUP00000007738	ENSCAFT00000011663	ENSECAT00000021114	ENSOCUT00000001459
ENST00000246548	ENSPTRT00000020013	CE_ENSP00000246548	ENSMUST00000102746	ENSRNOT00000028672	ENSMMUT00000008236	CR_ENSP00000246548	ENSCAFT00000011647	ENSECAT00000000153	ENSOCUT00000001465
ENST00000246549	ENSPTRT00000020078	CE_ENSP00000246549	ENSMUST00000053156	ENSRNOT00000028532	ENSMMUT00000003836	CR_ENSP00000246549	ENSCAFT00000011263	ENSECAT00000005110	ENSOCUT00000017772
ENST00000246657	ENSPTRT00000016811	CE_ENSP00000246657	ENSMUST00000103134	ENSRNOT00000014163	ENSMMUT00000002963	CR_ENSP00000246657	ENSCAFT00000025436	ENSECAT00000004847	ENSOCUT00000030935
ENST00000246672	ENSPTRT00000016788	CE_ENSP00000246672	ENSMUST00000064941	ENSRNOT00000012537	ENSMMUT00000004158	CR_ENSP00000246672	ENSCAFT00000025626	ENSECAT00000006708	ENSOCUT00000009732
ENST00000246785	ENSPTRT00000021025	CE_ENSMMUP00000005241	ENSMUST00000003290	ENSRNOT00000027777	ENSMMUT00000005567	CR_ENSMMUP00000005241	ENSCAFT00000005781	ENSECAT00000024155	ENSOCUT00000010675
ENST00000246801	ENSPTRT00000021036	CE_ENSMMUP00000025394	ENSMUST00000120929	ENSRNOT00000049584	ENSMMUT00000027145	CR_ENSP00000246801	ENSCAFT00000005704	ENSECAT00000025735	ENSOCUT00000009156
ENST00000246841	ENSPTRT00000055495	CE_ENSP00000246841	ENSMUST00000113383	ENSRNOT00000030625	ENSMMUT00000000707	CR_ENSP00000246841	ENSCAFT00000023385	ENSECAT00000006897	ENSOCUT00000022859
ENST00000246949	ENSPTRT00000014209	CE_ENSP00000246949	ENSMUST00000006136	ENSRNOT00000009283	ENSMMUT00000030765	CR_ENSP00000246949	ENSCAFT00000030587	ENSECAT00000008577	ENSOCUT00000026163
ENST00000246957	ENSPTRT00000014210	CE_ENSP00000246957	ENSMUST00000006137	ENSRNOT00000008966	ENSMMUT00000030767	CR_ENSP00000246957	ENSCAFT00000030584	ENSECAT00000020749	ENSOCUT00000011332
ENST00000247001	ENSPTRT00000019803	CE_ENSMMUP00000031722	ENSMUST00000011450	ENSRNOT00000027826	ENSMMUT00000038632	CR_ENSMMUP00000031722	ENSCAFT00000022747	ENSECAT00000014795	ENSOCUT00000028023
ENST00000247026	ENSPTRT00000066011	CE_ENSP00000247026	ENSMUST00000102494	ENSRNOT00000030749	ENSMMUT00000016966	CR_ENSP00000247026	ENSCAFT00000030135	ENSECAT00000017975	ENSOCUT00000000155
ENST00000247161	ENSPTRT00000040599	CE_ENSP00000366184	ENSMUST00000009550	ENSRNOT00000013522	ENSMMUT00000027292	CR_ENSP00000366184	ENSCAFT00000024086	ENSECAT00000008620	ENSOCUT00000010520
ENST00000247178	ENSPTRT00000011676	CE_ENSP00000247178	ENSMUST00000042988	ENSRNOT00000016274	ENSMMUT00000005323	CR_ENSP00000247178	ENSCAFT00000023889	ENSECAT00000012322	ENSOCUT00000014728
ENST00000247194	ENSPTRT00000011722	CE_ENSP00000247194	ENSMUST00000019862	ENSRNOT00000006284	ENSMMUT00000012182	CR_ENSP00000247194	ENSCAFT00000024656	ENSECAT00000018915	ENSOCUT00000013400
ENST00000247219	ENSPTRT00000011678	CE_ENSP00000247219	ENSMUST00000080453	ENSRNOT00000050371	ENSMMUT00000032422	CR_ENSP00000247219	ENSCAFT00000023895	ENSECAT00000008840	ENSOCUT00000014736
ENST00000247470	ENSPTRT00000014831	CE_ENSP00000247470	ENSMUST00000033056	ENSRNOT00000026699	ENSMMUT00000030537	CR_ENSP00000247470	ENSCAFT00000026697	ENSECAT00000010419	ENSOCUT00000004494
ENST00000247815	ENSPTRT00000009530	CE_ENSP00000247815	ENSMUST00000020449	ENSRNOT00000038147	ENSMMUT00000023369	CR_ENSP00000247815	ENSCAFT00000000592	ENSECAT00000007687	ENSOCUT00000005911
ENST00000247879	ENSPTRT00000036641	CE_ENSP00000247879	ENSMUST00000064932	ENSRNOT00000046917	ENSMMUT00000031562	CR_ENSP00000247879	ENSCAFT00000038197	ENSECAT00000003462	ENSOCUT00000003797
ENST00000247930	ENSPTRT00000036744	CE_ENSP00000398108	ENSMUST00000114583	ENSRNOT00000038517	ENSMMUT00000003553	CR_ENSP00000398108	ENSCAFT00000007118	ENSECAT00000014525	ENSOCUT00000007975
ENST00000247956	ENSPTRT00000019183	CE_ENSP00000247956	ENSMUST00000079042	ENSRNOT00000034254	ENSMMUT00000029314	CR_ENSP00000247956	ENSCAFT00000028761	ENSECAT00000023477	ENSOCUT00000007713
ENST00000247977	ENSPTRT00000019206	CE_ENSP00000247977	ENSMUST00000148631	ENSRNOT00000027631	ENSMMUT00000011032	CR_ENSP00000247977	ENSCAFT00000035122	ENSECAT00000008334	ENSOCUT00000010378
ENST00000247986	ENSPTRT00000000577	CE_ENSMMUP00000011593	ENSMUST00000030539	ENSRNOT00000020215	ENSMMUT00000012360	CR_ENSMMUP00000011593	ENSCAFT00000023864	ENSECAT00000016407	ENSOCUT00000001823
ENST00000248248	ENSPTRT00000015435	CE_ENSP00000248248	ENSMUST00000035777	ENSRNOT00000015375	ENSMMUT00000007500	CR_ENSP00000248248	ENSCAFT00000031891	ENSECAT00000016730	ENSOCUT00000022058
ENST00000248272	ENSPTRT00000015468	CE_ENSP00000248272	ENSMUST00000162997	ENSRNOT00000016963	ENSMMUT00000021069	CR_ENSP00000248272	ENSCAFT00000031827	ENSECAT00000012579	ENSOCUT00000001074
ENST00000248306	ENSPTRT00000009685	CE_ENSP00000248306	ENSMUST00000046638	ENSRNOT00000038144	ENSMMUT00000003574	CR_ENSP00000248306	ENSCAFT00000009540	ENSECAT00000011332	ENSOCUT00000028682
ENST00000248342	ENSPTRT00000020267	CE_ENSP00000248342	ENSMUST00000066070	ENSRNOT00000027791	ENSMMUT00000038522	CR_ENSP00000248342	ENSCAFT00000009458	ENSECAT00000013511	ENSOCUT00000012563
ENST00000248437	ENSPTRT00000023989	CE_ENSP00000248437	ENSMUST00000079464	ENSRNOT00000004797	ENSMMUT00000044554	CR_ENSP00000248437	ENSCAFT00000024148	ENSECAT00000015274	ENSOCUT00000014935
ENST00000248444	ENSPTRT00000023950	CE_ENSP00000248444	ENSMUST00000027366	ENSRNOT00000021432	ENSMMUT00000023737	CR_ENSP00000248444	ENSCAFT00000023389	ENSECAT00000011029	ENSOCUT00000030138
ENST00000248550	ENSPTRT00000035791	CE_ENSP00000248550	ENSMUST00000118174	ENSRNOT00000066739	ENSMMUT00000012584	CR_ENSP00000248550	ENSCAFT00000006993	ENSECAT00000017069	ENSOCUT00000022547
ENST00000248553	ENSPTRT00000035748	CE_ENSMMUP00000011305	ENSMUST00000005077	ENSRNOT00000031555	ENSMMUT00000005854	CR_ENSMMUP00000011305	ENSCAFT00000021478	ENSECAT00000021776	ENSOCUT00000012683
ENST00000248572	ENSPTRT00000035918	CE_ENSP00000388777	ENSMUST00000031673	ENSRNOT00000014219	ENSMMUT00000028951	CR_ENSP00000388777	ENSCAFT00000003233	ENSECAT00000019926	ENSOCUT00000017033
ENST00000248594	ENSPTRT00000035781	CE_ENSP00000248594	ENSMUST00000030556	ENSRNOT00000017907	ENSMMUT00000012577	CR_ENSMMUP00000011791	ENSCAFT00000039288	ENSECAT00000009183	ENSOCUT00000002158
ENST00000248668	ENSPTRT00000020310	CE_ENSMMUP00000014243	ENSMUST00000108288	ENSRNOT00000057073	ENSMMUT00000015200	CR_ENSP00000248668	ENSCAFT00000008986	ENSECAT00000028829	ENSOCUT00000031097
ENST00000248706	ENSPTRT00000029931	CE_ENSP00000248706	ENSMUST00000051937	ENSRNOT00000002869	ENSMMUT00000024457	CR_ENSP00000248706	ENSCAFT00000003200	ENSECAT00000004281	ENSOCUT00000000718
ENST00000248846	ENSPTRT00000050130	CE_ENSMMUP00000018532	ENSMUST00000109353	ENSRNOT00000007954	ENSMMUT00000043890	CR_ENSP00000248846	ENSCAFT00000001073	ENSECAT00000029142	ENSOCUT00000008299
ENST00000248901	ENSPTRT00000026783	CE_ENSP00000248901	ENSMUST00000169640	ENSRNOT00000064072	ENSMMUT00000026508	CR_ENSP00000248901	ENSCAFT00000002351	ENSECAT00000026719	ENSOCUT00000026650
ENST00000248929	ENSPTRT00000026927	CE_ENSP00000248929	ENSMUST00000042506	ENSRNOT00000025382	ENSMMUT00000011366	CR_ENSP00000248929	ENSCAFT00000001820	ENSECAT00000024077	ENSOCUT00000012664
ENST00000248933	ENSPTRT00000047792	CE_ENSP00000248933	ENSMUST00000075387	ENSRNOT00000032193	ENSMMUT00000022579	CR_ENSMMUP00000021123	ENSCAFT00000018602	ENSECAT00000025486	ENSOCUT00000021685
ENST00000248935	ENSPTRT00000026462	CE_ENSP00000248935	ENSMUST00000001713	ENSRNOT00000001666	ENSMMUT00000047972	CR_ENSP00000248935	ENSCAFT00000022285	ENSECAT00000002830	ENSOCUT00000005058
ENST00000248958	ENSPTRT00000026373	CE_ENSP00000248958	ENSMUST00000023453	ENSRNOT00000002540	ENSMMUT00000026432	CR_ENSP00000248958	ENSCAFT00000024310	ENSECAT00000024204	ENSOCUT00000002627
ENST00000248975	ENSPTRT00000026687	CE_ENSP00000248975	ENSMUST00000019109	ENSRNOT00000024388	ENSMMUT00000013886	CR_ENSP00000248975	ENSCAFT00000021160	ENSECAT00000015362	ENSOCUT00000007087
ENST00000248996	ENSPTRT00000026404	CE_ENSP00000408718	ENSMUST00000037813	ENSRNOT00000001779	ENSMMUT00000002504	CR_ENSP00000408718	ENSCAFT00000021681	ENSECAT00000011780	ENSOCUT00000004909
ENST00000249014	ENSPTRT00000026791	CE_ENSP00000249014	ENSMUST00000059619	ENSRNOT00000011270	ENSMMUT00000004059	CR_ENSP00000249014	ENSCAFT00000002338	ENSECAT00000007128	ENSOCUT00000022658
ENST00000249016	ENSPTRT00000026934	CE_ENSP00000249016	ENSMUST00000057957	ENSRNOT00000025564	ENSMMUT00000024429	CR_ENSP00000249016	ENSCAFT00000001756	ENSECAT00000006547	ENSOCUT00000027293
ENST00000249064	ENSPTRT00000026544	CE_ENSP00000249064	ENSMUST00000020776	ENSRNOT00000015627	ENSMMUT00000010077	CR_ENSP00000249064	ENSCAFT00000018965	ENSECAT00000021738	ENSOCUT00000011318
ENST00000249075	ENSPTRT00000026606	CE_ENSP00000249075	ENSMUST00000066283	ENSRNOT00000009313	ENSMMUT00000007799	CR_ENSP00000249075	ENSCAFT00000019788	ENSECAT00000015807	ENSOCUT00000003765
ENST00000249299	ENSPTRT00000036341	CE_ENSP00000249299	ENSMUST00000056398	ENSRNOT00000011456	ENSMMUT00000022225	CR_ENSP00000249299	ENSCAFT00000026087	ENSECAT00000025767	ENSOCUT00000017357
ENST00000249356	ENSPTRT00000036290	CE_ENSP00000249356	ENSMUST00000015049	ENSRNOT00000005363	ENSMMUT00000016578	CR_ENSP00000249356	ENSCAFT00000036710	ENSECAT00000013011	ENSOCUT00000016365
ENST00000249373	ENSPTRT00000036459	CE_ENSP00000249373	ENSMUST00000001812	ENSRNOT00000011356	ENSMMUT00000016955	CR_ENSP00000249373	ENSCAFT00000002391	ENSECAT00000006042	ENSOCUT00000013178
ENST00000249389	ENSPTRT00000036429	CE_ENSP00000249389	ENSMUST00000080428	ENSRNOT00000009278	ENSMMUT00000013436	CR_ENSP00000249389	ENSCAFT00000002570	ENSECAT00000024917	ENSOCUT00000008170
ENST00000249396	ENSPTRT00000067242	CE_ENSMMUP00000031121	ENSMUST00000072965	ENSRNOT00000027384	ENSMMUT00000033256	CR_ENSMMUP00000031121	ENSCAFT00000009073	ENSECAT00000025162	ENSOCUT00000029999
ENST00000249442	ENSPTRT00000023476	CE_ENSP00000249442	ENSMUST00000028511	ENSRNOT00000002134	ENSMMUT00000014221	CR_ENSP00000249442	ENSCAFT00000038922	ENSECAT00000023961	ENSOCUT00000008757
ENST00000249501	ENSPTRT00000023468	CE_ENSP00000249501	ENSMUST00000061745	ENSRNOT00000002148	ENSMMUT00000033064	CR_ENSP00000249501	ENSCAFT00000021329	ENSECAT00000021893	ENSOCUT00000008964
ENST00000249700	ENSPTRT00000013060	CE_ENSP00000249700	ENSMUST00000064433	ENSRNOT00000014124	ENSMMUT00000024516	CR_ENSP00000249700	ENSCAFT00000024665	ENSECAT00000014081	ENSOCUT00000012983
ENST00000249749	ENSPTRT00000012788	CE_ENSP00000249749	ENSMUST00000102517	ENSRNOT00000018970	ENSMMUT00000020397	CR_ENSP00000249749	ENSCAFT00000014966	ENSECAT00000014007	ENSOCUT00000010754
ENST00000249750	ENSPTRT00000013132	CE_ENSP00000249750	ENSMUST00000034723	ENSRNOT00000021757	ENSMMUT00000027399	CR_ENSP00000249750	ENSCAFT00000026191	ENSECAT00000016096	ENSOCUT00000016946
ENST00000249776	ENSPTRT00000012756	CE_ENSP00000249776	ENSMUST00000134661	ENSRNOT00000012454	ENSMMUT00000017400	CR_ENSP00000249776	ENSCAFT00000014479	ENSECAT00000011140	ENSOCUT00000008356
ENST00000249822	ENSPTRT00000013080	CE_ENSP00000249822	ENSMUST00000169492	ENSRNOT00000030221	ENSMMUT00000011665	CR_ENSP00000249822	ENSCAFT00000025119	ENSECAT00000021502	ENSOCUT00000015486
ENST00000249887	ENSPTRT00000028768	CE_ENSP00000249887	ENSMUST00000076147	ENSRNOT00000015265	ENSMMUT00000000770	CR_ENSP00000249887	ENSCAFT00000010325	ENSECAT00000022479	ENSOCUT00000016556
ENST00000249923	ENSPTRT00000006398	CE_ENSP00000397873	ENSMUST00000033012	ENSRNOT00000016292	ENSMMUT00000023091	CR_ENSP00000397873	ENSCAFT00000013410	ENSECAT00000023797	ENSOCUT00000023392
ENST00000250003	ENSPTRT00000006442	CE_ENSMMUP00000008443	ENSMUST00000072514	ENSRNOT00000015109	ENSMMUT00000008979	CR_ENSP00000250003	ENSCAFT00000014416	ENSECAT00000002025	ENSOCUT00000027090
ENST00000250056	ENSPTRT00000015939	CE_ENSP00000250056	ENSMUST00000021164	ENSRNOT00000010975	ENSMMUT00000024963	CR_ENSP00000250056	ENSCAFT00000024525	ENSECAT00000006292	ENSOCUT00000002817
ENST00000250092	ENSPTRT00000016022	CE_ENSP00000250092	ENSMUST00000108654	ENSRNOT00000056918	ENSMMUT00000018950	CR_ENSP00000250092	ENSCAFT00000036024	ENSECAT00000002905	ENSOCUT00000010382
ENST00000250111	ENSPTRT00000016031	CE_ENSP00000250111	ENSMUST00000047889	ENSRNOT00000056934	ENSMMUT00000026705	CR_ENSP00000250111	ENSCAFT00000026453	ENSECAT00000008163	ENSOCUT00000002988
ENST00000250113	ENSPTRT00000016027	CE_ENSP00000250113	ENSMUST00000018909	ENSRNOT00000016163	ENSMMUT00000018971	CR_ENSP00000250113	ENSCAFT00000026425	ENSECAT00000007650	ENSOCUT00000010393
ENST00000250156	ENSPTRT00000059774	CE_ENSMMUP00000000835	ENSMUST00000018549	ENSRNOT00000030885	ENSMMUT00000000897	CR_ENSMMUP00000000835	ENSCAFT00000028320	ENSECAT00000027146	ENSOCUT00000026406
ENST00000250160	ENSPTRT00000038102	CE_ENSP00000250160	ENSMUST00000005255	ENSRNOT00000009673	ENSMMUT00000014239	CR_ENSP00000250160	ENSCAFT00000037307	ENSECAT00000027036	ENSOCUT00000016387
ENST00000250237	ENSPTRT00000019302	CE_ENSP00000250237	ENSMUST00000002902	ENSRNOT00000010030	ENSMMUT00000020577	CR_ENSP00000250237	ENSCAFT00000028020	ENSECAT00000015643	ENSOCUT00000021255
ENST00000250416	ENSPTRT00000011175	CE_ENSP00000250416	ENSMUST00000036126	ENSRNOT00000011840	ENSMMUT00000022837	CR_ENSP00000250416	ENSCAFT00000008669	ENSECAT00000005903	ENSOCUT00000028310
ENST00000250457	ENSPTRT00000011464	CE_ENSP00000250457	ENSMUST00000039516	ENSRNOT00000007219	ENSMMUT00000000057	CR_ENSP00000250457	ENSCAFT00000020927	ENSECAT00000005524	ENSOCUT00000008555
ENST00000250495	ENSPTRT00000011390	CE_ENSP00000250495	ENSMUST00000163750	ENSRNOT00000064916	ENSMMUT00000039982	CR_ENSP00000250495	ENSCAFT00000019203	ENSECAT00000020444	ENSOCUT00000002907
ENST00000250498	ENSPTRT00000011252	CE_ENSP00000250498	ENSMUST00000022781	ENSRNOT00000012233	ENSMMUT00000001196	CR_ENSP00000250498	ENSCAFT00000017708	ENSECAT00000000457	ENSOCUT00000014265
ENST00000250535	ENSPTRT00000031763	CE_ENSP00000250535	ENSMUST00000035804	ENSRNOT00000000172	ENSMMUT00000021430	CR_ENSP00000250535	ENSCAFT00000000329	ENSECAT00000013286	ENSOCUT00000000147
ENST00000250559	ENSPTRT00000009547	CE_ENSMMUP00000015009	ENSMUST00000064667	ENSRNOT00000009511	ENSMMUT00000016016	CR_ENSMMUP00000015009	ENSCAFT00000000651	ENSECAT00000005448	ENSOCUT00000005638
ENST00000250615	ENSPTRT00000017765	CE_ENSP00000250615	ENSMUST00000153476	ENSRNOT00000015221	ENSMMUT00000040995	CR_ENSP00000250615	ENSCAFT00000008185	ENSECAT00000024075	ENSOCUT00000014531
ENST00000250617	ENSPTRT00000049100	CE_ENSP00000250617	ENSMUST00000033468	ENSRNOT00000001158	ENSMMUT00000019339	CR_ENSP00000250617	ENSCAFT00000030108	ENSECAT00000013081	ENSOCUT00000021891
ENST00000250693	ENSPTRT00000006123	CE_ENSP00000250693	ENSMUST00000033300	ENSRNOT00000027427	ENSMMUT00000005595	CR_ENSP00000250693	ENSCAFT00000009456	ENSECAT00000015951	ENSOCUT00000021884
ENST00000250699	ENSPTRT00000006124	CE_ENSMMUP00000005269	ENSMUST00000084830	ENSRNOT00000027507	ENSMMUT00000005596	CR_ENSMMUP00000005269	ENSCAFT00000037858	ENSECAT00000016005	ENSOCUT00000007300
ENST00000250863	ENSPTRT00000027453	CE_ENSP00000250863	ENSMUST00000010736	ENSRNOT00000039512	ENSMMUT00000015909	CR_ENSP00000250863	ENSCAFT00000009460	ENSECAT00000011505	ENSOCUT00000012636
ENST00000251020	ENSPTRT00000014949	CE_ENSP00000251020	ENSMUST00000034090	ENSRNOT00000018629	ENSMMUT00000024181	CR_ENSP00000251020	ENSCAFT00000015496	ENSECAT00000011720	ENSOCUT00000002977
ENST00000251038	ENSPTRT00000012139	CE_ENSP00000251038	ENSMUST00000110105	ENSRNOT00000040440	ENSMMUT00000006504	CR_ENSP00000251038	ENSCAFT00000027612	ENSECAT00000014389	ENSOCUT00000015505
ENST00000251047	ENSPTRT00000018453	CE_ENSP00000251047	ENSMUST00000048260	ENSRNOT00000032047	ENSMMUT00000010607	CR_ENSP00000251047	ENSCAFT00000000153	ENSECAT00000022147	ENSOCUT00000029371
ENST00000251089	ENSPTRT00000012052	CE_ENSP00000251089	ENSMUST00000021682	ENSRNOT00000014635	ENSMMUT00000026080	CR_ENSP00000251089	ENSCAFT00000027161	ENSECAT00000025264	ENSOCUT00000009534
ENST00000251102	ENSPTRT00000015067	CE_ENSP00000251102	ENSMUST00000119870	ENSRNOT00000061321	ENSMMUT00000025775	CR_ENSP00000251102	ENSCAFT00000013650	ENSECAT00000014908	ENSOCUT00000010552
ENST00000251108	ENSPTRT00000010789	CE_ENSP00000251108	ENSMUST00000167100	ENSRNOT00000016416	ENSMMUT00000018904	CR_ENSP00000251108	ENSCAFT00000007126	ENSECAT00000022105	ENSOCUT00000024564
ENST00000251127	ENSPTRT00000011028	CE_ENSP00000251127	ENSMUST00000000201	ENSRNOT00000057404	ENSMMUT00000022287	CR_ENSP00000251127	ENSCAFT00000009534	ENSECAT00000019071	ENSOCUT00000008800
ENST00000251166	ENSPTRT00000014223	CE_ENSMMUP00000008558	ENSMUST00000038552	ENSRNOT00000006067	ENSMMUT00000009109	CR_ENSP00000251166	ENSCAFT00000030509	ENSECAT00000014018	ENSOCUT00000000195
ENST00000251170	ENSPTRT00000014253	CE_ENSP00000251170	ENSMUST00000165810	ENSRNOT00000061253	ENSMMUT00000025354	CR_ENSP00000251170	ENSCAFT00000030381	ENSECAT00000012870	ENSOCUT00000031559
ENST00000251241	ENSPTRT00000017364	CE_ENSMMUP00000029032	ENSMUST00000018569	ENSRNOT00000006926	ENSMMUT00000031016	CR_ENSP00000251241	ENSCAFT00000027962	ENSECAT00000019732	ENSOCUT00000003741
ENST00000251250	ENSPTRT00000013025	CE_ENSP00000251250	ENSMUST00000110437	ENSRNOT00000012966	ENSMMUT00000040599	CR_ENSP00000251250	ENSCAFT00000023687	ENSECAT00000012768	ENSOCUT00000016782
ENST00000251268	ENSPTRT00000020538	CE_ENSP00000251268	ENSMUST00000128119	ENSRNOT00000027831	ENSMMUT00000020945	CR_ENSP00000251268	ENSCAFT00000007776	ENSECAT00000020718	ENSOCUT00000021251
ENST00000251312	ENSPTRT00000048959	CE_ENSP00000251312	ENSMUST00000047560	ENSRNOT00000030841	ENSMMUT00000000896	CR_ENSP00000251312	ENSCAFT00000028312	ENSECAT00000027093	ENSOCUT00000024963
ENST00000251343	ENSPTRT00000011415	CE_ENSP00000251343	ENSMUST00000022831	ENSRNOT00000027802	ENSMMUT00000013276	CR_ENSP00000251343	ENSCAFT00000019723	ENSECAT00000022864	ENSOCUT00000002146
ENST00000251363	ENSPTRT00000019148	CE_ENSP00000251363	ENSMUST00000008350	ENSRNOT00000001418	ENSMMUT00000015628	CR_ENSMMUP00000014637	ENSCAFT00000029355	ENSECAT00000000448	ENSOCUT00000005369
ENST00000251496	ENSPTRT00000029754	CE_ENSP00000251496	ENSMUST00000117396	ENSRNOT00000058838	ENSMMUT00000025383	CR_ENSP00000251496	ENSCAFT00000026415	ENSECAT00000008064	ENSOCUT00000006795
ENST00000251582	ENSPTRT00000032567	CE_ENSP00000251582	ENSMUST00000040523	ENSRNOT00000004820	ENSMMUT00000003541	CR_ENSP00000251582	ENSCAFT00000000511	ENSECAT00000017505	ENSOCUT00000030797
ENST00000251607	ENSPTRT00000027239	CE_ENSMMUP00000023635	ENSMUST00000113249	ENSRNOT00000008526	ENSMMUT00000025264	CR_ENSMMUP00000023635	ENSCAFT00000009663	ENSECAT00000015051	ENSOCUT00000008578
ENST00000251630	ENSPTRT00000037093	CE_ENSP00000251630	ENSMUST00000034004	ENSRNOT00000014623	ENSMMUT00000001624	CR_ENSP00000251630	ENSCAFT00000011162	ENSECAT00000023087	ENSOCUT00000005211
ENST00000251636	ENSPTRT00000031298	CE_ENSP00000251636	ENSMUST00000038574	ENSRNOT00000013854	ENSMMUT00000014521	CR_ENSP00000251636	ENSCAFT00000010821	ENSECAT00000026289	ENSOCUT00000031903
ENST00000251642	ENSPTRT00000016914	CE_ENSP00000251642	ENSMUST00000017974	ENSRNOT00000024718	ENSMMUT00000020699	CR_ENSP00000251642	ENSCAFT00000024900	ENSECAT00000012002	ENSOCUT00000013276
ENST00000251643	ENSPTRT00000016823	CE_ENSP00000251643	ENSMUST00000017741	ENSRNOT00000016337	ENSMMUT00000002114	CR_ENSP00000251643	ENSCAFT00000025387	ENSECAT00000020189	ENSOCUT00000017683
ENST00000251691	ENSPTRT00000034439	CE_ENSP00000251691	ENSMUST00000019999	ENSRNOT00000015927	ENSMMUT00000027991	CR_ENSP00000251691	ENSCAFT00000000423	ENSECAT00000011598	ENSOCUT00000004762
ENST00000251775	ENSPTRT00000028615	CE_ENSMMUP00000014539	ENSMUST00000023502	ENSRNOT00000002432	ENSMMUT00000015524	CR_ENSP00000251775	ENSCAFT00000020093	ENSECAT00000009246	ENSOCUT00000015444
ENST00000251808	ENSPTRT00000037892	CE_ENSP00000379261	ENSMUST00000022895	ENSRNOT00000009337	ENSMMUT00000029523	CR_ENSP00000379261	ENSCAFT00000000905	ENSECAT00000014706	ENSOCUT00000028567
ENST00000251864	ENSPTRT00000005647	CE_ENSP00000251864	ENSMUST00000111606	ENSRNOT00000023024	ENSMMUT00000031682	CR_ENSP00000251864	ENSCAFT00000017934	ENSECAT00000010570	ENSOCUT00000026529
ENST00000251871	ENSPTRT00000007794	CE_ENSP00000251871	ENSMUST00000034411	ENSRNOT00000014435	ENSMMUT00000019098	CR_ENSP00000251871	ENSCAFT00000006758	ENSECAT00000011963	ENSOCUT00000012818
ENST00000251900	ENSPTRT00000040261	CE_ENSP00000251900	ENSMUST00000077375	ENSRNOT00000031195	ENSMMUT00000007173	CR_ENSP00000251900	ENSCAFT00000020307	ENSECAT00000023562	ENSOCUT00000007353
ENST00000251968	ENSPTRT00000006464	CE_ENSP00000251968	ENSMUST00000014546	ENSRNOT00000018194	ENSMMUT00000020492	CR_ENSP00000251968	ENSCAFT00000014809	ENSECAT00000006044	ENSOCUT00000013939
ENST00000251993	ENSPTRT00000063844	CE_ENSP00000379397	ENSMUST00000143585	ENSRNOT00000042070	ENSMMUT00000005866	CR_ENSP00000379397	ENSCAFT00000001331	ENSECAT00000024700	ENSOCUT00000001885
ENST00000252011	ENSPTRT00000059069	CE_ENSMMUP00000004508	ENSMUST00000109478	ENSRNOT00000068625	ENSMMUT00000004782	CR_ENSMMUP00000004508	ENSCAFT00000014378	ENSECAT00000015014	ENSOCUT00000009421
ENST00000252015	ENSPTRT00000024955	CE_ENSP00000252015	ENSMUST00000041059	ENSRNOT00000026091	ENSMMUT00000000342	CR_ENSP00000252015	ENSCAFT00000012642	ENSECAT00000020432	ENSOCUT00000013125
ENST00000252032	ENSPTRT00000024505	CE_ENSP00000252032	ENSMUST00000044766	ENSRNOT00000028842	ENSMMUT00000024562	CR_ENSP00000252032	ENSCAFT00000010311	ENSECAT00000019252	ENSOCUT00000004095
ENST00000252037	ENSPTRT00000035622	CE_ENSP00000252037	ENSMUST00000044972	ENSRNOT00000001971	ENSMMUT00000010760	CR_ENSP00000252037	ENSCAFT00000020922	ENSECAT00000019045	ENSOCUT00000030857
ENST00000252050	ENSPTRT00000033638	CE_ENSP00000346490	ENSMUST00000066026	ENSRNOT00000028786	ENSMMUT00000007645	CR_ENSP00000346490	ENSCAFT00000002890	ENSECAT00000012837	ENSOCUT00000002911
ENST00000252100	ENSPTRT00000032050	CE_ENSMMUP00000023984	ENSMUST00000007046	ENSRNOT00000038066	ENSMMUT00000025637	CR_ENSP00000252100	ENSCAFT00000009439	ENSECAT00000024796	ENSOCUT00000004233
ENST00000252102	ENSPTRT00000032051	CE_ENSP00000252102	ENSMUST00000014438	ENSRNOT00000023811	ENSMMUT00000013975	CR_ENSP00000252102	ENSCAFT00000009447	ENSECAT00000024714	ENSOCUT00000004236
ENST00000252137	ENSPTRT00000026248	CE_ENSP00000252137	ENSMUST00000003621	ENSRNOT00000000308	ENSMMUT00000024449	CR_ENSP00000252137	ENSCAFT00000023499	ENSECAT00000015346	ENSOCUT00000007030
ENST00000252245	ENSPTRT00000009181	CE_ENSP00000252245	ENSMUST00000042957	ENSRNOT00000012640	ENSMMUT00000025608	CR_ENSP00000252245	ENSCAFT00000011617	ENSECAT00000010644	ENSOCUT00000002625
ENST00000252268	ENSPTRT00000007238	CE_ENSP00000252268	ENSMUST00000118623	ENSRNOT00000028363	ENSMMUT00000017256	CR_ENSP00000252268	ENSCAFT00000021664	ENSECAT00000003581	ENSOCUT00000030061
ENST00000252444	ENSPTRT00000019326	CE_ENSP00000252444	ENSMUST00000034713	ENSRNOT00000013496	ENSMMUT00000005117	CR_ENSP00000252444	ENSCAFT00000027791	ENSECAT00000021336	ENSOCUT00000000653
ENST00000252463	ENSPTRT00000014169	CE_ENSP00000252463	ENSMUST00000095595	ENSRNOT00000036563	ENSMMUT00000013239	CR_ENSP00000252463	ENSCAFT00000030620	ENSECAT00000010456	ENSOCUT00000025647
ENST00000252505	ENSPTRT00000021656	CE_ENSMMUP00000006165	ENSMUST00000020965	ENSRNOT00000011048	ENSMMUT00000006554	CR_ENSMMUP00000006165	ENSCAFT00000005258	ENSECAT00000014848	ENSOCUT00000016095
ENST00000252506	ENSPTRT00000039018	CE_ENSP00000252506	ENSMUST00000021903	ENSRNOT00000018252	ENSMMUT00000009529	CR_ENSP00000252506	ENSCAFT00000003425	ENSECAT00000025158	ENSOCUT00000013293
ENST00000252519	ENSPTRT00000040219	CE_ENSP00000252519	ENSMUST00000112271	ENSRNOT00000045474	ENSMMUT00000019724	CR_ENSP00000252519	ENSCAFT00000019262	ENSECAT00000002458	ENSOCUT00000017784
ENST00000252530	ENSPTRT00000020250	CE_ENSP00000252530	ENSMUST00000164589	ENSRNOT00000056964	ENSMMUT00000028809	CR_ENSP00000252530	ENSCAFT00000009547	ENSECAT00000022748	ENSOCUT00000029607
ENST00000252655	ENSPTRT00000034621	CE_ENSMMUP00000026312	ENSMUST00000024572	ENSRNOT00000067916	ENSMMUT00000028124	CR_ENSMMUP00000026312	ENSCAFT00000001027	ENSECAT00000015008	ENSOCUT00000007210
ENST00000252677	ENSPTRT00000040715	CE_ENSP00000252677	ENSMUST00000024049	ENSRNOT00000003989	ENSMMUT00000024410	CR_ENSP00000252677	ENSCAFT00000025442	ENSECAT00000024874	ENSOCUT00000001641
ENST00000252723	ENSPTRT00000036117	CE_ENSMMUP00000030108	ENSMUST00000031723	ENSRNOT00000001914	ENSMMUT00000032183	CR_ENSMMUP00000030108	ENSCAFT00000022549	ENSECAT00000011172	ENSOCUT00000005397
ENST00000252725	ENSPTRT00000036000	CE_ENSP00000389631	ENSMUST00000085679	ENSRNOT00000001315	ENSMMUT00000002058	CR_ENSP00000389631	ENSCAFT00000023944	ENSECAT00000027002	ENSOCUT00000024276
ENST00000252729	ENSPTRT00000021294	CE_ENSP00000252729	ENSMUST00000108647	ENSRNOT00000019211	ENSMMUT00000000425	CR_ENSP00000252729	ENSCAFT00000004269	ENSECAT00000028919	ENSOCUT00000000795
ENST00000252804	ENSPTRT00000021645	CE_ENSMMUP00000036781	ENSMUST00000122328	ENSRNOT00000006122	ENSMMUT00000043794	CR_ENSP00000252804	ENSCAFT00000005177	ENSECAT00000021391	ENSOCUT00000022808
ENST00000252891	ENSPTRT00000020419	CE_ENSP00000252891	ENSMUST00000079258	ENSRNOT00000057213	ENSMMUT00000005998	CR_ENSP00000252891	ENSCAFT00000008245	ENSECAT00000018398	ENSOCUT00000009794
ENST00000252934	ENSPTRT00000056819	CE_ENSP00000379332	ENSMUST00000163242	ENSRNOT00000021071	ENSMMUT00000012517	CR_ENSMMUP00000011739	ENSCAFT00000001236	ENSECAT00000007450	ENSOCUT00000007249
ENST00000252939	ENSPTRT00000005886	CE_ENSP00000252939	ENSMUST00000026541	ENSRNOT00000024765	ENSMMUT00000032419	CR_ENSP00000252939	ENSCAFT00000021300	ENSECAT00000018616	ENSOCUT00000022863
ENST00000252992	ENSPTRT00000044568	CE_ENSP00000252992	ENSMUST00000040271	ENSRNOT00000021820	ENSMMUT00000000928	CR_ENSP00000252992	ENSCAFT00000020016	ENSECAT00000014452	ENSOCUT00000016918
ENST00000253023	ENSPTRT00000055873	CE_ENSP00000253023	ENSMUST00000005714	ENSRNOT00000031007	ENSMMUT00000031833	CR_ENSP00000253023	ENSCAFT00000003680	ENSECAT00000014098	ENSOCUT00000016621
ENST00000253024	ENSPTRT00000021614	CE_ENSP00000253024	ENSMUST00000005705	ENSRNOT00000029996	ENSMMUT00000028190	CR_ENSP00000253024	ENSCAFT00000003688	ENSECAT00000011246	ENSOCUT00000016613
ENST00000253031	ENSPTRT00000019313	CE_ENSP00000377144	ENSMUST00000034700	ENSRNOT00000012138	ENSMMUT00000038751	CR_ENSP00000377144	ENSCAFT00000027930	ENSECAT00000013296	ENSOCUT00000003380
ENST00000253054	ENSPTRT00000020311	CE_ENSP00000253054	ENSMUST00000108292	ENSRNOT00000026891	ENSMMUT00000019301	CR_ENSP00000253054	ENSCAFT00000008981	ENSECAT00000010710	ENSOCUT00000026456
ENST00000253063	ENSPTRT00000000838	CE_ENSP00000253063	ENSMUST00000030724	ENSRNOT00000067455	ENSMMUT00000028099	CR_ENSP00000253063	ENSCAFT00000018830	ENSECAT00000003664	ENSOCUT00000025225
ENST00000253079	ENSPTRT00000010256	CE_ENSP00000253079	ENSMUST00000094320	ENSRNOT00000057814	ENSMMUT00000024044	CR_ENSP00000253079	ENSCAFT00000012488	ENSECAT00000000514	ENSOCUT00000002258
ENST00000253083	ENSPTRT00000010258	CE_ENSP00000253083	ENSMUST00000000939	ENSRNOT00000001461	ENSMMUT00000021340	CR_ENSMMUP00000019958	ENSCAFT00000012451	ENSECAT00000010108	ENSOCUT00000027956
ENST00000253110	ENSPTRT00000019246	CE_ENSP00000253110	ENSMUST00000043911	ENSRNOT00000027949	ENSMMUT00000038779	CR_ENSP00000253110	ENSCAFT00000028442	ENSECAT00000026938	ENSOCUT00000004725
ENST00000253159	ENSPTRT00000018568	CE_ENSP00000253159	ENSMUST00000171071	ENSRNOT00000022086	ENSMMUT00000015865	CR_ENSP00000253159	ENSCAFT00000000028	ENSECAT00000006376	ENSOCUT00000009385
ENST00000253188	ENSPTRT00000019999	CE_ENSP00000253188	ENSMUST00000001854	ENSRNOT00000015205	ENSMMUT00000032199	CR_ENSP00000253188	ENSCAFT00000011905	ENSECAT00000015899	ENSOCUT00000009441
ENST00000253193	ENSPTRT00000019998	CE_ENSMMUP00000030121	ENSMUST00000122409	ENSRNOT00000067827	ENSMMUT00000032197	CR_ENSP00000253193	ENSCAFT00000011915	ENSECAT00000010736	ENSOCUT00000009438
ENST00000253233	ENSPTRT00000010283	CE_ENSP00000390647	ENSMUST00000077376	ENSRNOT00000001421	ENSMMUT00000045412	CR_ENSP00000390647	ENSCAFT00000012030	ENSECAT00000000887	ENSOCUT00000011884
ENST00000253237	ENSPTRT00000020881	CE_ENSP00000253237	ENSMUST00000131384	ENSRNOT00000028594	ENSMMUT00000002518	CR_ENSP00000253237	ENSCAFT00000006420	ENSECAT00000021016	ENSOCUT00000011603
ENST00000253270	ENSPTRT00000039111	CE_ENSMMUP00000010482	ENSMUST00000099441	ENSRNOT00000036212	ENSMMUT00000011180	CR_ENSP00000253270	ENSCAFT00000001882	ENSECAT00000010553	ENSOCUT00000008540
ENST00000253329	ENSPTRT00000034511	CE_ENSP00000253329	ENSMUST00000015901	ENSRNOT00000021437	ENSMMUT00000032458	CR_ENSP00000253329	ENSCAFT00000000593	ENSECAT00000023495	ENSOCUT00000007698
ENST00000253363	ENSPTRT00000024998	CE_ENSP00000253363	ENSMUST00000109587	ENSRNOT00000026964	ENSMMUT00000016253	CR_ENSP00000253363	ENSCAFT00000013241	ENSECAT00000014472	ENSOCUT00000025510
ENST00000253382	ENSPTRT00000024949	CE_ENSMMUP00000023582	ENSMUST00000103142	ENSRNOT00000067431	ENSMMUT00000025206	CR_ENSMMUP00000023582	ENSCAFT00000012254	ENSECAT00000018074	ENSOCUT00000002263
ENST00000253401	ENSPTRT00000042835	CE_ENSMMUP00000021335	ENSMUST00000113884	ENSRNOT00000037863	ENSMMUT00000022809	CR_ENSMMUP00000021335	ENSCAFT00000026204	ENSECAT00000015913	ENSOCUT00000011266
ENST00000253408	ENSPTRT00000017063	CE_ENSP00000366189	ENSMUST00000067444	ENSRNOT00000065277	ENSMMUT00000018395	CR_ENSP00000366189	ENSCAFT00000022175	ENSECAT00000010816	ENSOCUT00000006893
ENST00000253410	ENSPTRT00000017059	CE_ENSP00000253410	ENSMUST00000107073	ENSRNOT00000003765	ENSMMUT00000018386	CR_ENSP00000253410	ENSCAFT00000022367	ENSECAT00000024819	ENSOCUT00000006870
ENST00000253413	ENSPTRT00000026216	CE_ENSMMUP00000037337	ENSMUST00000019354	ENSRNOT00000016495	ENSMMUT00000044322	CR_ENSMMUP00000037337	ENSCAFT00000025632	ENSECAT00000017554	ENSOCUT00000006961
ENST00000253452	ENSPTRT00000015543	CE_ENSMMUP00000008898	ENSMUST00000034276	ENSRNOT00000024033	ENSMMUT00000009465	CR_ENSMMUP00000008898	ENSCAFT00000031692	ENSECAT00000012285	ENSOCUT00000001734
ENST00000253457	ENSPTRT00000015542	CE_ENSP00000253457	ENSMUST00000034277	ENSRNOT00000023855	ENSMMUT00000009464	CR_ENSP00000253457	ENSCAFT00000031694	ENSECAT00000003745	ENSOCUT00000011232
ENST00000253458	ENSPTRT00000015538	CE_ENSP00000415544	ENSMUST00000034279	ENSRNOT00000023607	ENSMMUT00000028969	CR_ENSP00000415544	ENSCAFT00000031711	ENSECAT00000024133	ENSOCUT00000010579
ENST00000253462	ENSPTRT00000015539	CE_ENSMMUP00000027110	ENSMUST00000034278	ENSRNOT00000023709	ENSMMUT00000028973	CR_ENSMMUP00000027110	ENSCAFT00000031699	ENSECAT00000026008	ENSOCUT00000024852
ENST00000253496	ENSPTRT00000032505	CE_ENSP00000253496	ENSMUST00000021948	ENSRNOT00000020445	ENSMMUT00000027845	CR_ENSP00000253496	ENSCAFT00000025831	ENSECAT00000011292	ENSOCUT00000002791
ENST00000253577	ENSPTRT00000042302	CE_ENSP00000253577	ENSMUST00000033695	ENSRNOT00000003739	ENSMMUT00000021913	CR_ENSP00000253577	ENSCAFT00000027270	ENSECAT00000001168	ENSOCUT00000016852
ENST00000253686	ENSPTRT00000027421	CE_ENSP00000253686	ENSMUST00000140438	ENSRNOT00000014933	ENSMMUT00000007265	CR_ENSP00000253686	ENSCAFT00000007371	ENSECAT00000022128	ENSOCUT00000006981
ENST00000253693	ENSPTRT00000027425	CE_ENSP00000253693	ENSMUST00000022451	ENSRNOT00000026323	ENSMMUT00000009320	CR_ENSP00000253693	ENSCAFT00000009729	ENSECAT00000006254	ENSOCUT00000007288
ENST00000253699	ENSPTRT00000027422	CE_ENSP00000253699	ENSMUST00000014694	ENSRNOT00000015602	ENSMMUT00000007266	CR_ENSP00000253699	ENSCAFT00000007386	ENSECAT00000022971	ENSOCUT00000006986
ENST00000253719	ENSPTRT00000021086	CE_ENSMMUP00000023897	ENSMUST00000002274	ENSRNOT00000026992	ENSMMUT00000025539	CR_ENSMMUP00000023897	ENSCAFT00000005351	ENSECAT00000016816	ENSOCUT00000023413
ENST00000253727	ENSPTRT00000006697	CE_ENSMMUP00000031505	ENSMUST00000073488	ENSRNOT00000026862	ENSMMUT00000038404	CR_ENSP00000253727	ENSCAFT00000005346	ENSECAT00000022344	ENSOCUT00000002097
ENST00000253778	ENSPTRT00000032603	CE_ENSP00000253778	ENSMUST00000020629	ENSRNOT00000003770	ENSMMUT00000002443	CR_ENSP00000253778	ENSCAFT00000000718	ENSECAT00000010051	ENSOCUT00000016594
ENST00000253788	ENSPTRT00000016973	CE_ENSP00000253788	ENSMUST00000097682	ENSRNOT00000028060	ENSMMUT00000011307	CR_ENSP00000253788	ENSCAFT00000023219	ENSECAT00000007512	ENSOCUT00000027169
ENST00000253796	ENSPTRT00000016954	CE_ENSP00000400664	ENSMUST00000129680	ENSRNOT00000027698	ENSMMUT00000003036	CR_ENSP00000400664	ENSCAFT00000023490	ENSECAT00000007406	ENSOCUT00000026410
ENST00000253811	ENSPTRT00000065483	CE_ENSP00000253811	ENSMUST00000025337	ENSRNOT00000026785	ENSMMUT00000040955	CR_ENSP00000253811	ENSCAFT00000009962	ENSECAT00000023203	ENSOCUT00000004972
ENST00000253814	ENSPTRT00000032119	CE_ENSP00000253814	ENSMUST00000025293	ENSRNOT00000018499	ENSMMUT00000023585	CR_ENSP00000253814	ENSCAFT00000010100	ENSECAT00000023429	ENSOCUT00000030411
ENST00000253925	ENSPTRT00000007465	CE_ENSP00000253925	ENSMUST00000168134	ENSRNOT00000063785	ENSMMUT00000018628	CR_ENSP00000253925	ENSCAFT00000016827	ENSECAT00000028865	ENSOCUT00000021093
ENST00000254029	ENSPTRT00000068141	CE_ENSMMUP00000040858	ENSMUST00000035766	ENSRNOT00000040742	ENSMMUT00000047830	CR_ENSMMUP00000040858	ENSCAFT00000029059	ENSECAT00000013036	ENSOCUT00000013624
ENST00000254090	ENSPTRT00000002269	CE_ENSP00000254090	ENSMUST00000107050	ENSRNOT00000024423	ENSMMUT00000000703	CR_ENSP00000254090	ENSCAFT00000017328	ENSECAT00000029016	ENSOCUT00000009329
ENST00000254101	ENSPTRT00000002268	CE_ENSP00000254101	ENSMUST00000045743	ENSRNOT00000063783	ENSMMUT00000017114	CR_ENSP00000254101	ENSCAFT00000017278	ENSECAT00000022270	ENSOCUT00000009324
ENST00000254122	ENSPTRT00000006527	CE_ENSP00000416606	ENSMUST00000028533	ENSRNOT00000006512	ENSMMUT00000026546	CR_ENSP00000416606	ENSCAFT00000016385	ENSECAT00000020310	ENSOCUT00000023790
ENST00000254190	ENSPTRT00000013844	CE_ENSP00000254190	ENSMUST00000036372	ENSRNOT00000016939	ENSMMUT00000016555	CR_ENSP00000254190	ENSCAFT00000016812	ENSECAT00000011271	ENSOCUT00000012011
ENST00000254193	ENSPTRT00000044747	CE_ENSP00000254193	ENSMUST00000153609	ENSRNOT00000016758	ENSMMUT00000016567	CR_ENSP00000254193	ENSCAFT00000016796	ENSECAT00000021045	ENSOCUT00000017416
ENST00000254227	ENSPTRT00000000781	CE_ENSP00000254227	ENSMUST00000042706	ENSRNOT00000009683	ENSMMUT00000014383	CR_ENSP00000254227	ENSCAFT00000019466	ENSECAT00000007206	ENSOCUT00000006414
ENST00000254250	ENSPTRT00000037453	CE_ENSP00000254250	ENSMUST00000036807	ENSRNOT00000019026	ENSMMUT00000000235	CR_ENSP00000254250	ENSCAFT00000008714	ENSECAT00000000014	ENSOCUT00000001388
ENST00000254260	ENSPTRT00000019991	CE_ENSP00000402244	ENSMUST00000032705	ENSRNOT00000016148	ENSMMUT00000038586	CR_ENSP00000254260	ENSCAFT00000011953	ENSECAT00000011062	ENSOCUT00000015893
ENST00000254262	ENSPTRT00000019987	CE_ENSP00000254262	ENSMUST00000032704	ENSRNOT00000033396	ENSMMUT00000025207	CR_ENSP00000254262	ENSCAFT00000011956	ENSECAT00000008931	ENSOCUT00000015878
ENST00000254286	ENSPTRT00000011703	CE_ENSP00000254286	ENSMUST00000021479	ENSRNOT00000010300	ENSMMUT00000004962	CR_ENSP00000254286	ENSCAFT00000024246	ENSECAT00000020367	ENSOCUT00000003356
ENST00000254301	ENSPTRT00000011668	CE_ENSP00000254301	ENSMUST00000142734	ENSRNOT00000014216	ENSMMUT00000005040	CR_ENSP00000254301	ENSCAFT00000023813	ENSECAT00000006682	ENSOCUT00000002920
ENST00000254325	ENSPTRT00000019499	CE_ENSP00000254325	ENSMUST00000005600	ENSRNOT00000008104	ENSMMUT00000026664	CR_ENSP00000254325	ENSCAFT00000026160	ENSECAT00000017414	ENSOCUT00000029739
ENST00000254351	ENSPTRT00000021780	CE_ENSP00000370542	ENSMUST00000020911	ENSRNOT00000008582	ENSMMUT00000043737	CR_ENSP00000370542	ENSCAFT00000006168	ENSECAT00000015437	ENSOCUT00000026937
ENST00000254436	ENSPTRT00000006146	CE_ENSMMUP00000036861	ENSMUST00000033264	ENSRNOT00000024992	ENSMMUT00000043874	CR_ENSMMUP00000036861	ENSCAFT00000009720	ENSECAT00000006616	ENSOCUT00000031029
ENST00000254442	ENSPTRT00000018426	CE_ENSP00000254442	ENSMUST00000072726	ENSRNOT00000025316	ENSMMUT00000018117	CR_ENSP00000254442	ENSCAFT00000000221	ENSECAT00000028963	ENSOCUT00000026373
ENST00000254457	ENSPTRT00000016670	CE_ENSMMUP00000034710	ENSMUST00000018842	ENSRNOT00000003799	ENSMMUT00000041689	CR_ENSP00000254457	ENSCAFT00000028326	ENSECAT00000002196	ENSOCUT00000021010
ENST00000254466	ENSPTRT00000016626	CE_ENSP00000254466	ENSMUST00000052521	ENSRNOT00000034322	ENSMMUT00000018440	CR_ENSP00000254466	ENSCAFT00000028896	ENSECAT00000007760	ENSOCUT00000004080
ENST00000254488	ENSPTRT00000047518	CE_ENSP00000254488	ENSMUST00000032451	ENSRNOT00000008342	ENSMMUT00000008277	CR_ENSP00000254488	ENSCAFT00000008108	ENSECAT00000007156	ENSOCUT00000001628
ENST00000254508	ENSPTRT00000027394	CE_ENSP00000254508	ENSMUST00000032179	ENSRNOT00000008888	ENSMMUT00000022467	CR_ENSP00000254508	ENSCAFT00000007053	ENSECAT00000010083	ENSOCUT00000014245
ENST00000254521	ENSPTRT00000004514	CE_ENSP00000254521	ENSMUST00000111353	ENSRNOT00000003812	ENSMMUT00000013042	CR_ENSP00000254521	ENSCAFT00000020975	ENSECAT00000026988	ENSOCUT00000029059
ENST00000254528	ENSPTRT00000018065	CE_ENSP00000254528	ENSMUST00000024849	ENSRNOT00000056272	ENSMMUT00000024678	CR_ENSP00000254528	ENSCAFT00000029258	ENSECAT00000026568	ENSOCUT00000002555
ENST00000254584	ENSPTRT00000006252	CE_ENSP00000254584	ENSMUST00000131446	ENSRNOT00000025159	ENSMMUT00000010822	CR_ENSP00000254584	ENSCAFT00000010434	ENSECAT00000021209	ENSOCUT00000016945
ENST00000254605	ENSPTRT00000006259	CE_ENSP00000254605	ENSMUST00000098148	ENSRNOT00000025651	ENSMMUT00000010839	CR_ENSP00000254605	ENSCAFT00000038536	ENSECAT00000006817	ENSOCUT00000026074
ENST00000254624	ENSPTRT00000021826	CE_ENSMMUP00000016487	ENSMUST00000173858	ENSRNOT00000045357	ENSMMUT00000017606	CR_ENSMMUP00000016487	ENSCAFT00000001677	ENSECAT00000016194	ENSOCUT00000009299
ENST00000254630	ENSPTRT00000049493	CE_ENSMMUP00000020795	ENSMUST00000082094	ENSRNOT00000012622	ENSMMUT00000022226	CR_ENSMMUP00000020795	ENSCAFT00000012138	ENSECAT00000022412	ENSOCUT00000021147
ENST00000254654	ENSPTRT00000024275	CE_ENSP00000254654	ENSMUST00000027534	ENSRNOT00000027295	ENSMMUT00000026584	CR_ENSP00000254654	ENSCAFT00000019710	ENSECAT00000026603	ENSOCUT00000017441
ENST00000254657	ENSPTRT00000045293	CE_ENSP00000254657	ENSMUST00000164778	ENSRNOT00000027506	ENSMMUT00000026617	CR_ENSP00000254657	ENSCAFT00000019727	ENSECAT00000014506	ENSOCUT00000000216
ENST00000254663	ENSPTRT00000024264	CE_ENSP00000254663	ENSMUST00000027532	ENSRNOT00000027220	ENSMMUT00000025993	CR_ENSP00000254663	ENSCAFT00000019653	ENSECAT00000012861	ENSOCUT00000002775
ENST00000254695	ENSPTRT00000015783	CE_ENSP00000254695	ENSMUST00000102521	ENSRNOT00000042954	ENSMMUT00000032354	CR_ENSP00000254695	ENSCAFT00000030676	ENSECAT00000022034	ENSOCUT00000000201
ENST00000254719	ENSPTRT00000015751	CE_ENSP00000254719	ENSMUST00000000767	ENSRNOT00000004229	ENSMMUT00000016260	CR_ENSP00000254719	ENSCAFT00000030557	ENSECAT00000025787	ENSOCUT00000001508
ENST00000254722	ENSPTRT00000015749	CE_ENSP00000254722	ENSMUST00000000769	ENSRNOT00000004313	ENSMMUT00000031214	CR_ENSP00000254722	ENSCAFT00000030543	ENSECAT00000023951	ENSOCUT00000000092
ENST00000254730	ENSPTRT00000028668	CE_ENSP00000254730	ENSMUST00000165242	ENSRNOT00000017323	ENSMMUT00000026235	CR_ENSP00000254730	ENSCAFT00000006624	ENSECAT00000017378	ENSOCUT00000016516
ENST00000254759	ENSPTRT00000034079	CE_ENSMMUP00000007795	ENSMUST00000029909	ENSRNOT00000013384	ENSMMUT00000008293	CR_ENSMMUP00000007795	ENSCAFT00000005578	ENSECAT00000017837	ENSOCUT00000000985
ENST00000254770	ENSPTRT00000035484	CE_ENSP00000254770	ENSMUST00000072954	ENSRNOT00000008948	ENSMMUT00000006489	CR_ENSP00000254770	ENSCAFT00000005584	ENSECAT00000024482	ENSOCUT00000002094
ENST00000254799	ENSPTRT00000030054	CE_ENSMMUP00000035108	ENSMUST00000078945	ENSRNOT00000065436	ENSMMUT00000042110	CR_ENSP00000254799	ENSCAFT00000004672	ENSECAT00000026066	ENSOCUT00000010028
ENST00000254803	ENSPTRT00000060189	CE_ENSP00000254803	ENSMUST00000090413	ENSRNOT00000004787	ENSMMUT00000019968	CR_ENSP00000254803	ENSCAFT00000004662	ENSECAT00000005310	ENSOCUT00000010000
ENST00000254816	ENSPTRT00000017718	CE_ENSP00000254816	ENSMUST00000021120	ENSRNOT00000010887	ENSMMUT00000013100	CR_ENSP00000254816	ENSCAFT00000007956	ENSECAT00000023468	ENSOCUT00000006153
ENST00000254854	ENSPTRT00000016063	CE_ENSP00000254854	ENSMUST00000108665	ENSRNOT00000010790	ENSMMUT00000024908	CR_ENSP00000254854	ENSCAFT00000026758	ENSECAT00000012492	ENSOCUT00000004875
ENST00000254898	ENSPTRT00000037835	CE_ENSP00000254898	ENSMUST00000163455	ENSRNOT00000008361	ENSMMUT00000028224	CR_ENSP00000254898	ENSCAFT00000021976	ENSECAT00000004135	ENSOCUT00000017381
ENST00000254900	ENSPTRT00000031980	CE_ENSP00000254900	ENSMUST00000115765	ENSRNOT00000048752	ENSMMUT00000002123	CR_ENSP00000254900	ENSCAFT00000001853	ENSECAT00000024339	ENSOCUT00000008371
ENST00000254928	ENSPTRT00000016485	CE_ENSP00000254928	ENSMUST00000021183	ENSRNOT00000014386	ENSMMUT00000003939	CR_ENSP00000254928	ENSCAFT00000029869	ENSECAT00000014162	ENSOCUT00000005572
ENST00000254942	ENSPTRT00000015269	CE_ENSP00000254942	ENSMUST00000068421	ENSRNOT00000027695	ENSMMUT00000023376	CR_ENSP00000254942	ENSCAFT00000032283	ENSECAT00000026430	ENSOCUT00000017662
ENST00000254950	ENSPTRT00000015262	CE_ENSP00000254950	ENSMUST00000034388	ENSRNOT00000050612	ENSMMUT00000023382	CR_ENSP00000254950	ENSCAFT00000036862	ENSECAT00000011368	ENSOCUT00000017641
ENST00000254958	ENSPTRT00000024635	CE_ENSMMUP00000023809	ENSMUST00000028735	ENSRNOT00000010638	ENSMMUT00000025448	CR_ENSP00000254958	ENSCAFT00000009074	ENSECAT00000014473	ENSOCUT00000002889
ENST00000254963	ENSPTRT00000024529	CE_ENSMMUP00000029070	ENSMUST00000099349	ENSRNOT00000028856	ENSMMUT00000031059	CR_ENSMMUP00000029070	ENSCAFT00000039814	ENSECAT00000002660	ENSOCUT00000012719
ENST00000254976	ENSPTRT00000024629	CE_ENSP00000254976	ENSMUST00000028727	ENSRNOT00000008734	ENSMMUT00000015467	CR_ENSP00000254976	ENSCAFT00000009120	ENSECAT00000024793	ENSOCUT00000016117
ENST00000255006	ENSPTRT00000024712	CE_ENSP00000255006	ENSMUST00000110005	ENSRNOT00000064695	ENSMMUT00000044407	CR_ENSMMUP00000037423	ENSCAFT00000008627	ENSECAT00000016226	ENSOCUT00000015451
ENST00000255030	ENSPTRT00000002803	CE_ENSMMUP00000011694	ENSMUST00000038495	ENSRNOT00000000058	ENSMMUT00000012470	CR_ENSMMUP00000011694	ENSCAFT00000018706	ENSECAT00000026823	ENSOCUT00000004698
ENST00000255078	ENSPTRT00000007442	CE_ENSMMUP00000013244	ENSMUST00000025751	ENSRNOT00000018487	ENSMMUT00000014141	CR_ENSMMUP00000013244	ENSCAFT00000017093	ENSECAT00000020699	ENSOCUT00000025191
ENST00000255087	ENSPTRT00000007438	CE_ENSP00000255087	ENSMUST00000025840	ENSRNOT00000019861	ENSMMUT00000002507	CR_ENSP00000255087	ENSCAFT00000017130	ENSECAT00000017560	ENSOCUT00000004652
ENST00000255152	ENSPTRT00000025260	CE_ENSP00000255152	ENSMUST00000052107	ENSRNOT00000021052	ENSMMUT00000017544	CR_ENSP00000255152	ENSCAFT00000015515	ENSECAT00000001514	ENSOCUT00000012187
ENST00000255174	ENSPTRT00000025151	CE_ENSP00000362061	ENSMUST00000046908	ENSRNOT00000011610	ENSMMUT00000004019	CR_ENSP00000362061	ENSCAFT00000014897	ENSECAT00000020011	ENSOCUT00000004091
ENST00000255189	ENSPTRT00000031554	CE_ENSP00000255189	ENSMUST00000048001	ENSRNOT00000032783	ENSMMUT00000009505	CR_ENSP00000255189	ENSCAFT00000014548	ENSECAT00000021353	ENSOCUT00000013965
ENST00000255194	ENSPTRT00000031544	CE_ENSP00000255194	ENSMUST00000022196	ENSRNOT00000014278	ENSMMUT00000001923	CR_ENSMMUP00000001814	ENSCAFT00000014640	ENSECAT00000024967	ENSOCUT00000000140
ENST00000255224	ENSPTRT00000018329	CE_ENSP00000255224	ENSMUST00000165336	ENSRNOT00000023594	ENSMMUT00000023921	CR_ENSP00000255224	ENSCAFT00000028049	ENSECAT00000018631	ENSOCUT00000009666
ENST00000255226	ENSPTRT00000018332	CE_ENSP00000255226	ENSMUST00000025434	ENSRNOT00000022417	ENSMMUT00000005682	CR_ENSP00000255226	ENSCAFT00000028026	ENSECAT00000022693	ENSOCUT00000006750
ENST00000255262	ENSPTRT00000032249	CE_ENSMMUP00000018241	ENSMUST00000037682	ENSRNOT00000018967	ENSMMUT00000019480	CR_ENSMMUP00000018241	ENSCAFT00000028263	ENSECAT00000021555	ENSOCUT00000013506
ENST00000255266	ENSPTRT00000032193	CE_ENSP00000255266	ENSMUST00000025468	ENSRNOT00000024171	ENSMMUT00000006717	CR_ENSP00000255266	ENSCAFT00000012650	ENSECAT00000026206	ENSOCUT00000013857
ENST00000255305	ENSPTRT00000010489	CE_ENSMMUP00000017570	ENSMUST00000174545	ENSRNOT00000013901	ENSMMUT00000018761	CR_ENSMMUP00000017570	ENSCAFT00000011580	ENSECAT00000020649	ENSOCUT00000008493
ENST00000255324	ENSPTRT00000060290	CE_ENSP00000371352	ENSMUST00000095793	ENSRNOT00000010795	ENSMMUT00000043475	CR_ENSP00000371352	ENSCAFT00000011897	ENSECAT00000018818	ENSOCUT00000007396
ENST00000255380	ENSPTRT00000003942	CE_ENSP00000413585	ENSMUST00000063093	ENSRNOT00000019662	ENSMMUT00000030181	CR_ENSP00000413585	ENSCAFT00000015853	ENSECAT00000010538	ENSOCUT00000009344
ENST00000255389	ENSPTRT00000016269	CE_ENSP00000255389	ENSMUST00000102693	ENSRNOT00000004488	ENSMMUT00000009104	CR_ENSP00000255389	ENSCAFT00000029295	ENSECAT00000021845	ENSOCUT00000022347
ENST00000255416	ENSPTRT00000003403	CE_ENSP00000255416	ENSMUST00000038445	ENSRNOT00000046854	ENSMMUT00000012176	CR_ENSP00000255416	ENSCAFT00000016341	ENSECAT00000022175	ENSOCUT00000029436
ENST00000255465	ENSPTRT00000010644	CE_ENSP00000255465	ENSMUST00000029368	ENSRNOT00000040002	ENSMMUT00000001665	CR_ENSP00000255465	ENSCAFT00000010017	ENSECAT00000020812	ENSOCUT00000015871
ENST00000255468	ENSPTRT00000010679	CE_ENSP00000255468	ENSMUST00000036665	ENSRNOT00000018385	ENSMMUT00000006357	CR_ENSP00000255468	ENSCAFT00000009672	ENSECAT00000011756	ENSOCUT00000015172
ENST00000255476	ENSPTRT00000010647	CE_ENSP00000255476	ENSMUST00000044373	ENSRNOT00000000101	ENSMMUT00000013844	CR_ENSP00000255476	ENSCAFT00000009980	ENSECAT00000011629	ENSOCUT00000014232
ENST00000255499	ENSPTRT00000044384	CE_ENSMMUP00000028207	ENSMUST00000113026	ENSRNOT00000016100	ENSMMUT00000030141	CR_ENSP00000255499	ENSCAFT00000028462	ENSECAT00000017841	ENSOCUT00000012331
ENST00000255674	ENSPTRT00000018533	CE_ENSP00000255674	ENSMUST00000023828	ENSRNOT00000058160	ENSMMUT00000014199	CR_ENSP00000255674	ENSCAFT00000000055	ENSECAT00000010304	ENSOCUT00000001389
ENST00000255764	ENSPTRT00000031045	CE_ENSP00000255764	ENSMUST00000022089	ENSRNOT00000023161	ENSMMUT00000018985	CR_ENSP00000255764	ENSCAFT00000016442	ENSECAT00000025429	ENSOCUT00000022471
ENST00000255784	ENSPTRT00000026973	CE_ENSP00000396694	ENSMUST00000089174	ENSRNOT00000056048	ENSMMUT00000016152	CR_ENSP00000396694	ENSCAFT00000001564	ENSECAT00000022146	ENSOCUT00000013353
ENST00000255977	ENSPTRT00000036621	CE_ENSMMUP00000013664	ENSMUST00000031985	ENSRNOT00000013124	ENSMMUT00000014584	CR_ENSP00000255977	ENSCAFT00000006351	ENSECAT00000019132	ENSOCUT00000010178
ENST00000256010	ENSPTRT00000009700	CE_ENSP00000256010	ENSMUST00000020040	ENSRNOT00000005706	ENSMMUT00000032574	CR_ENSP00000256010	ENSCAFT00000009648	ENSECAT00000011287	ENSOCUT00000010331
ENST00000256015	ENSPTRT00000009728	CE_ENSP00000256015	ENSMUST00000038377	ENSRNOT00000005910	ENSMMUT00000013333	CR_ENSMMUP00000033067	ENSCAFT00000009955	ENSECAT00000022009	ENSOCUT00000008216
ENST00000256103	ENSPTRT00000037713	CE_ENSP00000256103	ENSMUST00000029034	ENSRNOT00000032059	ENSMMUT00000028271	CR_ENSP00000256103	ENSCAFT00000013434	ENSECAT00000006812	ENSOCUT00000007443
ENST00000256104	ENSPTRT00000037714	CE_ENSP00000256104	ENSMUST00000029041	ENSRNOT00000014701	ENSMMUT00000015266	CR_ENSP00000256104	ENSCAFT00000013432	ENSECAT00000025544	ENSOCUT00000015479
ENST00000256117	ENSPTRT00000037729	CE_ENSMMUP00000008413	ENSMUST00000029069	ENSRNOT00000014361	ENSMMUT00000008948	CR_ENSMMUP00000008413	ENSCAFT00000013681	ENSECAT00000014351	ENSOCUT00000012889
ENST00000256151	ENSPTRT00000009684	CE_ENSMMUP00000003377	ENSMUST00000020049	ENSRNOT00000005740	ENSMMUT00000003573	CR_ENSMMUP00000003377	ENSCAFT00000036738	ENSECAT00000010750	ENSOCUT00000017821
ENST00000256178	ENSPTRT00000006357	CE_ENSP00000256178	ENSMUST00000033050	ENSRNOT00000030474	ENSMMUT00000022177	CR_ENSP00000256178	ENSCAFT00000012136	ENSECAT00000009094	ENSOCUT00000009658
ENST00000256190	ENSPTRT00000006350	CE_ENSP00000256190	ENSMUST00000033058	ENSRNOT00000013126	ENSMMUT00000012873	CR_ENSP00000256190	ENSCAFT00000012037	ENSECAT00000028901	ENSOCUT00000021834
ENST00000256194	ENSPTRT00000006377	CE_ENSP00000256194	ENSMUST00000106649	ENSRNOT00000055142	ENSMMUT00000043974	CR_ENSP00000256194	ENSCAFT00000012581	ENSECAT00000025202	ENSOCUT00000001301
ENST00000256257	ENSPTRT00000037329	CE_ENSP00000256257	ENSMUST00000046941	ENSRNOT00000031701	ENSMMUT00000039068	CR_ENSP00000256257	ENSCAFT00000010190	ENSECAT00000016076	ENSOCUT00000004722
ENST00000256261	ENSPTRT00000037330	CE_ENSP00000256261	ENSMUST00000036631	ENSRNOT00000015725	ENSMMUT00000019281	CR_ENSP00000256261	ENSCAFT00000024395	ENSECAT00000015929	ENSOCUT00000023492
ENST00000256319	ENSPTRT00000012029	CE_ENSP00000256319	ENSMUST00000021676	ENSRNOT00000012327	ENSMMUT00000016893	CR_ENSP00000256319	ENSCAFT00000027004	ENSECAT00000021681	ENSOCUT00000016329
ENST00000256366	ENSPTRT00000011895	CE_ENSP00000256366	ENSMUST00000163402	ENSRNOT00000009053	ENSMMUT00000015497	CR_ENSP00000256366	ENSCAFT00000026324	ENSECAT00000013588	ENSOCUT00000008553
ENST00000256383	ENSPTRT00000011836	CE_ENSP00000256383	ENSMUST00000071230	ENSRNOT00000013375	ENSMMUT00000030152	CR_ENSP00000256383	ENSCAFT00000038526	ENSECAT00000019482	ENSOCUT00000012021
ENST00000256398	ENSPTRT00000037259	CE_ENSP00000256398	ENSMUST00000022609	ENSRNOT00000019262	ENSMMUT00000007142	CR_ENSP00000256398	ENSCAFT00000013232	ENSECAT00000015562	ENSOCUT00000000034
ENST00000256412	ENSPTRT00000037213	CE_ENSP00000256412	ENSMUST00000022641	ENSRNOT00000028974	ENSMMUT00000007485	CR_ENSP00000256412	ENSCAFT00000014421	ENSECAT00000021251	ENSOCUT00000001598
ENST00000256441	ENSPTRT00000064058	CE_ENSMMUP00000009053	ENSMUST00000109333	ENSRNOT00000023948	ENSMMUT00000009636	CR_ENSMMUP00000009053	ENSCAFT00000023431	ENSECAT00000029143	ENSOCUT00000005261
ENST00000256442	ENSPTRT00000031415	CE_ENSP00000256442	ENSMUST00000072119	ENSRNOT00000025297	ENSMMUT00000041542	CR_ENSP00000256442	ENSCAFT00000012340	ENSECAT00000016855	ENSOCUT00000004337
ENST00000256443	ENSPTRT00000031421	CE_ENSP00000256443	ENSMUST00000091299	ENSRNOT00000025026	ENSMMUT00000026176	CR_ENSP00000256443	ENSCAFT00000012388	ENSECAT00000015210	ENSOCUT00000007520
ENST00000256447	ENSPTRT00000031407	CE_ENSP00000256447	ENSMUST00000022124	ENSRNOT00000013768	ENSMMUT00000041556	CR_ENSP00000256447	ENSCAFT00000012150	ENSECAT00000018322	ENSOCUT00000015718
ENST00000256458	ENSPTRT00000027342	CE_ENSP00000256458	ENSMUST00000059286	ENSRNOT00000029819	ENSMMUT00000027998	CR_ENSP00000256458	ENSCAFT00000008287	ENSECAT00000013603	ENSOCUT00000002820
ENST00000256495	ENSPTRT00000027253	CE_ENSP00000256495	ENSMUST00000032194	ENSRNOT00000009563	ENSMMUT00000020459	CR_ENSP00000256495	ENSCAFT00000009043	ENSECAT00000015869	ENSOCUT00000015173
ENST00000256497	ENSPTRT00000027255	CE_ENSP00000256497	ENSMUST00000169217	ENSRNOT00000010810	ENSMMUT00000012313	CR_ENSP00000256497	ENSCAFT00000009032	ENSECAT00000025244	ENSOCUT00000014099
ENST00000256538	ENSPTRT00000012716	CE_ENSP00000256538	ENSMUST00000055144	ENSRNOT00000056522	ENSMMUT00000005908	CR_ENSP00000256538	ENSCAFT00000013344	ENSECAT00000014987	ENSOCUT00000003948
ENST00000256544	ENSPTRT00000012690	CE_ENSP00000256544	ENSMUST00000028552	ENSRNOT00000007688	ENSMMUT00000000012	CR_ENSP00000256544	ENSCAFT00000012735	ENSECAT00000025209	ENSOCUT00000017653
ENST00000256545	ENSPTRT00000012688	CE_ENSP00000256545	ENSMUST00000069747	ENSRNOT00000008364	ENSMMUT00000000009	CR_ENSP00000256545	ENSCAFT00000012761	ENSECAT00000019635	ENSOCUT00000008892
ENST00000256637	ENSPTRT00000001967	CE_ENSP00000256637	ENSMUST00000090564	ENSRNOT00000042377	ENSMMUT00000008147	CR_ENSP00000256637	ENSCAFT00000031550	ENSECAT00000016625	ENSOCUT00000013810
ENST00000256644	ENSPTRT00000002034	CE_ENSMMUP00000019692	ENSMUST00000145735	ENSRNOT00000024473	ENSMMUT00000021062	CR_ENSMMUP00000019692	ENSCAFT00000031463	ENSECAT00000023220	ENSOCUT00000002446
ENST00000256646	ENSPTRT00000002194	CE_ENSP00000256646	ENSMUST00000079812	ENSRNOT00000025718	ENSMMUT00000025824	CR_ENSP00000256646	ENSCAFT00000016889	ENSECAT00000016738	ENSOCUT00000026604
ENST00000256649	ENSPTRT00000002164	CE_ENSP00000256649	ENSMUST00000163914	ENSRNOT00000020615	ENSMMUT00000022464	CR_ENSP00000256649	ENSCAFT00000035974	ENSECAT00000010674	ENSOCUT00000000237
ENST00000256689	ENSPTRT00000008990	CE_ENSP00000256689	ENSMUST00000023099	ENSRNOT00000039002	ENSMMUT00000031455	CR_ENSP00000256689	ENSCAFT00000014728	ENSECAT00000016020	ENSOCUT00000009942
ENST00000256707	ENSPTRT00000021679	CE_ENSP00000256707	ENSMUST00000066652	ENSRNOT00000066656	ENSMMUT00000029580	CR_ENSP00000256707	ENSCAFT00000005337	ENSECAT00000021254	ENSOCUT00000004009
ENST00000256737	ENSPTRT00000006505	CE_ENSP00000256737	ENSMUST00000099623	ENSRNOT00000006349	ENSMMUT00000018127	CR_ENSP00000256737	ENSCAFT00000016128	ENSECAT00000009410	ENSOCUT00000017885
ENST00000256759	ENSPTRT00000031282	CE_ENSP00000256759	ENSMUST00000022287	ENSRNOT00000015680	ENSMMUT00000006868	CR_ENSP00000256759	ENSCAFT00000029232	ENSECAT00000019030	ENSOCUT00000004686
ENST00000256797	ENSPTRT00000014545	CE_ENSP00000256797	ENSMUST00000033153	ENSRNOT00000025699	ENSMMUT00000019385	CR_ENSP00000256797	ENSCAFT00000027982	ENSECAT00000018731	ENSOCUT00000008489
ENST00000256854	ENSPTRT00000018431	CE_ENSMMUP00000026267	ENSMUST00000025483	ENSRNOT00000024264	ENSMMUT00000028075	CR_ENSMMUP00000026267	ENSCAFT00000000207	ENSECAT00000018327	ENSOCUT00000003024
ENST00000256857	ENSPTRT00000018449	CE_ENSP00000256857	ENSMUST00000173985	ENSRNOT00000022845	ENSMMUT00000010613	CR_ENSP00000256857	ENSCAFT00000000157	ENSECAT00000020771	ENSOCUT00000009208
ENST00000256858	ENSPTRT00000042729	CE_ENSP00000256858	ENSMUST00000086721	ENSRNOT00000020892	ENSMMUT00000003127	CR_ENSP00000256858	ENSCAFT00000000134	ENSECAT00000008034	ENSOCUT00000021821
ENST00000256897	ENSPTRT00000031617	CE_ENSP00000256897	ENSMUST00000164127	ENSRNOT00000049423	ENSMMUT00000004595	CR_ENSP00000256897	ENSCAFT00000036048	ENSECAT00000003098	ENSOCUT00000004657
ENST00000256906	ENSPTRT00000018232	CE_ENSP00000256906	ENSMUST00000041676	ENSRNOT00000022744	ENSMMUT00000021114	CR_ENSP00000256906	ENSCAFT00000028846	ENSECAT00000006457	ENSOCUT00000001327
ENST00000256925	ENSPTRT00000018207	CE_ENSP00000256925	ENSMUST00000171109	ENSRNOT00000017187	ENSMMUT00000007226	CR_ENSP00000256925	ENSCAFT00000028927	ENSECAT00000016820	ENSOCUT00000033055
ENST00000256951	ENSPTRT00000008720	CE_ENSP00000410755	ENSMUST00000032330	ENSRNOT00000011580	ENSMMUT00000024801	CR_ENSP00000410755	ENSCAFT00000020908	ENSECAT00000022944	ENSOCUT00000021095
ENST00000256953	ENSPTRT00000008737	CE_ENSP00000256953	ENSMUST00000032347	ENSRNOT00000030850	ENSMMUT00000014630	CR_ENSP00000256953	ENSCAFT00000020388	ENSECAT00000014981	ENSOCUT00000000649
ENST00000256996	ENSPTRT00000006693	CE_ENSP00000256996	ENSMUST00000028696	ENSRNOT00000018998	ENSMMUT00000044136	CR_ENSP00000256996	ENSCAFT00000014057	ENSECAT00000009017	ENSOCUT00000002076
ENST00000256997	ENSPTRT00000006695	CE_ENSP00000256997	ENSMUST00000002172	ENSRNOT00000018620	ENSMMUT00000021876	CR_ENSP00000256997	ENSCAFT00000014037	ENSECAT00000014025	ENSOCUT00000013341
ENST00000256999	ENSPTRT00000006771	CE_ENSP00000256999	ENSMUST00000001824	ENSRNOT00000018592	ENSMMUT00000017655	CR_ENSP00000256999	ENSCAFT00000006940	ENSECAT00000024715	ENSOCUT00000021748
ENST00000257017	ENSPTRT00000041513	CE_ENSP00000257017	ENSMUST00000033430	ENSRNOT00000008868	ENSMMUT00000006991	CR_ENSP00000257017	ENSCAFT00000029768	ENSECAT00000017300	ENSOCUT00000002926
ENST00000257189	ENSPTRT00000018262	CE_ENSP00000257189	ENSMUST00000070892	ENSRNOT00000022584	ENSMMUT00000029667	CR_ENSP00000257189	ENSCAFT00000028690	ENSECAT00000011882	ENSOCUT00000007350
ENST00000257192	ENSPTRT00000018260	CE_ENSMMUP00000029895	ENSMUST00000077146	ENSRNOT00000061344	ENSMMUT00000031951	CR_ENSP00000257192	ENSCAFT00000035920	ENSECAT00000019367	ENSOCUT00000006500
ENST00000257198	ENSPTRT00000018258	CE_ENSP00000257198	ENSMUST00000025187	ENSRNOT00000022910	ENSMMUT00000016379	CR_ENSP00000257198	ENSCAFT00000028731	ENSECAT00000014774	ENSOCUT00000012537
ENST00000257209	ENSPTRT00000043010	CE_ENSP00000257209	ENSMUST00000037097	ENSRNOT00000041961	ENSMMUT00000048235	CR_ENSP00000257209	ENSCAFT00000028200	ENSECAT00000022660	ENSOCUT00000000707
ENST00000257215	ENSPTRT00000006987	CE_ENSP00000257215	ENSMUST00000039327	ENSRNOT00000037624	ENSMMUT00000013081	CR_ENSP00000257215	ENSCAFT00000025505	ENSECAT00000022355	ENSOCUT00000012788
ENST00000257245	ENSPTRT00000006854	CE_ENSP00000257245	ENSMUST00000028470	ENSRNOT00000010619	ENSMMUT00000001878	CR_ENSP00000257245	ENSCAFT00000012524	ENSECAT00000010437	ENSOCUT00000001338
ENST00000257248	ENSPTRT00000006912	CE_ENSP00000257248	ENSMUST00000025585	ENSRNOT00000028507	ENSMMUT00000018988	CR_ENSP00000257248	ENSCAFT00000016414	ENSECAT00000016279	ENSOCUT00000003644
ENST00000257287	ENSPTRT00000029959	CE_ENSMMUP00000012986	ENSMUST00000121979	ENSRNOT00000032156	ENSMMUT00000013859	CR_ENSMMUP00000012986	ENSCAFT00000003446	ENSECAT00000015425	ENSOCUT00000017920
ENST00000257290	ENSPTRT00000029945	CE_ENSP00000257290	ENSMUST00000000476	ENSRNOT00000003077	ENSMMUT00000022045	CR_ENSP00000257290	ENSCAFT00000003270	ENSECAT00000020434	ENSOCUT00000000258
ENST00000257347	ENSPTRT00000048153	CE_ENSP00000257347	ENSMUST00000049461	ENSRNOT00000019993	ENSMMUT00000017763	CR_ENSP00000257347	ENSCAFT00000009842	ENSECAT00000028997	ENSOCUT00000030188
ENST00000257408	ENSPTRT00000029831	CE_ENSP00000257408	ENSMUST00000031096	ENSRNOT00000003811	ENSMMUT00000012346	CR_ENSP00000257408	ENSCAFT00000025415	ENSECAT00000024475	ENSOCUT00000009083
ENST00000257414	ENSPTRT00000031774	CE_ENSMMUP00000016091	ENSMUST00000135790	ENSRNOT00000005476	ENSMMUT00000017182	CR_ENSMMUP00000016091	ENSCAFT00000000308	ENSECAT00000007021	ENSOCUT00000013826
ENST00000257430	ENSPTRT00000031742	CE_ENSP00000378979	ENSMUST00000079362	ENSRNOT00000027691	ENSMMUT00000000482	CR_ENSP00000378979	ENSCAFT00000011749	ENSECAT00000009543	ENSOCUT00000015626
ENST00000257452	ENSPTRT00000038903	CE_ENSMMUP00000019468	ENSMUST00000025617	ENSRNOT00000030491	ENSMMUT00000020805	CR_ENSMMUP00000019468	ENSCAFT00000002591	ENSECAT00000021991	ENSOCUT00000001623
ENST00000257497	ENSPTRT00000056524	CE_ENSP00000257497	ENSMUST00000099584	ENSRNOT00000054790	ENSMMUT00000017765	CR_ENSP00000257497	ENSCAFT00000036220	ENSECAT00000017244	ENSOCUT00000024824
ENST00000257515	ENSPTRT00000038843	CE_ENSMMUP00000007138	ENSMUST00000096164	ENSRNOT00000029109	ENSMMUT00000007600	CR_ENSMMUP00000007138	ENSCAFT00000019955	ENSECAT00000013107	ENSOCUT00000013500
ENST00000257548	ENSPTRT00000009937	CE_ENSP00000257548	ENSMUST00000031588	ENSRNOT00000030891	ENSMMUT00000007375	CR_ENSP00000257548	ENSCAFT00000017755	ENSECAT00000018917	ENSOCUT00000004401
ENST00000257549	ENSPTRT00000010079	CE_ENSP00000257549	ENSMUST00000066540	ENSRNOT00000001876	ENSMMUT00000005976	CR_ENSMMUP00000005627	ENSCAFT00000014454	ENSECAT00000026934	ENSOCUT00000026678
ENST00000257552	ENSPTRT00000010152	CE_ENSP00000257552	ENSMUST00000150779	ENSRNOT00000001532	ENSMMUT00000045503	CR_ENSP00000257552	ENSCAFT00000016345	ENSECAT00000018838	ENSOCUT00000024977
ENST00000257566	ENSPTRT00000042765	CE_ENSP00000257566	ENSMUST00000018748	ENSRNOT00000011552	ENSMMUT00000021121	CR_ENSP00000257566	ENSCAFT00000014674	ENSECAT00000029064	ENSOCUT00000014601
ENST00000257570	ENSPTRT00000010188	CE_ENSP00000257570	ENSMUST00000165959	ENSRNOT00000001570	ENSMMUT00000009036	CR_ENSP00000257570	ENSCAFT00000016707	ENSECAT00000015284	ENSOCUT00000007779
ENST00000257575	ENSPTRT00000068014	CE_ENSP00000257575	ENSMUST00000117177	ENSRNOT00000001486	ENSMMUT00000001757	CR_ENSP00000257575	ENSCAFT00000014763	ENSECAT00000019039	ENSOCUT00000004860
ENST00000257626	ENSPTRT00000035778	CE_ENSMMUP00000008817	ENSMUST00000036031	ENSRNOT00000039953	ENSMMUT00000009384	CR_ENSMMUP00000008817	ENSCAFT00000006926	ENSECAT00000016013	ENSOCUT00000015937
ENST00000257663	ENSPTRT00000035785	CE_ENSP00000257663	ENSMUST00000115259	ENSRNOT00000018040	ENSMMUT00000012583	CR_ENSP00000257663	ENSCAFT00000006931	ENSECAT00000001724	ENSOCUT00000005197
ENST00000257694	ENSPTRT00000036285	CE_ENSMMUP00000015526	ENSMUST00000043082	ENSRNOT00000047296	ENSMMUT00000016575	CR_ENSMMUP00000015526	ENSCAFT00000005884	ENSECAT00000013507	ENSOCUT00000032202
ENST00000257700	ENSPTRT00000036245	CE_ENSP00000257700	ENSMUST00000030852	ENSRNOT00000050789	ENSMMUT00000006111	CR_ENSP00000257700	ENSCAFT00000006453	ENSECAT00000019909	ENSOCUT00000013342
ENST00000257724	ENSPTRT00000036319	CE_ENSP00000257724	ENSMUST00000101663	ENSRNOT00000042273	ENSMMUT00000027797	CR_ENSP00000257724	ENSCAFT00000005446	ENSECAT00000014319	ENSOCUT00000012450
ENST00000257749	ENSPTRT00000034053	CE_ENSP00000345642	ENSMUST00000108180	ENSRNOT00000065882	ENSMMUT00000013597	CR_ENSP00000345642	ENSCAFT00000005005	ENSECAT00000010849	ENSOCUT00000004231
ENST00000257770	ENSPTRT00000034004	CE_ENSP00000257770	ENSMUST00000034992	ENSRNOT00000015057	ENSMMUT00000007661	CR_ENSP00000257770	ENSCAFT00000004810	ENSECAT00000009885	ENSOCUT00000008922
ENST00000257776	ENSPTRT00000033998	CE_ENSP00000257776	ENSMUST00000113149	ENSRNOT00000014007	ENSMMUT00000013378	CR_ENSP00000257776	ENSCAFT00000004767	ENSECAT00000024202	ENSOCUT00000029943
ENST00000257787	ENSPTRT00000034029	CE_ENSP00000257787	ENSMUST00000084299	ENSRNOT00000010962	ENSMMUT00000003998	CR_ENSP00000257787	ENSCAFT00000004946	ENSECAT00000011084	ENSOCUT00000004885
ENST00000257789	ENSPTRT00000034028	CE_ENSP00000257789	ENSMUST00000048706	ENSRNOT00000011085	ENSMMUT00000003996	CR_ENSP00000257789	ENSCAFT00000004945	ENSECAT00000019391	ENSOCUT00000004882
ENST00000257818	ENSPTRT00000006574	CE_ENSP00000257818	ENSMUST00000111140	ENSRNOT00000012625	ENSMMUT00000010689	CR_ENSP00000257818	ENSCAFT00000011428	ENSECAT00000007113	ENSOCUT00000001532
ENST00000257821	ENSPTRT00000006663	CE_ENSP00000257821	ENSMUST00000111293	ENSRNOT00000041680	ENSMMUT00000003729	CR_ENSP00000257821	ENSCAFT00000014853	ENSECAT00000018191	ENSOCUT00000001675
ENST00000257829	ENSPTRT00000006581	CE_ENSP00000257829	ENSMUST00000028608	ENSRNOT00000012094	ENSMMUT00000030462	CR_ENSP00000257829	ENSCAFT00000011286	ENSECAT00000012721	ENSOCUT00000001400
ENST00000257836	ENSPTRT00000006557	CE_ENSP00000257836	ENSMUST00000028593	ENSRNOT00000038464	ENSMMUT00000044064	CR_ENSP00000257836	ENSCAFT00000011725	ENSECAT00000006626	ENSOCUT00000029431
ENST00000257860	ENSPTRT00000009067	CE_ENSP00000408897	ENSMUST00000047104	ENSRNOT00000021010	ENSMMUT00000030607	CR_ENSP00000408897	ENSCAFT00000013680	ENSECAT00000011228	ENSOCUT00000006186
ENST00000257863	ENSPTRT00000009234	CE_ENSP00000257863	ENSMUST00000023809	ENSRNOT00000020103	ENSMMUT00000028168	CR_ENSP00000257863	ENSCAFT00000011129	ENSECAT00000021654	ENSOCUT00000004151
ENST00000257868	ENSPTRT00000009313	CE_ENSP00000257868	ENSMUST00000026408	ENSRNOT00000010035	ENSMMUT00000008804	CR_ENSP00000257868	ENSCAFT00000000114	ENSECAT00000022044	ENSOCUT00000026308
ENST00000257895	ENSPTRT00000009311	CE_ENSMMUP00000017380	ENSMUST00000026406	ENSRNOT00000010217	ENSMMUT00000018557	CR_ENSMMUP00000017380	ENSCAFT00000000100	ENSECAT00000020962	ENSOCUT00000027203
ENST00000257901	ENSPTRT00000009178	CE_ENSP00000257901	ENSMUST00000081945	ENSRNOT00000011644	ENSMMUT00000025605	CR_ENSP00000257901	ENSCAFT00000011662	ENSECAT00000025120	ENSOCUT00000002607
ENST00000257904	ENSPTRT00000009467	CE_ENSP00000257904	ENSMUST00000006911	ENSRNOT00000031796	ENSMMUT00000033350	CR_ENSMMUP00000031213	ENSCAFT00000036354	ENSECAT00000027031	ENSOCUT00000012473
ENST00000257910	ENSPTRT00000009465	CE_ENSP00000257910	ENSMUST00000060991	ENSRNOT00000031272	ENSMMUT00000033346	CR_ENSP00000257910	ENSCAFT00000000436	ENSECAT00000026970	ENSOCUT00000012465
ENST00000257915	ENSPTRT00000009141	CE_ENSP00000257915	ENSMUST00000100199	ENSRNOT00000037447	ENSMMUT00000046624	CR_ENSP00000257915	ENSCAFT00000012541	ENSECAT00000022302	ENSOCUT00000009025
ENST00000257940	ENSPTRT00000009342	CE_ENSP00000257940	ENSMUST00000040572	ENSRNOT00000061995	ENSMMUT00000029656	CR_ENSP00000257940	ENSCAFT00000000165	ENSECAT00000013486	ENSOCUT00000017344
ENST00000257951	ENSPTRT00000009179	CE_ENSP00000257951	ENSMUST00000023720	ENSRNOT00000011732	ENSMMUT00000025606	CR_ENSP00000257951	ENSCAFT00000011656	ENSECAT00000002408	ENSOCUT00000002614
ENST00000257974	ENSPTRT00000009180	CE_ENSMMUP00000023958	ENSMUST00000023713	ENSRNOT00000029461	ENSMMUT00000025607	CR_ENSMMUP00000023958	ENSCAFT00000011652	ENSECAT00000007903	ENSOCUT00000000501
ENST00000257979	ENSPTRT00000009377	CE_ENSP00000257979	ENSMUST00000026455	ENSRNOT00000004223	ENSMMUT00000014453	CR_ENSP00000257979	ENSCAFT00000000211	ENSECAT00000008978	ENSOCUT00000027037
ENST00000257981	ENSPTRT00000009077	CE_ENSP00000257981	ENSMUST00000041415	ENSRNOT00000045515	ENSMMUT00000015511	CR_ENSP00000257981	ENSCAFT00000013602	ENSECAT00000010365	ENSOCUT00000028186
ENST00000258034	ENSPTRT00000034368	CE_ENSP00000258034	ENSMUST00000092659	ENSRNOT00000061209	ENSMMUT00000007034	CR_ENSP00000258034	ENSCAFT00000000296	ENSECAT00000006051	ENSOCUT00000017660
ENST00000258052	ENSPTRT00000034159	CE_ENSP00000258052	ENSMUST00000019965	ENSRNOT00000000336	ENSMMUT00000032660	CR_ENSP00000258052	ENSCAFT00000006143	ENSECAT00000018008	ENSOCUT00000008608
ENST00000258080	ENSPTRT00000022499	CE_ENSP00000258080	ENSMUST00000089645	ENSRNOT00000037333	ENSMMUT00000003014	CR_ENSP00000258080	ENSCAFT00000013321	ENSECAT00000000662	ENSOCUT00000015401
ENST00000258081	ENSPTRT00000022498	CE_ENSP00000258081	ENSMUST00000092618	ENSRNOT00000010602	ENSMMUT00000003009	CR_ENSP00000258081	ENSCAFT00000013349	ENSECAT00000014479	ENSOCUT00000015390
ENST00000258091	ENSPTRT00000022433	CE_ENSP00000258091	ENSMUST00000032078	ENSRNOT00000021030	ENSMMUT00000017449	CR_ENSP00000258091	ENSCAFT00000039357	ENSECAT00000018043	ENSOCUT00000028574
ENST00000258098	ENSPTRT00000022429	CE_ENSP00000258098	ENSMUST00000089579	ENSRNOT00000042360	ENSMMUT00000003259	CR_ENSP00000258098	ENSCAFT00000014198	ENSECAT00000007144	ENSOCUT00000000839
ENST00000258169	ENSPTRT00000015482	CE_ENSP00000258169	ENSMUST00000034303	ENSRNOT00000058373	ENSMMUT00000031761	CR_ENSP00000258169	ENSCAFT00000037818	ENSECAT00000020606	ENSOCUT00000025019
ENST00000258180	ENSPTRT00000015533	CE_ENSP00000258180	ENSMUST00000034281	ENSRNOT00000023478	ENSMMUT00000016664	CR_ENSP00000258180	ENSCAFT00000031718	ENSECAT00000016628	ENSOCUT00000003055
ENST00000258198	ENSPTRT00000015122	CE_ENSP00000258198	ENSMUST00000041769	ENSRNOT00000034472	ENSMMUT00000015761	CR_ENSP00000258198	ENSCAFT00000032501	ENSECAT00000021863	ENSOCUT00000012828
ENST00000258200	ENSPTRT00000015146	CE_ENSP00000258200	ENSMUST00000036221	ENSRNOT00000020440	ENSMMUT00000008262	CR_ENSMMUP00000007766	ENSCAFT00000032458	ENSECAT00000017182	ENSOCUT00000009996
ENST00000258201	ENSPTRT00000015161	CE_ENSP00000258201	ENSMUST00000014922	ENSRNOT00000021935	ENSMMUT00000025439	CR_ENSP00000258201	ENSCAFT00000032440	ENSECAT00000014383	ENSOCUT00000027111
ENST00000258214	ENSPTRT00000015042	CE_ENSP00000258214	ENSMUST00000077955	ENSRNOT00000030229	ENSMMUT00000028680	CR_ENSP00000258214	ENSCAFT00000013833	ENSECAT00000021417	ENSOCUT00000024866
ENST00000258229	ENSPTRT00000003869	CE_ENSP00000258229	ENSMUST00000047239	ENSRNOT00000030077	ENSMMUT00000017688	CR_ENSP00000258229	ENSCAFT00000018397	ENSECAT00000015175	ENSOCUT00000024999
ENST00000258243	ENSPTRT00000003830	CE_ENSP00000258243	ENSMUST00000034457	ENSRNOT00000036042	ENSMMUT00000013269	CR_ENSP00000258243	ENSCAFT00000019252	ENSECAT00000012864	ENSOCUT00000010701
ENST00000258301	ENSPTRT00000048730	CE_ENSMMUP00000026326	ENSMUST00000027743	ENSRNOT00000035145	ENSMMUT00000028139	CR_ENSMMUP00000026326	ENSCAFT00000020377	ENSECAT00000012272	ENSOCUT00000004716
ENST00000258341	ENSPTRT00000003194	CE_ENSP00000258341	ENSMUST00000027752	ENSRNOT00000003605	ENSMMUT00000021141	CR_ENSP00000258341	ENSCAFT00000020993	ENSECAT00000025271	ENSOCUT00000013052
ENST00000258383	ENSPTRT00000024052	CE_ENSP00000258383	ENSMUST00000027464	ENSRNOT00000020420	ENSMMUT00000008618	CR_ENSP00000258383	ENSCAFT00000025718	ENSECAT00000014640	ENSOCUT00000013534
ENST00000258385	ENSPTRT00000024174	CE_ENSP00000258385	ENSMUST00000086943	ENSRNOT00000036369	ENSMMUT00000031152	CR_ENSP00000258385	ENSCAFT00000017944	ENSECAT00000016416	ENSOCUT00000028115
ENST00000258390	ENSPTRT00000024063	CE_ENSP00000258390	ENSMUST00000097681	ENSRNOT00000021603	ENSMMUT00000025488	CR_ENSP00000258390	ENSCAFT00000016386	ENSECAT00000002863	ENSOCUT00000015462
ENST00000258399	ENSPTRT00000023951	CE_ENSP00000396585	ENSMUST00000044260	ENSRNOT00000032719	ENSMMUT00000021337	CR_ENSP00000396585	ENSCAFT00000023494	ENSECAT00000019768	ENSOCUT00000012517
ENST00000258400	ENSPTRT00000024141	CE_ENSP00000258400	ENSMUST00000027431	ENSRNOT00000023829	ENSMMUT00000016502	CR_ENSP00000258400	ENSCAFT00000017445	ENSECAT00000020611	ENSOCUT00000008577
ENST00000258415	ENSPTRT00000023961	CE_ENSP00000258415	ENSMUST00000027356	ENSRNOT00000023152	ENSMMUT00000009458	CR_ENSP00000258415	ENSCAFT00000023712	ENSECAT00000021139	ENSOCUT00000003379
ENST00000258416	ENSPTRT00000024177	CE_ENSP00000258416	ENSMUST00000050876	ENSRNOT00000067611	ENSMMUT00000044391	CR_ENSP00000258416	ENSCAFT00000018009	ENSECAT00000021567	ENSOCUT00000004534
ENST00000258418	ENSPTRT00000024132	CE_ENSP00000386238	ENSMUST00000113360	ENSRNOT00000023303	ENSMMUT00000013678	CR_ENSP00000386238	ENSCAFT00000017088	ENSECAT00000016215	ENSOCUT00000011354
ENST00000258424	ENSPTRT00000022762	CE_ENSMMUP00000033872	ENSMUST00000081180	ENSRNOT00000022487	ENSMMUT00000013589	CR_ENSP00000258424	ENSCAFT00000003741	ENSECAT00000008125	ENSOCUT00000017081
ENST00000258428	ENSPTRT00000022803	CE_ENSP00000258428	ENSMUST00000027251	ENSRNOT00000025243	ENSMMUT00000021764	CR_ENSP00000258428	ENSCAFT00000003562	ENSECAT00000008405	ENSOCUT00000014583
ENST00000258439	ENSPTRT00000022707	CE_ENSP00000258439	ENSMUST00000035871	ENSRNOT00000031577	ENSMMUT00000018057	CR_ENSP00000258439	ENSCAFT00000010919	ENSECAT00000022264	ENSOCUT00000009859
ENST00000258455	ENSPTRT00000022847	CE_ENSP00000258455	ENSMUST00000057208	ENSRNOT00000021899	ENSMMUT00000027648	CR_ENSP00000258455	ENSCAFT00000003351	ENSECAT00000011757	ENSOCUT00000015018
ENST00000258457	ENSPTRT00000022852	CE_ENSP00000258457	ENSMUST00000010434	ENSRNOT00000022601	ENSMMUT00000011795	CR_ENSP00000258457	ENSCAFT00000003343	ENSECAT00000007263	ENSOCUT00000007957
ENST00000258484	ENSPTRT00000023218	CE_ENSMMUP00000030505	ENSMUST00000092123	ENSRNOT00000051953	ENSMMUT00000032599	CR_ENSP00000258484	ENSCAFT00000008974	ENSECAT00000011273	ENSOCUT00000012714
ENST00000258494	ENSPTRT00000009886	CE_ENSMMUP00000007647	ENSMUST00000020497	ENSRNOT00000059639	ENSMMUT00000008131	CR_ENSMMUP00000007647	ENSCAFT00000003039	ENSECAT00000026071	ENSOCUT00000006965
ENST00000258526	ENSPTRT00000009743	CE_ENSP00000258526	ENSMUST00000099337	ENSRNOT00000011178	ENSMMUT00000025627	CR_ENSP00000258526	ENSCAFT00000010032	ENSECAT00000024664	ENSOCUT00000016909
ENST00000258534	ENSPTRT00000009849	CE_ENSP00000258534	ENSMUST00000020249	ENSRNOT00000059487	ENSMMUT00000006622	CR_ENSP00000258534	ENSCAFT00000011632	ENSECAT00000008979	ENSOCUT00000016493
ENST00000258538	ENSPTRT00000009883	CE_ENSP00000258538	ENSMUST00000039956	ENSRNOT00000011572	ENSMMUT00000024085	CR_ENSP00000258538	ENSCAFT00000003053	ENSECAT00000022734	ENSOCUT00000016751
ENST00000258613	ENSPTRT00000060174	CE_ENSP00000258613	ENSMUST00000069828	ENSRNOT00000016859	ENSMMUT00000013295	CR_ENSP00000258613	ENSCAFT00000009595	ENSECAT00000019031	ENSOCUT00000015495
ENST00000258646	ENSPTRT00000010797	CE_ENSP00000258646	ENSMUST00000043227	ENSRNOT00000037800	ENSMMUT00000029572	CR_ENSP00000258646	ENSCAFT00000006979	ENSECAT00000023524	ENSOCUT00000003767
ENST00000258648	ENSPTRT00000010773	CE_ENSP00000258648	ENSMUST00000022705	ENSRNOT00000023195	ENSMMUT00000025268	CR_ENSP00000258648	ENSCAFT00000007168	ENSECAT00000026119	ENSOCUT00000012324
ENST00000258662	ENSPTRT00000010772	CE_ENSP00000258662	ENSMUST00000043813	ENSRNOT00000038436	ENSMMUT00000039015	CR_ENSP00000258662	ENSCAFT00000007172	ENSECAT00000010251	ENSOCUT00000007436
ENST00000258739	ENSPTRT00000034950	CE_ENSP00000258739	ENSMUST00000110731	ENSRNOT00000001438	ENSMMUT00000042493	CR_ENSP00000258739	ENSCAFT00000024944	ENSECAT00000006623	ENSOCUT00000003099
ENST00000258761	ENSPTRT00000035033	CE_ENSP00000258761	ENSMUST00000020856	ENSRNOT00000007414	ENSMMUT00000023965	CR_ENSP00000258761	ENSCAFT00000003813	ENSECAT00000023713	ENSOCUT00000016420
ENST00000258770	ENSPTRT00000035410	CE_ENSP00000385063	ENSMUST00000156969	ENSRNOT00000057144	ENSMMUT00000015141	CR_ENSMMUP00000014190	ENSCAFT00000005051	ENSECAT00000019567	ENSOCUT00000007618
ENST00000258772	ENSPTRT00000035384	CE_ENSP00000258772	ENSMUST00000004507	ENSRNOT00000006642	ENSMMUT00000003771	CR_ENSP00000258772	ENSCAFT00000004897	ENSECAT00000021514	ENSOCUT00000022800
ENST00000258787	ENSPTRT00000035404	CE_ENSP00000258787	ENSMUST00000003459	ENSRNOT00000010021	ENSMMUT00000012464	CR_ENSP00000258787	ENSCAFT00000005034	ENSECAT00000019638	ENSOCUT00000026131
ENST00000258796	ENSPTRT00000034854	CE_ENSP00000258796	ENSMUST00000042661	ENSRNOT00000038773	ENSMMUT00000026711	CR_ENSP00000258796	ENSCAFT00000025990	ENSECAT00000005092	ENSOCUT00000003574
ENST00000258821	ENSPTRT00000011168	CE_ENSP00000258821	ENSMUST00000006451	ENSRNOT00000011741	ENSMMUT00000022830	CR_ENSP00000258821	ENSCAFT00000008661	ENSECAT00000013714	ENSOCUT00000005341
ENST00000258829	ENSPTRT00000011507	CE_ENSP00000258829	ENSMUST00000072631	ENSRNOT00000011562	ENSMMUT00000018209	CR_ENSP00000258829	ENSCAFT00000021695	ENSECAT00000025346	ENSOCUT00000015427
ENST00000258873	ENSPTRT00000013531	CE_ENSP00000258873	ENSMUST00000034822	ENSRNOT00000016104	ENSMMUT00000016586	CR_ENSP00000258873	ENSCAFT00000022529	ENSECAT00000009358	ENSOCUT00000021008
ENST00000258886	ENSPTRT00000013538	CE_ENSP00000258886	ENSMUST00000034843	ENSRNOT00000017900	ENSMMUT00000033025	CR_ENSP00000258886	ENSCAFT00000002778	ENSECAT00000018244	ENSOCUT00000009910
ENST00000258888	ENSPTRT00000013646	CE_ENSMMUP00000013679	ENSMUST00000107348	ENSRNOT00000015898	ENSMMUT00000014601	CR_ENSMMUP00000013679	ENSCAFT00000020516	ENSECAT00000015962	ENSOCUT00000005996
ENST00000258930	ENSPTRT00000013529	CE_ENSP00000258930	ENSMUST00000041901	ENSRNOT00000013622	ENSMMUT00000013840	CR_ENSP00000258930	ENSCAFT00000023275	ENSECAT00000010922	ENSOCUT00000016758
ENST00000258960	ENSPTRT00000017073	CE_ENSMMUP00000017860	ENSMUST00000021314	ENSRNOT00000004046	ENSMMUT00000019070	CR_ENSMMUP00000017860	ENSCAFT00000022028	ENSECAT00000014179	ENSOCUT00000022362
ENST00000258962	ENSPTRT00000017320	CE_ENSMMUP00000006280	ENSMUST00000107920	ENSRNOT00000055706	ENSMMUT00000006674	CR_ENSP00000401336	ENSCAFT00000027630	ENSECAT00000017653	ENSOCUT00000017676
ENST00000258963	ENSPTRT00000017319	CE_ENSMMUP00000006278	ENSMUST00000018521	ENSRNOT00000055705	ENSMMUT00000006672	CR_ENSMMUP00000006278	ENSCAFT00000027616	ENSECAT00000016923	ENSOCUT00000017672
ENST00000258975	ENSPTRT00000017447	CE_ENSP00000258975	ENSMUST00000002048	ENSRNOT00000011136	ENSMMUT00000020422	CR_ENSP00000258975	ENSCAFT00000020545	ENSECAT00000015308	ENSOCUT00000014259
ENST00000258991	ENSPTRT00000017493	CE_ENSMMUP00000023060	ENSMUST00000042780	ENSRNOT00000055114	ENSMMUT00000024638	CR_ENSMMUP00000023060	ENSCAFT00000018693	ENSECAT00000024275	ENSOCUT00000029209
ENST00000259006	ENSPTRT00000017454	CE_ENSP00000259006	ENSMUST00000045923	ENSRNOT00000035973	ENSMMUT00000023540	CR_ENSP00000259006	ENSCAFT00000020514	ENSECAT00000008085	ENSOCUT00000004288
ENST00000259008	ENSPTRT00000017398	CE_ENSMMUP00000011828	ENSMUST00000044423	ENSRNOT00000038829	ENSMMUT00000012614	CR_ENSMMUP00000011828	ENSCAFT00000028135	ENSECAT00000026236	ENSOCUT00000006687
ENST00000259056	ENSPTRT00000023260	CE_ENSP00000259056	ENSMUST00000112616	ENSRNOT00000006319	ENSMMUT00000024900	CR_ENSP00000259056	ENSCAFT00000014698	ENSECAT00000013014	ENSOCUT00000009188
ENST00000259119	ENSPTRT00000029117	CE_ENSP00000415243	ENSMUST00000118204	ENSRNOT00000013191	ENSMMUT00000012959	CR_ENSP00000415243	ENSCAFT00000023563	ENSECAT00000011074	ENSOCUT00000013508
ENST00000259154	ENSPTRT00000003609	CE_ENSP00000259154	ENSMUST00000085678	ENSRNOT00000003556	ENSMMUT00000031856	CR_ENSP00000259154	ENSCAFT00000017052	ENSECAT00000002347	ENSOCUT00000001944
ENST00000259205	ENSPTRT00000022973	CE_ENSMMUP00000036120	ENSMUST00000057567	ENSRNOT00000007512	ENSMMUT00000043106	CR_ENSMMUP00000036120	ENSCAFT00000011633	ENSECAT00000017887	ENSOCUT00000006659
ENST00000259206	ENSPTRT00000022981	CE_ENSMMUP00000017085	ENSMUST00000114482	ENSRNOT00000007949	ENSMMUT00000018251	CR_ENSMMUP00000017085	ENSCAFT00000011651	ENSECAT00000005750	ENSOCUT00000004161
ENST00000259239	ENSPTRT00000023113	CE_ENSP00000259239	ENSMUST00000027303	ENSRNOT00000044954	ENSMMUT00000013426	CR_ENSP00000259239	ENSCAFT00000011963	ENSECAT00000009719	ENSOCUT00000002847
ENST00000259253	ENSPTRT00000023098	CE_ENSMMUP00000030702	ENSMUST00000046875	ENSRNOT00000020558	ENSMMUT00000032812	CR_ENSMMUP00000030702	ENSCAFT00000006844	ENSECAT00000023316	ENSOCUT00000016148
ENST00000259335	ENSPTRT00000039289	CE_ENSP00000259335	ENSMUST00000102889	ENSRNOT00000019802	ENSMMUT00000022918	CR_ENSP00000259335	ENSCAFT00000004799	ENSECAT00000022800	ENSOCUT00000030287
ENST00000259339	ENSPTRT00000047995	CE_ENSP00000259339	ENSMUST00000102851	ENSRNOT00000066618	ENSMMUT00000005366	CR_ENSP00000259339	ENSCAFT00000031797	ENSECAT00000008995	ENSOCUT00000021758
ENST00000259365	ENSPTRT00000043078	CE_ENSP00000378637	ENSMUST00000107773	ENSRNOT00000013228	ENSMMUT00000017196	CR_ENSP00000378637	ENSCAFT00000003834	ENSECAT00000008411	ENSOCUT00000013831
ENST00000259392	ENSPTRT00000056340	CE_ENSP00000378213	ENSMUST00000084530	ENSRNOT00000068664	ENSMMUT00000000254	CR_ENSP00000378213	ENSCAFT00000005133	ENSECAT00000017029	ENSOCUT00000028716
ENST00000259400	ENSPTRT00000039181	CE_ENSP00000259400	ENSMUST00000107720	ENSRNOT00000007641	ENSMMUT00000015982	CR_ENSP00000259400	ENSCAFT00000004006	ENSECAT00000015963	ENSOCUT00000004216
ENST00000259410	ENSPTRT00000039350	CE_ENSMMUP00000011228	ENSMUST00000030042	ENSRNOT00000010040	ENSMMUT00000011970	CR_ENSMMUP00000011228	ENSCAFT00000005305	ENSECAT00000020813	ENSOCUT00000002801
ENST00000259455	ENSPTRT00000042100	CE_ENSP00000259455	ENSMUST00000107749	ENSRNOT00000011573	ENSMMUT00000013735	CR_ENSP00000259455	ENSCAFT00000003925	ENSECAT00000009556	ENSOCUT00000016530
ENST00000259457	ENSPTRT00000039495	CE_ENSP00000259457	ENSMUST00000028083	ENSRNOT00000016876	ENSMMUT00000010282	CR_ENSP00000259457	ENSCAFT00000032210	ENSECAT00000025277	ENSOCUT00000009115
ENST00000259467	ENSPTRT00000039463	CE_ENSP00000259467	ENSMUST00000009174	ENSRNOT00000012160	ENSMMUT00000009637	CR_ENSP00000259467	ENSCAFT00000032258	ENSECAT00000022631	ENSOCUT00000008796
ENST00000259470	ENSPTRT00000047906	CE_ENSP00000259470	ENSMUST00000021933	ENSRNOT00000025462	ENSMMUT00000032333	CR_ENSP00000259470	ENSCAFT00000001770	ENSECAT00000006084	ENSOCUT00000008396
ENST00000259486	ENSPTRT00000037991	CE_ENSP00000259486	ENSMUST00000171545	ENSRNOT00000051139	ENSMMUT00000006925	CR_ENSP00000259486	ENSCAFT00000001352	ENSECAT00000006469	ENSOCUT00000013549
ENST00000259512	ENSPTRT00000038013	CE_ENSP00000259512	ENSMUST00000022993	ENSRNOT00000007484	ENSMMUT00000018979	CR_ENSP00000259512	ENSCAFT00000001506	ENSECAT00000025497	ENSOCUT00000009111
ENST00000259526	ENSPTRT00000037987	CE_ENSP00000259526	ENSMUST00000050027	ENSRNOT00000011904	ENSMMUT00000007918	CR_ENSP00000259526	ENSCAFT00000001321	ENSECAT00000024697	ENSOCUT00000010687
ENST00000259605	ENSPTRT00000045497	CE_ENSP00000259605	ENSMUST00000098098	ENSRNOT00000018863	ENSMMUT00000023330	CR_ENSP00000259605	ENSCAFT00000003636	ENSECAT00000017322	ENSOCUT00000014161
ENST00000259608	ENSPTRT00000038692	CE_ENSP00000259608	ENSMUST00000030180	ENSRNOT00000035040	ENSMMUT00000022917	CR_ENSP00000259608	ENSCAFT00000003271	ENSECAT00000009138	ENSOCUT00000026659
ENST00000259632	ENSPTRT00000038639	CE_ENSP00000259632	ENSMUST00000030158	ENSRNOT00000019561	ENSMMUT00000029236	CR_ENSP00000259632	ENSCAFT00000003060	ENSECAT00000013854	ENSOCUT00000000358
ENST00000259667	ENSPTRT00000038711	CE_ENSP00000259667	ENSMUST00000030192	ENSRNOT00000021387	ENSMMUT00000022943	CR_ENSP00000259667	ENSCAFT00000003511	ENSECAT00000000044	ENSOCUT00000031369
ENST00000259698	ENSPTRT00000032863	CE_ENSMMUP00000023026	ENSMUST00000110384	ENSRNOT00000048298	ENSMMUT00000024599	CR_ENSMMUP00000023026	ENSCAFT00000016628	ENSECAT00000012287	ENSOCUT00000001483
ENST00000259708	ENSPTRT00000033628	CE_ENSMMUP00000015314	ENSMUST00000003642	ENSRNOT00000031625	ENSMMUT00000016344	CR_ENSMMUP00000015314	ENSCAFT00000002805	ENSECAT00000024191	ENSOCUT00000001591
ENST00000259711	ENSPTRT00000032817	CE_ENSMMUP00000031024	ENSMUST00000056978	ENSRNOT00000001977	ENSMMUT00000033153	CR_ENSMMUP00000031024	ENSCAFT00000016076	ENSECAT00000004103	ENSOCUT00000017955
ENST00000259727	ENSPTRT00000032805	CE_ENSP00000259727	ENSMUST00000000260	ENSRNOT00000023613	ENSMMUT00000004164	CR_ENSP00000259727	ENSCAFT00000019320	ENSECAT00000024669	ENSOCUT00000017722
ENST00000259746	ENSPTRT00000033683	CE_ENSP00000327154	ENSMUST00000113523	ENSRNOT00000026728	ENSMMUT00000022127	CR_ENSP00000327154	ENSCAFT00000003068	ENSECAT00000014409	ENSOCUT00000003470
ENST00000259750	ENSPTRT00000033641	CE_ENSP00000259750	ENSMUST00000047034	ENSRNOT00000024824	ENSMMUT00000021901	CR_ENSP00000259750	ENSCAFT00000002901	ENSECAT00000007473	ENSOCUT00000029246
ENST00000259782	ENSPTRT00000057114	CE_ENSP00000259782	ENSMUST00000034911	ENSRNOT00000041567	ENSMMUT00000017935	CR_ENSP00000259782	ENSCAFT00000003638	ENSECAT00000020492	ENSOCUT00000026716
ENST00000259803	ENSPTRT00000033808	CE_ENSP00000259803	ENSMUST00000024104	ENSRNOT00000010583	ENSMMUT00000031066	CR_ENSP00000259803	ENSCAFT00000003568	ENSECAT00000014886	ENSOCUT00000009245
ENST00000259808	ENSPTRT00000032665	CE_ENSP00000369773	ENSMUST00000021844	ENSRNOT00000023962	ENSMMUT00000011863	CR_ENSP00000369773	ENSCAFT00000014829	ENSECAT00000010677	ENSOCUT00000011792
ENST00000259883	ENSPTRT00000032989	CE_ENSP00000259883	ENSMUST00000151743	ENSRNOT00000059313	ENSMMUT00000010102	CR_ENSP00000259883	ENSCAFT00000018949	ENSECAT00000008963	ENSOCUT00000017970
ENST00000259938	ENSPTRT00000033445	CE_ENSMMUP00000020169	ENSMUST00000025062	ENSRNOT00000000611	ENSMMUT00000021565	CR_ENSMMUP00000020169	ENSCAFT00000002090	ENSECAT00000012710	ENSOCUT00000028628
ENST00000259939	ENSPTRT00000032827	CE_ENSP00000259939	ENSMUST00000068891	ENSRNOT00000036876	ENSMMUT00000005522	CR_ENSP00000259939	ENSCAFT00000016184	ENSECAT00000002824	ENSOCUT00000000543
ENST00000260010	ENSPTRT00000030727	CE_ENSP00000260010	ENSMUST00000029623	ENSRNOT00000013025	ENSMMUT00000022268	CR_ENSP00000260010	ENSCAFT00000013259	ENSECAT00000019013	ENSOCUT00000003366
ENST00000260045	ENSPTRT00000007616	CE_ENSP00000260045	ENSMUST00000033009	ENSRNOT00000021228	ENSMMUT00000031503	CR_ENSMMUP00000029475	ENSCAFT00000008506	ENSECAT00000023445	ENSOCUT00000009181
ENST00000260061	ENSPTRT00000007621	CE_ENSP00000384126	ENSMUST00000165205	ENSRNOT00000020520	ENSMMUT00000031511	CR_ENSP00000384126	ENSCAFT00000008455	ENSECAT00000021068	ENSOCUT00000015385
ENST00000260102	ENSPTRT00000037532	CE_ENSP00000260102	ENSMUST00000156816	ENSRNOT00000011619	ENSMMUT00000007796	CR_ENSP00000260102	ENSCAFT00000011200	ENSECAT00000012618	ENSOCUT00000001951
ENST00000260116	ENSPTRT00000037586	CE_ENSMMUP00000011995	ENSMUST00000098244	ENSRNOT00000009611	ENSMMUT00000012793	CR_ENSP00000260116	ENSCAFT00000011553	ENSECAT00000011943	ENSOCUT00000003035
ENST00000260118	ENSPTRT00000037585	CE_ENSP00000260118	ENSMUST00000098242	ENSRNOT00000009758	ENSMMUT00000012791	CR_ENSP00000260118	ENSCAFT00000011551	ENSECAT00000015765	ENSOCUT00000003032
ENST00000260126	ENSPTRT00000037651	CE_ENSP00000260126	ENSMUST00000115403	ENSRNOT00000011940	ENSMMUT00000012266	CR_ENSMMUP00000011505	ENSCAFT00000012303	ENSECAT00000017186	ENSOCUT00000003263
ENST00000260129	ENSPTRT00000037542	CE_ENSP00000260129	ENSMUST00000052712	ENSRNOT00000010783	ENSMMUT00000039021	CR_ENSP00000260129	ENSCAFT00000011230	ENSECAT00000020705	ENSOCUT00000017522
ENST00000260147	ENSPTRT00000030946	CE_ENSP00000260147	ENSMUST00000098796	ENSRNOT00000067486	ENSMMUT00000025358	CR_ENSP00000260147	ENSCAFT00000011721	ENSECAT00000014155	ENSOCUT00000027561
ENST00000260187	ENSPTRT00000008132	CE_ENSP00000260187	ENSMUST00000034508	ENSRNOT00000009975	ENSMMUT00000012474	CR_ENSP00000260187	ENSCAFT00000019129	ENSECAT00000021418	ENSOCUT00000007758
ENST00000260191	ENSPTRT00000008003	CE_ENSP00000260191	ENSMUST00000008734	ENSRNOT00000009574	ENSMMUT00000009881	CR_ENSP00000260191	ENSCAFT00000021533	ENSECAT00000020476	ENSOCUT00000007455
ENST00000260197	ENSPTRT00000008159	CE_ENSP00000260197	ENSMUST00000060989	ENSRNOT00000059974	ENSMMUT00000020879	CR_ENSP00000260197	ENSCAFT00000018722	ENSECAT00000020979	ENSOCUT00000011368
ENST00000260210	ENSPTRT00000008018	CE_ENSP00000260210	ENSMUST00000074957	ENSRNOT00000025232	ENSMMUT00000028113	CR_ENSP00000260210	ENSCAFT00000021269	ENSECAT00000009100	ENSOCUT00000004613
ENST00000260227	ENSPTRT00000007862	CE_ENSMMUP00000004544	ENSMUST00000018767	ENSRNOT00000014041	ENSMMUT00000004818	CR_ENSMMUP00000004544	ENSCAFT00000023937	ENSECAT00000022673	ENSOCUT00000015324
ENST00000260228	ENSPTRT00000007863	CE_ENSP00000260228	ENSMUST00000034487	ENSRNOT00000033306	ENSMMUT00000015396	CR_ENSP00000260228	ENSCAFT00000023926	ENSECAT00000012298	ENSOCUT00000002930
ENST00000260229	ENSPTRT00000007864	CE_ENSP00000260229	ENSMUST00000151853	ENSRNOT00000061887	ENSMMUT00000015398	CR_ENSP00000260229	ENSCAFT00000023913	ENSECAT00000020635	ENSOCUT00000001091
ENST00000260247	ENSPTRT00000007874	CE_ENSP00000260247	ENSMUST00000034499	ENSRNOT00000061916	ENSMMUT00000009790	CR_ENSP00000260247	ENSCAFT00000023873	ENSECAT00000006208	ENSOCUT00000006509
ENST00000260283	ENSPTRT00000007942	CE_ENSP00000260283	ENSMUST00000065496	ENSRNOT00000035989	ENSMMUT00000043726	CR_ENSP00000260283	ENSCAFT00000022580	ENSECAT00000021274	ENSOCUT00000013949
ENST00000260323	ENSPTRT00000013087	CE_ENSP00000260323	ENSMUST00000075245	ENSRNOT00000010330	ENSMMUT00000021083	CR_ENSP00000260323	ENSCAFT00000025186	ENSECAT00000024791	ENSOCUT00000022479
ENST00000260324	ENSPTRT00000012993	CE_ENSP00000260324	ENSMUST00000005953	ENSRNOT00000000186	ENSMMUT00000022106	CR_ENSP00000260324	ENSCAFT00000021864	ENSECAT00000009265	ENSOCUT00000014347
ENST00000260327	ENSPTRT00000012948	CE_ENSP00000260327	ENSMUST00000036647	ENSRNOT00000037168	ENSMMUT00000023521	CR_ENSP00000260327	ENSCAFT00000021489	ENSECAT00000012708	ENSOCUT00000005367
ENST00000260359	ENSPTRT00000012798	CE_ENSP00000260359	ENSMUST00000068225	ENSRNOT00000043200	ENSMMUT00000017782	CR_ENSP00000260359	ENSCAFT00000003653	ENSECAT00000017388	ENSOCUT00000003276
ENST00000260363	ENSPTRT00000013340	CE_ENSP00000378790	ENSMUST00000034815	ENSRNOT00000037028	ENSMMUT00000020888	CR_ENSP00000378790	ENSCAFT00000027794	ENSECAT00000015680	ENSOCUT00000015073
ENST00000260379	ENSPTRT00000013342	CE_ENSP00000346037	ENSMUST00000008036	ENSRNOT00000018820	ENSMMUT00000020889	CR_ENSP00000346037	ENSCAFT00000027807	ENSECAT00000008746	ENSOCUT00000015081
ENST00000260382	ENSPTRT00000013352	CE_ENSP00000260382	ENSMUST00000065603	ENSRNOT00000016456	ENSMMUT00000040392	CR_ENSP00000260382	ENSCAFT00000027945	ENSECAT00000026212	ENSOCUT00000027022
ENST00000260383	ENSPTRT00000066282	CE_ENSP00000382387	ENSMUST00000039541	ENSRNOT00000018460	ENSMMUT00000024011	CR_ENSP00000382387	ENSCAFT00000019673	ENSECAT00000007168	ENSOCUT00000017325
ENST00000260385	ENSPTRT00000012776	CE_ENSP00000260385	ENSMUST00000094695	ENSRNOT00000016356	ENSMMUT00000000445	CR_ENSP00000260385	ENSCAFT00000014785	ENSECAT00000011376	ENSOCUT00000016912
ENST00000260402	ENSPTRT00000012752	CE_ENSMMUP00000027046	ENSMUST00000102524	ENSRNOT00000011911	ENSMMUT00000028901	CR_ENSMMUP00000027046	ENSCAFT00000014399	ENSECAT00000022347	ENSOCUT00000029591
ENST00000260403	ENSPTRT00000012891	CE_ENSP00000260403	ENSMUST00000067582	ENSRNOT00000030065	ENSMMUT00000009120	CR_ENSP00000260403	ENSCAFT00000018927	ENSECAT00000026347	ENSOCUT00000022131
ENST00000260404	ENSPTRT00000012748	CE_ENSP00000260404	ENSMUST00000099557	ENSRNOT00000010471	ENSMMUT00000040817	CR_ENSP00000260404	ENSCAFT00000014291	ENSECAT00000018508	ENSOCUT00000032132
ENST00000260408	ENSPTRT00000013135	CE_ENSP00000260408	ENSMUST00000067880	ENSRNOT00000021066	ENSMMUT00000024610	CR_ENSP00000260408	ENSCAFT00000026245	ENSECAT00000008550	ENSOCUT00000016027
ENST00000260443	ENSPTRT00000013089	CE_ENSP00000260443	ENSMUST00000066378	ENSRNOT00000044961	ENSMMUT00000029107	CR_ENSP00000260443	ENSCAFT00000025213	ENSECAT00000005874	ENSOCUT00000007447
ENST00000260447	ENSPTRT00000012777	CE_ENSP00000260447	ENSMUST00000057454	ENSRNOT00000016458	ENSMMUT00000018461	CR_ENSP00000260447	ENSCAFT00000014814	ENSECAT00000007126	ENSOCUT00000005568
ENST00000260453	ENSPTRT00000013112	CE_ENSP00000260453	ENSMUST00000034746	ENSRNOT00000007941	ENSMMUT00000027380	CR_ENSP00000260453	ENSCAFT00000025468	ENSECAT00000022387	ENSOCUT00000012282
ENST00000260502	ENSPTRT00000001831	CE_ENSP00000260502	ENSMUST00000029766	ENSRNOT00000065111	ENSMMUT00000046671	CR_ENSP00000260502	ENSCAFT00000032044	ENSECAT00000024424	ENSOCUT00000015438
ENST00000260505	ENSPTRT00000001702	CE_ENSP00000260505	ENSMUST00000166662	ENSRNOT00000055318	ENSMMUT00000023300	CR_ENSP00000260505	ENSCAFT00000032363	ENSECAT00000028906	ENSOCUT00000008140
ENST00000260508	ENSPTRT00000001766	CE_ENSP00000260508	ENSMUST00000106218	ENSRNOT00000067165	ENSMMUT00000026430	CR_ENSP00000260508	ENSCAFT00000032186	ENSECAT00000025669	ENSOCUT00000007842
ENST00000260526	ENSPTRT00000042477	CE_ENSP00000260526	ENSMUST00000037958	ENSRNOT00000017076	ENSMMUT00000008936	CR_ENSP00000260526	ENSCAFT00000032016	ENSECAT00000010265	ENSOCUT00000009821
ENST00000260563	ENSPTRT00000001883	CE_ENSP00000260563	ENSMUST00000000348	ENSRNOT00000020149	ENSMMUT00000026849	CR_ENSP00000260563	ENSCAFT00000031847	ENSECAT00000021423	ENSOCUT00000014249
ENST00000260585	ENSPTRT00000021858	CE_ENSMMUP00000018765	ENSMUST00000145167	ENSRNOT00000014321	ENSMMUT00000020049	CR_ENSMMUP00000018765	ENSCAFT00000006954	ENSECAT00000026032	ENSOCUT00000015548
ENST00000260599	ENSPTRT00000021884	CE_ENSMMUP00000021112	ENSMUST00000117435	ENSRNOT00000010867	ENSMMUT00000022566	CR_ENSMMUP00000021112	ENSCAFT00000007514	ENSECAT00000027019	ENSOCUT00000022434
ENST00000260600	ENSPTRT00000021823	CE_ENSP00000260600	ENSMUST00000127756	ENSRNOT00000005389	ENSMMUT00000013396	CR_ENSP00000260600	ENSCAFT00000006552	ENSECAT00000009021	ENSOCUT00000015449
ENST00000260605	ENSPTRT00000022101	CE_ENSMMUP00000036573	ENSMUST00000025101	ENSRNOT00000006953	ENSMMUT00000043572	CR_ENSMMUP00000036573	ENSCAFT00000003941	ENSECAT00000022127	ENSOCUT00000005293
ENST00000260630	ENSPTRT00000022042	CE_ENSP00000260630	ENSMUST00000024894	ENSRNOT00000067065	ENSMMUT00000019573	CR_ENSP00000260630	ENSCAFT00000009970	ENSECAT00000020731	ENSOCUT00000016155
ENST00000260643	ENSPTRT00000021891	CE_ENSP00000260643	ENSMUST00000074840	ENSRNOT00000009565	ENSMMUT00000003397	CR_ENSP00000260643	ENSCAFT00000007541	ENSECAT00000023010	ENSOCUT00000006524
ENST00000260645	ENSPTRT00000022102	CE_ENSP00000260645	ENSMUST00000066175	ENSRNOT00000007174	ENSMMUT00000011298	CR_ENSP00000260645	ENSCAFT00000003956	ENSECAT00000011463	ENSOCUT00000005301
ENST00000260649	ENSPTRT00000022112	CE_ENSP00000260649	ENSMUST00000024944	ENSRNOT00000009581	ENSMMUT00000008838	CR_ENSP00000260649	ENSCAFT00000004005	ENSECAT00000019961	ENSOCUT00000005464
ENST00000260665	ENSPTRT00000022106	CE_ENSMMUP00000026087	ENSMUST00000112308	ENSRNOT00000008200	ENSMMUT00000027884	CR_ENSP00000260665	ENSCAFT00000003988	ENSECAT00000025535	ENSOCUT00000015057
ENST00000260702	ENSPTRT00000005357	CE_ENSP00000260702	ENSMUST00000164786	ENSRNOT00000021144	ENSMMUT00000014380	CR_ENSP00000260702	ENSCAFT00000014843	ENSECAT00000006621	ENSOCUT00000004986
ENST00000260731	ENSPTRT00000005206	CE_ENSP00000260731	ENSMUST00000012587	ENSRNOT00000022555	ENSMMUT00000032729	CR_ENSP00000260731	ENSCAFT00000012011	ENSECAT00000007114	ENSOCUT00000016710
ENST00000260746	ENSPTRT00000005518	CE_ENSP00000260746	ENSMUST00000026009	ENSRNOT00000027093	ENSMMUT00000026913	CR_ENSP00000260746	ENSCAFT00000016257	ENSECAT00000000374	ENSOCUT00000005792
ENST00000260803	ENSPTRT00000028825	CE_ENSP00000260803	ENSMUST00000066650	ENSRNOT00000019769	ENSMMUT00000029946	CR_ENSP00000260803	ENSCAFT00000012022	ENSECAT00000014725	ENSOCUT00000015128
ENST00000260810	ENSPTRT00000028777	CE_ENSMMUP00000000078	ENSMUST00000035164	ENSRNOT00000013265	ENSMMUT00000000085	CR_ENSMMUP00000000078	ENSCAFT00000010420	ENSECAT00000016925	ENSOCUT00000012765
ENST00000260818	ENSPTRT00000028761	CE_ENSP00000260818	ENSMUST00000060084	ENSRNOT00000015534	ENSMMUT00000022507	CR_ENSP00000260818	ENSCAFT00000010177	ENSECAT00000023520	ENSOCUT00000000593
ENST00000260867	ENSPTRT00000004674	CE_ENSMMUP00000012888	ENSMUST00000013845	ENSRNOT00000048004	ENSMMUT00000013754	CR_ENSMMUP00000012888	ENSCAFT00000010917	ENSECAT00000016727	ENSOCUT00000024197
ENST00000260947	ENSPTRT00000023895	CE_ENSP00000260947	ENSMUST00000027393	ENSRNOT00000020414	ENSMMUT00000008002	CR_ENSP00000260947	ENSCAFT00000022670	ENSECAT00000002994	ENSOCUT00000001552
ENST00000260950	ENSPTRT00000023612	CE_ENSP00000260950	ENSMUST00000027269	ENSRNOT00000038093	ENSMMUT00000020075	CR_ENSP00000260950	ENSCAFT00000014953	ENSECAT00000022792	ENSOCUT00000012655
ENST00000260952	ENSPTRT00000023597	CE_ENSP00000260952	ENSMUST00000027264	ENSRNOT00000059233	ENSMMUT00000020080	CR_ENSP00000260952	ENSCAFT00000014899	ENSECAT00000026450	ENSOCUT00000012468
ENST00000260956	ENSPTRT00000023375	CE_ENSP00000386636	ENSMUST00000090852	ENSRNOT00000011174	ENSMMUT00000032434	CR_ENSP00000386636	ENSCAFT00000038572	ENSECAT00000019835	ENSOCUT00000010398
ENST00000260970	ENSPTRT00000023371	CE_ENSP00000260970	ENSMUST00000090858	ENSRNOT00000010216	ENSMMUT00000028868	CR_ENSP00000260970	ENSCAFT00000019654	ENSECAT00000019938	ENSOCUT00000021278
ENST00000260983	ENSPTRT00000023652	CE_ENSP00000260983	ENSMUST00000120904	ENSRNOT00000017761	ENSMMUT00000007914	CR_ENSP00000260983	ENSCAFT00000016982	ENSECAT00000000904	ENSOCUT00000011700
ENST00000261007	ENSPTRT00000023455	CE_ENSP00000261007	ENSMUST00000028515	ENSRNOT00000024706	ENSMMUT00000030673	CR_ENSP00000261007	ENSCAFT00000021074	ENSECAT00000021100	ENSOCUT00000022874
ENST00000261023	ENSPTRT00000023576	CE_ENSP00000261023	ENSMUST00000028499	ENSRNOT00000006961	ENSMMUT00000045011	CR_ENSP00000261023	ENSCAFT00000023277	ENSECAT00000025048	ENSOCUT00000017629
ENST00000261024	ENSPTRT00000023596	CE_ENSP00000261024	ENSMUST00000027137	ENSRNOT00000005228	ENSMMUT00000004960	CR_ENSP00000261024	ENSCAFT00000014878	ENSECAT00000023125	ENSOCUT00000004829
ENST00000261058	ENSPTRT00000028394	CE_ENSP00000261058	ENSMUST00000062439	ENSRNOT00000035340	ENSMMUT00000010114	CR_ENSP00000261058	ENSCAFT00000015571	ENSECAT00000001262	ENSOCUT00000016256
ENST00000261167	ENSPTRT00000008729	CE_ENSP00000261167	ENSMUST00000116514	ENSRNOT00000007402	ENSMMUT00000027106	CR_ENSP00000261167	ENSCAFT00000020553	ENSECAT00000028916	ENSOCUT00000017182
ENST00000261170	ENSPTRT00000008726	CE_ENSP00000261170	ENSMUST00000032338	ENSRNOT00000012212	ENSMMUT00000013792	CR_ENSP00000261170	ENSCAFT00000020726	ENSECAT00000019991	ENSOCUT00000008169
ENST00000261172	ENSPTRT00000009719	CE_ENSP00000261172	ENSMUST00000020094	ENSRNOT00000006450	ENSMMUT00000015815	CR_ENSP00000261172	ENSCAFT00000009916	ENSECAT00000016458	ENSOCUT00000013387
ENST00000261180	ENSPTRT00000009618	CE_ENSP00000261180	ENSMUST00000061632	ENSRNOT00000007461	ENSMMUT00000020728	CR_ENSP00000261180	ENSCAFT00000000753	ENSECAT00000028977	ENSOCUT00000013315
ENST00000261183	ENSPTRT00000009639	CE_ENSP00000261183	ENSMUST00000105275	ENSRNOT00000029993	ENSMMUT00000025106	CR_ENSP00000261183	ENSCAFT00000009206	ENSECAT00000016881	ENSOCUT00000010531
ENST00000261191	ENSPTRT00000008832	CE_ENSP00000261191	ENSMUST00000032427	ENSRNOT00000002473	ENSMMUT00000009071	CR_ENSMMUP00000008523	ENSCAFT00000017892	ENSECAT00000009658	ENSOCUT00000008331
ENST00000261195	ENSPTRT00000008795	CE_ENSP00000261195	ENSMUST00000032371	ENSRNOT00000017332	ENSMMUT00000022725	CR_ENSP00000261195	ENSCAFT00000019423	ENSECAT00000015955	ENSOCUT00000008806
ENST00000261208	ENSPTRT00000009776	CE_ENSP00000261208	ENSMUST00000129421	ENSRNOT00000006971	ENSMMUT00000013013	CR_ENSP00000261208	ENSCAFT00000010385	ENSECAT00000008896	ENSOCUT00000005529
ENST00000261211	ENSPTRT00000009779	CE_ENSP00000261211	ENSMUST00000069965	ENSRNOT00000005762	ENSMMUT00000022345	CR_ENSP00000261211	ENSCAFT00000010442	ENSECAT00000023693	ENSOCUT00000013587
ENST00000261226	ENSPTRT00000009747	CE_ENSP00000261226	ENSMUST00000065060	ENSRNOT00000010316	ENSMMUT00000025633	CR_ENSP00000261226	ENSCAFT00000010061	ENSECAT00000012141	ENSOCUT00000008620
ENST00000261233	ENSPTRT00000009529	CE_ENSP00000261233	ENSMUST00000020448	ENSRNOT00000005686	ENSMMUT00000023365	CR_ENSP00000261233	ENSCAFT00000000586	ENSECAT00000029063	ENSOCUT00000026320
ENST00000261234	ENSPTRT00000009504	CE_ENSP00000261234	ENSMUST00000140299	ENSRNOT00000006051	ENSMMUT00000016189	CR_ENSP00000261234	ENSCAFT00000000529	ENSECAT00000011786	ENSOCUT00000025554
ENST00000261245	ENSPTRT00000011744	CE_ENSP00000261245	ENSMUST00000021523	ENSRNOT00000010163	ENSMMUT00000002319	CR_ENSP00000261245	ENSCAFT00000024779	ENSECAT00000025485	ENSOCUT00000014272
ENST00000261249	ENSPTRT00000011748	CE_ENSP00000261249	ENSMUST00000116420	ENSRNOT00000010546	ENSMMUT00000019111	CR_ENSP00000261249	ENSCAFT00000024791	ENSECAT00000000056	ENSOCUT00000014281
ENST00000261250	ENSPTRT00000008426	CE_ENSP00000261250	ENSMUST00000032497	ENSRNOT00000026838	ENSMMUT00000021298	CR_ENSP00000261250	ENSCAFT00000024365	ENSECAT00000023705	ENSOCUT00000001957
ENST00000261254	ENSPTRT00000008421	CE_ENSP00000261254	ENSMUST00000000188	ENSRNOT00000027084	ENSMMUT00000011951	CR_ENSP00000261254	ENSCAFT00000024405	ENSECAT00000013282	ENSOCUT00000015583
ENST00000261263	ENSPTRT00000009613	CE_ENSP00000261263	ENSMUST00000163154	ENSRNOT00000005258	ENSMMUT00000027304	CR_ENSMMUP00000025542	ENSCAFT00000038233	ENSECAT00000006425	ENSOCUT00000012578
ENST00000261275	ENSPTRT00000012638	CE_ENSMMUP00000025412	ENSMUST00000119118	ENSRNOT00000031488	ENSMMUT00000027165	CR_ENSMMUP00000025412	ENSCAFT00000016507	ENSECAT00000012704	ENSOCUT00000012443
ENST00000261292	ENSPTRT00000018378	CE_ENSP00000261292	ENSMUST00000066532	ENSRNOT00000025257	ENSMMUT00000026772	CR_ENSP00000261292	ENSCAFT00000030233	ENSECAT00000016251	ENSOCUT00000013467
ENST00000261296	ENSPTRT00000010950	CE_ENSP00000261296	ENSMUST00000022727	ENSRNOT00000012925	ENSMMUT00000018330	CR_ENSP00000261296	ENSCAFT00000008577	ENSECAT00000022883	ENSOCUT00000010259
ENST00000261303	ENSPTRT00000012169	CE_ENSP00000261303	ENSMUST00000021595	ENSRNOT00000005329	ENSMMUT00000032355	CR_ENSP00000261303	ENSCAFT00000027737	ENSECAT00000003590	ENSOCUT00000006227
ENST00000261304	ENSPTRT00000012120	CE_ENSP00000261304	ENSMUST00000021390	ENSRNOT00000005015	ENSMMUT00000024269	CR_ENSP00000261304	ENSCAFT00000036273	ENSECAT00000010233	ENSOCUT00000009315
ENST00000261308	ENSPTRT00000031382	CE_ENSP00000261308	ENSMUST00000022226	ENSRNOT00000016863	ENSMMUT00000023192	CR_ENSP00000261308	ENSCAFT00000011894	ENSECAT00000012404	ENSOCUT00000025730
ENST00000261312	ENSPTRT00000066178	CE_ENSP00000261312	ENSMUST00000042052	ENSRNOT00000008459	ENSMMUT00000004424	CR_ENSMMUP00000004174	ENSCAFT00000020512	ENSECAT00000025538	ENSOCUT00000003817
ENST00000261313	ENSPTRT00000010122	CE_ENSP00000261313	ENSMUST00000050471	ENSRNOT00000001500	ENSMMUT00000007191	CR_ENSMMUP00000006757	ENSCAFT00000015761	ENSECAT00000026473	ENSOCUT00000008392
ENST00000261318	ENSPTRT00000010096	CE_ENSP00000261318	ENSMUST00000049138	ENSRNOT00000001485	ENSMMUT00000025639	CR_ENSP00000261318	ENSCAFT00000014760	ENSECAT00000022012	ENSOCUT00000025530
ENST00000261326	ENSPTRT00000018316	CE_ENSP00000261326	ENSMUST00000068006	ENSRNOT00000020466	ENSMMUT00000026425	CR_ENSP00000261326	ENSCAFT00000028237	ENSECAT00000018714	ENSOCUT00000000703
ENST00000261349	ENSPTRT00000008696	CE_ENSP00000261349	ENSMUST00000032322	ENSRNOT00000008486	ENSMMUT00000047170	CR_ENSP00000261349	ENSCAFT00000021188	ENSECAT00000007792	ENSOCUT00000025955
ENST00000261366	ENSPTRT00000031815	CE_ENSP00000261366	ENSMUST00000025486	ENSRNOT00000019351	ENSMMUT00000001189	CR_ENSP00000261366	ENSCAFT00000000912	ENSECAT00000008536	ENSOCUT00000007500
ENST00000261367	ENSPTRT00000055574	CE_ENSP00000368848	ENSMUST00000025413	ENSRNOT00000025119	ENSMMUT00000013959	CR_ENSP00000368848	ENSCAFT00000000819	ENSECAT00000013524	ENSOCUT00000008632
ENST00000261374	ENSPTRT00000014521	CE_ENSP00000261374	ENSMUST00000084628	ENSRNOT00000023773	ENSMMUT00000013892	CR_ENSP00000261374	ENSCAFT00000028070	ENSECAT00000007123	ENSOCUT00000007335
ENST00000261377	ENSPTRT00000014466	CE_ENSMMUP00000022015	ENSMUST00000106520	ENSRNOT00000019654	ENSMMUT00000023532	CR_ENSMMUP00000022015	ENSCAFT00000028467	ENSECAT00000020076	ENSOCUT00000009913
ENST00000261381	ENSPTRT00000014408	CE_ENSMMUP00000022537	ENSMUST00000032892	ENSRNOT00000025007	ENSMMUT00000024084	CR_ENSP00000261381	ENSCAFT00000028873	ENSECAT00000006595	ENSOCUT00000004854
ENST00000261383	ENSPTRT00000014471	CE_ENSMMUP00000022026	ENSMUST00000046993	ENSRNOT00000055066	ENSMMUT00000023543	CR_ENSMMUP00000022026	ENSCAFT00000028327	ENSECAT00000011580	ENSOCUT00000009939
ENST00000261396	ENSPTRT00000003825	CE_ENSP00000261396	ENSMUST00000044795	ENSRNOT00000024182	ENSMMUT00000031079	CR_ENSP00000261396	ENSCAFT00000019327	ENSECAT00000022589	ENSOCUT00000007237
ENST00000261402	ENSPTRT00000009892	CE_ENSMMUP00000027567	ENSMUST00000020220	ENSRNOT00000010636	ENSMMUT00000029462	CR_ENSMMUP00000027567	ENSCAFT00000002976	ENSECAT00000002536	ENSOCUT00000004957
ENST00000261405	ENSPTRT00000008444	CE_ENSP00000261405	ENSMUST00000112254	ENSRNOT00000026643	ENSMMUT00000032228	CR_ENSP00000261405	ENSCAFT00000024188	ENSECAT00000011706	ENSOCUT00000031166
ENST00000261407	ENSPTRT00000008514	CE_ENSP00000261407	ENSMUST00000004381	ENSRNOT00000017090	ENSMMUT00000014255	CR_ENSP00000261407	ENSCAFT00000022906	ENSECAT00000024961	ENSOCUT00000014462
ENST00000261416	ENSPTRT00000031497	CE_ENSP00000261416	ENSMUST00000022169	ENSRNOT00000048554	ENSMMUT00000028104	CR_ENSP00000261416	ENSCAFT00000013149	ENSECAT00000012513	ENSOCUT00000005342
ENST00000261427	ENSPTRT00000029839	CE_ENSP00000261427	ENSMUST00000142407	ENSRNOT00000030485	ENSMMUT00000015858	CR_ENSP00000261427	ENSCAFT00000025303	ENSECAT00000015213	ENSOCUT00000005874
ENST00000261434	ENSPTRT00000029834	CE_ENSP00000261434	ENSMUST00000031101	ENSRNOT00000003779	ENSMMUT00000019439	CR_ENSP00000261434	ENSCAFT00000025369	ENSECAT00000016566	ENSOCUT00000009096
ENST00000261435	ENSPTRT00000029843	CE_ENSP00000261435	ENSMUST00000113738	ENSRNOT00000031792	ENSMMUT00000003798	CR_ENSP00000261435	ENSCAFT00000025237	ENSECAT00000009981	ENSOCUT00000005119
ENST00000261438	ENSPTRT00000029819	CE_ENSP00000261438	ENSMUST00000165536	ENSRNOT00000002960	ENSMMUT00000004753	CR_ENSP00000261438	ENSCAFT00000025674	ENSECAT00000023291	ENSOCUT00000003697
ENST00000261439	ENSPTRT00000029816	CE_ENSP00000261439	ENSMUST00000043893	ENSRNOT00000029209	ENSMMUT00000000350	CR_ENSP00000261439	ENSCAFT00000025730	ENSECAT00000024010	ENSOCUT00000012446
ENST00000261441	ENSPTRT00000002107	CE_ENSP00000261441	ENSMUST00000068879	ENSRNOT00000026631	ENSMMUT00000025046	CR_ENSP00000261441	ENSCAFT00000014688	ENSECAT00000008155	ENSOCUT00000003757
ENST00000261448	ENSPTRT00000002140	CE_ENSP00000261448	ENSMUST00000165540	ENSRNOT00000021846	ENSMMUT00000012534	CR_ENSP00000261448	ENSCAFT00000015508	ENSECAT00000023684	ENSOCUT00000010596
ENST00000261461	ENSPTRT00000003582	CE_ENSP00000261461	ENSMUST00000110885	ENSRNOT00000000078	ENSMMUT00000027790	CR_ENSP00000261461	ENSCAFT00000019561	ENSECAT00000007987	ENSOCUT00000017573
ENST00000261475	ENSPTRT00000011486	CE_ENSP00000261475	ENSMUST00000021410	ENSRNOT00000033533	ENSMMUT00000027927	CR_ENSP00000261475	ENSCAFT00000021215	ENSECAT00000016150	ENSOCUT00000005767
ENST00000261483	ENSPTRT00000031720	CE_ENSP00000261483	ENSMUST00000086723	ENSRNOT00000020767	ENSMMUT00000004690	CR_ENSP00000261483	ENSCAFT00000011885	ENSECAT00000024822	ENSOCUT00000003409
ENST00000261486	ENSPTRT00000031736	CE_ENSP00000261486	ENSMUST00000025234	ENSRNOT00000038247	ENSMMUT00000017070	CR_ENSP00000261486	ENSCAFT00000011799	ENSECAT00000013583	ENSOCUT00000010825
ENST00000261488	ENSPTRT00000010726	CE_ENSP00000415054	ENSMUST00000072013	ENSRNOT00000030150	ENSMMUT00000003304	CR_ENSP00000415054	ENSCAFT00000007484	ENSECAT00000025290	ENSOCUT00000006640
ENST00000261503	ENSPTRT00000016370	CE_ENSP00000261503	ENSMUST00000108709	ENSRNOT00000067459	ENSMMUT00000026115	CR_ENSP00000261503	ENSCAFT00000028728	ENSECAT00000028945	ENSOCUT00000003979
ENST00000261507	ENSPTRT00000030805	CE_ENSP00000261507	ENSMUST00000034015	ENSRNOT00000044171	ENSMMUT00000018224	CR_ENSP00000261507	ENSCAFT00000018410	ENSECAT00000010827	ENSOCUT00000003768
ENST00000261517	ENSPTRT00000013172	CE_ENSP00000261517	ENSMUST00000077879	ENSRNOT00000012501	ENSMMUT00000001926	CR_ENSP00000261517	ENSCAFT00000026609	ENSECAT00000019241	ENSOCUT00000002814
ENST00000261520	ENSPTRT00000013164	CE_ENSP00000261520	ENSMUST00000034761	ENSRNOT00000013742	ENSMMUT00000030007	CR_ENSP00000261520	ENSCAFT00000026435	ENSECAT00000008633	ENSOCUT00000004153
ENST00000261523	ENSPTRT00000013167	CE_ENSP00000261523	ENSMUST00000034766	ENSRNOT00000057506	ENSMMUT00000025578	CR_ENSP00000261523	ENSCAFT00000026448	ENSECAT00000017477	ENSOCUT00000012902
ENST00000261530	ENSPTRT00000012047	CE_ENSP00000261530	ENSMUST00000071106	ENSRNOT00000013602	ENSMMUT00000012295	CR_ENSP00000261530	ENSCAFT00000027132	ENSECAT00000008769	ENSOCUT00000004135
ENST00000261534	ENSPTRT00000012062	CE_ENSP00000261534	ENSMUST00000037788	ENSRNOT00000016242	ENSMMUT00000001552	CR_ENSP00000261534	ENSCAFT00000027201	ENSECAT00000020148	ENSOCUT00000005777
ENST00000261537	ENSPTRT00000018200	CE_ENSP00000261537	ENSMUST00000052838	ENSRNOT00000018025	ENSMMUT00000014297	CR_ENSP00000261537	ENSCAFT00000028973	ENSECAT00000025536	ENSOCUT00000027797
ENST00000261556	ENSPTRT00000011684	CE_ENSP00000261556	ENSMUST00000111735	ENSRNOT00000017871	ENSMMUT00000029373	CR_ENSP00000261556	ENSCAFT00000024141	ENSECAT00000021843	ENSOCUT00000002624
ENST00000261574	ENSPTRT00000010991	CE_ENSP00000261574	ENSMUST00000032898	ENSRNOT00000014859	ENSMMUT00000018999	CR_ENSP00000261574	ENSCAFT00000008977	ENSECAT00000029161	ENSOCUT00000003904
ENST00000261588	ENSPTRT00000014601	CE_ENSP00000261588	ENSMUST00000071620	ENSRNOT00000022365	ENSMMUT00000021838	CR_ENSP00000261588	ENSCAFT00000027566	ENSECAT00000021542	ENSOCUT00000026126
ENST00000261590	ENSPTRT00000018263	CE_ENSMMUP00000027766	ENSMUST00000059787	ENSRNOT00000064749	ENSMMUT00000029668	CR_ENSMMUP00000027766	ENSCAFT00000028681	ENSECAT00000014316	ENSOCUT00000007354
ENST00000261592	ENSPTRT00000018281	CE_ENSP00000261592	ENSMUST00000164186	ENSRNOT00000041125	ENSMMUT00000048243	CR_ENSP00000261592	ENSCAFT00000028548	ENSECAT00000017235	ENSOCUT00000007904
ENST00000261593	ENSPTRT00000018274	CE_ENSP00000261593	ENSMUST00000052396	ENSRNOT00000021058	ENSMMUT00000018026	CR_ENSP00000261593	ENSCAFT00000028621	ENSECAT00000008673	ENSOCUT00000007198
ENST00000261596	ENSPTRT00000018066	CE_ENSP00000261596	ENSMUST00000126681	ENSRNOT00000020476	ENSMMUT00000024681	CR_ENSP00000261596	ENSCAFT00000029296	ENSECAT00000007193	ENSOCUT00000009434
ENST00000261597	ENSPTRT00000018061	CE_ENSP00000261597	ENSMUST00000024851	ENSRNOT00000018644	ENSMMUT00000026648	CR_ENSP00000261597	ENSCAFT00000029233	ENSECAT00000009292	ENSOCUT00000015415
ENST00000261600	ENSPTRT00000018033	CE_ENSP00000261600	ENSMUST00000025137	ENSRNOT00000021087	ENSMMUT00000006590	CR_ENSP00000261600	ENSCAFT00000029114	ENSECAT00000010001	ENSOCUT00000011606
ENST00000261601	ENSPTRT00000018031	CE_ENSMMUP00000041308	ENSMUST00000092096	ENSRNOT00000020537	ENSMMUT00000048273	CR_ENSMMUP00000041308	ENSCAFT00000029089	ENSECAT00000024870	ENSOCUT00000029186
ENST00000261609	ENSPTRT00000012625	CE_ENSP00000261609	ENSMUST00000076226	ENSRNOT00000019245	ENSMMUT00000006214	CR_ENSP00000261609	ENSCAFT00000015697	ENSECAT00000019649	ENSOCUT00000006773
ENST00000261615	ENSPTRT00000015639	CE_ENSP00000376807	ENSMUST00000019422	ENSRNOT00000021397	ENSMMUT00000020917	CR_ENSP00000376807	ENSCAFT00000031535	ENSECAT00000024690	ENSOCUT00000010389
ENST00000261622	ENSPTRT00000015566	CE_ENSP00000261622	ENSMUST00000045557	ENSRNOT00000025784	ENSMMUT00000002256	CR_ENSP00000261622	ENSCAFT00000037149	ENSECAT00000009904	ENSOCUT00000007462
ENST00000261637	ENSPTRT00000009835	CE_ENSP00000261637	ENSMUST00000004470	ENSRNOT00000008317	ENSMMUT00000018092	CR_ENSMMUP00000016938	ENSCAFT00000011187	ENSECAT00000007586	ENSOCUT00000010496
ENST00000261643	ENSPTRT00000016189	CE_ENSP00000261643	ENSMUST00000049091	ENSRNOT00000034261	ENSMMUT00000022707	CR_ENSP00000261643	ENSCAFT00000028403	ENSECAT00000027185	ENSOCUT00000012424
ENST00000261650	ENSPTRT00000046385	CE_ENSMMUP00000024130	ENSMUST00000044250	ENSRNOT00000034006	ENSMMUT00000025791	CR_ENSMMUP00000024130	ENSCAFT00000029091	ENSECAT00000019444	ENSOCUT00000009239
ENST00000261655	ENSPTRT00000010356	CE_ENSMMUP00000011860	ENSMUST00000111346	ENSRNOT00000067867	ENSMMUT00000012647	CR_ENSP00000261655	ENSCAFT00000010823	ENSECAT00000010169	ENSOCUT00000004545
ENST00000261658	ENSPTRT00000014345	CE_ENSP00000261658	ENSMUST00000023365	ENSRNOT00000004217	ENSMMUT00000011547	CR_ENSP00000261658	ENSCAFT00000029825	ENSECAT00000017875	ENSOCUT00000005924
ENST00000261667	ENSPTRT00000010802	CE_ENSP00000261667	ENSMUST00000022496	ENSRNOT00000020238	ENSMMUT00000028944	CR_ENSP00000261667	ENSCAFT00000006946	ENSECAT00000017211	ENSOCUT00000006782
ENST00000261681	ENSPTRT00000011834	CE_ENSMMUP00000028216	ENSMUST00000082024	ENSRNOT00000012005	ENSMMUT00000030150	CR_ENSMMUP00000028216	ENSCAFT00000025938	ENSECAT00000000586	ENSOCUT00000012010
ENST00000261683	ENSPTRT00000011788	CE_ENSP00000378204	ENSMUST00000167011	ENSRNOT00000008424	ENSMMUT00000006710	CR_ENSP00000378204	ENSCAFT00000025426	ENSECAT00000017286	ENSOCUT00000011734
ENST00000261692	ENSPTRT00000010284	CE_ENSP00000261692	ENSMUST00000104959	ENSRNOT00000001419	ENSMMUT00000000632	CR_ENSP00000261692	ENSCAFT00000022655	ENSECAT00000003034	ENSOCUT00000023713
ENST00000261700	ENSPTRT00000011615	CE_ENSP00000261700	ENSMUST00000022341	ENSRNOT00000049255	ENSMMUT00000025586	CR_ENSP00000261700	ENSCAFT00000023271	ENSECAT00000013253	ENSOCUT00000030288
ENST00000261708	ENSPTRT00000016552	CE_ENSP00000261708	ENSMUST00000108241	ENSRNOT00000019044	ENSMMUT00000028692	CR_ENSP00000261708	ENSCAFT00000029395	ENSECAT00000024081	ENSOCUT00000025642
ENST00000261712	ENSPTRT00000016575	CE_ENSP00000261712	ENSMUST00000173938	ENSRNOT00000008083	ENSMMUT00000026658	CR_ENSP00000261712	ENSCAFT00000029207	ENSECAT00000015487	ENSOCUT00000008496
ENST00000261714	ENSPTRT00000016524	CE_ENSP00000261714	ENSMUST00000021197	ENSRNOT00000005125	ENSMMUT00000001463	CR_ENSP00000261714	ENSCAFT00000030189	ENSECAT00000020692	ENSOCUT00000003645
ENST00000261716	ENSPTRT00000016503	CE_ENSP00000261716	ENSMUST00000017435	ENSRNOT00000021368	ENSMMUT00000027628	CR_ENSP00000261716	ENSCAFT00000030023	ENSECAT00000006735	ENSOCUT00000015740
ENST00000261721	ENSPTRT00000013614	CE_ENSMMUP00000014427	ENSMUST00000026093	ENSRNOT00000026595	ENSMMUT00000015403	CR_ENSP00000261721	ENSCAFT00000020942	ENSECAT00000018146	ENSOCUT00000014034
ENST00000261723	ENSPTRT00000065649	CE_ENSP00000261723	ENSMUST00000098331	ENSRNOT00000014790	ENSMMUT00000015862	CR_ENSP00000261723	ENSCAFT00000020756	ENSECAT00000018027	ENSOCUT00000024766
ENST00000261726	ENSPTRT00000010014	CE_ENSP00000261726	ENSMUST00000111752	ENSRNOT00000064837	ENSMMUT00000002698	CR_ENSP00000261726	ENSCAFT00000013611	ENSECAT00000007867	ENSOCUT00000024525
ENST00000261731	ENSPTRT00000010082	CE_ENSP00000261731	ENSMUST00000031591	ENSRNOT00000001883	ENSMMUT00000002230	CR_ENSP00000261731	ENSCAFT00000014514	ENSECAT00000017948	ENSOCUT00000009319
ENST00000261733	ENSPTRT00000010028	CE_ENSP00000261733	ENSMUST00000031411	ENSRNOT00000001816	ENSMMUT00000045585	CR_ENSP00000261733	ENSCAFT00000013864	ENSECAT00000019342	ENSOCUT00000008326
ENST00000261735	ENSPTRT00000010041	CE_ENSP00000261735	ENSMUST00000130451	ENSRNOT00000001822	ENSMMUT00000019531	CR_ENSP00000261735	ENSCAFT00000013945	ENSECAT00000000362	ENSOCUT00000007219
ENST00000261739	ENSPTRT00000009978	CE_ENSP00000261739	ENSMUST00000102578	ENSRNOT00000001595	ENSMMUT00000010755	CR_ENSP00000261739	ENSCAFT00000016937	ENSECAT00000023940	ENSOCUT00000001062
ENST00000261745	ENSPTRT00000010043	CE_ENSP00000261745	ENSMUST00000042163	ENSRNOT00000001823	ENSMMUT00000019536	CR_ENSP00000261745	ENSCAFT00000014013	ENSECAT00000009442	ENSOCUT00000007226
ENST00000261749	ENSPTRT00000013572	CE_ENSP00000261749	ENSMUST00000069537	ENSRNOT00000018098	ENSMMUT00000040293	CR_ENSP00000261749	ENSCAFT00000035783	ENSECAT00000019248	ENSOCUT00000001050
ENST00000261758	ENSPTRT00000013579	CE_ENSP00000261758	ENSMUST00000094215	ENSRNOT00000055583	ENSMMUT00000013137	CR_ENSP00000261758	ENSCAFT00000021975	ENSECAT00000019428	ENSOCUT00000028497
ENST00000261772	ENSPTRT00000060139	CE_ENSP00000392379	ENSMUST00000034441	ENSRNOT00000025052	ENSMMUT00000030472	CR_ENSP00000392379	ENSCAFT00000032047	ENSECAT00000009335	ENSOCUT00000008876
ENST00000261776	ENSPTRT00000015334	CE_ENSP00000261776	ENSMUST00000034190	ENSRNOT00000023383	ENSMMUT00000039240	CR_ENSP00000261776	ENSCAFT00000032107	ENSECAT00000013402	ENSOCUT00000030936
ENST00000261778	ENSPTRT00000015252	CE_ENSMMUP00000029194	ENSMUST00000048359	ENSRNOT00000030768	ENSMMUT00000031191	CR_ENSMMUP00000029194	ENSCAFT00000032328	ENSECAT00000016978	ENSOCUT00000010036
ENST00000261783	ENSPTRT00000011844	CE_ENSP00000261783	ENSMUST00000021550	ENSRNOT00000015083	ENSMMUT00000022297	CR_ENSP00000261783	ENSCAFT00000026049	ENSECAT00000017770	ENSOCUT00000000584
ENST00000261796	ENSPTRT00000032186	CE_ENSP00000261796	ENSMUST00000025471	ENSRNOT00000026679	ENSMMUT00000030489	CR_ENSP00000261796	ENSCAFT00000029066	ENSECAT00000006403	ENSOCUT00000016138
ENST00000261797	ENSPTRT00000055406	CE_ENSMMUP00000033848	ENSMUST00000066785	ENSRNOT00000025881	ENSMMUT00000040822	CR_ENSMMUP00000033848	ENSCAFT00000035204	ENSECAT00000018788	ENSOCUT00000011516
ENST00000261799	ENSPTRT00000032204	CE_ENSP00000261799	ENSMUST00000115274	ENSRNOT00000025101	ENSMMUT00000016184	CR_ENSP00000261799	ENSCAFT00000028937	ENSECAT00000026808	ENSOCUT00000001727
ENST00000261800	ENSPTRT00000032244	CE_ENSP00000261800	ENSMUST00000068853	ENSRNOT00000058665	ENSMMUT00000004949	CR_ENSP00000261800	ENSCAFT00000028363	ENSECAT00000025380	ENSOCUT00000012111
ENST00000261813	ENSPTRT00000032030	CE_ENSP00000261813	ENSMUST00000025204	ENSRNOT00000025353	ENSMMUT00000004636	CR_ENSP00000261813	ENSCAFT00000009246	ENSECAT00000012222	ENSOCUT00000026513
ENST00000261819	ENSPTRT00000010200	CE_ENSP00000261819	ENSMUST00000086216	ENSRNOT00000001794	ENSMMUT00000026821	CR_ENSP00000261819	ENSCAFT00000013197	ENSECAT00000025972	ENSOCUT00000002721
ENST00000261835	ENSPTRT00000012359	CE_ENSP00000261835	ENSMUST00000021684	ENSRNOT00000009896	ENSMMUT00000000149	CR_ENSP00000261835	ENSCAFT00000028297	ENSECAT00000008145	ENSOCUT00000023763
ENST00000261837	ENSPTRT00000013073	CE_ENSP00000351635	ENSMUST00000076889	ENSRNOT00000011963	ENSMMUT00000024434	CR_ENSP00000351635	ENSCAFT00000024816	ENSECAT00000019879	ENSOCUT00000011891
ENST00000261839	ENSPTRT00000013074	CE_ENSP00000261839	ENSMUST00000036555	ENSRNOT00000011768	ENSMMUT00000010502	CR_ENSP00000261839	ENSCAFT00000024852	ENSECAT00000011788	ENSOCUT00000007659
ENST00000261842	ENSPTRT00000013051	CE_ENSP00000261842	ENSMUST00000002063	ENSRNOT00000038425	ENSMMUT00000021258	CR_ENSP00000261842	ENSCAFT00000024322	ENSECAT00000023924	ENSOCUT00000007194
ENST00000261845	ENSPTRT00000013065	CE_ENSP00000261845	ENSMUST00000049355	ENSRNOT00000013053	ENSMMUT00000011883	CR_ENSP00000261845	ENSCAFT00000037788	ENSECAT00000008503	ENSOCUT00000012188
ENST00000261854	ENSPTRT00000013050	CE_ENSMMUP00000005782	ENSMUST00000028844	ENSRNOT00000015568	ENSMMUT00000006141	CR_ENSP00000261854	ENSCAFT00000024301	ENSECAT00000008737	ENSOCUT00000003713
ENST00000261858	ENSPTRT00000013336	CE_ENSP00000261858	ENSMUST00000034785	ENSRNOT00000038641	ENSMMUT00000030072	CR_ENSP00000261858	ENSCAFT00000027753	ENSECAT00000015715	ENSOCUT00000002971
ENST00000261861	ENSPTRT00000013330	CE_ENSP00000261861	ENSMUST00000048043	ENSRNOT00000020951	ENSMMUT00000008919	CR_ENSP00000261861	ENSCAFT00000027724	ENSECAT00000015062	ENSOCUT00000003985
ENST00000261866	ENSPTRT00000012952	CE_ENSP00000261866	ENSMUST00000036450	ENSRNOT00000022875	ENSMMUT00000020054	CR_ENSP00000261866	ENSCAFT00000021574	ENSECAT00000029156	ENSOCUT00000006326
ENST00000261867	ENSPTRT00000012989	CE_ENSP00000261867	ENSMUST00000005952	ENSRNOT00000000184	ENSMMUT00000016119	CR_ENSP00000261867	ENSCAFT00000037205	ENSECAT00000021739	ENSOCUT00000013308
ENST00000261868	ENSPTRT00000012950	CE_ENSP00000261868	ENSMUST00000028668	ENSRNOT00000022437	ENSMMUT00000004216	CR_ENSP00000261868	ENSCAFT00000021535	ENSECAT00000008981	ENSOCUT00000005374
ENST00000261875	ENSPTRT00000013255	CE_ENSP00000261875	ENSMUST00000036615	ENSRNOT00000041915	ENSMMUT00000021666	CR_ENSP00000261875	ENSCAFT00000027306	ENSECAT00000024843	ENSOCUT00000007514
ENST00000261879	ENSPTRT00000013192	CE_ENSP00000261879	ENSMUST00000034934	ENSRNOT00000024176	ENSMMUT00000025096	CR_ENSP00000261879	ENSCAFT00000026896	ENSECAT00000002565	ENSOCUT00000004623
ENST00000261880	ENSPTRT00000013296	CE_ENSP00000261880	ENSMUST00000041551	ENSRNOT00000011385	ENSMMUT00000021673	CR_ENSP00000261880	ENSCAFT00000027599	ENSECAT00000013887	ENSOCUT00000006643
ENST00000261881	ENSPTRT00000013274	CE_ENSMMUP00000004927	ENSMUST00000034964	ENSRNOT00000056239	ENSMMUT00000005231	CR_ENSMMUP00000004927	ENSCAFT00000027379	ENSECAT00000004831	ENSOCUT00000002213
ENST00000261883	ENSPTRT00000013235	CE_ENSP00000261883	ENSMUST00000048762	ENSRNOT00000044887	ENSMMUT00000013481	CR_ENSP00000261883	ENSCAFT00000027144	ENSECAT00000015173	ENSOCUT00000007298
ENST00000261884	ENSPTRT00000013213	CE_ENSP00000261884	ENSMUST00000119245	ENSRNOT00000021863	ENSMMUT00000013805	CR_ENSP00000261884	ENSCAFT00000027071	ENSECAT00000026654	ENSOCUT00000002321
ENST00000261888	ENSPTRT00000013236	CE_ENSP00000261888	ENSMUST00000172243	ENSRNOT00000045106	ENSMMUT00000008070	CR_ENSP00000261888	ENSCAFT00000027150	ENSECAT00000011730	ENSOCUT00000007304
ENST00000261890	ENSPTRT00000013265	CE_ENSMMUP00000010493	ENSMUST00000172298	ENSRNOT00000015598	ENSMMUT00000011193	CR_ENSMMUP00000010493	ENSCAFT00000027321	ENSECAT00000025568	ENSOCUT00000014754
ENST00000261892	ENSPTRT00000013259	CE_ENSP00000261892	ENSMUST00000037798	ENSRNOT00000055087	ENSMMUT00000031035	CR_ENSP00000261892	ENSCAFT00000027314	ENSECAT00000014036	ENSOCUT00000010308
ENST00000261900	ENSPTRT00000009038	CE_ENSP00000261900	ENSMUST00000169707	ENSRNOT00000015376	ENSMMUT00000010683	CR_ENSP00000261900	ENSCAFT00000014180	ENSECAT00000016868	ENSOCUT00000007383
ENST00000261908	ENSPTRT00000013391	CE_ENSP00000261908	ENSMUST00000068664	ENSRNOT00000065980	ENSMMUT00000013374	CR_ENSP00000261908	ENSCAFT00000028194	ENSECAT00000026822	ENSOCUT00000002159
ENST00000261921	ENSPTRT00000013404	CE_ENSP00000261921	ENSMUST00000061799	ENSRNOT00000034300	ENSMMUT00000005153	CR_ENSP00000261921	ENSCAFT00000014858	ENSECAT00000025174	ENSOCUT00000000978
ENST00000261937	ENSPTRT00000045526	CE_ENSP00000261937	ENSMUST00000020617	ENSRNOT00000003519	ENSMMUT00000026284	CR_ENSMMUP00000024605	ENSCAFT00000000771	ENSECAT00000028880	ENSOCUT00000021141
ENST00000261942	ENSPTRT00000032460	CE_ENSP00000261942	ENSMUST00000126071	ENSRNOT00000064477	ENSMMUT00000012676	CR_ENSP00000261942	ENSCAFT00000026421	ENSECAT00000013665	ENSOCUT00000014820
ENST00000261965	ENSPTRT00000011102	CE_ENSP00000261965	ENSMUST00000000776	ENSRNOT00000023012	ENSMMUT00000019120	CR_ENSP00000261965	ENSCAFT00000009956	ENSECAT00000021539	ENSOCUT00000013598
ENST00000261973	ENSPTRT00000011929	CE_ENSP00000261973	ENSMUST00000048155	ENSRNOT00000003834	ENSMMUT00000003306	CR_ENSP00000261973	ENSCAFT00000026619	ENSECAT00000014329	ENSOCUT00000013744
ENST00000261978	ENSPTRT00000011987	CE_ENSP00000261978	ENSMUST00000169216	ENSRNOT00000046940	ENSMMUT00000025305	CR_ENSP00000261978	ENSCAFT00000026830	ENSECAT00000020479	ENSOCUT00000014093
ENST00000261980	ENSPTRT00000011975	CE_ENSP00000261980	ENSMUST00000169934	ENSRNOT00000015889	ENSMMUT00000039668	CR_ENSP00000261980	ENSCAFT00000026767	ENSECAT00000025545	ENSOCUT00000026942
ENST00000262013	ENSPTRT00000045841	CE_ENSP00000365589	ENSMUST00000103169	ENSRNOT00000003777	ENSMMUT00000031704	CR_ENSP00000365589	ENSCAFT00000027370	ENSECAT00000016848	ENSOCUT00000000818
ENST00000262018	ENSPTRT00000017226	CE_ENSP00000262018	ENSMUST00000103162	ENSRNOT00000005381	ENSMMUT00000041882	CR_ENSP00000262018	ENSCAFT00000026941	ENSECAT00000011910	ENSOCUT00000028833
ENST00000262027	ENSPTRT00000009437	CE_ENSP00000262027	ENSMUST00000171564	ENSRNOT00000035486	ENSMMUT00000015780	CR_ENSP00000262027	ENSCAFT00000000365	ENSECAT00000016356	ENSOCUT00000007375
ENST00000262030	ENSPTRT00000009387	CE_ENSP00000262030	ENSMUST00000026459	ENSRNOT00000003965	ENSMMUT00000042315	CR_ENSMMUP00000001377	ENSCAFT00000000224	ENSECAT00000024412	ENSOCUT00000006090
ENST00000262031	ENSPTRT00000009384	CE_ENSP00000262031	ENSMUST00000092033	ENSRNOT00000048848	ENSMMUT00000027150	CR_ENSP00000262031	ENSCAFT00000000217	ENSECAT00000014771	ENSOCUT00000006072
ENST00000262033	ENSPTRT00000009388	CE_ENSMMUP00000018100	ENSMUST00000052798	ENSRNOT00000003787	ENSMMUT00000019329	CR_ENSP00000262033	ENSCAFT00000000226	ENSECAT00000013880	ENSOCUT00000025748
ENST00000262039	ENSPTRT00000018326	CE_ENSP00000381845	ENSMUST00000115812	ENSRNOT00000066816	ENSMMUT00000020418	CR_ENSP00000381845	ENSCAFT00000028126	ENSECAT00000011430	ENSOCUT00000009452
ENST00000262041	ENSPTRT00000035026	CE_ENSP00000262041	ENSMUST00000041183	ENSRNOT00000008803	ENSMMUT00000007014	CR_ENSP00000262041	ENSCAFT00000003805	ENSECAT00000011064	ENSOCUT00000024107
ENST00000262043	ENSPTRT00000043228	CE_ENSP00000377048	ENSMUST00000088310	ENSRNOT00000015638	ENSMMUT00000024120	CR_ENSP00000377048	ENSCAFT00000003930	ENSECAT00000024665	ENSOCUT00000015526
ENST00000262053	ENSPTRT00000009130	CE_ENSP00000262053	ENSMUST00000023769	ENSRNOT00000055390	ENSMMUT00000016937	CR_ENSP00000262053	ENSCAFT00000012672	ENSECAT00000017454	ENSOCUT00000017022
ENST00000262065	ENSPTRT00000017295	CE_ENSP00000262065	ENSMUST00000166486	ENSRNOT00000003308	ENSMMUT00000031842	CR_ENSP00000262065	ENSCAFT00000036956	ENSECAT00000018762	ENSOCUT00000010549
ENST00000262067	ENSPTRT00000035034	CE_ENSP00000262067	ENSMUST00000020896	ENSRNOT00000006752	ENSMMUT00000023967	CR_ENSP00000262067	ENSCAFT00000036757	ENSECAT00000010952	ENSOCUT00000011326
ENST00000262094	ENSPTRT00000018419	CE_ENSP00000262094	ENSMUST00000121693	ENSRNOT00000016369	ENSMMUT00000030403	CR_ENSP00000262094	ENSCAFT00000000237	ENSECAT00000013912	ENSOCUT00000025545
ENST00000262095	ENSPTRT00000018428	CE_ENSP00000262095	ENSMUST00000115145	ENSRNOT00000024631	ENSMMUT00000032656	CR_ENSP00000262095	ENSCAFT00000000210	ENSECAT00000011742	ENSOCUT00000030154
ENST00000262096	ENSPTRT00000037081	CE_ENSP00000262096	ENSMUST00000049389	ENSRNOT00000036092	ENSMMUT00000002639	CR_ENSP00000262096	ENSCAFT00000039616	ENSECAT00000015443	ENSOCUT00000014584
ENST00000262102	ENSPTRT00000037097	CE_ENSP00000262102	ENSMUST00000118835	ENSRNOT00000052117	ENSMMUT00000001622	CR_ENSP00000262102	ENSCAFT00000011227	ENSECAT00000007067	ENSOCUT00000005218
ENST00000262113	ENSPTRT00000036969	CE_ENSP00000262113	ENSMUST00000033842	ENSRNOT00000015908	ENSMMUT00000032937	CR_ENSP00000262113	ENSCAFT00000038034	ENSECAT00000019599	ENSOCUT00000013143
ENST00000262120	ENSPTRT00000018110	CE_ENSP00000262120	ENSMUST00000024906	ENSRNOT00000017915	ENSMMUT00000015000	CR_ENSP00000262120	ENSCAFT00000029684	ENSECAT00000019205	ENSOCUT00000017545
ENST00000262126	ENSPTRT00000018109	CE_ENSP00000262126	ENSMUST00000038116	ENSRNOT00000017613	ENSMMUT00000031086	CR_ENSP00000262126	ENSCAFT00000029672	ENSECAT00000014707	ENSOCUT00000024467
ENST00000262127	ENSPTRT00000018149	CE_ENSP00000262127	ENSMUST00000097542	ENSRNOT00000029431	ENSMMUT00000030748	CR_ENSP00000262127	ENSCAFT00000038026	ENSECAT00000015924	ENSOCUT00000005079
ENST00000262134	ENSPTRT00000014968	CE_ENSP00000262134	ENSMUST00000046290	ENSRNOT00000022359	ENSMMUT00000006345	CR_ENSP00000262134	ENSCAFT00000014968	ENSECAT00000010163	ENSOCUT00000006720
ENST00000262139	ENSPTRT00000017561	CE_ENSP00000262139	ENSMUST00000103060	ENSRNOT00000005172	ENSMMUT00000010215	CR_ENSP00000262139	ENSCAFT00000017591	ENSECAT00000005784	ENSOCUT00000017410
ENST00000262144	ENSPTRT00000015399	CE_ENSP00000262144	ENSMUST00000038193	ENSRNOT00000047179	ENSMMUT00000039232	CR_ENSP00000262144	ENSCAFT00000031996	ENSECAT00000024547	ENSOCUT00000025706
ENST00000262146	ENSPTRT00000037592	CE_ENSP00000414608	ENSMUST00000117529	ENSRNOT00000045586	ENSMMUT00000015753	CR_ENSP00000414608	ENSCAFT00000011640	ENSECAT00000019642	ENSOCUT00000008165
ENST00000262150	ENSPTRT00000018521	CE_ENSP00000262150	ENSMUST00000094626	ENSRNOT00000044628	ENSMMUT00000018995	CR_ENSP00000262150	ENSCAFT00000035435	ENSECAT00000024803	ENSOCUT00000022701
ENST00000262158	ENSPTRT00000018370	CE_ENSP00000262158	ENSMUST00000026999	ENSRNOT00000024831	ENSMMUT00000017914	CR_ENSP00000262158	ENSCAFT00000030280	ENSECAT00000021905	ENSOCUT00000024418
ENST00000262160	ENSPTRT00000018363	CE_ENSP00000384449	ENSMUST00000168423	ENSRNOT00000046847	ENSMMUT00000010947	CR_ENSP00000384449	ENSCAFT00000027850	ENSECAT00000016159	ENSOCUT00000011291
ENST00000262177	ENSPTRT00000036915	CE_ENSP00000262177	ENSMUST00000008733	ENSRNOT00000035996	ENSMMUT00000004497	CR_ENSP00000262177	ENSCAFT00000008339	ENSECAT00000009374	ENSOCUT00000020975
ENST00000262186	ENSPTRT00000036797	CE_ENSP00000262186	ENSMUST00000036092	ENSRNOT00000013800	ENSMMUT00000028748	CR_ENSP00000262186	ENSCAFT00000039507	ENSECAT00000025552	ENSOCUT00000021618
ENST00000262188	ENSPTRT00000044383	CE_ENSP00000262188	ENSMUST00000030791	ENSRNOT00000013876	ENSMMUT00000009364	CR_ENSP00000262188	ENSCAFT00000007846	ENSECAT00000018816	ENSOCUT00000000249
ENST00000262193	ENSPTRT00000034775	CE_ENSP00000262193	ENSMUST00000014913	ENSRNOT00000002037	ENSMMUT00000027981	CR_ENSP00000262193	ENSCAFT00000006591	ENSECAT00000023164	ENSOCUT00000007971
ENST00000262198	ENSPTRT00000018596	CE_ENSMMUP00000018027	ENSMUST00000066743	ENSRNOT00000023748	ENSMMUT00000019249	CR_ENSMMUP00000018027	ENSCAFT00000000008	ENSECAT00000008419	ENSOCUT00000009231
ENST00000262207	ENSPTRT00000037690	CE_ENSP00000262207	ENSMUST00000159958	ENSRNOT00000024199	ENSMMUT00000015433	CR_ENSP00000262207	ENSCAFT00000013126	ENSECAT00000008944	ENSOCUT00000009620
ENST00000262209	ENSPTRT00000037663	CE_ENSP00000262209	ENSMUST00000041447	ENSRNOT00000009874	ENSMMUT00000015026	CR_ENSP00000262209	ENSCAFT00000012682	ENSECAT00000000271	ENSOCUT00000031139
ENST00000262213	ENSPTRT00000037655	CE_ENSP00000262213	ENSMUST00000027068	ENSRNOT00000045373	ENSMMUT00000002133	CR_ENSP00000262213	ENSCAFT00000012551	ENSECAT00000019986	ENSOCUT00000008733
ENST00000262215	ENSPTRT00000037630	CE_ENSP00000262215	ENSMUST00000088615	ENSRNOT00000007766	ENSMMUT00000020241	CR_ENSP00000262215	ENSCAFT00000012079	ENSECAT00000017621	ENSOCUT00000015890
ENST00000262219	ENSPTRT00000047051	CE_ENSP00000262219	ENSMUST00000068515	ENSRNOT00000064847	ENSMMUT00000025292	CR_ENSP00000262219	ENSCAFT00000001562	ENSECAT00000022960	ENSOCUT00000011790
ENST00000262241	ENSPTRT00000012427	CE_ENSP00000262241	ENSMUST00000116388	ENSRNOT00000010676	ENSMMUT00000008190	CR_ENSP00000262241	ENSCAFT00000028707	ENSECAT00000012690	ENSOCUT00000003324
ENST00000262244	ENSPTRT00000038553	CE_ENSP00000262244	ENSMUST00000102975	ENSRNOT00000012519	ENSMMUT00000015363	CR_ENSP00000262244	ENSCAFT00000002680	ENSECAT00000022990	ENSOCUT00000017680
ENST00000262265	ENSPTRT00000020997	CE_ENSP00000262265	ENSMUST00000107813	ENSRNOT00000028022	ENSMMUT00000031112	CR_ENSP00000262265	ENSCAFT00000005879	ENSECAT00000022632	ENSOCUT00000003821
ENST00000262283	ENSPTRT00000038080	CE_ENSMMUP00000016489	ENSMUST00000060522	ENSRNOT00000042522	ENSMMUT00000017608	CR_ENSMMUP00000016489	ENSCAFT00000001678	ENSECAT00000015401	ENSOCUT00000012034
ENST00000262288	ENSPTRT00000017306	CE_ENSP00000262288	ENSMUST00000000287	ENSRNOT00000003219	ENSMMUT00000003211	CR_ENSP00000262288	ENSCAFT00000027582	ENSECAT00000006651	ENSOCUT00000011353
ENST00000262290	ENSPTRT00000017327	CE_ENSMMUP00000003021	ENSMUST00000103177	ENSRNOT00000011402	ENSMMUT00000003201	CR_ENSMMUP00000003021	ENSCAFT00000027673	ENSECAT00000025404	ENSOCUT00000009696
ENST00000262291	ENSPTRT00000017369	CE_ENSP00000262291	ENSMUST00000018315	ENSRNOT00000005658	ENSMMUT00000002462	CR_ENSP00000262291	ENSCAFT00000028015	ENSECAT00000006373	ENSOCUT00000004215
ENST00000262293	ENSPTRT00000017357	CE_ENSP00000262293	ENSMUST00000051395	ENSRNOT00000038296	ENSMMUT00000004796	CR_ENSMMUP00000004522	ENSCAFT00000027880	ENSECAT00000015744	ENSOCUT00000002340
ENST00000262301	ENSPTRT00000013964	CE_ENSMMUP00000014572	ENSMUST00000116641	ENSRNOT00000000246	ENSMMUT00000015559	CR_ENSMMUP00000014572	ENSCAFT00000031160	ENSECAT00000018267	ENSOCUT00000033067
ENST00000262304	ENSPTRT00000014072	CE_ENSMMUP00000003803	ENSMUST00000035565	ENSRNOT00000015092	ENSMMUT00000004028	CR_ENSP00000262304	ENSCAFT00000030883	ENSECAT00000008193	ENSOCUT00000021929
ENST00000262316	ENSPTRT00000013876	CE_ENSP00000262316	ENSMUST00000020524	ENSRNOT00000027965	ENSMMUT00000000852	CR_ENSP00000262316	ENSCAFT00000031344	ENSECAT00000025119	ENSOCUT00000023798
ENST00000262319	ENSPTRT00000014013	CE_ENSP00000262319	ENSMUST00000115181	ENSRNOT00000022670	ENSMMUT00000011343	CR_ENSP00000262319	ENSCAFT00000031090	ENSECAT00000019096	ENSOCUT00000000526
ENST00000262320	ENSPTRT00000049407	CE_ENSP00000262320	ENSMUST00000074370	ENSRNOT00000048663	ENSMMUT00000000875	CR_ENSP00000262320	ENSCAFT00000031298	ENSECAT00000025514	ENSOCUT00000031215
ENST00000262340	ENSPTRT00000001600	CE_ENSMMUP00000003694	ENSMUST00000029824	ENSRNOT00000051951	ENSMMUT00000003910	CR_ENSMMUP00000003694	ENSCAFT00000032537	ENSECAT00000010771	ENSOCUT00000013640
ENST00000262345	ENSPTRT00000001592	CE_ENSP00000262345	ENSMUST00000018485	ENSRNOT00000009883	ENSMMUT00000000941	CR_ENSP00000262345	ENSCAFT00000029433	ENSECAT00000017598	ENSOCUT00000008940
ENST00000262352	ENSPTRT00000056719	CE_ENSP00000262352	ENSMUST00000025875	ENSRNOT00000020272	ENSMMUT00000000191	CR_ENSP00000262352	ENSCAFT00000003278	ENSECAT00000011544	ENSOCUT00000027220
ENST00000262366	ENSPTRT00000043367	CE_ENSP00000395547	ENSMUST00000014447	ENSRNOT00000006680	ENSMMUT00000022118	CR_ENSP00000395547	ENSCAFT00000030516	ENSECAT00000021922	ENSOCUT00000012965
ENST00000262370	ENSPTRT00000066283	CE_ENSP00000262370	ENSMUST00000090460	ENSRNOT00000040619	ENSMMUT00000004999	CR_ENSP00000262370	ENSCAFT00000030479	ENSECAT00000011648	ENSOCUT00000022166
ENST00000262374	ENSPTRT00000014260	CE_ENSP00000262374	ENSMUST00000100196	ENSRNOT00000061269	ENSMMUT00000010485	CR_ENSP00000262374	ENSCAFT00000030355	ENSECAT00000008330	ENSOCUT00000012524
ENST00000262376	ENSPTRT00000014246	CE_ENSP00000262376	ENSMUST00000052449	ENSRNOT00000004088	ENSMMUT00000013350	CR_ENSP00000262376	ENSCAFT00000030396	ENSECAT00000020691	ENSOCUT00000010497
ENST00000262383	ENSPTRT00000014932	CE_ENSP00000262383	ENSMUST00000109655	ENSRNOT00000020028	ENSMMUT00000029920	CR_ENSP00000262383	ENSCAFT00000015894	ENSECAT00000000207	ENSOCUT00000003684
ENST00000262384	ENSPTRT00000014928	CE_ENSP00000262384	ENSMUST00000034074	ENSRNOT00000049285	ENSMMUT00000026676	CR_ENSP00000262384	ENSCAFT00000015923	ENSECAT00000026072	ENSOCUT00000012738
ENST00000262394	ENSPTRT00000016404	CE_ENSP00000262394	ENSMUST00000017821	ENSRNOT00000017949	ENSMMUT00000028454	CR_ENSP00000262394	ENSCAFT00000029577	ENSECAT00000017911	ENSOCUT00000004643
ENST00000262395	ENSPTRT00000016480	CE_ENSP00000262395	ENSMUST00000017530	ENSRNOT00000018468	ENSMMUT00000030133	CR_ENSP00000262395	ENSCAFT00000029849	ENSECAT00000012073	ENSOCUT00000000859
ENST00000262406	ENSPTRT00000017513	CE_ENSP00000262406	ENSMUST00000020920	ENSRNOT00000005076	ENSMMUT00000020373	CR_ENSP00000262406	ENSCAFT00000017738	ENSECAT00000019414	ENSOCUT00000003086
ENST00000262407	ENSPTRT00000017047	CE_ENSP00000262407	ENSMUST00000103086	ENSRNOT00000055179	ENSMMUT00000017753	CR_ENSP00000262407	ENSCAFT00000022461	ENSECAT00000022080	ENSOCUT00000003281
ENST00000262415	ENSPTRT00000016998	CE_ENSP00000262415	ENSMUST00000039152	ENSRNOT00000028198	ENSMMUT00000016908	CR_ENSP00000262415	ENSCAFT00000023129	ENSECAT00000021248	ENSOCUT00000008021
ENST00000262418	ENSPTRT00000017034	CE_ENSP00000262418	ENSMUST00000006749	ENSRNOT00000028445	ENSMMUT00000024043	CR_ENSP00000262418	ENSCAFT00000022598	ENSECAT00000002131	ENSOCUT00000004500
ENST00000262428	ENSPTRT00000015520	CE_ENSP00000262428	ENSMUST00000034285	ENSRNOT00000021954	ENSMMUT00000009833	CR_ENSP00000262428	ENSCAFT00000031739	ENSECAT00000013285	ENSOCUT00000014759
ENST00000262430	ENSPTRT00000015489	CE_ENSP00000262430	ENSMUST00000098367	ENSRNOT00000019923	ENSMMUT00000013757	CR_ENSP00000262430	ENSCAFT00000031784	ENSECAT00000024377	ENSOCUT00000016222
ENST00000262435	ENSPTRT00000017504	CE_ENSP00000262435	ENSMUST00000092517	ENSRNOT00000068072	ENSMMUT00000013201	CR_ENSP00000262435	ENSCAFT00000018532	ENSECAT00000012875	ENSOCUT00000012778
ENST00000262455	ENSPTRT00000039182	CE_ENSP00000262455	ENSMUST00000030028	ENSRNOT00000007711	ENSMMUT00000015983	CR_ENSP00000262455	ENSCAFT00000004017	ENSECAT00000018079	ENSOCUT00000004225
ENST00000262457	ENSPTRT00000039184	CE_ENSP00000262457	ENSMUST00000030029	ENSRNOT00000011622	ENSMMUT00000002149	CR_ENSP00000262457	ENSCAFT00000004025	ENSECAT00000010068	ENSOCUT00000021225
ENST00000262460	ENSPTRT00000024782	CE_ENSP00000262460	ENSMUST00000028948	ENSRNOT00000010955	ENSMMUT00000003407	CR_ENSP00000262460	ENSCAFT00000028687	ENSECAT00000028821	ENSOCUT00000015747
ENST00000262461	ENSPTRT00000031837	CE_ENSP00000262461	ENSMUST00000115366	ENSRNOT00000021921	ENSMMUT00000015693	CR_ENSP00000262461	ENSCAFT00000000989	ENSECAT00000016221	ENSOCUT00000001812
ENST00000262462	ENSPTRT00000031845	CE_ENSMMUP00000022410	ENSMUST00000025500	ENSRNOT00000045244	ENSMMUT00000023941	CR_ENSMMUP00000022410	ENSCAFT00000001118	ENSECAT00000007607	ENSOCUT00000025132
ENST00000262477	ENSPTRT00000015914	CE_ENSP00000262477	ENSMUST00000108533	ENSRNOT00000065849	ENSMMUT00000014637	CR_ENSP00000262477	ENSCAFT00000024716	ENSECAT00000015371	ENSOCUT00000004781
ENST00000262482	ENSPTRT00000015890	CE_ENSP00000370754	ENSMUST00000037534	ENSRNOT00000005242	ENSMMUT00000003934	CR_ENSP00000370754	ENSCAFT00000030256	ENSECAT00000023024	ENSOCUT00000001104
ENST00000262483	ENSPTRT00000015942	CE_ENSP00000262483	ENSMUST00000075258	ENSRNOT00000011057	ENSMMUT00000024966	CR_ENSP00000262483	ENSCAFT00000024513	ENSECAT00000027102	ENSOCUT00000002826
ENST00000262487	ENSPTRT00000024644	CE_ENSP00000262487	ENSMUST00000099307	ENSRNOT00000064211	ENSMMUT00000022416	CR_ENSP00000262487	ENSCAFT00000009028	ENSECAT00000010928	ENSOCUT00000001309
ENST00000262493	ENSPTRT00000014984	CE_ENSP00000262493	ENSMUST00000034198	ENSRNOT00000026373	ENSMMUT00000027960	CR_ENSP00000262493	ENSCAFT00000014740	ENSECAT00000013876	ENSOCUT00000017202
ENST00000262498	ENSPTRT00000015072	CE_ENSP00000262498	ENSMUST00000034249	ENSRNOT00000061392	ENSMMUT00000022332	CR_ENSP00000262498	ENSCAFT00000013535	ENSECAT00000011445	ENSOCUT00000014020
ENST00000262502	ENSPTRT00000015011	CE_ENSP00000262502	ENSMUST00000034218	ENSRNOT00000025377	ENSMMUT00000006806	CR_ENSP00000262502	ENSCAFT00000014363	ENSECAT00000016156	ENSOCUT00000010047
ENST00000262507	ENSPTRT00000015036	CE_ENSP00000262507	ENSMUST00000034234	ENSRNOT00000021716	ENSMMUT00000028817	CR_ENSMMUP00000026966	ENSCAFT00000013878	ENSECAT00000008347	ENSOCUT00000029190
ENST00000262518	ENSPTRT00000060271	CE_ENSP00000262518	ENSMUST00000066582	ENSRNOT00000054997	ENSMMUT00000014775	CR_ENSP00000262518	ENSCAFT00000026363	ENSECAT00000014064	ENSOCUT00000022084
ENST00000262519	ENSPTRT00000014800	CE_ENSMMUP00000004313	ENSMUST00000047075	ENSRNOT00000054990	ENSMMUT00000004577	CR_ENSP00000262519	ENSCAFT00000026533	ENSECAT00000015927	ENSOCUT00000030495
ENST00000262545	ENSPTRT00000024670	CE_ENSP00000262545	ENSMUST00000028905	ENSRNOT00000007249	ENSMMUT00000020512	CR_ENSP00000262545	ENSCAFT00000008876	ENSECAT00000002741	ENSOCUT00000015895
ENST00000262547	ENSPTRT00000050622	CE_ENSP00000262547	ENSMUST00000163701	ENSRNOT00000067869	ENSMMUT00000005876	CR_ENSP00000262547	ENSCAFT00000008727	ENSECAT00000018325	ENSOCUT00000015058
ENST00000262551	ENSPTRT00000039043	CE_ENSP00000364711	ENSMUST00000021822	ENSRNOT00000020532	ENSMMUT00000006556	CR_ENSP00000364711	ENSCAFT00000003625	ENSECAT00000018996	ENSOCUT00000009010
ENST00000262554	ENSPTRT00000043418	CE_ENSP00000405795	ENSMUST00000021920	ENSRNOT00000014546	ENSMMUT00000004255	CR_ENSMMUP00000004012	ENSCAFT00000003399	ENSECAT00000022310	ENSOCUT00000008081
ENST00000262563	ENSPTRT00000036554	CE_ENSP00000262563	ENSMUST00000114993	ENSRNOT00000040969	ENSMMUT00000022733	CR_ENSP00000262563	ENSCAFT00000005176	ENSECAT00000021792	ENSOCUT00000013448
ENST00000262605	ENSPTRT00000025166	CE_ENSP00000262605	ENSMUST00000109408	ENSRNOT00000012606	ENSMMUT00000019605	CR_ENSP00000262605	ENSCAFT00000014989	ENSECAT00000016197	ENSOCUT00000025464
ENST00000262608	ENSPTRT00000026213	CE_ENSMMUP00000008858	ENSMUST00000100993	ENSRNOT00000015499	ENSMMUT00000009425	CR_ENSMMUP00000008858	ENSCAFT00000025605	ENSECAT00000010545	ENSOCUT00000006954
ENST00000262613	ENSPTRT00000017639	CE_ENSP00000262613	ENSMUST00000021077	ENSRNOT00000004351	ENSMMUT00000008055	CR_ENSP00000262613	ENSCAFT00000007411	ENSECAT00000015153	ENSOCUT00000001573
ENST00000262624	ENSPTRT00000056146	CE_ENSP00000262624	ENSMUST00000073818	ENSRNOT00000028544	ENSMMUT00000024769	CR_ENSP00000262624	ENSCAFT00000011297	ENSECAT00000011708	ENSOCUT00000022100
ENST00000262626	ENSPTRT00000020042	CE_ENSP00000376060	ENSMUST00000039435	ENSRNOT00000056626	ENSMMUT00000006848	CR_ENSP00000376060	ENSCAFT00000011425	ENSECAT00000010305	ENSOCUT00000030064
ENST00000262629	ENSPTRT00000020147	CE_ENSP00000262629	ENSMUST00000032800	ENSRNOT00000028284	ENSMMUT00000011192	CR_ENSP00000262629	ENSCAFT00000010780	ENSECAT00000019582	ENSOCUT00000026781
ENST00000262633	ENSPTRT00000020093	CE_ENSP00000262633	ENSMUST00000042726	ENSRNOT00000031254	ENSMMUT00000026651	CR_ENSP00000262633	ENSCAFT00000011116	ENSECAT00000019447	ENSOCUT00000003338
ENST00000262637	ENSPTRT00000020163	CE_ENSP00000262637	ENSMUST00000047308	ENSRNOT00000041301	ENSMMUT00000000762	CR_ENSP00000262637	ENSCAFT00000010651	ENSECAT00000008033	ENSOCUT00000029142
ENST00000262640	ENSPTRT00000041949	CE_ENSMMUP00000002698	ENSMUST00000051100	ENSRNOT00000011065	ENSMMUT00000002855	CR_ENSMMUP00000002698	ENSCAFT00000031225	ENSECAT00000014862	ENSOCUT00000001269
ENST00000262643	ENSPTRT00000019964	CE_ENSP00000262643	ENSMUST00000108023	ENSRNOT00000020014	ENSMMUT00000029070	CR_ENSP00000262643	ENSCAFT00000012178	ENSECAT00000022912	ENSOCUT00000009147
ENST00000262644	ENSPTRT00000037553	CE_ENSP00000262644	ENSMUST00000084949	ENSRNOT00000034495	ENSMMUT00000020544	CR_ENSP00000262644	ENSCAFT00000011337	ENSECAT00000021242	ENSOCUT00000004426
ENST00000262650	ENSPTRT00000044151	CE_ENSP00000262650	ENSMUST00000164757	ENSRNOT00000024411	ENSMMUT00000018113	CR_ENSP00000262650	ENSCAFT00000012052	ENSECAT00000017728	ENSOCUT00000015364
ENST00000262662	ENSPTRT00000001374	CE_ENSP00000379452	ENSMUST00000097921	ENSRNOT00000012088	ENSMMUT00000026777	CR_ENSP00000379452	ENSCAFT00000006265	ENSECAT00000004826	ENSOCUT00000008382
ENST00000262710	ENSPTRT00000011290	CE_ENSP00000262710	ENSMUST00000022793	ENSRNOT00000018982	ENSMMUT00000018201	CR_ENSP00000262710	ENSCAFT00000018142	ENSECAT00000022804	ENSOCUT00000001682
ENST00000262715	ENSPTRT00000011176	CE_ENSP00000262715	ENSMUST00000006444	ENSRNOT00000012235	ENSMMUT00000022840	CR_ENSP00000262715	ENSCAFT00000008693	ENSECAT00000011854	ENSOCUT00000002319
ENST00000262717	ENSPTRT00000018467	CE_ENSP00000262717	ENSMUST00000062528	ENSRNOT00000019907	ENSMMUT00000002417	CR_ENSP00000262717	ENSCAFT00000000141	ENSECAT00000016788	ENSOCUT00000014558
ENST00000262719	ENSPTRT00000018481	CE_ENSP00000262719	ENSMUST00000061047	ENSRNOT00000003840	ENSMMUT00000007248	CR_ENSMMUP00000006812	ENSCAFT00000000123	ENSECAT00000018084	ENSOCUT00000015755
ENST00000262726	ENSPTRT00000027054	CE_ENSP00000262726	ENSMUST00000156187	ENSRNOT00000015447	ENSMMUT00000008098	CR_ENSP00000262726	ENSCAFT00000001400	ENSECAT00000008096	ENSOCUT00000022025
ENST00000262752	ENSPTRT00000041085	CE_ENSP00000262752	ENSMUST00000082034	ENSRNOT00000003512	ENSMMUT00000028898	CR_ENSP00000262752	ENSCAFT00000027526	ENSECAT00000021543	ENSOCUT00000006431
ENST00000262764	ENSPTRT00000017827	CE_ENSP00000262764	ENSMUST00000132676	ENSRNOT00000004007	ENSMMUT00000011512	CR_ENSP00000262764	ENSCAFT00000008566	ENSECAT00000021647	ENSOCUT00000002277
ENST00000262765	ENSPTRT00000017758	CE_ENSMMUP00000004715	ENSMUST00000134182	ENSRNOT00000034817	ENSMMUT00000005006	CR_ENSMMUP00000004715	ENSCAFT00000008146	ENSECAT00000021338	ENSOCUT00000003153
ENST00000262768	ENSPTRT00000017842	CE_ENSP00000262768	ENSMUST00000017610	ENSRNOT00000004290	ENSMMUT00000007536	CR_ENSP00000262768	ENSCAFT00000008909	ENSECAT00000012352	ENSOCUT00000003584
ENST00000262776	ENSPTRT00000017844	CE_ENSP00000262776	ENSMUST00000043722	ENSRNOT00000004320	ENSMMUT00000027622	CR_ENSP00000262776	ENSCAFT00000008918	ENSECAT00000000775	ENSOCUT00000026995
ENST00000262794	ENSPTRT00000027166	CE_ENSP00000262794	ENSMUST00000146993	ENSRNOT00000042686	ENSMMUT00000012759	CR_ENSP00000262794	ENSCAFT00000001094	ENSECAT00000011764	ENSOCUT00000013591
ENST00000262795	ENSPTRT00000027217	CE_ENSMMUP00000007389	ENSMUST00000109309	ENSRNOT00000045913	ENSMMUT00000007863	CR_ENSMMUP00000007390	ENSCAFT00000000865	ENSECAT00000012374	ENSOCUT00000031497
ENST00000262839	ENSPTRT00000041355	CE_ENSP00000262839	ENSMUST00000040184	ENSRNOT00000008299	ENSMMUT00000014588	CR_ENSP00000262839	ENSCAFT00000028925	ENSECAT00000025460	ENSOCUT00000009246
ENST00000262843	ENSPTRT00000044160	CE_ENSP00000262843	ENSMUST00000112988	ENSRNOT00000020145	ENSMMUT00000007919	CR_ENSP00000262843	ENSCAFT00000028577	ENSECAT00000012733	ENSOCUT00000012409
ENST00000262850	ENSPTRT00000040836	CE_ENSP00000262850	ENSMUST00000039720	ENSRNOT00000004235	ENSMMUT00000047995	CR_ENSP00000262850	ENSCAFT00000026149	ENSECAT00000006669	ENSOCUT00000032190
ENST00000262866	ENSPTRT00000025033	CE_ENSP00000262866	ENSMUST00000029164	ENSRNOT00000027581	ENSMMUT00000044845	CR_ENSP00000262866	ENSCAFT00000013592	ENSECAT00000014845	ENSOCUT00000004574
ENST00000262878	ENSPTRT00000025051	CE_ENSMMUP00000037877	ENSMUST00000057725	ENSRNOT00000067748	ENSMMUT00000044855	CR_ENSMMUP00000037877	ENSCAFT00000013745	ENSECAT00000009592	ENSOCUT00000007611
ENST00000262879	ENSPTRT00000025094	CE_ENSP00000262879	ENSMUST00000109485	ENSRNOT00000065525	ENSMMUT00000044899	CR_ENSP00000262879	ENSCAFT00000014248	ENSECAT00000006536	ENSOCUT00000010545
ENST00000262888	ENSPTRT00000020624	CE_ENSP00000262888	ENSMUST00000171904	ENSRNOT00000026489	ENSMMUT00000029926	CR_ENSP00000262888	ENSCAFT00000036924	ENSECAT00000016198	ENSOCUT00000006169
ENST00000262903	ENSPTRT00000034101	CE_ENSP00000262903	ENSMUST00000037044	ENSRNOT00000000365	ENSMMUT00000020615	CR_ENSP00000262903	ENSCAFT00000005785	ENSECAT00000016530	ENSOCUT00000000909
ENST00000262932	ENSPTRT00000036057	CE_ENSP00000262932	ENSMUST00000110934	ENSRNOT00000033288	ENSMMUT00000018881	CR_ENSP00000262932	ENSCAFT00000023174	ENSECAT00000023288	ENSOCUT00000000306
ENST00000262940	ENSPTRT00000055518	CE_ENSMMUP00000035403	ENSMUST00000042135	ENSRNOT00000001943	ENSMMUT00000042401	CR_ENSMMUP00000035403	ENSCAFT00000021687	ENSECAT00000025901	ENSOCUT00000008910
ENST00000262942	ENSPTRT00000035997	CE_ENSP00000262942	ENSMUST00000031625	ENSRNOT00000066198	ENSMMUT00000027167	CR_ENSP00000262942	ENSCAFT00000023968	ENSECAT00000017478	ENSOCUT00000003946
ENST00000262982	ENSPTRT00000025339	CE_ENSP00000262982	ENSMUST00000002790	ENSRNOT00000010210	ENSMMUT00000027581	CR_ENSP00000262982	ENSCAFT00000017946	ENSECAT00000017084	ENSOCUT00000005462
ENST00000262990	ENSPTRT00000030605	CE_ENSP00000262990	ENSMUST00000034147	ENSRNOT00000004614	ENSMMUT00000014616	CR_ENSP00000262990	ENSCAFT00000005844	ENSECAT00000015310	ENSOCUT00000016715
ENST00000262995	ENSPTRT00000030617	CE_ENSP00000262995	ENSMUST00000034150	ENSRNOT00000024390	ENSMMUT00000001194	CR_ENSP00000262995	ENSCAFT00000005815	ENSECAT00000008866	ENSOCUT00000003271
ENST00000262999	ENSPTRT00000030601	CE_ENSP00000262999	ENSMUST00000034146	ENSRNOT00000004900	ENSMMUT00000021369	CR_ENSP00000262999	ENSCAFT00000005925	ENSECAT00000028856	ENSOCUT00000002294
ENST00000263026	ENSPTRT00000014508	CE_ENSP00000263026	ENSMUST00000047875	ENSRNOT00000022726	ENSMMUT00000024910	CR_ENSP00000263026	ENSCAFT00000035436	ENSECAT00000024745	ENSOCUT00000008068
ENST00000263035	ENSPTRT00000004199	CE_ENSP00000263035	ENSMUST00000095147	ENSRNOT00000029338	ENSMMUT00000024090	CR_ENSP00000263035	ENSCAFT00000007779	ENSECAT00000009772	ENSOCUT00000009298
ENST00000263036	ENSPTRT00000046629	CE_ENSP00000368022	ENSMUST00000114996	ENSRNOT00000042881	ENSMMUT00000043251	CR_ENSP00000368022	ENSCAFT00000007679	ENSECAT00000008224	ENSOCUT00000006796
ENST00000263038	ENSPTRT00000057870	CE_ENSP00000367928	ENSMUST00000027975	ENSRNOT00000024362	ENSMMUT00000033488	CR_ENSP00000367928	ENSCAFT00000035851	ENSECAT00000005372	ENSOCUT00000001218
ENST00000263046	ENSPTRT00000033774	CE_ENSP00000263046	ENSMUST00000027059	ENSRNOT00000030912	ENSMMUT00000004062	CR_ENSP00000263046	ENSCAFT00000003387	ENSECAT00000016227	ENSOCUT00000030190
ENST00000263062	ENSPTRT00000004433	CE_ENSP00000263062	ENSMUST00000028100	ENSRNOT00000019968	ENSMMUT00000017452	CR_ENSP00000263062	ENSCAFT00000006571	ENSECAT00000026604	ENSOCUT00000000788
ENST00000263071	ENSPTRT00000015727	CE_ENSP00000263071	ENSMUST00000042808	ENSRNOT00000056339	ENSMMUT00000003369	CR_ENSP00000263071	ENSCAFT00000030477	ENSECAT00000022029	ENSOCUT00000021699
ENST00000263073	ENSPTRT00000015761	CE_ENSP00000263073	ENSMUST00000045281	ENSRNOT00000004058	ENSMMUT00000032581	CR_ENSMMUP00000030488	ENSCAFT00000030579	ENSECAT00000006856	ENSOCUT00000013021
ENST00000263080	ENSPTRT00000015802	CE_ENSP00000409976	ENSMUST00000021119	ENSRNOT00000026743	ENSMMUT00000042417	CR_ENSP00000409976	ENSCAFT00000030710	ENSECAT00000023077	ENSOCUT00000005854
ENST00000263083	ENSPTRT00000015756	CE_ENSP00000398051	ENSMUST00000044949	ENSRNOT00000004161	ENSMMUT00000031194	CR_ENSP00000398051	ENSCAFT00000030568	ENSECAT00000026336	ENSOCUT00000013008
ENST00000263088	ENSPTRT00000015882	CE_ENSP00000263088	ENSMUST00000108557	ENSRNOT00000026640	ENSMMUT00000007966	CR_ENSP00000263088	ENSCAFT00000025112	ENSECAT00000015989	ENSOCUT00000030518
ENST00000263092	ENSPTRT00000015772	CE_ENSMMUP00000028984	ENSMUST00000010698	ENSRNOT00000056416	ENSMMUT00000030967	CR_ENSMMUP00000028984	ENSCAFT00000036356	ENSECAT00000014229	ENSOCUT00000024147
ENST00000263093	ENSPTRT00000021610	CE_ENSP00000263093	ENSMUST00000032539	ENSRNOT00000026575	ENSMMUT00000025114	CR_ENSP00000263093	ENSCAFT00000003704	ENSECAT00000018051	ENSOCUT00000025054
ENST00000263102	ENSPTRT00000066206	CE_ENSP00000378750	ENSMUST00000147545	ENSRNOT00000032159	ENSMMUT00000025584	CR_ENSP00000378750	ENSCAFT00000019769	ENSECAT00000006560	ENSOCUT00000024846
ENST00000263116	ENSPTRT00000026405	CE_ENSMMUP00000019939	ENSMUST00000147802	ENSRNOT00000001772	ENSMMUT00000021320	CR_ENSP00000263116	ENSCAFT00000021684	ENSECAT00000012634	ENSOCUT00000004917
ENST00000263119	ENSPTRT00000026466	CE_ENSP00000263119	ENSMUST00000001712	ENSRNOT00000001659	ENSMMUT00000029519	CR_ENSP00000263119	ENSCAFT00000022235	ENSECAT00000006944	ENSOCUT00000000408
ENST00000263125	ENSPTRT00000045745	CE_ENSMMUP00000027347	ENSMUST00000028118	ENSRNOT00000025901	ENSMMUT00000029226	CR_ENSMMUP00000027347	ENSCAFT00000008336	ENSECAT00000025035	ENSOCUT00000009863
ENST00000263160	ENSPTRT00000047022	CE_ENSP00000263160	ENSMUST00000032710	ENSRNOT00000022383	ENSMMUT00000028648	CR_ENSP00000263160	ENSCAFT00000016047	ENSECAT00000027022	ENSOCUT00000016390
ENST00000263174	ENSPTRT00000001867	CE_ENSP00000263174	ENSMUST00000040097	ENSRNOT00000022615	ENSMMUT00000022941	CR_ENSP00000263174	ENSCAFT00000031907	ENSECAT00000001448	ENSOCUT00000029600
ENST00000263177	ENSPTRT00000001862	CE_ENSP00000263177	ENSMUST00000106473	ENSRNOT00000065287	ENSMMUT00000011908	CR_ENSP00000263177	ENSCAFT00000031911	ENSECAT00000008219	ENSOCUT00000026532
ENST00000263181	ENSPTRT00000006523	CE_ENSP00000263181	ENSMUST00000028527	ENSRNOT00000006689	ENSMMUT00000019113	CR_ENSP00000263181	ENSCAFT00000016245	ENSECAT00000017282	ENSOCUT00000013951
ENST00000263196	ENSPTRT00000026245	CE_ENSP00000263196	ENSMUST00000012152	ENSRNOT00000043210	ENSMMUT00000027987	CR_ENSP00000263196	ENSCAFT00000023535	ENSECAT00000014659	ENSOCUT00000012030
ENST00000263205	ENSPTRT00000026322	CE_ENSMMUP00000024920	ENSMUST00000012259	ENSRNOT00000002568	ENSMMUT00000032722	CR_ENSP00000263205	ENSCAFT00000023707	ENSECAT00000018218	ENSOCUT00000028755
ENST00000263207	ENSPTRT00000026285	CE_ENSP00000263207	ENSMUST00000115618	ENSRNOT00000044635	ENSMMUT00000024112	CR_ENSP00000263207	ENSCAFT00000022635	ENSECAT00000028961	ENSOCUT00000006298
ENST00000263212	ENSPTRT00000026379	CE_ENSP00000384715	ENSMUST00000027373	ENSRNOT00000002530	ENSMMUT00000007783	CR_ENSP00000384715	ENSCAFT00000024489	ENSECAT00000017347	ENSOCUT00000025397
ENST00000263238	ENSPTRT00000023004	CE_ENSP00000256001	ENSMUST00000027579	ENSRNOT00000063857	ENSMMUT00000021073	CR_ENSP00000256001	ENSCAFT00000008010	ENSECAT00000022413	ENSOCUT00000027317
ENST00000263239	ENSPTRT00000023008	CE_ENSP00000263239	ENSMUST00000001724	ENSRNOT00000037203	ENSMMUT00000030042	CR_ENSP00000263239	ENSCAFT00000007958	ENSECAT00000016723	ENSOCUT00000012147
ENST00000263246	ENSPTRT00000027030	CE_ENSP00000263246	ENSMUST00000171436	ENSRNOT00000013398	ENSMMUT00000043947	CR_ENSP00000263246	ENSCAFT00000001447	ENSECAT00000012057	ENSOCUT00000015019
ENST00000263253	ENSPTRT00000026944	CE_ENSP00000263253	ENSMUST00000068387	ENSRNOT00000000206	ENSMMUT00000001272	CR_ENSP00000263253	ENSCAFT00000001723	ENSECAT00000010275	ENSOCUT00000011440
ENST00000263256	ENSPTRT00000026968	CE_ENSP00000263256	ENSMUST00000152227	ENSRNOT00000056061	ENSMMUT00000002612	CR_ENSP00000263256	ENSCAFT00000001603	ENSECAT00000012509	ENSOCUT00000011875
ENST00000263265	ENSPTRT00000020917	CE_ENSP00000263265	ENSMUST00000121932	ENSRNOT00000028423	ENSMMUT00000012891	CR_ENSP00000263265	ENSCAFT00000006254	ENSECAT00000026794	ENSOCUT00000021492
ENST00000263274	ENSPTRT00000020863	CE_ENSP00000263274	ENSMUST00000098814	ENSRNOT00000064178	ENSMMUT00000020467	CR_ENSP00000263274	ENSCAFT00000006495	ENSECAT00000016646	ENSOCUT00000011847
ENST00000263278	ENSPTRT00000020915	CE_ENSP00000263278	ENSMUST00000107752	ENSRNOT00000028436	ENSMMUT00000038436	CR_ENSP00000263278	ENSCAFT00000006262	ENSECAT00000022064	ENSOCUT00000030766
ENST00000263281	ENSPTRT00000020746	CE_ENSP00000263281	ENSMUST00000094790	ENSRNOT00000021456	ENSMMUT00000009694	CR_ENSP00000263281	ENSCAFT00000007086	ENSECAT00000016944	ENSOCUT00000011889
ENST00000263314	ENSPTRT00000006845	CE_ENSP00000263314	ENSMUST00000028465	ENSRNOT00000011550	ENSMMUT00000025030	CR_ENSP00000263314	ENSCAFT00000012662	ENSECAT00000018031	ENSOCUT00000003082
ENST00000263321	ENSPTRT00000007749	CE_ENSP00000263321	ENSMUST00000004770	ENSRNOT00000021971	ENSMMUT00000015534	CR_ENSP00000263321	ENSCAFT00000007027	ENSECAT00000017457	ENSOCUT00000009963
ENST00000263339	ENSPTRT00000022969	CE_ENSP00000263339	ENSMUST00000028882	ENSRNOT00000006113	ENSMMUT00000027798	CR_ENSP00000263339	ENSCAFT00000011604	ENSECAT00000025409	ENSOCUT00000008771
ENST00000263341	ENSPTRT00000022971	CE_ENSP00000263341	ENSMUST00000028881	ENSRNOT00000006308	ENSMMUT00000027799	CR_ENSP00000263341	ENSCAFT00000011613	ENSECAT00000000066	ENSOCUT00000025102
ENST00000263346	ENSPTRT00000015668	CE_ENSP00000263346	ENSMUST00000057934	ENSRNOT00000046155	ENSMMUT00000006954	CR_ENSP00000263346	ENSCAFT00000031507	ENSECAT00000020496	ENSOCUT00000013602
ENST00000263354	ENSPTRT00000043322	CE_ENSP00000263354	ENSMUST00000006181	ENSRNOT00000002044	ENSMMUT00000038452	CR_ENSP00000263354	ENSCAFT00000037292	ENSECAT00000007461	ENSOCUT00000000967
ENST00000263368	ENSPTRT00000020398	CE_ENSP00000263368	ENSMUST00000108358	ENSRNOT00000031026	ENSMMUT00000021882	CR_ENSP00000263368	ENSCAFT00000008594	ENSECAT00000000813	ENSOCUT00000024626
ENST00000263370	ENSPTRT00000020423	CE_ENSP00000263370	ENSMUST00000003850	ENSRNOT00000018696	ENSMMUT00000024886	CR_ENSP00000263370	ENSCAFT00000008198	ENSECAT00000007194	ENSOCUT00000007852
ENST00000263372	ENSPTRT00000020237	CE_ENSP00000263372	ENSMUST00000085818	ENSRNOT00000027974	ENSMMUT00000020026	CR_ENSP00000263372	ENSCAFT00000009597	ENSECAT00000025092	ENSOCUT00000023464
ENST00000263377	ENSPTRT00000019585	CE_ENSMMUP00000028168	ENSMUST00000003726	ENSRNOT00000008963	ENSMMUT00000030098	CR_ENSMMUP00000028168	ENSCAFT00000025500	ENSECAT00000024048	ENSOCUT00000013005
ENST00000263379	ENSPTRT00000019505	CE_ENSP00000263379	ENSMUST00000005601	ENSRNOT00000007726	ENSMMUT00000019009	CR_ENSP00000263379	ENSCAFT00000026148	ENSECAT00000012496	ENSOCUT00000014514
ENST00000263382	ENSPTRT00000019515	CE_ENSMMUP00000018571	ENSMUST00000005607	ENSRNOT00000006964	ENSMMUT00000019837	CR_ENSMMUP00000018571	ENSCAFT00000026119	ENSECAT00000016728	ENSOCUT00000031996
ENST00000263383	ENSPTRT00000019575	CE_ENSP00000263383	ENSMUST00000105384	ENSRNOT00000039852	ENSMMUT00000010824	CR_ENSP00000263383	ENSCAFT00000025608	ENSECAT00000018663	ENSOCUT00000002714
ENST00000263384	ENSPTRT00000019632	CE_ENSP00000263384	ENSMUST00000003123	ENSRNOT00000019556	ENSMMUT00000018344	CR_ENSP00000263384	ENSCAFT00000024987	ENSECAT00000018559	ENSOCUT00000002236
ENST00000263388	ENSPTRT00000019579	CE_ENSP00000263388	ENSMUST00000087723	ENSRNOT00000037456	ENSMMUT00000019144	CR_ENSP00000263388	ENSCAFT00000025565	ENSECAT00000023346	ENSOCUT00000028937
ENST00000263401	ENSPTRT00000006606	CE_ENSP00000263401	ENSMUST00000028584	ENSRNOT00000006628	ENSMMUT00000009903	CR_ENSP00000263401	ENSCAFT00000010987	ENSECAT00000021042	ENSOCUT00000015673
ENST00000263408	ENSPTRT00000031216	CE_ENSP00000263408	ENSMUST00000022749	ENSRNOT00000018545	ENSMMUT00000027932	CR_ENSP00000263408	ENSCAFT00000029570	ENSECAT00000008282	ENSOCUT00000012709
ENST00000263409	ENSPTRT00000031206	CE_ENSMMUP00000009693	ENSMUST00000067190	ENSRNOT00000016036	ENSMMUT00000010331	CR_ENSMMUP00000009693	ENSCAFT00000029624	ENSECAT00000021828	ENSOCUT00000003334
ENST00000263440	ENSPTRT00000001546	CE_ENSP00000263440	ENSMUST00000097961	ENSRNOT00000012052	ENSMMUT00000028182	CR_ENSP00000263440	ENSCAFT00000029698	ENSECAT00000026903	ENSOCUT00000000282
ENST00000263461	ENSPTRT00000005733	CE_ENSP00000410937	ENSMUST00000084519	ENSRNOT00000027704	ENSMMUT00000001579	CR_ENSP00000410937	ENSCAFT00000019620	ENSECAT00000021574	ENSOCUT00000013921
ENST00000263464	ENSPTRT00000007858	CE_ENSP00000391182	ENSMUST00000013949	ENSRNOT00000007702	ENSMMUT00000004807	CR_ENSP00000391182	ENSCAFT00000024001	ENSECAT00000012986	ENSOCUT00000010107
ENST00000263468	ENSPTRT00000007852	CE_ENSP00000263468	ENSMUST00000037397	ENSRNOT00000029887	ENSMMUT00000029235	CR_ENSP00000263468	ENSCAFT00000024027	ENSECAT00000000602	ENSOCUT00000000342
ENST00000263549	ENSPTRT00000036613	CE_ENSP00000263549	ENSMUST00000038398	ENSRNOT00000011481	ENSMMUT00000005996	CR_ENSP00000263549	ENSCAFT00000006399	ENSECAT00000024224	ENSOCUT00000003214
ENST00000263563	ENSPTRT00000004871	CE_ENSP00000263563	ENSMUST00000020289	ENSRNOT00000066794	ENSMMUT00000003011	CR_ENSP00000263563	ENSCAFT00000022336	ENSECAT00000021138	ENSOCUT00000029730
ENST00000263576	ENSPTRT00000008237	CE_ENSP00000263576	ENSMUST00000034612	ENSRNOT00000017307	ENSMMUT00000010680	CR_ENSP00000263576	ENSCAFT00000016722	ENSECAT00000010257	ENSOCUT00000004478
ENST00000263578	ENSPTRT00000008248	CE_ENSP00000263578	ENSMUST00000043805	ENSRNOT00000037521	ENSMMUT00000043598	CR_ENSP00000263578	ENSCAFT00000016603	ENSECAT00000023987	ENSOCUT00000028357
ENST00000263579	ENSPTRT00000008250	CE_ENSP00000263579	ENSMUST00000034539	ENSRNOT00000013763	ENSMMUT00000011121	CR_ENSP00000263579	ENSCAFT00000016554	ENSECAT00000013634	ENSOCUT00000012519
ENST00000263593	ENSPTRT00000008201	CE_ENSP00000263593	ENSMUST00000002007	ENSRNOT00000044293	ENSMMUT00000011855	CR_ENSP00000263593	ENSCAFT00000017788	ENSECAT00000014843	ENSOCUT00000003037
ENST00000263610	ENSPTRT00000039817	CE_ENSP00000263610	ENSMUST00000050776	ENSRNOT00000017725	ENSMMUT00000006487	CR_ENSP00000263610	ENSCAFT00000031649	ENSECAT00000022395	ENSOCUT00000022590
ENST00000263640	ENSPTRT00000023267	CE_ENSP00000387127	ENSMUST00000112599	ENSRNOT00000006963	ENSMMUT00000026013	CR_ENSP00000387127	ENSCAFT00000039729	ENSECAT00000020271	ENSOCUT00000002439
ENST00000263642	ENSPTRT00000023312	CE_ENSP00000263642	ENSMUST00000028259	ENSRNOT00000009620	ENSMMUT00000004537	CR_ENSP00000263642	ENSCAFT00000016597	ENSECAT00000008541	ENSOCUT00000002862
ENST00000263650	ENSPTRT00000006109	CE_ENSP00000263650	ENSMUST00000020411	ENSRNOT00000028119	ENSMMUT00000000757	CR_ENSP00000263650	ENSCAFT00000016436	ENSECAT00000007452	ENSOCUT00000021619
ENST00000263655	ENSPTRT00000022334	CE_ENSP00000263655	ENSMUST00000131515	ENSRNOT00000067163	ENSMMUT00000014984	CR_ENSP00000263655	ENSCAFT00000005228	ENSECAT00000009642	ENSOCUT00000006105
ENST00000263663	ENSPTRT00000021700	CE_ENSP00000263663	ENSMUST00000075954	ENSRNOT00000006187	ENSMMUT00000002161	CR_ENSP00000263663	ENSCAFT00000005431	ENSECAT00000024975	ENSOCUT00000005645
ENST00000263665	ENSPTRT00000028273	CE_ENSP00000263665	ENSMUST00000032159	ENSRNOT00000008221	ENSMMUT00000029887	CR_ENSP00000263665	ENSCAFT00000010310	ENSECAT00000014971	ENSOCUT00000013188
ENST00000263666	ENSPTRT00000028270	CE_ENSP00000263666	ENSMUST00000075994	ENSRNOT00000039201	ENSMMUT00000017758	CR_ENSP00000263666	ENSCAFT00000010345	ENSECAT00000015743	ENSOCUT00000007732
ENST00000263671	ENSPTRT00000055330	CE_ENSMMUP00000027171	ENSMUST00000107084	ENSRNOT00000024803	ENSMMUT00000029041	CR_ENSMMUP00000027171	ENSCAFT00000008826	ENSECAT00000012471	ENSOCUT00000029696
ENST00000263681	ENSPTRT00000007577	CE_ENSP00000263681	ENSMUST00000032969	ENSRNOT00000024875	ENSMMUT00000029040	CR_ENSP00000263681	ENSCAFT00000008833	ENSECAT00000013561	ENSOCUT00000002525
ENST00000263697	ENSPTRT00000000834	CE_ENSP00000263697	ENSMUST00000094657	ENSRNOT00000017740	ENSMMUT00000024014	CR_ENSP00000263697	ENSCAFT00000018890	ENSECAT00000013415	ENSOCUT00000022541
ENST00000263702	ENSPTRT00000000866	CE_ENSP00000263702	ENSMUST00000030742	ENSRNOT00000034057	ENSMMUT00000021963	CR_ENSP00000263702	ENSCAFT00000018498	ENSECAT00000016366	ENSOCUT00000012644
ENST00000263707	ENSPTRT00000023046	CE_ENSP00000263707	ENSMUST00000027629	ENSRNOT00000003280	ENSMMUT00000012343	CR_ENSP00000263707	ENSCAFT00000007736	ENSECAT00000026818	ENSOCUT00000006878
ENST00000263708	ENSPTRT00000023028	CE_ENSP00000263708	ENSMUST00000064091	ENSRNOT00000003568	ENSMMUT00000007891	CR_ENSP00000263708	ENSCAFT00000007849	ENSECAT00000017650	ENSOCUT00000008372
ENST00000263710	ENSPTRT00000023047	CE_ENSP00000263710	ENSMUST00000049404	ENSRNOT00000061516	ENSMMUT00000010492	CR_ENSP00000263710	ENSCAFT00000007674	ENSECAT00000023823	ENSOCUT00000009755
ENST00000263713	ENSPTRT00000023033	CE_ENSP00000263713	ENSMUST00000163147	ENSRNOT00000066982	ENSMMUT00000001764	CR_ENSP00000263713	ENSCAFT00000007825	ENSECAT00000018091	ENSOCUT00000008388
ENST00000263726	ENSPTRT00000003157	CE_ENSP00000263726	ENSMUST00000027740	ENSRNOT00000050876	ENSMMUT00000016876	CR_ENSP00000263726	ENSCAFT00000031328	ENSECAT00000000248	ENSOCUT00000022683
ENST00000263733	ENSPTRT00000003122	CE_ENSP00000263733	ENSMUST00000122424	ENSRNOT00000006018	ENSMMUT00000008763	CR_ENSP00000263733	ENSCAFT00000022098	ENSECAT00000015291	ENSOCUT00000009243
ENST00000263734	ENSPTRT00000022124	CE_ENSP00000263734	ENSMUST00000024954	ENSRNOT00000034991	ENSMMUT00000032816	CR_ENSP00000263734	ENSCAFT00000004132	ENSECAT00000015683	ENSOCUT00000028059
ENST00000263736	ENSPTRT00000022120	CE_ENSP00000263736	ENSMUST00000043323	ENSRNOT00000019894	ENSMMUT00000004941	CR_ENSP00000263736	ENSCAFT00000004029	ENSECAT00000014562	ENSOCUT00000015391
ENST00000263754	ENSPTRT00000027472	CE_ENSMMUP00000026770	ENSMUST00000000724	ENSRNOT00000061882	ENSMMUT00000028612	CR_ENSMMUP00000026770	ENSCAFT00000009358	ENSECAT00000014995	ENSOCUT00000006041
ENST00000263773	ENSPTRT00000006732	CE_ENSP00000263773	ENSMUST00000013759	ENSRNOT00000009687	ENSMMUT00000023796	CR_ENSP00000263773	ENSCAFT00000013221	ENSECAT00000021466	ENSOCUT00000017536
ENST00000263774	ENSPTRT00000006726	CE_ENSP00000263774	ENSMUST00000005647	ENSRNOT00000012425	ENSMMUT00000006095	CR_ENSP00000263774	ENSCAFT00000013355	ENSECAT00000014195	ENSOCUT00000006353
ENST00000263776	ENSPTRT00000006636	CE_ENSP00000402569	ENSMUST00000111246	ENSRNOT00000012214	ENSMMUT00000027667	CR_ENSP00000402569	ENSCAFT00000015091	ENSECAT00000014332	ENSOCUT00000007356
ENST00000263780	ENSPTRT00000028290	CE_ENSP00000263780	ENSMUST00000004965	ENSRNOT00000000904	ENSMMUT00000022826	CR_ENSP00000263780	ENSCAFT00000012434	ENSECAT00000010718	ENSOCUT00000003986
ENST00000263791	ENSPTRT00000012740	CE_ENSP00000263791	ENSMUST00000005233	ENSRNOT00000009222	ENSMMUT00000008439	CR_ENSP00000263791	ENSCAFT00000014032	ENSECAT00000001641	ENSOCUT00000006516
ENST00000263795	ENSPTRT00000012934	CE_ENSMMUP00000029985	ENSMUST00000110603	ENSRNOT00000036209	ENSMMUT00000032047	CR_ENSMMUP00000029985	ENSCAFT00000021308	ENSECAT00000013392	ENSOCUT00000010724
ENST00000263798	ENSPTRT00000012808	CE_ENSP00000263798	ENSMUST00000110781	ENSRNOT00000007656	ENSMMUT00000019382	CR_ENSP00000263798	ENSCAFT00000015311	ENSECAT00000019516	ENSOCUT00000022596
ENST00000263802	ENSPTRT00000012885	CE_ENSP00000263802	ENSMUST00000028740	ENSRNOT00000006019	ENSMMUT00000014012	CR_ENSP00000263802	ENSCAFT00000017853	ENSECAT00000025875	ENSOCUT00000011048
ENST00000263805	ENSPTRT00000012865	CE_ENSMMUP00000002064	ENSMUST00000055241	ENSRNOT00000056215	ENSMMUT00000002185	CR_ENSMMUP00000002064	ENSCAFT00000017615	ENSECAT00000025152	ENSOCUT00000023009
ENST00000263816	ENSPTRT00000023363	CE_ENSP00000263816	ENSMUST00000080953	ENSRNOT00000050675	ENSMMUT00000024102	CR_ENSP00000263816	ENSCAFT00000019396	ENSECAT00000005992	ENSOCUT00000011039
ENST00000263847	ENSPTRT00000006906	CE_ENSP00000263847	ENSMUST00000025590	ENSRNOT00000065411	ENSMMUT00000002466	CR_ENSP00000263847	ENSCAFT00000012167	ENSECAT00000009510	ENSOCUT00000002149
ENST00000263849	ENSPTRT00000037697	CE_ENSMMUP00000002217	ENSMUST00000051064	ENSRNOT00000066966	ENSMMUT00000002346	CR_ENSMMUP00000002217	ENSCAFT00000013278	ENSECAT00000022286	ENSOCUT00000001123
ENST00000263857	ENSPTRT00000022578	CE_ENSP00000263857	ENSMUST00000055296	ENSRNOT00000013587	ENSMMUT00000022222	CR_ENSP00000263857	ENSCAFT00000012228	ENSECAT00000011191	ENSOCUT00000010152
ENST00000263864	ENSPTRT00000022557	CE_ENSP00000263864	ENSMUST00000059983	ENSRNOT00000017301	ENSMMUT00000043392	CR_ENSP00000263864	ENSCAFT00000012315	ENSECAT00000009704	ENSOCUT00000002372
ENST00000263867	ENSPTRT00000022550	CE_ENSP00000386315	ENSMUST00000071044	ENSRNOT00000018562	ENSMMUT00000043396	CR_ENSP00000386315	ENSCAFT00000012437	ENSECAT00000016047	ENSOCUT00000002339
ENST00000263904	ENSPTRT00000023246	CE_ENSP00000263904	ENSMUST00000102759	ENSRNOT00000037857	ENSMMUT00000014728	CR_ENSP00000263904	ENSCAFT00000009335	ENSECAT00000022963	ENSOCUT00000000344
ENST00000263915	ENSPTRT00000023319	CE_ENSP00000263915	ENSMUST00000028252	ENSRNOT00000046721	ENSMMUT00000021442	CR_ENSP00000263915	ENSCAFT00000016861	ENSECAT00000022614	ENSOCUT00000002908
ENST00000263918	ENSPTRT00000011443	CE_ENSMMUP00000036615	ENSMUST00000145910	ENSRNOT00000006527	ENSMMUT00000043619	CR_ENSP00000263918	ENSCAFT00000009589	ENSECAT00000023682	ENSOCUT00000007259
ENST00000263925	ENSPTRT00000029940	CE_ENSP00000263925	ENSMUST00000117388	ENSRNOT00000003088	ENSMMUT00000024475	CR_ENSP00000263925	ENSCAFT00000003234	ENSECAT00000018133	ENSOCUT00000021165
ENST00000263955	ENSPTRT00000023651	CE_ENSMMUP00000007438	ENSMUST00000027263	ENSRNOT00000016856	ENSMMUT00000007913	CR_ENSMMUP00000007438	ENSCAFT00000016946	ENSECAT00000000416	ENSOCUT00000011687
ENST00000263956	ENSPTRT00000023656	CE_ENSP00000263956	ENSMUST00000041638	ENSRNOT00000002864	ENSMMUT00000012085	CR_ENSP00000263956	ENSCAFT00000017063	ENSECAT00000015702	ENSOCUT00000023391
ENST00000263960	ENSPTRT00000023665	CE_ENSP00000263960	ENSMUST00000027125	ENSRNOT00000040461	ENSMMUT00000014672	CR_ENSP00000263960	ENSCAFT00000017232	ENSECAT00000006606	ENSOCUT00000012734
ENST00000263966	ENSPTRT00000029182	CE_ENSP00000263966	ENSMUST00000072312	ENSRNOT00000048030	ENSMMUT00000005086	CR_ENSP00000263966	ENSCAFT00000018199	ENSECAT00000006202	ENSOCUT00000006045
ENST00000263967	ENSPTRT00000029161	CE_ENSP00000263967	ENSMUST00000108243	ENSRNOT00000014527	ENSMMUT00000007307	CR_ENSP00000263967	ENSCAFT00000017863	ENSECAT00000016222	ENSOCUT00000010634
ENST00000263980	ENSPTRT00000000788	CE_ENSP00000263980	ENSMUST00000084240	ENSRNOT00000011049	ENSMMUT00000023727	CR_ENSP00000263980	ENSCAFT00000019381	ENSECAT00000011993	ENSOCUT00000022296
ENST00000263985	ENSPTRT00000030700	CE_ENSMMUP00000014466	ENSMUST00000127348	ENSRNOT00000057128	ENSMMUT00000015443	CR_ENSMMUP00000014466	ENSCAFT00000038100	ENSECAT00000004823	ENSOCUT00000016874
ENST00000263991	ENSPTRT00000044036	CE_ENSP00000263991	ENSMUST00000109563	ENSRNOT00000012131	ENSMMUT00000023426	CR_ENSP00000263991	ENSCAFT00000004986	ENSECAT00000009657	ENSOCUT00000013572
ENST00000263997	ENSPTRT00000015232	CE_ENSP00000263997	ENSMUST00000035925	ENSRNOT00000027200	ENSMMUT00000002918	CR_ENSP00000263997	ENSCAFT00000032356	ENSECAT00000009382	ENSOCUT00000008524
ENST00000264005	ENSPTRT00000015209	CE_ENSP00000264005	ENSMUST00000038896	ENSRNOT00000026585	ENSMMUT00000039269	CR_ENSP00000264005	ENSCAFT00000032380	ENSECAT00000024123	ENSOCUT00000028665
ENST00000264010	ENSPTRT00000015185	CE_ENSP00000264010	ENSMUST00000005841	ENSRNOT00000023853	ENSMMUT00000013687	CR_ENSP00000264010	ENSCAFT00000032418	ENSECAT00000016951	ENSOCUT00000008983
ENST00000264018	ENSPTRT00000008085	CE_ENSMMUP00000024532	ENSMUST00000170489	ENSRNOT00000017391	ENSMMUT00000026211	CR_ENSMMUP00000024532	ENSCAFT00000019743	ENSECAT00000000838	ENSOCUT00000005850
ENST00000264020	ENSPTRT00000008078	CE_ENSP00000264020	ENSMUST00000002099	ENSRNOT00000019011	ENSMMUT00000020278	CR_ENSP00000264020	ENSCAFT00000036097	ENSECAT00000015047	ENSOCUT00000022615
ENST00000264025	ENSPTRT00000008137	CE_ENSP00000264025	ENSMUST00000034510	ENSRNOT00000008614	ENSMMUT00000011565	CR_ENSP00000264025	ENSCAFT00000019073	ENSECAT00000011065	ENSOCUT00000010454
ENST00000264027	ENSPTRT00000008156	CE_ENSP00000376539	ENSMUST00000052725	ENSRNOT00000011284	ENSMMUT00000010969	CR_ENSP00000376539	ENSCAFT00000018738	ENSECAT00000019066	ENSOCUT00000011337
ENST00000264029	ENSPTRT00000008084	CE_ENSP00000264029	ENSMUST00000034609	ENSRNOT00000018054	ENSMMUT00000003630	CR_ENSP00000264029	ENSCAFT00000019803	ENSECAT00000014122	ENSOCUT00000010182
ENST00000264031	ENSPTRT00000008091	CE_ENSP00000264031	ENSMUST00000047740	ENSRNOT00000016303	ENSMMUT00000031978	CR_ENSP00000264031	ENSCAFT00000019562	ENSECAT00000014784	ENSOCUT00000031505
ENST00000264033	ENSPTRT00000008122	CE_ENSP00000264033	ENSMUST00000037644	ENSRNOT00000067902	ENSMMUT00000006725	CR_ENSP00000264033	ENSCAFT00000019218	ENSECAT00000004914	ENSOCUT00000004808
ENST00000264036	ENSPTRT00000008123	CE_ENSP00000264036	ENSMUST00000034650	ENSRNOT00000010463	ENSMMUT00000006735	CR_ENSP00000264036	ENSCAFT00000035440	ENSECAT00000013706	ENSOCUT00000030887
ENST00000264042	ENSPTRT00000024358	CE_ENSP00000264042	ENSMUST00000120301	ENSRNOT00000024440	ENSMMUT00000001856	CR_ENSP00000264042	ENSCAFT00000020637	ENSECAT00000008807	ENSOCUT00000009068
ENST00000264051	ENSPTRT00000024186	CE_ENSP00000264051	ENSMUST00000068681	ENSRNOT00000022485	ENSMMUT00000017106	CR_ENSP00000264051	ENSCAFT00000018398	ENSECAT00000011924	ENSOCUT00000015625
ENST00000264057	ENSPTRT00000024204	CE_ENSMMUP00000007464	ENSMUST00000027517	ENSRNOT00000035338	ENSMMUT00000007941	CR_ENSMMUP00000007464	ENSCAFT00000018758	ENSECAT00000018625	ENSOCUT00000001877
ENST00000264059	ENSPTRT00000024178	CE_ENSP00000264059	ENSMUST00000118687	ENSRNOT00000021168	ENSMMUT00000000187	CR_ENSP00000264059	ENSCAFT00000018013	ENSECAT00000001241	ENSOCUT00000014495
ENST00000264065	ENSPTRT00000065567	CE_ENSP00000264065	ENSMUST00000028392	ENSRNOT00000009839	ENSMMUT00000020198	CR_ENSP00000264065	ENSCAFT00000022723	ENSECAT00000010535	ENSOCUT00000001786
ENST00000264079	ENSPTRT00000019097	CE_ENSP00000264079	ENSMUST00000111076	ENSRNOT00000040685	ENSMMUT00000015952	CR_ENSP00000264079	ENSCAFT00000028974	ENSECAT00000017677	ENSOCUT00000011763
ENST00000264093	ENSPTRT00000022454	CE_ENSP00000264093	ENSMUST00000014698	ENSRNOT00000066678	ENSMMUT00000025057	CR_ENSP00000264093	ENSCAFT00000013904	ENSECAT00000014783	ENSOCUT00000003666
ENST00000264094	ENSPTRT00000022501	CE_ENSP00000264094	ENSMUST00000000707	ENSRNOT00000010293	ENSMMUT00000003018	CR_ENSP00000264094	ENSCAFT00000035677	ENSECAT00000001406	ENSOCUT00000027821
ENST00000264108	ENSPTRT00000023416	CE_ENSP00000264108	ENSMUST00000112122	ENSRNOT00000064665	ENSMMUT00000010219	CR_ENSP00000264108	ENSCAFT00000020472	ENSECAT00000011835	ENSOCUT00000005313
ENST00000264110	ENSPTRT00000023457	CE_ENSP00000376327	ENSMUST00000055833	ENSRNOT00000040551	ENSMMUT00000005599	CR_ENSP00000376327	ENSCAFT00000021205	ENSECAT00000020286	ENSOCUT00000012156
ENST00000264122	ENSPTRT00000028392	CE_ENSP00000264122	ENSMUST00000023313	ENSRNOT00000045524	ENSMMUT00000010578	CR_ENSP00000264122	ENSCAFT00000015552	ENSECAT00000015133	ENSOCUT00000005591
ENST00000264128	ENSPTRT00000045275	CE_ENSP00000264128	ENSMUST00000029477	ENSRNOT00000027765	ENSMMUT00000003957	CR_ENSP00000264128	ENSCAFT00000031721	ENSECAT00000009428	ENSOCUT00000028690
ENST00000264144	ENSPTRT00000003196	CE_ENSP00000264144	ENSMUST00000027753	ENSRNOT00000036947	ENSMMUT00000002085	CR_ENSP00000264144	ENSCAFT00000021015	ENSECAT00000023364	ENSOCUT00000025761
ENST00000264151	ENSPTRT00000023605	CE_ENSP00000264151	ENSMUST00000027265	ENSRNOT00000039880	ENSMMUT00000020084	CR_ENSP00000264151	ENSCAFT00000014928	ENSECAT00000012182	ENSOCUT00000012491
ENST00000264156	ENSPTRT00000023188	CE_ENSP00000264156	ENSMUST00000027601	ENSRNOT00000004969	ENSMMUT00000024584	CR_ENSP00000264156	ENSCAFT00000008300	ENSECAT00000009445	ENSOCUT00000016547
ENST00000264157	ENSPTRT00000045615	CE_ENSP00000264157	ENSMUST00000027587	ENSRNOT00000024602	ENSMMUT00000014240	CR_ENSP00000264157	ENSCAFT00000008096	ENSECAT00000024357	ENSOCUT00000028576
ENST00000264159	ENSPTRT00000023180	CE_ENSP00000264159	ENSMUST00000086614	ENSRNOT00000005355	ENSMMUT00000001102	CR_ENSP00000264159	ENSCAFT00000008142	ENSECAT00000011850	ENSOCUT00000007247
ENST00000264161	ENSPTRT00000023192	CE_ENSP00000264161	ENSMUST00000027602	ENSRNOT00000005127	ENSMMUT00000025826	CR_ENSP00000264161	ENSCAFT00000008318	ENSECAT00000025992	ENSOCUT00000014793
ENST00000264162	ENSPTRT00000023186	CE_ENSMMUP00000016070	ENSMUST00000073490	ENSRNOT00000004908	ENSMMUT00000017159	CR_ENSMMUP00000016070	ENSCAFT00000008246	ENSECAT00000020097	ENSOCUT00000000293
ENST00000264167	ENSPTRT00000023485	CE_ENSP00000264167	ENSMUST00000047232	ENSRNOT00000002111	ENSMMUT00000011881	CR_ENSP00000264167	ENSCAFT00000021460	ENSECAT00000009408	ENSOCUT00000011526
ENST00000264170	ENSPTRT00000023206	CE_ENSP00000386731	ENSMUST00000028223	ENSRNOT00000043533	ENSMMUT00000030020	CR_ENSP00000386731	ENSCAFT00000008804	ENSECAT00000019639	ENSOCUT00000006194
ENST00000264187	ENSPTRT00000003903	CE_ENSMMUP00000016697	ENSMUST00000005532	ENSRNOT00000003349	ENSMMUT00000017831	CR_ENSP00000264187	ENSCAFT00000017836	ENSECAT00000017772	ENSOCUT00000016023
ENST00000264192	ENSPTRT00000023263	CE_ENSP00000264192	ENSMUST00000028175	ENSRNOT00000006387	ENSMMUT00000019894	CR_ENSP00000264192	ENSCAFT00000014714	ENSECAT00000018424	ENSOCUT00000009200
ENST00000264193	ENSPTRT00000028336	CE_ENSMMUP00000014197	ENSMUST00000060077	ENSRNOT00000002257	ENSMMUT00000015150	CR_ENSMMUP00000014197	ENSCAFT00000014601	ENSECAT00000017499	ENSOCUT00000003580
ENST00000264198	ENSPTRT00000000569	CE_ENSP00000264198	ENSMUST00000044058	ENSRNOT00000021833	ENSMMUT00000009650	CR_ENSP00000264198	ENSCAFT00000023907	ENSECAT00000016274	ENSOCUT00000000626
ENST00000264220	ENSPTRT00000029965	CE_ENSP00000264220	ENSMUST00000140076	ENSRNOT00000002905	ENSMMUT00000022976	CR_ENSP00000264220	ENSCAFT00000003495	ENSECAT00000025531	ENSOCUT00000012203
ENST00000264228	ENSPTRT00000029950	CE_ENSP00000264228	ENSMUST00000031143	ENSRNOT00000059763	ENSMMUT00000014117	CR_ENSP00000264228	ENSCAFT00000037023	ENSECAT00000020535	ENSOCUT00000029157
ENST00000264229	ENSPTRT00000029962	CE_ENSP00000264229	ENSMUST00000121160	ENSRNOT00000002908	ENSMMUT00000022970	CR_ENSP00000264229	ENSCAFT00000003460	ENSECAT00000014420	ENSOCUT00000012185
ENST00000264230	ENSPTRT00000029980	CE_ENSP00000264230	ENSMUST00000047860	ENSRNOT00000002810	ENSMMUT00000031701	CR_ENSP00000264230	ENSCAFT00000003539	ENSECAT00000021939	ENSOCUT00000016338
ENST00000264234	ENSPTRT00000028493	CE_ENSP00000264234	ENSMUST00000057767	ENSRNOT00000004315	ENSMMUT00000011297	CR_ENSP00000264234	ENSCAFT00000017318	ENSECAT00000020357	ENSOCUT00000008290
ENST00000264245	ENSPTRT00000028495	CE_ENSP00000264245	ENSMUST00000023487	ENSRNOT00000004138	ENSMMUT00000016820	CR_ENSP00000264245	ENSCAFT00000017361	ENSECAT00000007533	ENSOCUT00000009479
ENST00000264254	ENSPTRT00000065744	CE_ENSMMUP00000015681	ENSMUST00000027247	ENSRNOT00000017882	ENSMMUT00000016746	CR_ENSP00000377079	ENSCAFT00000035733	ENSECAT00000016576	ENSOCUT00000001467
ENST00000264255	ENSPTRT00000022801	CE_ENSP00000264255	ENSMUST00000162031	ENSRNOT00000025098	ENSMMUT00000026639	CR_ENSP00000264255	ENSCAFT00000003588	ENSECAT00000004169	ENSOCUT00000016122
ENST00000264257	ENSPTRT00000022831	CE_ENSMMUP00000021726	ENSMUST00000095020	ENSRNOT00000019880	ENSMMUT00000023222	CR_ENSMMUP00000021726	ENSCAFT00000003375	ENSECAT00000012506	ENSOCUT00000009728
ENST00000264260	ENSPTRT00000022840	CE_ENSP00000264260	ENSMUST00000027237	ENSRNOT00000020260	ENSMMUT00000043196	CR_ENSP00000264260	ENSCAFT00000003362	ENSECAT00000000219	ENSOCUT00000006069
ENST00000264263	ENSPTRT00000051055	CE_ENSP00000264263	ENSMUST00000077271	ENSRNOT00000042079	ENSMMUT00000045602	CR_ENSP00000264263	ENSCAFT00000014349	ENSECAT00000029141	ENSOCUT00000013564
ENST00000264276	ENSPTRT00000023757	CE_ENSP00000264276	ENSMUST00000027178	ENSRNOT00000035209	ENSMMUT00000025522	CR_ENSP00000264276	ENSCAFT00000019642	ENSECAT00000010666	ENSOCUT00000012507
ENST00000264279	ENSPTRT00000023768	CE_ENSMMUP00000000784	ENSMUST00000027174	ENSRNOT00000022676	ENSMMUT00000000845	CR_ENSMMUP00000000784	ENSCAFT00000019778	ENSECAT00000026691	ENSOCUT00000030493
ENST00000264312	ENSPTRT00000029914	CE_ENSP00000264312	ENSMUST00000031038	ENSRNOT00000002996	ENSMMUT00000020855	CR_ENSP00000264312	ENSCAFT00000003156	ENSECAT00000026963	ENSOCUT00000027057
ENST00000264313	ENSPTRT00000029909	CE_ENSP00000264313	ENSMUST00000143829	ENSRNOT00000003087	ENSMMUT00000030559	CR_ENSP00000264313	ENSCAFT00000003099	ENSECAT00000025177	ENSOCUT00000009618
ENST00000264316	ENSPTRT00000029906	CE_ENSP00000264316	ENSMUST00000113604	ENSRNOT00000035623	ENSMMUT00000026181	CR_ENSP00000264316	ENSCAFT00000003069	ENSECAT00000017957	ENSOCUT00000007648
ENST00000264318	ENSPTRT00000029885	CE_ENSP00000264318	ENSMUST00000031121	ENSRNOT00000003191	ENSMMUT00000013292	CR_ENSP00000264318	ENSCAFT00000037915	ENSECAT00000025217	ENSOCUT00000030136
ENST00000264326	ENSPTRT00000028285	CE_ENSP00000410833	ENSMUST00000163832	ENSRNOT00000045276	ENSMMUT00000022317	CR_ENSP00000410833	ENSCAFT00000012537	ENSECAT00000015225	ENSOCUT00000005915
ENST00000264331	ENSPTRT00000027495	CE_ENSP00000264331	ENSMUST00000017629	ENSRNOT00000050725	ENSMMUT00000010309	CR_ENSP00000264331	ENSCAFT00000009221	ENSECAT00000007588	ENSOCUT00000000720
ENST00000264335	ENSPTRT00000015715	CE_ENSP00000264335	ENSMUST00000067664	ENSRNOT00000007100	ENSMMUT00000016922	CR_ENSP00000264335	ENSCAFT00000030409	ENSECAT00000009892	ENSOCUT00000014606
ENST00000264344	ENSPTRT00000030290	CE_ENSP00000264344	ENSMUST00000089860	ENSRNOT00000010898	ENSMMUT00000025533	CR_ENSP00000264344	ENSCAFT00000015628	ENSECAT00000020704	ENSOCUT00000008042
ENST00000264346	ENSPTRT00000030282	CE_ENSP00000264346	ENSMUST00000031817	ENSRNOT00000058626	ENSMMUT00000014423	CR_ENSP00000264346	ENSCAFT00000015531	ENSECAT00000020769	ENSOCUT00000015851
ENST00000264377	ENSPTRT00000056160	CE_ENSP00000363537	ENSMUST00000114103	ENSRNOT00000040525	ENSMMUT00000016305	CR_ENSP00000363537	ENSCAFT00000021281	ENSECAT00000020173	ENSOCUT00000010665
ENST00000264380	ENSPTRT00000023856	CE_ENSP00000264380	ENSMUST00000097707	ENSRNOT00000020447	ENSMMUT00000024646	CR_ENSP00000264380	ENSCAFT00000021717	ENSECAT00000023362	ENSOCUT00000002682
ENST00000264381	ENSPTRT00000029080	CE_ENSP00000264381	ENSMUST00000029367	ENSRNOT00000013279	ENSMMUT00000005296	CR_ENSP00000264381	ENSCAFT00000023011	ENSECAT00000000224	ENSOCUT00000008066
ENST00000264382	ENSPTRT00000029076	CE_ENSP00000264382	ENSMUST00000167334	ENSRNOT00000046681	ENSMMUT00000045629	CR_ENSMMUP00000038668	ENSCAFT00000022936	ENSECAT00000023613	ENSOCUT00000003887
ENST00000264400	ENSPTRT00000030174	CE_ENSP00000264400	ENSMUST00000031276	ENSRNOT00000003207	ENSMMUT00000029638	CR_ENSP00000264400	ENSCAFT00000014169	ENSECAT00000022003	ENSOCUT00000010455
ENST00000264414	ENSPTRT00000024062	CE_ENSP00000264414	ENSMUST00000163119	ENSRNOT00000021528	ENSMMUT00000044483	CR_ENSP00000264414	ENSCAFT00000016275	ENSECAT00000012128	ENSOCUT00000010660
ENST00000264428	ENSPTRT00000030758	CE_ENSP00000264428	ENSMUST00000029654	ENSRNOT00000014170	ENSMMUT00000032235	CR_ENSP00000264428	ENSCAFT00000013690	ENSECAT00000020378	ENSOCUT00000004483
ENST00000264431	ENSPTRT00000030778	CE_ENSP00000264431	ENSMUST00000118100	ENSRNOT00000029340	ENSMMUT00000014805	CR_ENSP00000264431	ENSCAFT00000013877	ENSECAT00000007816	ENSOCUT00000030035
ENST00000264444	ENSPTRT00000022374	CE_ENSP00000264444	ENSMUST00000001184	ENSRNOT00000023856	ENSMMUT00000014296	CR_ENSP00000264444	ENSCAFT00000005318	ENSECAT00000011693	ENSOCUT00000023792
ENST00000264447	ENSPTRT00000022410	CE_ENSP00000264447	ENSMUST00000089597	ENSRNOT00000063954	ENSMMUT00000010021	CR_ENSP00000264447	ENSCAFT00000014433	ENSECAT00000028898	ENSOCUT00000010052
ENST00000264451	ENSPTRT00000046447	CE_ENSP00000264451	ENSMUST00000031129	ENSRNOT00000003066	ENSMMUT00000032058	CR_ENSP00000264451	ENSCAFT00000038006	ENSECAT00000001222	ENSOCUT00000017142
ENST00000264463	ENSPTRT00000031119	CE_ENSP00000264463	ENSMUST00000166873	ENSRNOT00000013152	ENSMMUT00000017220	CR_ENSP00000264463	ENSCAFT00000030188	ENSECAT00000006165	ENSOCUT00000008113
ENST00000264474	ENSPTRT00000028560	CE_ENSP00000264474	ENSMUST00000096090	ENSRNOT00000042374	ENSMMUT00000008775	CR_ENSP00000264474	ENSCAFT00000018866	ENSECAT00000025834	ENSOCUT00000032980
ENST00000264497	ENSPTRT00000030528	CE_ENSP00000264497	ENSMUST00000161015	ENSRNOT00000023348	ENSMMUT00000004728	CR_ENSP00000264497	ENSCAFT00000006415	ENSECAT00000016317	ENSOCUT00000015297
ENST00000264498	ENSPTRT00000030530	CE_ENSMMUP00000009729	ENSMUST00000138563	ENSRNOT00000023388	ENSMMUT00000010367	CR_ENSP00000264498	ENSCAFT00000006398	ENSECAT00000015464	ENSOCUT00000000478
ENST00000264501	ENSPTRT00000030521	CE_ENSP00000373390	ENSMUST00000167472	ENSRNOT00000023150	ENSMMUT00000006462	CR_ENSMMUP00000006076	ENSCAFT00000006460	ENSECAT00000020736	ENSOCUT00000014815
ENST00000264515	ENSPTRT00000065984	CE_ENSP00000264515	ENSMUST00000027700	ENSRNOT00000036110	ENSMMUT00000026438	CR_ENSP00000264515	ENSCAFT00000015870	ENSECAT00000022453	ENSOCUT00000000095
ENST00000264538	ENSPTRT00000028401	CE_ENSP00000404465	ENSMUST00000046777	ENSRNOT00000002684	ENSMMUT00000012276	CR_ENSP00000404465	ENSCAFT00000015740	ENSECAT00000012110	ENSOCUT00000003976
ENST00000264552	ENSPTRT00000021446	CE_ENSP00000264552	ENSMUST00000079496	ENSRNOT00000022977	ENSMMUT00000023186	CR_ENSP00000264552	ENSCAFT00000004064	ENSECAT00000028993	ENSOCUT00000013001
ENST00000264555	ENSPTRT00000005959	CE_ENSP00000264555	ENSMUST00000106027	ENSRNOT00000051755	ENSMMUT00000005686	CR_ENSP00000264555	ENSCAFT00000010559	ENSECAT00000009841	ENSOCUT00000002330
ENST00000264595	ENSPTRT00000030870	CE_ENSMMUP00000009701	ENSMUST00000033920	ENSRNOT00000000120	ENSMMUT00000010339	CR_ENSMMUP00000009701	ENSCAFT00000013320	ENSECAT00000000104	ENSOCUT00000002030
ENST00000264607	ENSPTRT00000024287	CE_ENSP00000264607	ENSMUST00000164117	ENSRNOT00000027528	ENSMMUT00000013271	CR_ENSP00000264607	ENSCAFT00000019786	ENSECAT00000014759	ENSOCUT00000007371
ENST00000264613	ENSPTRT00000028946	CE_ENSP00000264613	ENSMUST00000108329	ENSRNOT00000066595	ENSMMUT00000007785	CR_ENSP00000264613	ENSCAFT00000013215	ENSECAT00000013229	ENSOCUT00000003535
ENST00000264638	ENSPTRT00000016951	CE_ENSP00000264638	ENSMUST00000103109	ENSRNOT00000055222	ENSMMUT00000011339	CR_ENSP00000264638	ENSCAFT00000023588	ENSECAT00000026238	ENSOCUT00000007332
ENST00000264639	ENSPTRT00000016779	CE_ENSP00000264639	ENSMUST00000017365	ENSRNOT00000039836	ENSMMUT00000028666	CR_ENSP00000264639	ENSCAFT00000025807	ENSECAT00000011320	ENSOCUT00000028093
ENST00000264645	ENSPTRT00000016790	CE_ENSP00000377673	ENSMUST00000017384	ENSRNOT00000013204	ENSMMUT00000031397	CR_ENSP00000377673	ENSCAFT00000025611	ENSECAT00000021406	ENSOCUT00000026613
ENST00000264646	ENSPTRT00000016952	CE_ENSMMUP00000008007	ENSMUST00000107285	ENSRNOT00000027640	ENSMMUT00000008519	CR_ENSMMUP00000008007	ENSCAFT00000023553	ENSECAT00000009661	ENSOCUT00000006046
ENST00000264649	ENSPTRT00000016934	CE_ENSP00000264649	ENSMUST00000103110	ENSRNOT00000055237	ENSMMUT00000031867	CR_ENSP00000264649	ENSCAFT00000023898	ENSECAT00000018306	ENSOCUT00000025820
ENST00000264657	ENSPTRT00000016928	CE_ENSMMUP00000014032	ENSMUST00000127638	ENSRNOT00000026760	ENSMMUT00000014977	CR_ENSMMUP00000014032	ENSCAFT00000024171	ENSECAT00000018255	ENSOCUT00000011036
ENST00000264658	ENSPTRT00000016739	CE_ENSP00000264658	ENSMUST00000103143	ENSRNOT00000064848	ENSMMUT00000041610	CR_ENSP00000264658	ENSCAFT00000026090	ENSECAT00000017440	ENSOCUT00000010992
ENST00000264659	ENSPTRT00000016709	CE_ENSP00000264659	ENSMUST00000064145	ENSRNOT00000015988	ENSMMUT00000007103	CR_ENSP00000264659	ENSCAFT00000026327	ENSECAT00000015252	ENSOCUT00000031668
ENST00000264661	ENSPTRT00000016921	CE_ENSP00000264661	ENSMUST00000107363	ENSRNOT00000025518	ENSMMUT00000008983	CR_ENSP00000264661	ENSCAFT00000024756	ENSECAT00000026935	ENSOCUT00000013310
ENST00000264663	ENSPTRT00000031266	CE_ENSP00000264663	ENSMUST00000109206	ENSRNOT00000033627	ENSMMUT00000016430	CR_ENSP00000264663	ENSCAFT00000029455	ENSECAT00000017633	ENSOCUT00000001270
ENST00000264664	ENSPTRT00000031268	CE_ENSP00000264664	ENSMUST00000022246	ENSRNOT00000016485	ENSMMUT00000021775	CR_ENSP00000264664	ENSCAFT00000029406	ENSECAT00000015044	ENSOCUT00000008499
ENST00000264668	ENSPTRT00000031061	CE_ENSP00000264668	ENSMUST00000045827	ENSRNOT00000024041	ENSMMUT00000026360	CR_ENSP00000264668	ENSCAFT00000016078	ENSECAT00000024970	ENSOCUT00000003618
ENST00000264669	ENSPTRT00000031059	CE_ENSMMUP00000024674	ENSMUST00000051784	ENSRNOT00000034410	ENSMMUT00000026358	CR_ENSMMUP00000024674	ENSCAFT00000016087	ENSECAT00000015620	ENSOCUT00000003609
ENST00000264670	ENSPTRT00000045008	CE_ENSP00000264670	ENSMUST00000109699	ENSRNOT00000023641	ENSMMUT00000018494	CR_ENSP00000264670	ENSCAFT00000016429	ENSECAT00000017519	ENSOCUT00000007923
ENST00000264689	ENSPTRT00000030913	CE_ENSP00000264689	ENSMUST00000034051	ENSRNOT00000016723	ENSMMUT00000004979	CR_ENSP00000264689	ENSCAFT00000012105	ENSECAT00000009835	ENSOCUT00000012374
ENST00000264705	ENSPTRT00000021897	CE_ENSP00000264705	ENSMUST00000013773	ENSRNOT00000039709	ENSMMUT00000014353	CR_ENSP00000264705	ENSCAFT00000007712	ENSECAT00000016467	ENSOCUT00000017008
ENST00000264711	ENSPTRT00000021824	CE_ENSP00000264711	ENSMUST00000020986	ENSRNOT00000046584	ENSMMUT00000043712	CR_ENSP00000264711	ENSCAFT00000006556	ENSECAT00000026527	ENSOCUT00000011256
ENST00000264712	ENSPTRT00000021848	CE_ENSP00000264712	ENSMUST00000168012	ENSRNOT00000015820	ENSMMUT00000027094	CR_ENSP00000264712	ENSCAFT00000006814	ENSECAT00000001371	ENSOCUT00000015017
ENST00000264718	ENSPTRT00000021925	CE_ENSP00000264718	ENSMUST00000076949	ENSRNOT00000006599	ENSMMUT00000027752	CR_ENSP00000264718	ENSCAFT00000008329	ENSECAT00000010102	ENSOCUT00000013637
ENST00000264731	ENSPTRT00000029325	CE_ENSP00000264731	ENSMUST00000115310	ENSRNOT00000036193	ENSMMUT00000023126	CR_ENSP00000264731	ENSCAFT00000022170	ENSECAT00000019898	ENSOCUT00000016469
ENST00000264734	ENSPTRT00000029332	CE_ENSP00000264734	ENSMUST00000161053	ENSRNOT00000042994	ENSMMUT00000026249	CR_ENSP00000264734	ENSCAFT00000022234	ENSECAT00000023297	ENSOCUT00000011470
ENST00000264735	ENSPTRT00000029345	CE_ENSP00000264735	ENSMUST00000089824	ENSRNOT00000002329	ENSMMUT00000012397	CR_ENSP00000264735	ENSCAFT00000022354	ENSECAT00000026444	ENSOCUT00000011453
ENST00000264741	ENSPTRT00000027582	CE_ENSP00000264741	ENSMUST00000044165	ENSRNOT00000015113	ENSMMUT00000030850	CR_ENSP00000264741	ENSCAFT00000007774	ENSECAT00000008236	ENSOCUT00000029432
ENST00000264758	ENSPTRT00000029592	CE_ENSP00000264758	ENSMUST00000114340	ENSRNOT00000018073	ENSMMUT00000011718	CR_ENSP00000264758	ENSCAFT00000023513	ENSECAT00000014052	ENSOCUT00000021241
ENST00000264773	ENSPTRT00000031754	CE_ENSP00000264773	ENSMUST00000066890	ENSRNOT00000022530	ENSMMUT00000028853	CR_ENSMMUP00000026999	ENSCAFT00000000351	ENSECAT00000021324	ENSOCUT00000014816
ENST00000264784	ENSPTRT00000029714	CE_ENSMMUP00000003735	ENSMUST00000067886	ENSRNOT00000042200	ENSMMUT00000003953	CR_ENSMMUP00000003735	ENSCAFT00000024802	ENSECAT00000005389	ENSOCUT00000021115
ENST00000264808	ENSPTRT00000030504	CE_ENSP00000264808	ENSMUST00000031976	ENSRNOT00000009569	ENSMMUT00000004597	CR_ENSP00000264808	ENSCAFT00000006708	ENSECAT00000012087	ENSOCUT00000013457
ENST00000264819	ENSPTRT00000018604	CE_ENSP00000264819	ENSMUST00000165028	ENSRNOT00000000191	ENSMMUT00000033380	CR_ENSMMUP00000031240	ENSCAFT00000031374	ENSECAT00000008735	ENSOCUT00000028234
ENST00000264828	ENSPTRT00000019214	CE_ENSP00000264828	ENSMUST00000004201	ENSRNOT00000027897	ENSMMUT00000015673	CR_ENSP00000264828	ENSCAFT00000028514	ENSECAT00000009738	ENSOCUT00000014884
ENST00000264833	ENSPTRT00000019211	CE_ENSP00000264833	ENSMUST00000034692	ENSRNOT00000027829	ENSMMUT00000023311	CR_ENSP00000264833	ENSCAFT00000028524	ENSECAT00000025297	ENSOCUT00000004703
ENST00000264864	ENSPTRT00000029783	CE_ENSP00000264864	ENSMUST00000031081	ENSRNOT00000005349	ENSMMUT00000005143	CR_ENSP00000264864	ENSCAFT00000026079	ENSECAT00000008585	ENSOCUT00000015978
ENST00000264866	ENSPTRT00000029797	CE_ENSP00000264866	ENSMUST00000037337	ENSRNOT00000004030	ENSMMUT00000027027	CR_ENSP00000264866	ENSCAFT00000025947	ENSECAT00000012364	ENSOCUT00000013468
ENST00000264867	ENSPTRT00000029771	CE_ENSP00000264867	ENSMUST00000132734	ENSRNOT00000006071	ENSMMUT00000002598	CR_ENSP00000264867	ENSCAFT00000035962	ENSECAT00000009705	ENSOCUT00000014670
ENST00000264870	ENSPTRT00000032699	CE_ENSP00000264870	ENSMUST00000164727	ENSRNOT00000021568	ENSMMUT00000001770	CR_ENSP00000264870	ENSCAFT00000015113	ENSECAT00000008788	ENSOCUT00000011451
ENST00000264883	ENSPTRT00000030128	CE_ENSP00000406103	ENSMUST00000038514	ENSRNOT00000003070	ENSMMUT00000029401	CR_ENSP00000406103	ENSCAFT00000013639	ENSECAT00000027001	ENSOCUT00000003381
ENST00000264895	ENSPTRT00000030151	CE_ENSP00000264895	ENSMUST00000036019	ENSRNOT00000002814	ENSMMUT00000042232	CR_ENSP00000264895	ENSCAFT00000013952	ENSECAT00000008119	ENSOCUT00000017874
ENST00000264896	ENSPTRT00000030129	CE_ENSP00000264896	ENSMUST00000031377	ENSRNOT00000003052	ENSMMUT00000029406	CR_ENSP00000264896	ENSCAFT00000013659	ENSECAT00000026682	ENSOCUT00000022497
ENST00000264908	ENSPTRT00000030155	CE_ENSP00000264908	ENSMUST00000031447	ENSRNOT00000065429	ENSMMUT00000031250	CR_ENSP00000264908	ENSCAFT00000014054	ENSECAT00000019790	ENSOCUT00000017879
ENST00000264926	ENSPTRT00000027268	CE_ENSP00000264926	ENSMUST00000068487	ENSRNOT00000008214	ENSMMUT00000028126	CR_ENSP00000264926	ENSCAFT00000008937	ENSECAT00000011261	ENSOCUT00000000013
ENST00000264932	ENSPTRT00000029382	CE_ENSP00000397447	ENSMUST00000022062	ENSRNOT00000042855	ENSMMUT00000001076	CR_ENSP00000392797	ENSCAFT00000017502	ENSECAT00000003106	ENSOCUT00000030877
ENST00000264935	ENSPTRT00000030980	CE_ENSP00000264935	ENSMUST00000036456	ENSRNOT00000020780	ENSMMUT00000005365	CR_ENSP00000264935	ENSCAFT00000017314	ENSECAT00000022502	ENSOCUT00000002242
ENST00000264951	ENSPTRT00000028884	CE_ENSP00000264951	ENSMUST00000034981	ENSRNOT00000014481	ENSMMUT00000019705	CR_ENSP00000264951	ENSCAFT00000012512	ENSECAT00000008777	ENSOCUT00000001868
ENST00000264956	ENSPTRT00000029646	CE_ENSP00000372120	ENSMUST00000031005	ENSRNOT00000010541	ENSMMUT00000029340	CR_ENSP00000372120	ENSCAFT00000024942	ENSECAT00000006950	ENSOCUT00000016439
ENST00000264968	ENSPTRT00000022779	CE_ENSMMUP00000030174	ENSMUST00000151952	ENSRNOT00000024701	ENSMMUT00000032250	CR_ENSMMUP00000030174	ENSCAFT00000003640	ENSECAT00000016608	ENSOCUT00000003385
ENST00000264972	ENSPTRT00000022764	CE_ENSMMUP00000028374	ENSMUST00000027291	ENSRNOT00000023036	ENSMMUT00000030321	CR_ENSMMUP00000028374	ENSCAFT00000003716	ENSECAT00000011735	ENSOCUT00000005819
ENST00000264977	ENSPTRT00000028809	CE_ENSP00000264977	ENSMUST00000075941	ENSRNOT00000010320	ENSMMUT00000001329	CR_ENSP00000264977	ENSCAFT00000011324	ENSECAT00000015655	ENSOCUT00000001838
ENST00000264982	ENSPTRT00000028841	CE_ENSP00000264982	ENSMUST00000093795	ENSRNOT00000056590	ENSMMUT00000010866	CR_ENSP00000264982	ENSCAFT00000036228	ENSECAT00000023685	ENSOCUT00000027093
ENST00000264993	ENSPTRT00000028775	CE_ENSP00000264993	ENSMUST00000035484	ENSRNOT00000014447	ENSMMUT00000011506	CR_ENSP00000264993	ENSCAFT00000010383	ENSECAT00000016410	ENSOCUT00000012746
ENST00000265000	ENSPTRT00000030841	CE_ENSMMUP00000017212	ENSMUST00000034021	ENSRNOT00000016474	ENSMMUT00000018382	CR_ENSMMUP00000017212	ENSCAFT00000012530	ENSECAT00000010768	ENSOCUT00000011078
ENST00000265007	ENSPTRT00000032304	CE_ENSMMUP00000028380	ENSMUST00000049038	ENSRNOT00000007978	ENSMMUT00000030327	CR_ENSP00000265007	ENSCAFT00000027489	ENSECAT00000017525	ENSOCUT00000014844
ENST00000265018	ENSPTRT00000029750	CE_ENSP00000265018	ENSMUST00000016023	ENSRNOT00000004923	ENSMMUT00000025379	CR_ENSP00000265018	ENSCAFT00000023933	ENSECAT00000014438	ENSOCUT00000010761
ENST00000265022	ENSPTRT00000029286	CE_ENSP00000265022	ENSMUST00000089925	ENSRNOT00000002452	ENSMMUT00000030916	CR_ENSP00000265022	ENSCAFT00000021438	ENSECAT00000021437	ENSOCUT00000005242
ENST00000265036	ENSPTRT00000031344	CE_ENSP00000265036	ENSMUST00000051594	ENSRNOT00000014270	ENSMMUT00000025828	CR_ENSP00000265036	ENSCAFT00000035416	ENSECAT00000007985	ENSOCUT00000016656
ENST00000265038	ENSPTRT00000031347	CE_ENSP00000265038	ENSMUST00000054835	ENSRNOT00000013598	ENSMMUT00000030694	CR_ENSP00000265038	ENSCAFT00000011470	ENSECAT00000019632	ENSOCUT00000025185
ENST00000265069	ENSPTRT00000055636	CE_ENSP00000265069	ENSMUST00000122941	ENSRNOT00000066088	ENSMMUT00000041884	CR_ENSP00000265069	ENSCAFT00000029995	ENSECAT00000014091	ENSOCUT00000016744
ENST00000265071	ENSPTRT00000049579	CE_ENSP00000265071	ENSMUST00000036439	ENSRNOT00000066010	ENSMMUT00000001028	CR_ENSP00000265071	ENSCAFT00000030111	ENSECAT00000017513	ENSOCUT00000000361
ENST00000265074	ENSPTRT00000031141	CE_ENSP00000265074	ENSMUST00000066529	ENSRNOT00000025966	ENSMMUT00000018756	CR_ENSP00000265074	ENSCAFT00000029957	ENSECAT00000021581	ENSOCUT00000010505
ENST00000265077	ENSPTRT00000031608	CE_ENSP00000265077	ENSMUST00000109546	ENSRNOT00000040952	ENSMMUT00000016124	CR_ENSP00000265077	ENSCAFT00000013618	ENSECAT00000020800	ENSOCUT00000002620
ENST00000265081	ENSPTRT00000031588	CE_ENSMMUP00000024039	ENSMUST00000022220	ENSRNOT00000045570	ENSMMUT00000025695	CR_ENSMMUP00000024039	ENSCAFT00000013983	ENSECAT00000010818	ENSOCUT00000016927
ENST00000265085	ENSPTRT00000032430	CE_ENSP00000265085	ENSMUST00000020543	ENSRNOT00000043415	ENSMMUT00000040660	CR_ENSP00000265085	ENSCAFT00000026541	ENSECAT00000018020	ENSOCUT00000008968
ENST00000265087	ENSPTRT00000032427	CE_ENSP00000265087	ENSMUST00000020546	ENSRNOT00000028146	ENSMMUT00000020736	CR_ENSP00000265087	ENSCAFT00000026556	ENSECAT00000023732	ENSOCUT00000007981
ENST00000265094	ENSPTRT00000032395	CE_ENSP00000265094	ENSMUST00000076383	ENSRNOT00000006078	ENSMMUT00000022503	CR_ENSP00000265094	ENSCAFT00000026752	ENSECAT00000012523	ENSOCUT00000021868
ENST00000265097	ENSPTRT00000032526	CE_ENSP00000265097	ENSMUST00000026990	ENSRNOT00000000116	ENSMMUT00000026335	CR_ENSP00000265097	ENSCAFT00000022750	ENSECAT00000012029	ENSOCUT00000016383
ENST00000265104	ENSPTRT00000031082	CE_ENSP00000265104	ENSMUST00000067048	ENSRNOT00000017372	ENSMMUT00000015413	CR_ENSMMUP00000014437	ENSCAFT00000015711	ENSECAT00000016333	ENSOCUT00000010234
ENST00000265107	ENSPTRT00000031199	CE_ENSP00000265107	ENSMUST00000045766	ENSRNOT00000060146	ENSMMUT00000008540	CR_ENSP00000265107	ENSCAFT00000029643	ENSECAT00000000250	ENSOCUT00000006883
ENST00000265113	ENSPTRT00000031187	CE_ENSP00000265113	ENSMUST00000005493	ENSRNOT00000022319	ENSMMUT00000008674	CR_ENSP00000265113	ENSCAFT00000029693	ENSECAT00000020931	ENSOCUT00000030610
ENST00000265132	ENSPTRT00000039349	CE_ENSP00000265132	ENSMUST00000030041	ENSRNOT00000009248	ENSMMUT00000011967	CR_ENSP00000265132	ENSCAFT00000005291	ENSECAT00000008789	ENSOCUT00000007540
ENST00000265140	ENSPTRT00000031642	CE_ENSP00000265140	ENSMUST00000151524	ENSRNOT00000018457	ENSMMUT00000001974	CR_ENSMMUP00000001861	ENSCAFT00000012825	ENSECAT00000016750	ENSOCUT00000004301
ENST00000265148	ENSPTRT00000030391	CE_ENSP00000265148	ENSMUST00000062893	ENSRNOT00000034565	ENSMMUT00000026823	CR_ENSP00000265148	ENSCAFT00000017249	ENSECAT00000026480	ENSOCUT00000000705
ENST00000265164	ENSPTRT00000030438	CE_ENSP00000265164	ENSMUST00000029626	ENSRNOT00000013049	ENSMMUT00000011418	CR_ENSP00000265164	ENSCAFT00000018131	ENSECAT00000016426	ENSOCUT00000013756
ENST00000265165	ENSPTRT00000030426	CE_ENSP00000265165	ENSMUST00000029611	ENSRNOT00000013694	ENSMMUT00000041894	CR_ENSP00000265165	ENSCAFT00000017891	ENSECAT00000021256	ENSOCUT00000010433
ENST00000265171	ENSPTRT00000030446	CE_ENSP00000265171	ENSMUST00000029653	ENSRNOT00000046113	ENSMMUT00000014023	CR_ENSP00000265171	ENSCAFT00000018307	ENSECAT00000011719	ENSOCUT00000016399
ENST00000265192	ENSPTRT00000032003	CE_ENSMMUP00000007850	ENSMUST00000041314	ENSRNOT00000026989	ENSMMUT00000008355	CR_ENSMMUP00000007850	ENSCAFT00000009150	ENSECAT00000012493	ENSOCUT00000006930
ENST00000265239	ENSPTRT00000029458	CE_ENSMMUP00000019961	ENSMUST00000115100	ENSRNOT00000032518	ENSMMUT00000021343	CR_ENSMMUP00000019961	ENSCAFT00000020178	ENSECAT00000008869	ENSOCUT00000001229
ENST00000265245	ENSPTRT00000057940	CE_ENSP00000265245	ENSMUST00000117363	ENSRNOT00000002354	ENSMMUT00000014978	CR_ENSP00000265245	ENSCAFT00000021328	ENSECAT00000019119	ENSOCUT00000004816
ENST00000265260	ENSPTRT00000028370	CE_ENSMMUP00000020573	ENSMUST00000096021	ENSRNOT00000039997	ENSMMUT00000021994	CR_ENSMMUP00000020573	ENSCAFT00000015236	ENSECAT00000010325	ENSOCUT00000017396
ENST00000265271	ENSPTRT00000032143	CE_ENSP00000265271	ENSMUST00000115550	ENSRNOT00000036613	ENSMMUT00000006344	CR_ENSP00000265271	ENSCAFT00000010424	ENSECAT00000001501	ENSOCUT00000000186
ENST00000265272	ENSPTRT00000032159	CE_ENSP00000328989	ENSMUST00000082254	ENSRNOT00000025927	ENSMMUT00000018789	CR_ENSP00000328989	ENSCAFT00000035221	ENSECAT00000014196	ENSOCUT00000013613
ENST00000265295	ENSPTRT00000032376	CE_ENSP00000265295	ENSMUST00000093191	ENSRNOT00000009648	ENSMMUT00000013083	CR_ENSP00000265295	ENSCAFT00000026915	ENSECAT00000019904	ENSOCUT00000005504
ENST00000265299	ENSPTRT00000035203	CE_ENSP00000265299	ENSMUST00000053094	ENSRNOT00000015469	ENSMMUT00000042201	CR_ENSP00000265299	ENSCAFT00000004974	ENSECAT00000017250	ENSOCUT00000006024
ENST00000265304	ENSPTRT00000036640	CE_ENSP00000420485	ENSMUST00000031971	ENSRNOT00000067885	ENSMMUT00000031563	CR_ENSP00000420485	ENSCAFT00000038086	ENSECAT00000004908	ENSOCUT00000021608
ENST00000265310	ENSPTRT00000036672	CE_ENSMMUP00000010573	ENSMUST00000031901	ENSRNOT00000020975	ENSMMUT00000011282	CR_ENSMMUP00000010573	ENSCAFT00000005927	ENSECAT00000005859	ENSOCUT00000007559
ENST00000265316	ENSPTRT00000056097	CE_ENSP00000265316	ENSMUST00000027396	ENSRNOT00000025627	ENSMMUT00000027547	CR_ENSP00000265316	ENSCAFT00000024031	ENSECAT00000017470	ENSOCUT00000015106
ENST00000265322	ENSPTRT00000023910	CE_ENSP00000265322	ENSMUST00000027381	ENSRNOT00000021512	ENSMMUT00000025238	CR_ENSMMUP00000023611	ENSCAFT00000022825	ENSECAT00000013827	ENSOCUT00000006636
ENST00000265333	ENSPTRT00000031908	CE_ENSMMUP00000021336	ENSMUST00000020673	ENSRNOT00000008477	ENSMMUT00000022810	CR_ENSP00000265333	ENSCAFT00000037830	ENSECAT00000013217	ENSOCUT00000009371
ENST00000265334	ENSPTRT00000031919	CE_ENSP00000265334	ENSMUST00000120374	ENSRNOT00000067569	ENSMMUT00000023385	CR_ENSP00000265334	ENSCAFT00000001554	ENSECAT00000019284	ENSOCUT00000015763
ENST00000265335	ENSPTRT00000031884	CE_ENSP00000265335	ENSMUST00000020649	ENSRNOT00000043520	ENSMMUT00000004435	CR_ENSP00000265335	ENSCAFT00000001353	ENSECAT00000011734	ENSOCUT00000028451
ENST00000265339	ENSPTRT00000031920	CE_ENSP00000265339	ENSMUST00000020657	ENSRNOT00000016742	ENSMMUT00000023389	CR_ENSP00000265339	ENSCAFT00000001566	ENSECAT00000017380	ENSOCUT00000015769
ENST00000265342	ENSPTRT00000031902	CE_ENSP00000265342	ENSMUST00000036796	ENSRNOT00000067809	ENSMMUT00000041102	CR_ENSP00000265342	ENSCAFT00000001498	ENSECAT00000019542	ENSOCUT00000008451
ENST00000265343	ENSPTRT00000031898	CE_ENSP00000265343	ENSMUST00000060945	ENSRNOT00000009440	ENSMMUT00000021944	CR_ENSP00000265343	ENSCAFT00000001440	ENSECAT00000012707	ENSOCUT00000013642
ENST00000265350	ENSPTRT00000033584	CE_ENSP00000265350	ENSMUST00000024778	ENSRNOT00000018523	ENSMMUT00000040659	CR_ENSP00000265350	ENSCAFT00000002529	ENSECAT00000021428	ENSOCUT00000017561
ENST00000265351	ENSPTRT00000033664	CE_ENSMMUP00000019926	ENSMUST00000087031	ENSRNOT00000025921	ENSMMUT00000021307	CR_ENSP00000381779	ENSCAFT00000003010	ENSECAT00000003174	ENSOCUT00000005518
ENST00000265354	ENSPTRT00000033636	CE_ENSP00000265354	ENSMUST00000015749	ENSRNOT00000061430	ENSMMUT00000040600	CR_ENSP00000265354	ENSCAFT00000002887	ENSECAT00000009350	ENSOCUT00000002893
ENST00000265381	ENSPTRT00000038845	CE_ENSP00000265381	ENSMUST00000025830	ENSRNOT00000020123	ENSMMUT00000015964	CR_ENSP00000265381	ENSCAFT00000002999	ENSECAT00000000320	ENSOCUT00000013517
ENST00000265394	ENSPTRT00000035175	CE_ENSP00000265394	ENSMUST00000166545	ENSRNOT00000012196	ENSMMUT00000028399	CR_ENSP00000265394	ENSCAFT00000004847	ENSECAT00000026759	ENSOCUT00000016572
ENST00000265395	ENSPTRT00000035166	CE_ENSMMUP00000030452	ENSMUST00000031788	ENSRNOT00000011069	ENSMMUT00000032543	CR_ENSP00000265395	ENSCAFT00000004777	ENSECAT00000018010	ENSOCUT00000010346
ENST00000265404	ENSPTRT00000029999	CE_ENSP00000379527	ENSMUST00000031171	ENSRNOT00000002760	ENSMMUT00000013117	CR_ENSP00000379527	ENSCAFT00000004394	ENSECAT00000016995	ENSOCUT00000008156
ENST00000265417	ENSPTRT00000033727	CE_ENSP00000394590	ENSMUST00000113599	ENSRNOT00000015223	ENSMMUT00000032370	CR_ENSP00000394590	ENSCAFT00000003267	ENSECAT00000011424	ENSOCUT00000001494
ENST00000265421	ENSPTRT00000037442	CE_ENSP00000265421	ENSMUST00000033938	ENSRNOT00000026039	ENSMMUT00000029248	CR_ENSP00000265421	ENSCAFT00000008893	ENSECAT00000028999	ENSOCUT00000001296
ENST00000265431	ENSPTRT00000037771	CE_ENSP00000265431	ENSMUST00000029876	ENSRNOT00000010845	ENSMMUT00000009328	CR_ENSP00000265431	ENSCAFT00000038920	ENSECAT00000000085	ENSOCUT00000006340
ENST00000265433	ENSPTRT00000037767	CE_ENSMMUP00000019064	ENSMUST00000029879	ENSRNOT00000012377	ENSMMUT00000020368	CR_ENSMMUP00000019064	ENSCAFT00000014292	ENSECAT00000014953	ENSOCUT00000009936
ENST00000265437	ENSPTRT00000036334	CE_ENSP00000265437	ENSMUST00000081635	ENSRNOT00000010219	ENSMMUT00000030567	CR_ENSP00000265437	ENSCAFT00000005483	ENSECAT00000009401	ENSOCUT00000016159
ENST00000265440	ENSPTRT00000036321	CE_ENSP00000265440	ENSMUST00000031533	ENSRNOT00000008156	ENSMMUT00000022955	CR_ENSP00000265440	ENSCAFT00000005451	ENSECAT00000014657	ENSOCUT00000006292
ENST00000265441	ENSPTRT00000036335	CE_ENSP00000265441	ENSMUST00000010941	ENSRNOT00000010427	ENSMMUT00000030569	CR_ENSP00000265441	ENSCAFT00000035828	ENSECAT00000026622	ENSOCUT00000016167
ENST00000265465	ENSPTRT00000007236	CE_ENSP00000265465	ENSMUST00000025752	ENSRNOT00000028406	ENSMMUT00000030995	CR_ENSP00000265465	ENSCAFT00000021706	ENSECAT00000026237	ENSOCUT00000004584
ENST00000265498	ENSPTRT00000030589	CE_ENSP00000265498	ENSMUST00000099106	ENSRNOT00000017785	ENSMMUT00000030954	CR_ENSP00000265498	ENSCAFT00000005952	ENSECAT00000020313	ENSOCUT00000009370
ENST00000265500	ENSPTRT00000030582	CE_ENSP00000377770	ENSMUST00000038108	ENSRNOT00000058190	ENSMMUT00000025555	CR_ENSP00000377770	ENSCAFT00000005994	ENSECAT00000023345	ENSOCUT00000004415
ENST00000265523	ENSPTRT00000035338	CE_ENSP00000385757	ENSMUST00000002064	ENSRNOT00000015843	ENSMMUT00000024448	CR_ENSP00000385757	ENSCAFT00000005592	ENSECAT00000012177	ENSOCUT00000006915
ENST00000265529	ENSPTRT00000027790	CE_ENSP00000391100	ENSMUST00000061155	ENSRNOT00000028354	ENSMMUT00000004723	CR_ENSP00000391100	ENSCAFT00000021213	ENSECAT00000027131	ENSOCUT00000003126
ENST00000265537	ENSPTRT00000027732	CE_ENSP00000265537	ENSMUST00000038863	ENSRNOT00000006400	ENSMMUT00000025310	CR_ENSP00000265537	ENSCAFT00000022273	ENSECAT00000026324	ENSOCUT00000001965
ENST00000265562	ENSPTRT00000027799	CE_ENSP00000265562	ENSMUST00000040021	ENSRNOT00000056145	ENSMMUT00000019713	CR_ENSP00000265562	ENSCAFT00000021049	ENSECAT00000017855	ENSOCUT00000003145
ENST00000265564	ENSPTRT00000027728	CE_ENSP00000265564	ENSMUST00000026891	ENSRNOT00000005975	ENSMMUT00000026881	CR_ENSP00000265564	ENSCAFT00000022309	ENSECAT00000006953	ENSOCUT00000000939
ENST00000265565	ENSPTRT00000027810	CE_ENSP00000265565	ENSMUST00000098350	ENSRNOT00000028295	ENSMMUT00000019716	CR_ENSP00000265565	ENSCAFT00000020960	ENSECAT00000026470	ENSOCUT00000003158
ENST00000265572	ENSPTRT00000037518	CE_ENSMMUP00000024155	ENSMUST00000160777	ENSRNOT00000010254	ENSMMUT00000025818	CR_ENSMMUP00000024155	ENSCAFT00000011071	ENSECAT00000015137	ENSOCUT00000003116
ENST00000265593	ENSPTRT00000029254	CE_ENSP00000265593	ENSMUST00000007207	ENSRNOT00000050927	ENSMMUT00000010513	CR_ENSP00000265593	ENSCAFT00000020332	ENSECAT00000007623	ENSOCUT00000007070
ENST00000265594	ENSPTRT00000029199	CE_ENSP00000265594	ENSMUST00000029259	ENSRNOT00000018942	ENSMMUT00000014772	CR_ENSP00000265594	ENSCAFT00000018684	ENSECAT00000008946	ENSOCUT00000012396
ENST00000265605	ENSPTRT00000034397	CE_ENSP00000356821	ENSMUST00000042699	ENSRNOT00000020015	ENSMMUT00000040039	CR_ENSP00000356821	ENSCAFT00000000353	ENSECAT00000023213	ENSOCUT00000011615
ENST00000265627	ENSPTRT00000035938	CE_ENSP00000265627	ENSMUST00000031773	ENSRNOT00000012050	ENSMMUT00000011208	CR_ENSP00000265627	ENSCAFT00000003345	ENSECAT00000010224	ENSOCUT00000002011
ENST00000265634	ENSPTRT00000035972	CE_ENSP00000265634	ENSMUST00000071782	ENSRNOT00000001331	ENSMMUT00000016767	CR_ENSP00000265634	ENSCAFT00000024339	ENSECAT00000012778	ENSOCUT00000017205
ENST00000265651	ENSPTRT00000006572	CE_ENSP00000265651	ENSMUST00000028603	ENSRNOT00000014478	ENSMMUT00000008476	CR_ENSP00000265651	ENSCAFT00000011480	ENSECAT00000017152	ENSOCUT00000014610
ENST00000265689	ENSPTRT00000007426	CE_ENSP00000265689	ENSMUST00000025760	ENSRNOT00000023020	ENSMMUT00000032626	CR_ENSP00000265689	ENSCAFT00000037523	ENSECAT00000012200	ENSOCUT00000021280
ENST00000265707	ENSPTRT00000037395	CE_ENSP00000265707	ENSMUST00000033957	ENSRNOT00000023805	ENSMMUT00000031137	CR_ENSP00000265707	ENSCAFT00000009310	ENSECAT00000026342	ENSOCUT00000022676
[truncated: 9,032 more rows]

## Sheet: close orthologous genes
Human	Gorilla	Chimpanzee	Cynomolgus	Orangutan	Indian rhesus	Chinese rhesus	Marmoset
ENST00000000412	ENSGGOT00000010789	ENSPTRT00000008593	CE_ENSP00000000412	ENSPPYT00000005035	ENSMMUT00000025082	CR_ENSP00000000412	ENSCJAT00000036708
ENST00000000442	ENSGGOT00000001342	ENSPTRT00000007149	CE_ENSMMUP00000023410	ENSPPYT00000003720	ENSMMUT00000025020	CR_ENSP00000384851	ENSCJAT00000035226
ENST00000001008	ENSGGOT00000010515	ENSPTRT00000008389	CE_ENSP00000001008	ENSPPYT00000004918	ENSMMUT00000010356	CR_ENSP00000001008	ENSCJAT00000036796
ENST00000001146	ENSGGOT00000004600	ENSPTRT00000022417	CE_ENSP00000001146	ENSPPYT00000014282	ENSMMUT00000017005	CR_ENSP00000001146	ENSCJAT00000007371
ENST00000002125	ENSGGOT00000011414	ENSPTRT00000022034	CE_ENSP00000002125	ENSPPYT00000014515	ENSMMUT00000023082	CR_ENSP00000002125	ENSCJAT00000007576
ENST00000002165	ENSGGOT00000011305	ENSPTRT00000034475	CE_ENSP00000002165	ENSPPYT00000019858	ENSMMUT00000007556	CR_ENSP00000002165	ENSCJAT00000037794
ENST00000002596	ENSGGOT00000015678	ENSPTRT00000029720	CE_ENSP00000002596	ENSPPYT00000016985	ENSMMUT00000001897	CR_ENSP00000002596	ENSCJAT00000023515
ENST00000002829	ENSGGOT00000008694	ENSPTRT00000027970	CE_ENSP00000002829	ENSPPYT00000016117	ENSMMUT00000014456	CR_ENSP00000002829	ENSCJAT00000009386
ENST00000003084	ENSGGOT00000026890	ENSPTRT00000036339	CE_ENSP00000003084	ENSPPYT00000020909	ENSMMUT00000015762	CR_ENSP00000003084	ENSCJAT00000009521
ENST00000003302	ENSGGOT00000005151	ENSPTRT00000008002	CE_ENSP00000003302	ENSPPYT00000004630	ENSMMUT00000033459	CR_ENSP00000003302	ENSCJAT00000023564
ENST00000004531	ENSGGOT00000014502	ENSPTRT00000066678	CE_ENSP00000381164	ENSPPYT00000021430	ENSMMUT00000031375	CR_ENSMMUP00000029357	ENSCJAT00000022739
ENST00000005178	ENSGGOT00000002480	ENSPTRT00000035942	CE_ENSP00000005178	ENSPPYT00000020738	ENSMMUT00000030108	CR_ENSP00000005178	ENSCJAT00000025775
ENST00000005198	ENSGGOT00000010469	ENSPTRT00000011901	CE_ENSP00000005198	ENSPPYT00000007038	ENSMMUT00000008118	CR_ENSP00000005198	ENSCJAT00000028773
ENST00000005226	ENSGGOT00000029476	ENSPTRT00000006433	CE_ENSMMUP00000031045	ENSPPYT00000004887	ENSMMUT00000033175	CR_ENSMMUP00000031045	ENSCJAT00000018119
ENST00000005257	ENSGGOT00000002924	ENSPTRT00000035305	CE_ENSP00000005257	ENSPPYT00000020526	ENSMMUT00000022587	CR_ENSP00000005257	ENSCJAT00000014910
ENST00000005260	ENSGGOT00000028696	ENSPTRT00000046340	CE_ENSP00000005260	ENSPPYT00000020222	ENSMMUT00000018640	CR_ENSP00000005260	ENSCJAT00000056986
ENST00000005284	ENSGGOT00000002794	ENSPTRT00000014550	CE_ENSP00000005284	ENSPPYT00000008476	ENSMMUT00000019038	CR_ENSP00000005284	ENSCJAT00000040574
ENST00000005286	ENSGGOT00000008704	ENSPTRT00000006947	CE_ENSP00000005286	ENSPPYT00000003822	ENSMMUT00000020390	CR_ENSP00000005286	ENSCJAT00000032322
ENST00000005340	ENSGGOT00000006797	ENSPTRT00000015976	CE_ENSP00000005340	ENSPPYT00000009251	ENSMMUT00000014752	CR_ENSP00000005340	ENSCJAT00000032472
ENST00000005386	ENSGGOT00000034653	ENSPTRT00000008998	CE_ENSP00000401823	ENSPPYT00000005268	ENSMMUT00000010469	CR_ENSP00000401823	ENSCJAT00000024917
ENST00000006015	ENSGGOT00000033915	ENSPTRT00000035162	CE_ENSMMUP00000017695	ENSPPYT00000020621	ENSMMUT00000018894	CR_ENSMMUP00000017695	ENSCJAT00000015961
ENST00000006053	ENSGGOT00000000582	ENSPTRT00000015032	CE_ENSP00000006053	ENSPPYT00000008685	ENSMMUT00000000622	CR_ENSP00000006053	ENSCJAT00000023463
ENST00000006101	ENSGGOT00000002277	ENSPTRT00000017163	CE_ENSP00000006101	ENSPPYT00000010368	ENSMMUT00000030861	CR_ENSP00000006101	ENSCJAT00000014824
ENST00000006658	ENSGGOT00000003400	ENSPTRT00000046544	CE_ENSP00000006658	ENSPPYT00000009677	ENSMMUT00000024250	CR_ENSP00000006658	ENSCJAT00000036785
ENST00000007264	ENSGGOT00000014048	ENSPTRT00000013953	CE_ENSP00000007264	ENSPPYT00000008178	ENSMMUT00000001208	CR_ENSP00000007264	ENSCJAT00000023756
ENST00000007390	ENSGGOT00000031238	ENSPTRT00000014004	CE_ENSP00000007390	ENSPPYT00000008193	ENSMMUT00000009012	CR_ENSP00000007390	ENSCJAT00000025615
ENST00000007414	ENSGGOT00000015402	ENSPTRT00000045163	CE_ENSP00000007414	ENSPPYT00000010358	ENSMMUT00000026750	CR_ENSP00000007414	ENSCJAT00000014968
ENST00000007510	ENSGGOT00000030869	ENSPTRT00000020120	CE_ENSP00000007510	ENSPPYT00000011496	ENSMMUT00000003403	CR_ENSP00000007510	ENSCJAT00000019588
ENST00000007516	ENSGGOT00000026060	ENSPTRT00000014540	CE_ENSP00000007516	ENSPPYT00000008468	ENSMMUT00000028883	CR_ENSP00000007516	ENSCJAT00000040486
ENST00000007722	ENSGGOT00000013617	ENSPTRT00000017219	CE_ENSP00000007722	ENSPPYT00000010424	ENSMMUT00000041887	CR_ENSP00000007722	ENSCJAT00000013622
ENST00000007969	ENSGGOT00000002538	ENSPTRT00000008502	CE_ENSP00000390932	ENSPPYT00000004986	ENSMMUT00000047286	CR_ENSP00000390932	ENSCJAT00000014394
ENST00000008391	ENSGGOT00000003525	ENSPTRT00000033772	CE_ENSP00000008391	ENSPPYT00000019422	ENSMMUT00000004057	CR_ENSP00000008391	ENSCJAT00000022499
ENST00000008527	ENSGGOT00000031175	ENSPTRT00000009904	CE_ENSP00000008527	ENSPPYT00000005819	ENSMMUT00000030689	CR_ENSP00000008527	ENSCJAT00000029450
ENST00000008938	ENSGGOT00000011168	ENSPTRT00000020769	CE_ENSMMUP00000011455	ENSPPYT00000011782	ENSMMUT00000012213	CR_ENSMMUP00000011455	ENSCJAT00000023473
ENST00000009105	ENSGGOT00000001229	ENSPTRT00000003547	CE_ENSP00000354861	ENSPPYT00000000284	ENSMMUT00000004762	CR_ENSP00000354861	ENSCJAT00000029025
ENST00000010299	ENSGGOT00000024538	ENSPTRT00000000813	CE_ENSMMUP00000016059	ENSPPYT00000001973	ENSMMUT00000017147	CR_ENSMMUP00000016059	ENSCJAT00000018133
ENST00000011292	ENSGGOT00000002431	ENSPTRT00000036489	CE_ENSP00000011292	ENSPPYT00000020993	ENSMMUT00000013252	CR_ENSP00000011292	ENSCJAT00000020894
ENST00000011473	ENSGGOT00000006526	ENSPTRT00000036254	CE_ENSP00000011473	ENSPPYT00000021308	ENSMMUT00000027514	CR_ENSP00000011473	ENSCJAT00000056750
ENST00000011619	ENSGGOT00000033043	ENSPTRT00000032783	CE_ENSP00000011619	ENSPPYT00000018892	ENSMMUT00000041381	CR_ENSP00000011619	ENSCJAT00000052381
ENST00000011653	ENSGGOT00000003246	ENSPTRT00000062277	CE_ENSP00000011653	ENSPPYT00000004978	ENSMMUT00000018518	CR_ENSP00000011653	ENSCJAT00000053775
ENST00000011684	ENSGGOT00000011940	ENSPTRT00000008450	CE_ENSP00000011684	ENSPPYT00000004954	ENSMMUT00000000540	CR_ENSP00000011684	ENSCJAT00000001227
ENST00000012049	ENSGGOT00000030582	ENSPTRT00000020750	CE_ENSP00000012049	ENSPPYT00000011770	ENSMMUT00000009699	CR_ENSP00000012049	ENSCJAT00000024035
ENST00000012443	ENSGGOT00000007602	ENSPTRT00000020783	CE_ENSP00000012443	ENSPPYT00000011790	ENSMMUT00000000328	CR_ENSP00000012443	ENSCJAT00000023315
ENST00000013070	ENSGGOT00000027737	ENSPTRT00000012266	CE_ENSP00000013070	ENSPPYT00000007195	ENSMMUT00000005704	CR_ENSP00000013070	ENSCJAT00000035837
ENST00000013125	ENSGGOT00000034677	ENSPTRT00000011589	CE_ENSP00000414032	ENSPPYT00000006856	ENSMMUT00000028919	CR_ENSP00000414032	ENSCJAT00000012581
ENST00000013222	ENSGGOT00000004947	ENSPTRT00000035202	CE_ENSP00000013222	ENSPPYT00000020590	ENSMMUT00000016478	CR_ENSP00000013222	ENSCJAT00000017053
ENST00000013807	ENSGGOT00000014380	ENSPTRT00000020726	CE_ENSP00000375800	ENSPPYT00000011760	ENSMMUT00000001035	CR_ENSP00000375800	ENSCJAT00000024559
ENST00000014930	ENSGGOT00000000907	ENSPTRT00000008711	CE_ENSP00000014930	ENSPPYT00000005119	ENSMMUT00000024792	CR_ENSP00000014930	ENSCJAT00000042528
ENST00000016171	ENSGGOT00000010617	ENSPTRT00000046834	CE_ENSP00000016171	ENSPPYT00000003071	ENSMMUT00000033444	CR_ENSP00000016171	ENSCJAT00000033251
ENST00000016913	ENSGGOT00000004922	ENSPTRT00000006935	CE_ENSP00000016913	ENSPPYT00000003834	ENSMMUT00000015607	CR_ENSP00000016913	ENSCJAT00000031968
ENST00000017003	ENSGGOT00000011986	ENSPTRT00000061785	CE_ENSP00000017003	ENSPPYT00000009688	ENSMMUT00000024218	CR_ENSP00000017003	ENSCJAT00000036988
ENST00000019103	ENSGGOT00000010428	ENSPTRT00000023025	CE_ENSP00000019103	ENSPPYT00000014848	ENSMMUT00000015554	CR_ENSP00000019103	ENSCJAT00000042149
ENST00000019317	ENSGGOT00000031232	ENSPTRT00000056728	CE_ENSMMUP00000025648	ENSPPYT00000010511	ENSMMUT00000027425	CR_ENSP00000019317	ENSCJAT00000008520
ENST00000020673	ENSGGOT00000007013	ENSPTRT00000045758	CE_ENSP00000020673	ENSPPYT00000003128	ENSMMUT00000004243	CR_ENSP00000020673	ENSCJAT00000035078
ENST00000023064	ENSGGOT00000012009	ENSPTRT00000019983	CE_ENSP00000393002	ENSPPYT00000011427	ENSMMUT00000038590	CR_ENSP00000393002	ENSCJAT00000001368
ENST00000023897	ENSGGOT00000024250	ENSPTRT00000032353	CE_ENSP00000377517	ENSPPYT00000018639	ENSMMUT00000040730	CR_ENSP00000377517	ENSCJAT00000029720
ENST00000025008	ENSGGOT00000023457	ENSPTRT00000037516	CE_ENSMMUP00000013071	ENSPPYT00000021673	ENSMMUT00000013953	CR_ENSMMUP00000013071	ENSCJAT00000028444
ENST00000025301	ENSGGOT00000013333	ENSPTRT00000010713	CE_ENSP00000025301	ENSPPYT00000006296	ENSMMUT00000032478	CR_ENSP00000025301	ENSCJAT00000034375
ENST00000025399	ENSGGOT00000033279	ENSPTRT00000008745	CE_ENSP00000025399	ENSPPYT00000005143	ENSMMUT00000018682	CR_ENSP00000025399	ENSCJAT00000042463
ENST00000026218	ENSGGOT00000007916	ENSPTRT00000013904	CE_ENSMMUP00000032787	ENSPPYT00000008155	ENSMMUT00000039721	CR_ENSMMUP00000032787	ENSCJAT00000023203
ENST00000027335	ENSGGOT00000012388	ENSPTRT00000037793	CE_ENSP00000401468	ENSPPYT00000021871	ENSMMUT00000028122	CR_ENSP00000401468	ENSCJAT00000000177
ENST00000033079	ENSGGOT00000030544	ENSPTRT00000031973	CE_ENSMMUP00000034095	ENSPPYT00000018398	ENSMMUT00000041062	CR_ENSMMUP00000034095	ENSCJAT00000012098
ENST00000035307	ENSGGOT00000001096	ENSPTRT00000055122	CE_ENSP00000417859	ENSPPYT00000021201	ENSMMUT00000009354	CR_ENSP00000417859	ENSCJAT00000040018
ENST00000035383	ENSGGOT00000015170	ENSPTRT00000001610	CE_ENSP00000035383	ENSPPYT00000001498	ENSMMUT00000030838	CR_ENSP00000035383	ENSCJAT00000034372
ENST00000037243	ENSGGOT00000012346	ENSPTRT00000015417	CE_ENSP00000037243	ENSPPYT00000008886	ENSMMUT00000008087	CR_ENSP00000037243	ENSCJAT00000027704
ENST00000037502	ENSGGOT00000026796	ENSPTRT00000003045	CE_ENSMMUP00000017941	ENSPPYT00000000618	ENSMMUT00000019158	CR_ENSMMUP00000017941	ENSCJAT00000018782
ENST00000039007	ENSGGOT00000011749	ENSPTRT00000040474	CE_ENSP00000039007	ENSPPYT00000023616	ENSMMUT00000018941	CR_ENSP00000039007	ENSCJAT00000040856
ENST00000039989	ENSGGOT00000008852	ENSPTRT00000006622	CE_ENSP00000039989	ENSPPYT00000003986	ENSMMUT00000001215	CR_ENSP00000039989	ENSCJAT00000022012
ENST00000040584	ENSGGOT00000006311	ENSPTRT00000009257	CE_ENSP00000040584	ENSPPYT00000005445	ENSMMUT00000001325	CR_ENSP00000040584	ENSCJAT00000036920
ENST00000040663	ENSGGOT00000006658	ENSPTRT00000019480	CE_ENSP00000391825	ENSPPYT00000012291	ENSMMUT00000038704	CR_ENSP00000391825	ENSCJAT00000008493
ENST00000040738	ENSGGOT00000025071	ENSPTRT00000029725	CE_ENSP00000040738	ENSPPYT00000016988	ENSMMUT00000030994	CR_ENSP00000040738	ENSCJAT00000031325
ENST00000040877	ENSGGOT00000032167	ENSPTRT00000003885	CE_ENSP00000040877	ENSPPYT00000000111	ENSMMUT00000030535	CR_ENSP00000040877	ENSCJAT00000035521
ENST00000044462	ENSGGOT00000000193	ENSPTRT00000013541	CE_ENSP00000399856	ENSPPYT00000007912	ENSMMUT00000015020	CR_ENSP00000399856	ENSCJAT00000020256
ENST00000046087	ENSGGOT00000016836	ENSPTRT00000035451	CE_ENSP00000046087	ENSPPYT00000020461	ENSMMUT00000019229	CR_ENSP00000046087	ENSCJAT00000001721
ENST00000046794	ENSGGOT00000025005	ENSPTRT00000032383	CE_ENSMMUP00000018561	ENSPPYT00000018661	ENSMMUT00000019827	CR_ENSMMUP00000018561	ENSCJAT00000022653
ENST00000052754	ENSGGOT00000003814	ENSPTRT00000009724	CE_ENSP00000376862	ENSPPYT00000005717	ENSMMUT00000023887	CR_ENSP00000376862	ENSCJAT00000038343
ENST00000053243	ENSGGOT00000030236	ENSPTRT00000014324	CE_ENSP00000053243	ENSPPYT00000008378	ENSMMUT00000030290	CR_ENSP00000053243	ENSCJAT00000031185
ENST00000053468	ENSGGOT00000012850	ENSPTRT00000033592	CE_ENSMMUP00000019236	ENSPPYT00000019319	ENSMMUT00000003076	CR_ENSMMUP00000019236	ENSCJAT00000008302
ENST00000053867	ENSGGOT00000015886	ENSPTRT00000017043	CE_ENSP00000053867	ENSPPYT00000009744	ENSMMUT00000033432	CR_ENSP00000053867	ENSCJAT00000019302
ENST00000054650	ENSGGOT00000006869	ENSPTRT00000000219	CE_ENSP00000383703	ENSPPYT00000002312	ENSMMUT00000002896	CR_ENSP00000383703	ENSCJAT00000000419
ENST00000054666	ENSGGOT00000031280	ENSPTRT00000065915	CE_ENSP00000054666	ENSPPYT00000002307	ENSMMUT00000026089	CR_ENSP00000054666	ENSCJAT00000000514
ENST00000054950	ENSGGOT00000022839	ENSPTRT00000006549	CE_ENSP00000054950	ENSPPYT00000004035	ENSMMUT00000000332	CR_ENSP00000054950	ENSCJAT00000011522
ENST00000055077	ENSGGOT00000022120	ENSPTRT00000035683	CE_ENSP00000055077	ENSPPYT00000020375	ENSMMUT00000005443	CR_ENSP00000055077	ENSCJAT00000007660
ENST00000055335	ENSGGOT00000000922	ENSPTRT00000040678	CE_ENSMMUP00000011311	ENSPPYT00000023734	ENSMMUT00000012058	CR_ENSP00000055335	ENSCJAT00000053092
ENST00000056217	ENSGGOT00000026802	ENSPTRT00000036715	CE_ENSP00000056217	ENSPPYT00000021144	ENSMMUT00000014153	CR_ENSP00000056217	ENSCJAT00000019221
ENST00000056233	ENSGGOT00000029643	ENSPTRT00000035126	CE_ENSP00000056233	ENSPPYT00000020644	ENSMMUT00000005121	CR_ENSP00000056233	ENSCJAT00000015423
ENST00000058691	ENSGGOT00000001592	ENSPTRT00000034442	CE_ENSP00000058691	ENSPPYT00000020128	ENSMMUT00000000172	CR_ENSP00000058691	ENSCJAT00000037376
ENST00000062104	ENSGGOT00000004633	ENSPTRT00000025073	CE_ENSP00000062104	ENSPPYT00000012753	ENSMMUT00000026934	CR_ENSMMUP00000025197	ENSCJAT00000042311
ENST00000064571	ENSGGOT00000010525	ENSPTRT00000025426	CE_ENSP00000064571	ENSPPYT00000012941	ENSMMUT00000008399	CR_ENSP00000064571	ENSCJAT00000021888
ENST00000064724	ENSGGOT00000026419	ENSPTRT00000029118	CE_ENSP00000064724	ENSPPYT00000016614	ENSMMUT00000012960	CR_ENSP00000064724	ENSCJAT00000004688
ENST00000064778	ENSGGOT00000010320	ENSPTRT00000044434	CE_ENSP00000064778	ENSPPYT00000004355	ENSMMUT00000004451	CR_ENSP00000064778	ENSCJAT00000030979
ENST00000064780	ENSGGOT00000010314	ENSPTRT00000007542	CE_ENSP00000064780	ENSPPYT00000004354	ENSMMUT00000004450	CR_ENSP00000064780	ENSCJAT00000058143
ENST00000070846	ENSGGOT00000027626	ENSPTRT00000008918	CE_ENSP00000070846	ENSPPYT00000005228	ENSMMUT00000000862	CR_ENSP00000070846	ENSCJAT00000035401
ENST00000072869	ENSGGOT00000012373	ENSPTRT00000036627	CE_ENSP00000072869	ENSPPYT00000021059	ENSMMUT00000021428	CR_ENSP00000072869	ENSCJAT00000026274
ENST00000075120	ENSGGOT00000023293	ENSPTRT00000067941	CE_ENSP00000075120	ENSPPYT00000005017	ENSMMUT00000047265	CR_ENSP00000075120	ENSCJAT00000037256
ENST00000075503	ENSGGOT00000000253	ENSPTRT00000008666	CE_ENSP00000075503	ENSPPYT00000005076	ENSMMUT00000021712	CR_ENSP00000075503	ENSCJAT00000057446
ENST00000078445	ENSGGOT00000024989	ENSPTRT00000018908	CE_ENSP00000078445	ENSPPYT00000010950	ENSMMUT00000028043	CR_ENSP00000078445	ENSCJAT00000029447
ENST00000083182	ENSGGOT00000029180	ENSPTRT00000017387	CE_ENSP00000083182	ENSPPYT00000009949	ENSMMUT00000023264	CR_ENSP00000083182	ENSCJAT00000002192
ENST00000084795	ENSGGOT00000027736	ENSPTRT00000020895	CE_ENSMMUP00000029169	ENSPPYT00000011854	ENSMMUT00000031166	CR_ENSP00000084795	ENSCJAT00000000689
ENST00000084798	ENSGGOT00000001455	ENSPTRT00000020900	CE_ENSP00000084798	ENSPPYT00000011859	ENSMMUT00000031170	CR_ENSP00000084798	ENSCJAT00000000642
ENST00000085068	ENSGGOT00000000603	ENSPTRT00000021448	CE_ENSP00000085068	ENSPPYT00000012125	ENSMMUT00000017813	CR_ENSP00000085068	ENSCJAT00000033167
ENST00000085219	ENSGGOT00000009149	ENSPTRT00000020070	CE_ENSP00000085219	ENSPPYT00000011469	ENSMMUT00000024775	CR_ENSP00000085219	ENSCJAT00000020275
ENST00000155840	ENSGGOT00000013429	ENSPTRT00000006093	CE_ENSP00000155840	ENSPPYT00000003525	ENSMMUT00000010843	CR_ENSP00000155840	ENSCJAT00000022742
ENST00000155926	ENSGGOT00000012796	ENSPTRT00000021741	CE_ENSP00000155926	ENSPPYT00000014684	ENSMMUT00000032900	CR_ENSP00000155926	ENSCJAT00000013710
ENST00000156626	ENSGGOT00000000010	ENSPTRT00000017773	CE_ENSP00000156626	ENSPPYT00000010118	ENSMMUT00000031520	CR_ENSP00000156626	ENSCJAT00000026235
ENST00000157812	ENSGGOT00000000926	ENSPTRT00000020361	CE_ENSP00000157812	ENSPPYT00000011611	ENSMMUT00000024168	CR_ENSP00000157812	ENSCJAT00000028159
ENST00000158009	ENSGGOT00000000368	ENSPTRT00000016609	CE_ENSMMUP00000001002	ENSPPYT00000009566	ENSMMUT00000001070	CR_ENSMMUP00000001002	ENSCJAT00000028716
ENST00000158762	ENSGGOT00000001700	ENSPTRT00000066539	CE_ENSP00000158762	ENSPPYT00000009261	ENSMMUT00000008690	CR_ENSP00000158762	ENSCJAT00000032065
ENST00000158771	ENSGGOT00000010661	ENSPTRT00000015923	CE_ENSP00000158771	ENSPPYT00000009224	ENSMMUT00000009233	CR_ENSP00000158771	ENSCJAT00000022013
ENST00000159060	ENSGGOT00000015778	ENSPTRT00000034584	CE_ENSP00000159060	ENSPPYT00000019930	ENSMMUT00000012244	CR_ENSP00000159060	ENSCJAT00000024274
ENST00000160262	ENSGGOT00000006052	ENSPTRT00000019271	CE_ENSP00000160262	ENSPPYT00000012230	ENSMMUT00000027708	CR_ENSP00000160262	ENSCJAT00000010975
ENST00000160373	ENSGGOT00000015003	ENSPTRT00000036340	CE_ENSP00000160373	ENSPPYT00000020911	ENSMMUT00000014395	CR_ENSP00000160373	ENSCJAT00000009429
ENST00000160740	ENSGGOT00000000194	ENSPTRT00000020533	CE_ENSP00000160740	ENSPPYT00000011676	ENSMMUT00000017051	CR_ENSP00000160740	ENSCJAT00000024992
ENST00000160827	ENSGGOT00000015646	ENSPTRT00000014699	CE_ENSMMUP00000012667	ENSPPYT00000009034	ENSMMUT00000013520	CR_ENSMMUP00000012667	ENSCJAT00000014119
ENST00000161863	ENSGGOT00000014474	ENSPTRT00000031752	CE_ENSMMUP00000001834	ENSPPYT00000018258	ENSMMUT00000001947	CR_ENSMMUP00000001834	ENSCJAT00000032376
ENST00000162044	ENSGGOT00000025451	ENSPTRT00000019793	CE_ENSP00000162044	ENSPPYT00000011357	ENSMMUT00000025813	CR_ENSP00000162044	ENSCJAT00000038808
ENST00000162391	ENSGGOT00000033123	ENSPTRT00000008551	CE_ENSP00000162391	ENSPPYT00000005020	ENSMMUT00000021390	CR_ENSP00000162391	ENSCJAT00000037211
ENST00000162749	ENSGGOT00000022908	ENSPTRT00000008452	CE_ENSP00000162749	ENSPPYT00000004955	ENSMMUT00000000541	CR_ENSP00000162749	ENSCJAT00000001237
ENST00000163416	ENSGGOT00000034172	ENSPTRT00000012252	CE_ENSP00000163416	ENSPPYT00000007188	ENSMMUT00000021271	CR_ENSP00000163416	ENSCJAT00000035619
ENST00000164139	ENSGGOT00000012769	ENSPTRT00000007188	CE_ENSP00000164139	ENSPPYT00000003711	ENSMMUT00000031809	CR_ENSP00000164139	ENSCJAT00000005475
ENST00000164227	ENSGGOT00000012619	ENSPTRT00000020667	CE_ENSP00000164227	ENSPPYT00000011734	ENSMMUT00000019343	CR_ENSP00000164227	ENSCJAT00000025582
ENST00000164305	ENSGGOT00000026907	ENSPTRT00000013092	CE_ENSMMUP00000014143	ENSPPYT00000007668	ENSMMUT00000015091	CR_ENSMMUP00000014143	ENSCJAT00000063242
ENST00000164640	ENSGGOT00000022659	ENSPTRT00000041821	CE_ENSP00000377355	ENSPPYT00000024320	ENSMMUT00000004774	CR_ENSP00000377355	ENSCJAT00000021706
ENST00000166139	ENSGGOT00000015973	ENSPTRT00000018645	CE_ENSMMUP00000028386	ENSPPYT00000010835	ENSMMUT00000030333	CR_ENSMMUP00000028386	ENSCJAT00000025165
ENST00000166244	ENSGGOT00000030060	ENSPTRT00000000626	CE_ENSP00000166244	ENSPPYT00000002089	ENSMMUT00000029192	CR_ENSP00000166244	ENSCJAT00000011361
ENST00000166345	ENSGGOT00000008358	ENSPTRT00000030987	CE_ENSMMUP00000019351	ENSPPYT00000017795	ENSMMUT00000020679	CR_ENSMMUP00000019351	ENSCJAT00000007395
ENST00000167106	ENSGGOT00000017093	ENSPTRT00000012051	CE_ENSP00000167106	ENSPPYT00000007108	ENSMMUT00000026083	CR_ENSP00000167106	ENSCJAT00000040719
ENST00000168216	ENSGGOT00000026286	ENSPTRT00000040756	CE_ENSP00000168216	ENSPPYT00000023770	ENSMMUT00000012994	CR_ENSP00000168216	ENSCJAT00000011774
ENST00000168977	ENSGGOT00000004881	ENSPTRT00000018888	CE_ENSP00000168977	ENSPPYT00000010946	ENSMMUT00000021410	CR_ENSP00000168977	ENSCJAT00000029271
ENST00000169298	ENSGGOT00000006643	ENSPTRT00000029305	CE_ENSP00000169298	ENSPPYT00000016738	ENSMMUT00000020911	CR_ENSP00000169298	ENSCJAT00000028125
ENST00000169551	ENSGGOT00000015995	ENSPTRT00000018545	CE_ENSP00000169551	ENSPPYT00000010779	ENSMMUT00000032779	CR_ENSP00000169551	ENSCJAT00000006065
[truncated: 13,040 more rows]
