# Supplementary material for: Genome-Wide Analysis of Positively Selected Genes in Seasonal and Non-Seasonal Breeding Species
Source: PLoS One. 2015 May 22;10(5):e0126736. doi: 10.1371/journal.pone.0126736 (PMC4441472; doi:10.1371/journal.pone.0126736)
Supplement: S3 Table — (XLSX) [file pone.0126736.s004.xlsx]

## Sheet: compared
		Original gene length	Gene count	Prank alignment length	Prank gaps	Muscle alignment length	Muscle gaps	ClustalW alignment length	ClustalW gaps
	Distant Species Set	1878.31	10918	2210.62	332.311	2052.67	174.368	2062.01	183.701
	Close Species Set	1808.48	12485	2052.62	244.145	1941.81	133.336	1963.39	154.916
	#The mean counts of the gaps and mean length (bp) in the three aligners: ClustalW, Muscle and Prank.
	The mean length and amounts of the ortholog genes are provided.

## Sheet: distant species set
ID	original mean length	Prank alignment length	Muscle alignment length	ClustalW alignment length
ENST00000369716	916.5	1224	1128	1134
ENST00000368642	1401.6	2058	1824	1824
ENST00000312153	917.7	1080	936	936
ENST00000251250	849.6	1005	942	942
ENST00000381334	897.3	1020	978	978
ENST00000260324	1311.6	1353	1350	1350
ENST00000479870	2769.3	2985	2853	2853
ENST00000337190	594.6	1059	768	744
ENST00000430738	970.8	1461	1191	1179
ENST00000269305	1139.1	1284	1203	1200
ENST00000245046	785.1	891	783	783
ENST00000255784	692.4	723	720	720
ENST00000262301	1478.1	1881	1725	1725
ENST00000432919	4669.5	5352	5265	5265
ENST00000380445	2519.4	2520	2517	2517
ENST00000296543	2589.3	2808	2616	2616
ENST00000373255	1119.3	1128	1125	1122
ENST00000218548	3183.9	3996	3552	3555
ENST00000262624	1749.9	2706	2001	2001
ENST00000176763	2992.5	4356	3894	3891
ENST00000528793	1749.3	1872	1791	1791
ENST00000356970	1615.5	1761	1668	1668
ENST00000341949	1620	1965	1818	1815
ENST00000303562	1142.4	1143	1140	1140
ENST00000335119	1767.3	1776	1773	1773
ENST00000381486	5307.9	6780	6066	6042
ENST00000373116	749.7	849	804	798
ENST00000267015	1190.7	1296	1242	1242
ENST00000357988	3131.7	3630	3552	3552
ENST00000392521	6210.9	6408	6276	6276
ENST00000367615	1095.6	1164	1161	1161
ENST00000439649	1243.2	1608	1419	1410
ENST00000261739	1768.2	2163	1884	1878
ENST00000397801	4146.6	4818	4257	4245
ENST00000276585	543.6	1074	726	723
ENST00000389583	790.8	915	843	843
ENST00000353703	740.4	741	738	738
ENST00000300107	1901.4	1905	1902	1902
ENST00000368076	412.5	519	453	453
ENST00000242315	1202.7	1305	1203	1203
ENST00000295408	2967	3129	3009	3006
ENST00000332674	744.6	897	885	1155
ENST00000335500	4279.8	4986	4917	4917
ENST00000257189	2928	3285	3060	3060
ENST00000312675	1848.6	2097	1929	1929
ENST00000396623	1378.5	1641	1431	1431
ENST00000524717	2783.7	3645	3534	3561
ENST00000441159	2612.4	2853	2772	2772
ENST00000552014	1650.9	2022	1983	1983
ENST00000261488	1942.2	2046	1986	1986
ENST00000290881	1383	1416	1413	1413
ENST00000305949	2709.6	2736	2727	2727
ENST00000276345	703.8	1014	810	810
ENST00000271324	657.9	672	657	657
ENST00000264031	534.6	564	561	561
ENST00000261461	1424.4	1560	1470	1485
ENST00000240328	1871.7	2928	2205	2205
ENST00000301244	717	759	756	756
ENST00000376352	1598.1	2037	1686	1686
ENST00000262370	1652.7	2004	1755	1755
ENST00000405018	2088.9	2406	2262	2262
ENST00000367294	1324.2	1350	1323	1323
ENST00000308086	656.4	696	693	693
ENST00000318130	2754.9	2991	2820	2820
ENST00000231238	877.5	921	879	879
ENST00000323563	1096.8	1260	1194	1194
ENST00000422127	18732	33063	25176	25428
ENST00000372852	984	1092	990	987
ENST00000338855	1402.2	1758	1458	1458
ENST00000250416	1689.6	1848	1755	1755
ENST00000284274	989.4	1122	1059	1059
ENST00000396652	649.8	762	699	699
ENST00000257575	1302.6	1683	1377	1365
ENST00000520552	691.2	759	708	708
ENST00000425538	2899.2	3348	3240	3222
ENST00000371148	205.2	285	282	282
ENST00000252677	1181.1	1188	1188	1185
ENST00000301057	1142.7	1293	1197	1197
ENST00000374561	359.4	381	357	357
ENST00000262120	658.5	705	672	672
ENST00000317615	777.6	801	798	798
ENST00000312251	1417.5	1830	1614	1566
ENST00000468660	1116.9	1509	1356	1341
ENST00000258787	2837.7	3435	3195	3204
ENST00000026218	1827.3	3108	2466	2460
ENST00000296783	1454.4	1455	1452	1452
ENST00000400930	821.1	1689	942	933
ENST00000319004	3153.9	3189	3177	3177
ENST00000382985	1362.6	1698	1539	1518
ENST00000371418	1698.6	1926	1923	1923
ENST00000309979	2643.6	2670	2652	2652
ENST00000264501	10733.7	15309	15291	15507
ENST00000403359	2668.8	2838	2802	2802
ENST00000258081	1371.9	1584	1509	1509
ENST00000264718	1137.9	1455	1191	1182
ENST00000356537	650.1	756	693	693
ENST00000290795	1426.5	1542	1533	1533
ENST00000237642	1022.4	1197	1089	1089
ENST00000292205	3648.3	4128	3840	3825
ENST00000366782	1403.7	1650	1563	1542
ENST00000367879	755.4	915	786	786
ENST00000340513	2274.6	2493	2367	2367
ENST00000404885	575.7	660	612	612
ENST00000231948	1320	1371	1347	1347
ENST00000400256	2216.4	2397	2373	2373
ENST00000261191	2099.1	2388	2226	2211
ENST00000370269	3625.5	4893	4059	3921
ENST00000376371	1047.9	1194	1098	1098
ENST00000355815	3173.1	4032	3570	3561
ENST00000554311	1130.1	1365	1197	1197
ENST00000345496	558.3	1026	903	906
ENST00000352845	2225.7	2667	2256	2256
ENST00000289473	1135.5	1869	1236	1224
ENST00000226004	562.8	837	705	696
ENST00000375590	460.2	699	537	537
ENST00000331268	1056	1092	1089	1089
ENST00000295463	1515	2043	1680	1674
ENST00000299166	560.4	561	558	558
ENST00000418071	1287.9	1581	1440	1440
ENST00000373812	1724.7	1914	1794	1788
ENST00000405930	2284.2	2763	2391	2388
ENST00000267953	539.4	774	693	681
ENST00000261507	881.1	882	879	879
ENST00000264377	2435.1	3060	2532	2538
ENST00000261714	1358.1	1725	1599	1599
ENST00000409959	4574.4	5022	4848	4848
ENST00000299421	1358.4	1359	1356	1356
ENST00000390654	1458.3	2136	2061	1806
ENST00000303743	5167.2	5448	5415	5415
ENST00000296328	1452.3	1479	1476	1476
ENST00000356962	976.2	1134	1047	1047
ENST00000285093	1155.6	1542	1206	1206
ENST00000295025	1736.1	1908	1881	1881
ENST00000430297	1496.4	1692	1644	1644
ENST00000354366	3495	3753	3561	3561
ENST00000359933	5440.2	6495	6348	6267
ENST00000027335	2494.8	2499	2496	2496
ENST00000380084	1380.3	1425	1407	1407
ENST00000258052	1269.6	1272	1269	1269
ENST00000368399	288	369	366	366
ENST00000425354	1409.1	2244	1869	1830
ENST00000380525	2490.3	3021	2532	2529
ENST00000339664	1847.7	1893	1878	1878
ENST00000295888	10575.9	10686	10590	10590
ENST00000337859	1283.7	1470	1386	1386
ENST00000397044	895.5	1029	954	945
ENST00000361590	1130.1	1911	1593	1593
ENST00000357967	1970.7	2100	2076	2076
ENST00000371946	1328.1	1644	1425	1425
ENST00000290953	397.8	420	402	399
ENST00000269195	1678.8	1719	1686	1686
ENST00000228936	952.2	1107	1014	1014
ENST00000380482	852.6	1188	945	936
ENST00000538666	520.8	570	567	567
ENST00000366541	2117.7	2478	2160	2160
ENST00000245923	1499.1	1809	1659	1884
ENST00000323404	954.6	1014	993	984
ENST00000308982	1869	1905	1887	1887
ENST00000270861	2862.3	2958	2922	2922
ENST00000005260	1495.2	1620	1557	1557
ENST00000339231	1029	1167	1164	1164
ENST00000243082	939.9	1470	1179	1170
ENST00000301724	907.5	1254	1068	1065
ENST00000280295	303.6	375	351	351
ENST00000544627	3828.9	4302	3993	3996
ENST00000264005	1261.8	1344	1323	1323
ENST00000349995	2452.8	2502	2499	2499
ENST00000178638	1054.8	1071	1068	1068
ENST00000433386	1030.2	1491	1098	1098
ENST00000393676	766.8	819	789	789
ENST00000373019	1506.9	1761	1518	1518
ENST00000369476	323.1	324	321	321
ENST00000382592	3014.4	3501	3369	3351
ENST00000263702	1118.4	1206	1125	1122
ENST00000405094	1765.8	1896	1833	1833
ENST00000395905	1113	1236	1113	1113
ENST00000224605	1431	2061	1758	1746
ENST00000542735	1014.9	1158	1062	1062
ENST00000361529	936	1239	993	993
ENST00000380814	1389.6	1413	1398	1398
ENST00000328118	3155.1	3768	3441	3381
ENST00000361217	4398.3	5544	4542	4545
ENST00000418495	545.4	723	618	618
ENST00000552495	805.2	894	885	879
ENST00000251871	1932.6	2220	1977	1971
ENST00000316694	1511.1	2073	2049	2049
ENST00000394532	527.7	891	699	681
ENST00000216024	1023	1029	1026	1026
ENST00000358344	881.7	1092	1035	1023
ENST00000355585	4128.6	4752	4584	4581
ENST00000284136	2324.7	2346	2343	2343
ENST00000412157	743.4	768	753	753
ENST00000226359	1844.7	1992	1890	1890
ENST00000399635	1080.6	1089	1098	1086
ENST00000414689	737.7	819	816	816
ENST00000337747	443.4	444	441	441
ENST00000255030	676.2	723	696	696
ENST00000397119	1920.9	2085	1953	1953
ENST00000395474	3308.4	3510	3465	3465
ENST00000264982	1802.7	1935	1854	1854
ENST00000355528	3099.9	4188	3798	5892
ENST00000220764	993.9	1047	1008	1008
ENST00000439884	846.3	1308	1146	1050
ENST00000360845	1661.4	2022	1791	1788
ENST00000274217	1029.6	1209	1068	1068
ENST00000326010	1157.7	1350	1185	1185
ENST00000312358	8732.7	10863	9894	9993
ENST00000264276	4714.8	5403	4995	4995
ENST00000290378	1133.4	1134	1131	1131
ENST00000253699	2332.5	2469	2406	2406
ENST00000417738	378.6	381	378	378
ENST00000354221	638.7	708	663	666
ENST00000234626	1718.1	1926	1743	1743
ENST00000529694	1198.2	1290	1257	1257
ENST00000261308	1940.1	1941	1938	1938
ENST00000366687	658.8	1005	825	831
ENST00000380610	2265.3	3288	3093	3069
ENST00000372692	851.1	921	900	900
ENST00000369620	1533.3	1830	1806	1806
ENST00000374796	6192.6	6246	6234	6234
ENST00000216027	703.8	711	705	705
ENST00000308344	646.5	963	711	708
ENST00000541869	3389.7	3531	3519	3519
ENST00000419573	3789	4476	3867	3852
ENST00000307142	3720	3909	3837	3837
ENST00000268717	1271.4	1302	1269	1269
ENST00000012049	1109.1	1167	1149	1149
ENST00000375128	776.1	1176	903	882
ENST00000395585	1705.2	2172	1854	1851
ENST00000397762	639	654	648	648
ENST00000366876	1293.9	1320	1314	1314
ENST00000382211	835.2	1083	1056	1056
ENST00000394818	2688.3	3603	3006	2967
ENST00000319285	511.8	540	510	519
ENST00000368931	1059.6	1236	1083	1083
ENST00000261881	884.7	969	930	930
ENST00000394249	1859.1	2061	2028	2028
ENST00000368865	963.3	987	984	984
ENST00000269190	2178	2355	2253	2253
ENST00000407079	1904.4	1905	1902	1902
ENST00000287078	1390.5	2001	1713	1707
ENST00000452906	288.3	330	327	327
ENST00000309909	1613.7	1803	1797	1794
ENST00000421367	1047	1059	1056	1056
ENST00000381938	890.4	1101	939	939
ENST00000477224	1514.7	1545	1542	1542
ENST00000296273	1095	1206	1116	1116
ENST00000314607	4468.5	4749	4659	4659
ENST00000392145	1515	1752	1698	1695
ENST00000409685	1272.3	1641	1389	1389
ENST00000217426	1301.7	1506	1326	1323
ENST00000418703	2426.7	2733	2613	2613
ENST00000222008	540	567	564	564
ENST00000261758	624.6	714	711	711
ENST00000377191	2845.5	2904	2859	2859
ENST00000377369	2041.8	2151	2079	2079
ENST00000341333	923.7	951	948	948
ENST00000393091	1944.6	2556	2160	2160
ENST00000379095	806.4	960	885	885
ENST00000367462	2277.3	2304	2301	2301
ENST00000290472	2495.1	3177	2820	2814
ENST00000409489	1548.9	1716	1581	1581
ENST00000354725	2718.3	2937	2742	2742
ENST00000382749	1114.8	1212	1176	1176
ENST00000286621	1065.6	1089	1086	1086
ENST00000306030	1159.5	1650	1485	1485
ENST00000545616	466.2	537	516	510
ENST00000551346	740.4	759	750	750
ENST00000289119	1199.4	1251	1248	1248
ENST00000368808	1557	1986	1734	1728
ENST00000303965	5024.7	5379	5145	5145
ENST00000544221	2146.5	2754	2424	2418
ENST00000300415	1317.3	2346	1743	1722
ENST00000510636	3651.6	4215	3948	3948
ENST00000437198	1795.8	2154	1941	1941
ENST00000369849	1359.6	1521	1518	1518
ENST00000306103	1471.5	1980	1776	1776
ENST00000216268	3147.9	3597	3540	3540
ENST00000008527	1774.8	1902	1833	1833
ENST00000264167	1766.1	2289	2028	2088
ENST00000373166	542.4	543	540	540
ENST00000261867	1290.3	1449	1302	1302
ENST00000259727	1006.5	1128	1044	1044
ENST00000314400	1692	1767	1719	1719
ENST00000310137	1894.8	2166	2016	2007
ENST00000523221	2922.6	2994	2961	2943
ENST00000223357	3282.6	4419	3597	3570
ENST00000360608	1507.5	1866	1731	1731
ENST00000261427	602.4	603	600	600
ENST00000162391	1686.6	1776	1761	1761
ENST00000388884	586.5	777	729	729
ENST00000458714	747.3	1095	1041	1041
ENST00000197268	1858.5	2163	1983	1983
ENST00000251607	1306.8	1320	1317	1317
ENST00000302190	603.3	696	636	636
ENST00000445915	1534.2	1602	1551	1551
ENST00000263314	1193.4	1281	1191	1191
ENST00000274867	3240.6	3825	3351	3351
ENST00000287152	2152.5	2658	2538	2535
ENST00000271277	1918.5	1935	1917	1917
ENST00000171887	5193	6075	5772	5766
ENST00000263991	3645.9	3762	3735	3735
ENST00000348225	526.5	822	762	762
ENST00000373672	4794	5163	4905	4896
ENST00000261937	3946.8	4728	4140	4140
ENST00000322653	918.9	1089	996	996
ENST00000394809	2406.3	2931	2481	2481
ENST00000479665	1193.7	1266	1227	1227
ENST00000367153	442.5	828	582	582
ENST00000487273	2484	2703	2556	2556
ENST00000222462	1049.4	1167	1146	1146
ENST00000274255	1268.7	1698	1380	1368
ENST00000222718	1115.7	1146	1143	1152
ENST00000554087	744	750	747	747
ENST00000368692	1071.9	1173	1113	1113
ENST00000420621	865.5	1251	942	936
ENST00000275230	1839.6	2049	1923	1923
ENST00000224862	928.5	1167	1164	1164
ENST00000237264	539.1	657	570	570
ENST00000441801	1068.9	1446	1182	1170
ENST00000287097	3944.4	4812	4386	4389
ENST00000264735	506.1	510	507	507
ENST00000331683	1413	2160	1938	1935
ENST00000380523	775.2	1077	1032	1032
ENST00000366835	2371.2	2697	2484	2484
ENST00000261374	1081.2	1107	1104	1104
ENST00000240123	1995.6	2778	2322	2295
ENST00000414934	1387.2	1488	1458	1458
ENST00000287020	1152.9	1413	1395	1395
ENST00000380237	446.4	465	456	456
ENST00000370033	2041.2	2181	2073	2073
ENST00000334398	1218.9	1344	1305	1305
ENST00000261517	11123.1	12048	11628	11628
ENST00000361690	2172.9	2607	2502	2502
ENST00000491306	279.6	291	291	291
ENST00000267430	6087.9	6807	6252	6249
ENST00000374076	609.9	870	684	681
ENST00000426034	489	495	492	492
ENST00000408901	945.3	957	954	954
ENST00000392550	2943.3	3792	3552	3546
ENST00000367943	1023.9	1110	1038	1038
ENST00000529905	927.3	1026	1026	1026
ENST00000323373	1825.5	1965	1944	1944
ENST00000264972	1852.5	2136	1875	1875
ENST00000373710	1405.2	2022	1566	1557
ENST00000290295	855.9	864	861	861
ENST00000499869	1820.7	2040	1869	1866
ENST00000540099	4431.3	4881	4548	4548
ENST00000216144	550.5	651	648	648
ENST00000287820	1483.2	1611	1518	1518
ENST00000357632	1109.1	1206	1161	1161
ENST00000420517	739.5	816	813	813
ENST00000281129	2889.6	3621	3318	3318
ENST00000310421	3651.3	3723	3672	3672
ENST00000285199	3169.5	4428	3627	3624
ENST00000398052	1769.4	3099	2301	2298
ENST00000338733	1674.9	1725	1707	1707
ENST00000297323	2899.2	3792	3447	3441
ENST00000296877	238.2	276	243	243
ENST00000299721	488.7	546	543	543
ENST00000234195	1521.6	2319	1776	1764
ENST00000229570	295.2	300	297	297
ENST00000229179	2589.3	2994	2784	2784
ENST00000261658	1305.3	1398	1350	1350
ENST00000545968	3669.9	4053	3879	4020
ENST00000296387	662.1	675	672	672
ENST00000389297	2726.4	2979	2844	2841
ENST00000361070	2253	2643	2412	2403
ENST00000355841	1337.4	1740	1404	1392
ENST00000225296	2066.1	2550	2223	2223
ENST00000378429	2158.8	2160	2157	2157
ENST00000409538	2496.3	3609	3375	3375
ENST00000379663	1351.5	1515	1389	1389
ENST00000319374	711.6	975	792	789
ENST00000333202	749.7	831	786	786
ENST00000491415	2315.1	2544	2514	2511
ENST00000269576	1659.6	2109	1905	1845
ENST00000268053	1521.9	1761	1593	1593
ENST00000226798	747.9	1008	774	774
ENST00000326857	2215.5	2391	2370	2370
ENST00000357388	3845.4	4170	3867	3867
ENST00000334534	1118.1	1332	1272	1272
ENST00000357166	1080	1173	1101	1101
ENST00000265965	1247.7	1623	1416	1401
ENST00000326756	2959.5	3315	3258	3258
ENST00000261007	1403.1	1704	1452	1452
ENST00000374253	2128.2	2400	2199	2199
ENST00000348428	2223.3	2538	2511	2511
ENST00000557016	325.2	372	369	369
ENST00000421952	1915.5	2226	2157	2538
ENST00000409939	2063.7	2913	2526	2523
ENST00000334636	1485.3	1530	1506	1506
ENST00000343035	649.2	711	705	705
ENST00000367925	1569.3	1578	1575	1575
ENST00000238892	307.8	348	330	330
ENST00000228862	1998.3	2541	2064	2052
ENST00000373493	1287.9	1428	1395	1395
ENST00000245479	1416.9	2034	1710	1707
ENST00000320225	935.4	1812	1119	1095
ENST00000372406	1727.7	2256	1824	1824
ENST00000371628	2184.3	2427	2304	2301
ENST00000274643	1053	1380	1182	1173
ENST00000246535	1037.4	1161	1113	1113
ENST00000242576	905.4	1161	942	939
ENST00000274498	2426.1	2556	2520	2520
ENST00000551568	1296.6	1515	1344	1344
ENST00000370114	984.3	999	993	993
ENST00000517887	3054	3765	3537	3537
ENST00000336643	918.9	996	930	930
ENST00000251582	3584.7	4134	3672	3672
ENST00000530656	1499.7	1908	1818	1818
ENST00000225426	616.5	618	615	615
ENST00000396402	1497	1512	1509	1509
ENST00000295569	402	423	420	420
ENST00000256897	957.6	1065	990	984
ENST00000409296	2678.7	3153	3090	3087
ENST00000304516	712.5	738	735	735
ENST00000344347	992.1	1497	1167	1152
ENST00000376351	3452.7	3759	3723	3723
ENST00000358369	1817.7	2256	1992	1986
ENST00000392830	1157.4	1158	1155	1155
ENST00000418359	1633.2	1761	1734	1734
ENST00000556881	1243.8	1317	1242	1242
ENST00000373441	1332.9	2094	1866	1866
ENST00000260508	1242.9	1464	1374	1374
ENST00000359600	3235.2	3624	3582	3582
ENST00000544776	2659.5	2940	2820	2823
ENST00000229824	1488.9	2598	2274	2286
ENST00000286353	1441.8	1449	1443	1443
ENST00000379374	2243.1	2253	2250	2250
ENST00000297679	1052.1	1113	1110	1110
ENST00000373943	855	945	900	900
ENST00000370853	1056	1068	1068	1068
ENST00000396954	573.9	669	600	600
ENST00000407775	3305.1	3459	3456	3456
ENST00000361906	1227.3	1293	1269	1269
ENST00000505624	1179.9	1635	1422	1422
ENST00000241463	807.9	1278	1089	1086
ENST00000354992	2180.7	2271	2268	2268
ENST00000376652	1418.7	1536	1455	1455
ENST00000261615	1179	1239	1236	1236
ENST00000369747	1069.8	1206	1185	1185
ENST00000357550	4693.5	6966	5787	5769
ENST00000393227	1374.6	1554	1473	1473
ENST00000263265	2198.4	2829	2379	2379
ENST00000336229	2121.9	2313	2178	2172
ENST00000312428	12077.4	12705	12237	12222
ENST00000336089	1542.6	1911	1833	1884
ENST00000369201	696.3	762	759	759
ENST00000358201	1547.7	1866	1713	1713
ENST00000344700	504.9	594	549	534
ENST00000315970	2009.4	2388	2049	2049
ENST00000374477	677.4	783	741	741
ENST00000362005	2809.2	3222	3000	3000
ENST00000444228	3205.2	4149	3726	3720
ENST00000359114	644.4	654	651	651
ENST00000307630	717.6	744	741	741
ENST00000329492	1954.5	3336	2997	2544
ENST00000379013	781.2	1056	831	834
ENST00000323544	1477.8	1554	1539	1539
ENST00000394253	2028	2268	2076	2076
ENST00000263253	7245.3	7302	7278	7278
ENST00000342374	1424.7	1545	1476	1443
ENST00000222747	917.1	1056	915	915
ENST00000361875	2015.7	2457	2373	2373
ENST00000480058	3022.5	3066	3042	3042
ENST00000535829	1173	1296	1227	1227
ENST00000412723	1674.9	2193	1797	1794
ENST00000317276	3853.5	4317	3969	3969
ENST00000223129	364.5	366	363	363
ENST00000173229	1569	2028	1815	2322
ENST00000356018	741	1227	864	864
ENST00000261884	1746.3	1755	1752	1752
ENST00000215812	1200.6	1239	1212	1212
ENST00000269701	1989.9	2241	2139	2127
ENST00000296003	1922.1	2307	2112	2100
ENST00000443980	815.4	999	873	867
ENST00000542113	2076.9	2118	2115	2115
ENST00000437596	1582.5	2127	1854	1851
ENST00000265634	1189.5	1854	1374	1371
ENST00000264025	1483.8	1968	1590	1563
ENST00000370196	855	1017	1011	1011
ENST00000492112	767.1	939	840	840
ENST00000373448	3269.4	3297	3291	3291
ENST00000338040	2134.5	2274	2160	2160
ENST00000222511	1144.8	1176	1164	1164
ENST00000488653	2388.3	2907	2865	2865
ENST00000430427	674.7	834	780	780
ENST00000337554	508.5	510	507	507
ENST00000271764	1745.4	1872	1806	1803
ENST00000268154	1993.2	2256	2109	2082
ENST00000332395	1625.4	1680	1644	1644
ENST00000265896	1724.4	1839	1734	1734
ENST00000253401	1568.7	1929	1815	1815
ENST00000538168	1158.6	1359	1260	1365
ENST00000373910	438.9	444	441	441
ENST00000370763	973.5	1074	1044	1044
ENST00000389120	2928.6	2940	2937	2937
ENST00000008391	1358.4	1359	1356	1356
ENST00000369466	3487.2	3924	3714	3711
ENST00000318218	3816.3	3852	3849	3849
ENST00000413052	3004.8	3366	3231	3231
ENST00000333677	1986.3	2046	2034	2034
ENST00000343028	1707.6	1791	1710	1710
ENST00000534892	1357.8	1698	1584	1581
ENST00000509734	2021.7	2253	2163	2163
ENST00000245932	1140.9	1605	1239	1227
ENST00000320393	1175.7	1347	1203	1179
ENST00000452526	1372.2	1488	1422	1422
ENST00000317257	2148.3	2247	2172	2172
ENST00000388742	1788	1914	1911	1911
ENST00000351989	2321.7	2409	2325	2325
ENST00000543880	504.9	804	789	789
ENST00000399753	379.8	987	690	678
ENST00000421030	3341.7	4587	4080	4074
ENST00000513335	1426.8	1686	1509	1509
ENST00000033079	2710.8	2781	2751	2751
ENST00000249501	1020	1200	1020	1020
ENST00000531316	2220.6	2376	2355	2355
ENST00000356716	1878.9	1989	1986	1986
ENST00000325239	7299.3	10047	9606	9585
ENST00000353704	1107	1329	1263	1263
ENST00000263102	1555.2	1869	1761	1869
ENST00000504930	680.1	882	708	708
ENST00000233242	13654.5	15324	14916	14928
ENST00000367147	1493.7	1746	1617	1617
ENST00000265433	2256.6	3213	2292	2289
ENST00000318160	494.1	552	504	504
ENST00000357234	1512	1620	1569	1569
ENST00000397166	2078.1	3234	2700	2700
ENST00000296473	1729.5	1986	1959	1959
ENST00000295121	1634.4	2523	2319	2322
ENST00000253031	918.9	1011	957	957
ENST00000453304	2769.6	3039	2850	2850
ENST00000312134	451.5	501	477	471
ENST00000238081	753.9	912	909	909
ENST00000284000	451.5	453	450	450
ENST00000378616	1267.2	1428	1338	1338
ENST00000264705	6594.3	7362	6702	6699
ENST00000334512	3207	3231	3225	3225
ENST00000382031	8767.8	9669	9396	9375
ENST00000256996	1286.4	1299	1296	1296
ENST00000327268	1609.2	1836	1833	1833
ENST00000284984	2815.2	3309	2955	2952
ENST00000383763	2289.6	2652	2607	2835
ENST00000274353	1220.7	1356	1227	1227
ENST00000264263	2181.3	2409	2331	2331
ENST00000316423	1483.8	1485	1482	1482
ENST00000379520	367.8	390	387	387
ENST00000265097	1055.4	1152	1056	1053
ENST00000228280	817.5	825	822	822
ENST00000344987	1190.4	1203	1200	1200
ENST00000407426	1993.5	2214	2175	2175
ENST00000218364	2148.3	2409	2388	2388
ENST00000254900	3310.2	4419	3975	3951
ENST00000281623	1151.1	1302	1299	1299
ENST00000303924	1658.4	1659	1656	1656
ENST00000298875	2348.4	2349	2346	2346
ENST00000340802	2470.8	2562	2559	2559
ENST00000392571	1225.8	1536	1368	1368
ENST00000527884	2552.1	2640	2637	2637
ENST00000367204	1883.7	2607	2502	2502
ENST00000324727	588.3	891	696	696
ENST00000369352	1570.5	1815	1632	1629
ENST00000554411	660.6	672	669	669
ENST00000430334	3022.5	3819	3303	3288
ENST00000295030	1213.2	1248	1230	1230
ENST00000278840	1299	1434	1413	1413
ENST00000310397	3770.7	4596	4263	4263
ENST00000373664	3179.7	4779	3951	3969
ENST00000397326	449.4	465	462	462
ENST00000547058	720.3	771	723	723
ENST00000256015	497.1	750	564	564
ENST00000458431	1671.3	1704	1695	1695
ENST00000268489	10575.3	11316	11286	11286
ENST00000524794	3891	3975	3972	3972
ENST00000241256	1076.4	1101	1098	1098
ENST00000529309	2686.5	3645	2784	2760
ENST00000537691	1697.1	1911	1908	1908
ENST00000369887	1524.3	1728	1524	1524
ENST00000367468	1814.4	1815	1812	1812
ENST00000341785	502.2	516	507	510
ENST00000263408	1682.7	2067	1788	1767
ENST00000374140	3058.8	4011	3771	3762
ENST00000443739	1029	1083	1080	1080
ENST00000321255	950.4	996	966	966
ENST00000231228	984.6	1080	1026	1026
ENST00000226021	670.2	750	672	672
ENST00000310447	1350.6	1482	1359	1359
ENST00000370777	643.2	645	642	642
ENST00000393221	2851.8	3138	2985	2985
ENST00000253693	2417.4	2448	2445	2445
ENST00000229314	416.1	417	414	414
ENST00000338825	339.3	381	360	360
ENST00000378278	2088.6	2517	2148	2148
ENST00000232744	1395.3	1437	1434	1434
ENST00000344157	2184	2559	2232	2217
ENST00000236957	657.6	678	675	675
ENST00000537465	3015.6	3231	3132	3132
ENST00000540751	1532.1	2172	1830	1830
ENST00000340807	925.2	996	993	993
ENST00000244869	492.3	510	507	507
ENST00000304191	357	360	357	357
ENST00000399455	4103.1	4182	4137	4137
ENST00000221418	908.4	1122	999	996
ENST00000410046	1261.2	1782	1422	1407
ENST00000281043	1110.6	1416	1413	1413
ENST00000307333	1374.3	1632	1473	1473
ENST00000341318	1598.4	1641	1638	1638
ENST00000263278	745.8	828	825	825
ENST00000366577	3768	3972	3822	3822
ENST00000300131	1568.7	1656	1575	1575
ENST00000483209	1033.2	1035	1032	1032
ENST00000397899	2309.4	4614	3741	3654
ENST00000334690	3385.2	3597	3552	3552
ENST00000357640	1414.5	1437	1419	1419
ENST00000367242	1118.4	1218	1134	1134
ENST00000339360	1759.5	1938	1827	1827
ENST00000392993	1511.1	1647	1608	1608
ENST00000389494	1557	1836	1599	1590
ENST00000372690	1384.8	1452	1434	1434
ENST00000020926	1262.1	1305	1281	1281
ENST00000372546	684.6	807	726	717
ENST00000007969	1033.8	1143	1041	1041
ENST00000513612	2142.9	2364	2286	2286
ENST00000229329	1282.2	1305	1302	1302
ENST00000379032	3903.9	4758	4209	4203
ENST00000340010	2289.3	2544	2403	2400
ENST00000378912	3278.4	3492	3474	3474
ENST00000369722	771	807	774	774
ENST00000355377	1297.5	1530	1515	1515
ENST00000298316	527.4	528	525	525
ENST00000023897	1370.1	1377	1374	1374
ENST00000306024	308.7	312	309	309
ENST00000219368	1049.4	1311	1152	1140
ENST00000288221	2794.8	3228	3123	3132
ENST00000253382	2146.2	2238	2166	2166
ENST00000276659	706.8	774	756	756
ENST00000335390	586.5	597	594	594
ENST00000221973	584.4	648	645	645
ENST00000297267	5383.2	6795	5898	5904
ENST00000309137	764.1	768	765	765
ENST00000202816	2528.1	2799	2580	2580
ENST00000325509	608.1	777	654	654
ENST00000407071	5546.1	6582	6399	6399
ENST00000473835	3089.4	3126	3090	3090
ENST00000288228	1071.3	1119	1104	1104
ENST00000368488	2259.3	2673	2430	2430
ENST00000221466	1075.8	1242	1116	1107
ENST00000342190	954.6	1572	1077	1077
ENST00000317254	963	981	978	978
ENST00000220849	1334.1	1338	1335	1335
ENST00000263160	1750.2	1803	1758	1758
ENST00000409470	1674.3	1728	1695	1695
ENST00000225519	1417.5	1641	1446	1446
ENST00000368058	4121.1	4224	4188	4188
ENST00000315717	892.2	903	900	900
ENST00000318008	794.4	1287	1020	1020
ENST00000337919	906.6	1029	924	930
ENST00000380249	5364.3	5817	5442	5436
ENST00000369535	571.5	591	579	579
ENST00000286713	861.9	1002	873	873
ENST00000259253	4438.2	4719	4677	4677
ENST00000397345	20554.5	25869	25605	26328
ENST00000338134	1295.1	1947	1548	1542
ENST00000327475	13653.9	15270	14274	14301
ENST00000357814	643.8	732	729	729
ENST00000376862	759.9	777	774	774
ENST00000295131	1872.9	1983	1908	1908
ENST00000360541	1306.8	1452	1371	1371
ENST00000374126	2829.6	2877	2862	2862
ENST00000234313	1053.3	1098	1059	1059
ENST00000404739	1688.1	1773	1770	1770
ENST00000531452	2061	2316	2115	2115
ENST00000316843	2864.4	3276	3210	3210
ENST00000458013	1525.8	1740	1626	1626
ENST00000335183	635.4	639	636	636
ENST00000380815	986.4	1149	1116	1116
ENST00000261778	2547.6	4185	3300	3300
ENST00000369485	1771.2	1941	1800	1794
ENST00000492406	1289.1	1323	1320	1320
ENST00000265565	3552.9	4014	3930	3843
ENST00000392795	692.7	1080	957	957
ENST00000275034	4994.7	6060	5574	5574
ENST00000342081	1075.5	1131	1122	1122
ENST00000321327	1353.6	2190	1674	1674
ENST00000308941	882.6	1641	1056	969
ENST00000379887	1241.7	1740	1671	1716
ENST00000545128	5187.3	5952	5682	5682
ENST00000324679	1138.5	1272	1173	1173
ENST00000340828	886.8	891	888	888
ENST00000520933	1571.1	1845	1617	1617
ENST00000380113	612.3	666	630	630
ENST00000220562	2657.7	2766	2763	2763
ENST00000538192	1650.9	1752	1689	1689
ENST00000216366	450.9	771	477	477
ENST00000506538	2791.8	3084	2859	2859
ENST00000373151	2410.2	2985	2655	2643
ENST00000357037	1103.1	1185	1179	1179
ENST00000262041	910.8	915	912	912
ENST00000379068	4276.5	4677	4428	4428
ENST00000246505	1275.6	1410	1407	1407
ENST00000255194	3261	3960	3351	3375
ENST00000338492	1719.6	1911	1779	1779
ENST00000393205	1470.3	1566	1521	1521
ENST00000284110	1104.9	1503	1224	1227
ENST00000262102	3193.8	4347	3849	3849
ENST00000357720	1881	2463	2016	2016
ENST00000314471	2071.8	2118	2100	2100
ENST00000211372	437.4	459	456	456
ENST00000396094	798	852	846	846
ENST00000372338	1277.4	1446	1416	1416
ENST00000263092	1728.6	2403	2010	2007
ENST00000471389	1482.3	1518	1515	1515
ENST00000304698	2412	2619	2499	2490
ENST00000396076	1013.1	1095	1092	1092
ENST00000228347	3401.4	3402	3399	3399
ENST00000371486	1945.2	2160	1974	1974
ENST00000347635	1400.7	1425	1416	1416
ENST00000279263	1262.7	2073	1752	1743
ENST00000478730	786	1002	954	954
ENST00000427130	2745.9	3078	2856	2856
ENST00000537246	1263.3	1335	1287	1278
ENST00000362012	1833.3	2013	1914	1905
ENST00000368463	2032.5	2436	2247	2244
ENST00000528429	2485.2	2586	2487	2487
ENST00000311450	527.1	573	534	534
ENST00000285871	2650.5	3054	2943	2943
ENST00000438132	2928.3	3489	3165	3165
ENST00000274030	3204.9	3399	3288	3288
ENST00000420886	4181.7	4449	4203	4203
ENST00000393927	1024.2	1218	1170	1170
ENST00000355048	3578.4	5289	4818	4818
ENST00000388948	5888.1	6321	6156	6156
ENST00000306829	7575.9	7764	7710	7710
ENST00000358465	3273.9	4062	3627	3603
ENST00000269554	1186.5	1569	1383	1401
ENST00000355577	3377.4	3711	3591	3591
ENST00000509061	1552.5	1839	1785	1785
ENST00000170447	1249.8	1296	1269	1269
ENST00000552912	1965.6	2112	2040	2040
ENST00000294954	2022.9	2622	2262	2262
ENST00000339254	1515.6	1992	1719	1710
ENST00000253788	410.4	411	408	408
ENST00000298746	1044.6	1092	1050	1050
ENST00000440692	539.4	894	870	867
ENST00000380342	645	669	666	666
ENST00000368144	987.3	1077	1038	1038
ENST00000299178	1261.2	1383	1284	1284
ENST00000342972	637.8	660	657	657
ENST00000532287	497.4	537	501	501
ENST00000358664	482.4	483	480	480
ENST00000368317	856.2	951	891	891
ENST00000268124	3383.4	3999	3801	3804
ENST00000361099	2494.2	4497	3783	3735
ENST00000541194	1479.9	3759	1800	1773
ENST00000350369	1817.4	2205	2055	2055
ENST00000199320	940.5	1266	945	945
ENST00000375541	5097.6	7200	6129	6108
ENST00000258439	690.6	717	714	714
ENST00000544979	2740.2	3459	2943	2928
ENST00000393674	959.4	999	960	960
ENST00000373433	980.4	981	978	978
ENST00000354891	2990.4	3093	3051	3051
ENST00000256194	3313.5	3741	3660	3660
ENST00000311852	1753.5	2016	1887	1887
ENST00000373703	848.7	1083	891	906
ENST00000435558	1212.9	2559	1653	1581
ENST00000296513	1786.5	1968	1920	1920
ENST00000292180	1586.7	1965	1845	1845
ENST00000357917	2090.1	2103	2100	2100
ENST00000287394	4089.9	4818	4449	4422
ENST00000492595	869.7	924	921	921
ENST00000237275	535.2	720	672	672
ENST00000355431	3763.8	4743	4380	4386
ENST00000231721	2291.4	2367	2355	2349
ENST00000306071	1495.8	1770	1542	1533
ENST00000325542	1501.5	1557	1509	1509
ENST00000227758	1817.4	1869	1866	1866
ENST00000264883	1526.7	1587	1536	1530
ENST00000278816	2343	2532	2349	2349
ENST00000303142	575.1	642	621	621
ENST00000414202	3641.1	4332	4272	4272
ENST00000245544	1970.1	2193	1974	1974
ENST00000509705	1075.5	1194	1146	1146
ENST00000238561	1532.7	1710	1602	1602
ENST00000556732	258.9	336	288	279
ENST00000306801	3139.2	4050	4047	5394
ENST00000372844	581.4	663	633	633
ENST00000310826	2989.2	3375	3315	3318
ENST00000542749	4042.8	5025	4737	4599
ENST00000330339	409.2	426	423	423
ENST00000457346	2974.2	3378	3117	3117
ENST00000287675	1042.5	1347	1176	1176
ENST00000377793	714	819	816	816
ENST00000368576	1735.8	1746	1740	1740
ENST00000378610	1560.6	1944	1743	1752
ENST00000381916	2905.8	4326	3369	3372
ENST00000382110	2176.5	2871	2394	2391
ENST00000441626	534	540	537	537
ENST00000263212	1352.7	1431	1368	1368
ENST00000358025	16532.1	21549	20805	34179
ENST00000303714	1653.9	1929	1749	1749
ENST00000281030	470.7	555	552	552
ENST00000220507	686.1	789	786	786
ENST00000372583	7103.4	7872	7296	7293
ENST00000269299	825.9	1140	936	936
ENST00000518421	1256.7	1326	1260	1260
ENST00000506720	4223.7	5040	4815	4809
ENST00000300086	1089.6	1254	1224	1215
ENST00000406938	1098.3	1407	1248	1248
ENST00000539282	1193.1	1665	1470	1458
ENST00000255324	4681.5	5166	5115	5115
ENST00000376447	2097	2406	2223	2223
ENST00000237536	4561.5	5019	4998	4998
ENST00000300648	8015.7	8355	8025	8025
ENST00000369049	1683.9	1974	1782	1779
ENST00000439190	475.8	642	546	546
ENST00000344595	1009.8	1026	1020	1020
ENST00000396210	489.6	690	687	687
ENST00000325318	394.2	555	477	471
ENST00000373539	3690	3927	3768	3765
ENST00000304858	2518.2	2787	2601	2580
ENST00000395862	1162.5	1299	1296	1296
ENST00000395925	4544.1	4950	4809	4809
ENST00000296575	2055	2103	2100	2100
ENST00000369799	1598.4	1797	1686	1686
ENST00000414423	1677.6	1986	1983	1983
ENST00000453096	1633.2	1956	1665	1665
ENST00000372391	5559	5790	5787	5787
ENST00000340080	2627.7	2634	2631	2631
ENST00000368921	272.4	276	273	273
ENST00000312916	2102.4	2751	2406	2406
ENST00000414982	4015.5	5124	4206	4158
ENST00000381455	1424.4	2409	1833	1824
ENST00000373461	577.8	1005	678	663
ENST00000367459	604.5	642	639	639
ENST00000343164	1810.8	1836	1833	1833
ENST00000528682	2863.5	3303	3300	3300
ENST00000360537	1502.4	2169	2163	2145
ENST00000389740	2082.3	2697	2217	2220
ENST00000452510	3096.6	3132	3102	3102
ENST00000295633	988.5	1833	1611	1611
ENST00000329565	265.8	267	264	264
ENST00000393951	2153.7	2322	2202	2202
ENST00000313433	892.8	1077	1074	1074
ENST00000372190	3295.5	4128	3750	4188
ENST00000241436	2569.8	2736	2628	2628
ENST00000372899	5272.5	5727	5319	5319
ENST00000329271	682.2	696	693	693
ENST00000321153	321.6	348	345	345
ENST00000302708	852	951	894	894
ENST00000305883	1509.3	1575	1560	1560
ENST00000506447	5705.4	7917	7680	7680
ENST00000286800	2169	2382	2271	2271
ENST00000372890	984.6	1062	996	996
ENST00000360538	3168	3582	3438	3438
ENST00000533140	989.4	1644	1245	1230
ENST00000301218	2796.3	4071	3099	3078
ENST00000270642	945.9	1326	1032	1032
ENST00000286544	1901.4	2166	2148	2148
ENST00000306846	1369.8	1797	1578	1575
ENST00000369762	1360.5	1749	1455	1452
ENST00000361110	3139.2	3876	3432	3432
ENST00000344545	560.4	894	729	729
ENST00000382082	1654.8	1740	1689	1689
ENST00000344420	1116	1119	1116	1116
ENST00000265239	1309.5	1467	1335	1335
ENST00000341928	3211.2	3612	3381	3381
ENST00000337526	3328.2	3771	3609	3609
ENST00000314289	589.5	756	705	705
ENST00000218340	1056.6	1209	1128	1128
ENST00000261735	772.5	822	789	789
ENST00000287766	1785.6	1950	1836	1836
ENST00000286371	823.8	957	849	849
ENST00000336735	2399.4	2631	2517	2517
ENST00000317359	984.3	1254	1035	1026
ENST00000441782	1259.7	1443	1383	1383
ENST00000264335	748.2	831	765	765
ENST00000524487	1240.5	2253	1446	1434
ENST00000372330	2129.1	2571	2283	2259
ENST00000230993	2883	3444	3147	3129
ENST00000261396	3469.8	3501	3471	3471
ENST00000203407	1418.1	1443	1440	1440
ENST00000418476	2804.1	2880	2841	2841
ENST00000327554	1445.1	2067	1668	1662
ENST00000250111	861.9	1056	876	876
ENST00000312350	1623.6	1752	1647	1647
ENST00000396641	771.9	810	777	777
ENST00000355725	4746.9	4791	4788	4788
ENST00000262241	1161	1656	1539	1536
ENST00000267205	537.9	720	645	645
ENST00000361579	1238.1	1623	1380	1338
ENST00000251775	1185.9	1374	1356	1356
ENST00000011473	726.9	828	789	786
ENST00000251363	1159.8	1197	1194	1194
ENST00000371475	1539.6	1950	1617	1611
ENST00000371279	1450.2	1581	1542	1542
ENST00000458549	870.3	1353	1161	1158
ENST00000253719	1182.3	1458	1281	1281
ENST00000255416	1413.9	1632	1542	1539
ENST00000334258	2858.4	3231	2940	2940
ENST00000296474	4067.1	4830	4311	4275
ENST00000354670	607.8	816	813	813
ENST00000458043	3666	9363	8733	10509
ENST00000307602	2118.6	3081	2820	2820
ENST00000434662	571.2	663	642	642
ENST00000331340	1555.8	1701	1635	1635
ENST00000333007	1879.5	2907	2205	2181
ENST00000395472	1320.6	1326	1323	1323
ENST00000379953	458.1	633	561	561
ENST00000314797	2632.2	2778	2706	2706
ENST00000256412	1351.2	1524	1443	1443
ENST00000298139	4181.1	5148	4572	4650
ENST00000329608	1542	2049	1755	1767
ENST00000427197	1023	1155	1116	1116
ENST00000255380	1771.8	1773	1770	1770
ENST00000454355	1593	1872	1629	1629
ENST00000380118	1127.1	1335	1182	1182
ENST00000202677	5611.8	5955	5880	5880
ENST00000360535	1602.9	2289	1950	1944
ENST00000232219	418.8	594	591	591
ENST00000341071	1355.1	1995	1653	1653
ENST00000258091	1648.5	1866	1824	1821
ENST00000250495	242.4	255	243	243
ENST00000377658	1526.1	1854	1809	1803
ENST00000274457	1853.4	1854	1851	1851
ENST00000343218	1965.9	2157	2055	2052
ENST00000440851	1652.4	2166	1755	1755
ENST00000263274	2757.6	3477	3063	3063
ENST00000287709	1936.8	2541	2184	2187
ENST00000383018	503.4	1080	807	810
ENST00000322157	2625	2772	2769	2769
ENST00000389704	828.3	837	834	834
ENST00000509253	489.9	885	762	762
ENST00000282572	1055.7	1062	1059	1059
ENST00000406875	3578.1	4251	3765	3765
ENST00000311591	912.9	948	945	945
ENST00000295628	1041.9	1212	1209	1209
ENST00000216211	857.7	1116	879	879
ENST00000280800	1626	1980	1803	1803
ENST00000409817	1064.7	1110	1086	1086
ENST00000332707	2890.2	2892	2889	2889
ENST00000543155	828.9	882	834	834
ENST00000270625	475.5	531	495	495
ENST00000216101	674.1	1389	1080	1047
ENST00000546205	6158.7	6549	6327	6327
ENST00000286355	3747.3	3759	3756	3756
ENST00000550325	1256.4	1458	1431	1431
ENST00000217455	959.4	1017	963	963
ENST00000389805	1272.3	1572	1371	1371
ENST00000295682	542.1	951	669	669
ENST00000372435	957	966	963	963
ENST00000357257	3882.9	6060	5655	5649
ENST00000555868	908.7	1110	1059	1059
ENST00000376603	1621.8	1797	1773	1773
ENST00000369763	2130.3	2388	2379	2379
ENST00000280979	6547.5	7056	6987	6981
ENST00000216294	1113.9	1203	1173	1173
ENST00000421743	704.7	909	906	906
ENST00000338305	2201.4	2403	2376	2379
ENST00000286614	1787.7	2028	1824	1824
ENST00000366552	3064.2	3495	3279	3279
ENST00000329805	1570.2	2127	1773	1767
ENST00000244289	3171.9	4734	3375	3378
ENST00000373715	514.8	723	720	720
ENST00000545278	1093.5	1449	1149	1161
ENST00000397701	482.1	504	501	501
ENST00000267101	3898.5	4068	4029	4029
ENST00000266659	794.1	861	816	816
ENST00000379388	7435.2	8886	8253	8274
ENST00000368596	945	951	948	948
ENST00000367155	1049.1	1077	1056	1056
ENST00000276218	1045.8	1527	1404	1407
ENST00000381129	1064.7	1278	1164	1164
ENST00000254466	2448	3402	2895	2871
ENST00000355610	2646.3	2967	2826	2826
ENST00000504452	1537.2	2178	2127	2610
ENST00000423158	784.8	816	813	813
ENST00000338081	1221.6	1386	1350	1350
ENST00000309755	1728	1908	1818	1818
ENST00000362042	2214.3	2805	2610	2577
ENST00000361740	912.6	1482	1116	1107
ENST00000278951	2565.3	3072	2946	2946
ENST00000294409	1505.7	1791	1731	1731
ENST00000375687	4618.2	6549	5277	5247
ENST00000298125	1178.4	1203	1200	1200
ENST00000517970	2765.1	2886	2775	2775
ENST00000373025	1014	1542	1191	1191
ENST00000248706	716.1	762	756	756
ENST00000512944	2251.5	2304	2265	2265
ENST00000301659	1356.6	1800	1509	1509
ENST00000266269	1996.8	2163	2070	2070
ENST00000261349	4831.5	4959	4851	4851
ENST00000417314	1767.9	1875	1842	1848
ENST00000228644	775.5	849	846	846
ENST00000252463	2172	2448	2388	2388
ENST00000378387	1008.3	1254	1173	1173
ENST00000471696	557.1	600	594	594
ENST00000556564	3345.3	4191	3609	3591
ENST00000430353	2756.4	3147	3018	3018
ENST00000396976	2513.4	2898	2889	2889
ENST00000262013	3835.2	4278	4209	4209
ENST00000328434	321.6	327	324	324
ENST00000421745	14136	15987	14706	14664
ENST00000441080	399.9	432	408	408
ENST00000316292	1378.8	1419	1386	1386
ENST00000261799	3306.9	3537	3507	3501
ENST00000316724	1713.6	2484	2214	2205
ENST00000334869	1292.1	1356	1305	1305
ENST00000264313	1653	2265	2034	2022
ENST00000262879	4425.6	4701	4533	4533
ENST00000244333	1056.6	1221	1107	1107
ENST00000370746	815.7	846	843	843
ENST00000230050	397.5	399	396	396
ENST00000377067	1511.1	2031	1935	1935
ENST00000427159	2434.8	2607	2571	2565
ENST00000392693	3833.1	4011	3891	3894
ENST00000342697	721.8	735	723	723
ENST00000262726	4141.2	5106	4650	4650
ENST00000372919	1464	1533	1524	1524
ENST00000319327	1435.5	1902	1560	1560
ENST00000287996	1466.1	1476	1473	1473
ENST00000373365	556.5	567	564	564
ENST00000301532	948.9	1020	990	990
ENST00000369183	663.9	771	714	714
ENST00000528896	6612.6	6993	6708	6708
ENST00000302987	4008	4278	4158	4155
ENST00000295902	2565.3	2712	2709	2709
ENST00000371204	1470.6	1524	1506	1506
ENST00000304283	1943.1	2556	2037	2019
ENST00000330165	526.2	534	531	531
ENST00000373120	1653.3	1974	1791	1791
ENST00000424526	4466.7	6027	5781	8874
ENST00000295886	1038.3	1119	1110	1110
ENST00000372836	835.2	879	861	861
ENST00000380069	2090.1	2502	2217	2217
ENST00000372343	2841	3270	2928	2919
ENST00000539719	1253.7	2058	1551	1512
ENST00000409241	1560.6	2214	1950	1947
ENST00000378565	765.3	801	798	798
ENST00000372289	1398.3	1410	1407	1407
ENST00000259467	893.7	906	903	903
ENST00000341514	4213.5	4953	4707	4707
ENST00000262942	1112.1	1497	1212	1212
ENST00000326571	1037.1	1062	1059	1059
ENST00000369301	2190.3	2346	2274	2289
ENST00000271915	2179.8	2370	2223	2223
ENST00000311638	647.4	684	666	666
ENST00000257951	1777.2	1905	1848	1848
ENST00000372530	4196.4	5253	5067	5067
ENST00000360003	1919.1	2280	2043	2019
ENST00000372548	2490.3	2607	2592	2592
ENST00000263080	941.4	948	945	945
ENST00000288111	919.8	942	939	939
ENST00000263409	3291.6	3405	3303	3303
ENST00000498707	5406.3	5916	5823	5823
ENST00000282251	2354.4	2865	2718	2718
ENST00000357415	951.6	1203	1050	1050
ENST00000295083	580.5	618	606	606
ENST00000429084	1354.5	1653	1410	1404
ENST00000366928	685.5	786	720	720
ENST00000360820	2771.7	2880	2805	2805
ENST00000297904	1067.1	1356	1230	1230
ENST00000253023	530.1	558	555	555
ENST00000441607	625.2	1077	810	804
ENST00000263671	1276.2	1755	1392	1392
ENST00000226444	887.7	900	894	894
ENST00000285311	777.9	780	777	777
ENST00000275428	566.4	597	564	564
ENST00000373606	257.4	258	255	255
ENST00000266544	1133.7	1182	1134	1134
ENST00000373953	1726.2	2031	1803	1797
ENST00000310473	928.8	933	930	930
ENST00000415061	836.4	1011	1002	1002
ENST00000393207	1597.2	1974	1737	1737
ENST00000375940	2599.8	2670	2658	2658
ENST00000344768	1865.7	1869	1866	1866
ENST00000273347	1679.7	1683	1680	1680
ENST00000369406	1516.2	1527	1524	1524
ENST00000264108	1260.9	1320	1284	1284
ENST00000532642	659.4	819	783	783
ENST00000379558	2661.9	3675	3414	3414
ENST00000261537	2953.2	3141	3033	3033
ENST00000269703	1596.3	1632	1605	1605
ENST00000397309	746.1	936	822	828
ENST00000280665	1866.3	2349	2205	2205
ENST00000232607	1445.1	1497	1464	1464
ENST00000284088	2316.9	3480	3336	3330
ENST00000222644	1650.3	1827	1788	1788
ENST00000333129	2062.8	2478	2277	2277
ENST00000341243	2968.8	3681	3351	3342
ENST00000369641	693.6	726	714	714
ENST00000274629	575.4	576	573	573
ENST00000438323	849.6	939	882	882
ENST00000325551	2160.6	2661	2328	2301
ENST00000374517	314.1	342	318	318
ENST00000338891	3365.1	3525	3459	3459
ENST00000265594	2155.5	2463	2181	2178
ENST00000375018	2436.9	2841	2688	2688
ENST00000356805	7045.8	8634	7737	7758
ENST00000325617	1823.4	1857	1851	1851
ENST00000252015	2354.7	2583	2448	2457
ENST00000310677	3230.4	3561	3360	3348
ENST00000428847	2025	2142	2139	2139
ENST00000359332	1191.3	1245	1227	1227
ENST00000366663	857.4	1014	999	1029
ENST00000222374	1121.4	1419	1173	1170
ENST00000250160	1103.7	1527	1107	1107
ENST00000273146	1573.2	2289	1761	1752
ENST00000355312	2272.2	2283	2280	2280
ENST00000375155	884.1	1197	1050	1050
ENST00000358896	1480.2	1518	1479	1479
ENST00000282753	3507.9	3816	3735	3735
ENST00000333360	1843.8	1998	1866	1863
ENST00000344754	5095.2	5334	5220	5220
ENST00000394420	1693.5	1851	1731	1731
ENST00000232375	1409.4	1467	1413	1413
ENST00000299022	1496.1	1620	1539	1539
ENST00000318636	953.4	954	951	951
ENST00000332499	1069.2	1119	1077	1077
ENST00000524145	3243.3	3867	3498	3468
ENST00000261643	1271.1	1464	1341	1341
ENST00000452582	318.3	432	360	360
ENST00000393085	356.1	357	354	354
ENST00000323776	2616.9	3795	3411	3435
ENST00000393651	2064	2193	2112	2112
ENST00000355091	1841.7	1968	1872	1872
ENST00000290341	1718.1	1737	1734	1734
ENST00000374280	2021.4	2055	2043	2040
ENST00000261908	4242	4515	4497	4497
ENST00000265872	3433.2	3486	3453	3453
ENST00000374810	591.6	1002	675	672
ENST00000338302	3110.7	3660	3453	3450
ENST00000280481	9042.3	9534	9525	9525
ENST00000335174	440.1	513	477	477
ENST00000254351	882	969	945	945
ENST00000361271	728.7	954	870	870
ENST00000362004	1050.3	1248	1119	1113
ENST00000273283	2732.7	3288	2772	2757
ENST00000394857	1299	1677	1395	1392
ENST00000370571	4994.7	5286	5217	5217
ENST00000377540	1622.1	3468	2073	2076
ENST00000230582	1521.9	1728	1629	1632
ENST00000308394	840.6	957	918	918
ENST00000375145	876.3	1398	1023	1020
ENST00000373538	1081.8	1467	1155	1152
ENST00000407540	1371	1731	1473	1473
ENST00000326047	4105.8	4470	4179	4167
ENST00000254722	1162.8	1260	1257	1257
ENST00000361309	954.3	1329	1188	1188
ENST00000323699	932.1	984	969	969
ENST00000472872	1636.8	1851	1818	1818
ENST00000377801	906.9	966	963	963
ENST00000389759	3549	3705	3696	3696
ENST00000346661	3712.2	4734	4353	4353
ENST00000260952	1918.2	1992	1929	1929
ENST00000415822	1412.4	1719	1554	1554
ENST00000296522	799.8	885	813	813
ENST00000264712	2394.3	2511	2496	2496
ENST00000243878	986.7	1041	1038	1038
ENST00000348403	2020.8	2127	2034	2034
ENST00000325686	1262.4	1353	1293	1293
ENST00000361314	514.5	600	594	594
ENST00000336926	2963.4	3747	3225	3216
ENST00000441779	1748.7	1992	1824	1821
ENST00000543571	3188.1	3408	3399	3399
ENST00000297988	947.4	1179	1032	1032
ENST00000263726	1170.3	1503	1185	1188
ENST00000310455	868.5	960	957	957
ENST00000327435	490.5	585	537	537
ENST00000358743	2851.8	3651	3120	3120
ENST00000317568	1389.3	1926	1506	1506
ENST00000349653	2416.2	2541	2481	2481
ENST00000371218	1599.3	1917	1743	1743
ENST00000262283	1592.1	2376	2079	2079
ENST00000408916	882.6	969	948	948
ENST00000330368	1096.5	1311	1305	1305
ENST00000545748	1870.5	1980	1977	1977
ENST00000379151	1027.2	1107	1092	1092
ENST00000427442	2200.2	3096	2616	2601
ENST00000245414	976.5	1014	987	987
ENST00000396761	2539.8	2739	2718	2718
ENST00000442253	1068	1080	1077	1077
ENST00000340022	2210.1	2211	2208	2208
ENST00000354955	1148.4	1272	1224	1224
ENST00000389758	4369.2	5808	5286	5262
ENST00000371522	841.2	987	888	888
ENST00000371447	2574.3	2664	2589	2589
ENST00000360403	1358.7	1677	1359	1359
ENST00000326266	970.5	1026	1023	1023
ENST00000534769	539.7	801	798	798
ENST00000340650	1183.2	1227	1224	1215
ENST00000474629	4841.7	5817	5487	5595
ENST00000252050	7558.5	7680	7605	7605
ENST00000394096	1312.8	1830	1659	1659
ENST00000409034	432.6	651	507	507
ENST00000254029	2559.6	2904	2778	2772
ENST00000394821	1917	2058	2016	2016
ENST00000396801	1748.4	2274	2211	2121
ENST00000216452	566.4	567	564	564
ENST00000317336	1879.8	2121	2025	2025
ENST00000396668	860.7	1416	1149	1149
ENST00000547588	3155.7	3681	3579	3882
ENST00000392142	4642.5	5013	4842	4842
ENST00000553106	1358.7	1362	1359	1359
ENST00000546323	439.5	513	483	483
ENST00000553066	633	822	705	705
ENST00000543491	3400.2	3807	3771	4158
ENST00000366756	2019.9	2640	2388	2388
ENST00000305364	1484.4	1737	1569	1569
ENST00000338888	1177.8	2046	1317	1443
ENST00000379936	1565.4	1728	1725	1725
ENST00000258098	2471.4	4506	4131	4212
ENST00000311069	405.6	414	411	411
ENST00000323777	1633.8	2160	1896	1896
ENST00000525748	2289.9	2964	2451	2454
ENST00000371591	3858.6	4302	4296	4296
ENST00000382611	1165.5	1668	1509	1509
ENST00000456867	3654.3	4125	3801	3801
ENST00000374467	639.3	672	654	654
ENST00000318357	889.8	921	918	918
ENST00000297784	2241	2355	2319	2319
ENST00000307767	604.8	651	624	624
ENST00000332312	2262	2373	2310	2310
ENST00000415220	2566.5	2859	2766	2766
ENST00000541833	1140.9	1572	1461	1461
ENST00000371222	936.6	1068	1023	1023
ENST00000221086	1629.3	1656	1653	1653
ENST00000431515	1503.6	2094	1710	1710
ENST00000313117	734.1	948	813	813
ENST00000222573	2307.3	2316	2313	2313
ENST00000376718	8115.3	9468	9342	9336
ENST00000409645	2224.5	2451	2226	2226
ENST00000464906	901.5	1038	1035	1035
ENST00000333972	1806.9	2085	1857	1857
ENST00000368216	1426.5	1428	1425	1425
ENST00000377307	3170.4	3447	3357	3360
ENST00000524782	1568.1	1782	1611	1611
ENST00000369085	1674.9	1788	1752	1752
ENST00000258526	4132.8	5616	4998	4998
ENST00000439858	628.5	660	657	657
ENST00000276390	1515.6	1548	1545	1545
ENST00000360700	2370.9	2442	2439	2454
ENST00000396573	3885	4431	4404	4404
ENST00000299314	3474	3876	3777	3777
ENST00000369704	2570.4	2802	2634	2634
ENST00000393066	2905.2	3045	3042	3042
ENST00000399654	1952.1	2679	2424	2412
ENST00000261879	743.4	816	774	774
ENST00000264773	1930.5	2589	2583	2583
ENST00000338883	3208.8	4557	4095	4074
ENST00000361565	3029.4	3252	3150	3150
ENST00000293273	837.3	951	879	876
ENST00000298386	2214.3	2406	2268	2268
ENST00000458420	2596.5	3402	3015	3015
ENST00000372117	2564.4	2961	2586	2586
ENST00000366812	1520.7	1626	1587	1587
ENST00000258960	1515.6	1815	1662	1731
ENST00000360863	3450	4032	3834	3831
ENST00000298552	3417.9	3519	3513	3513
ENST00000431828	2633.1	2946	2718	2718
ENST00000246151	605.7	753	666	666
ENST00000278568	1616.1	2043	1776	1764
ENST00000449844	1566.6	2352	1971	1947
ENST00000297205	1039.8	1224	1221	1221
ENST00000372806	1466.1	1614	1545	1527
ENST00000260810	4542	4926	4608	4608
ENST00000306185	534	552	534	534
ENST00000320816	2300.1	2457	2337	2334
ENST00000382899	4135.8	4620	4434	4434
ENST00000378402	11689.5	13272	12810	12810
ENST00000441463	1220.1	1359	1245	1245
ENST00000541158	2274.6	2295	2292	2292
ENST00000340866	989.7	999	996	996
ENST00000331200	645	1086	765	762
ENST00000535356	2741.7	3432	3204	3201
ENST00000392872	1230	1803	1506	1500
ENST00000405430	1026.6	1242	1029	1029
ENST00000355594	2937.6	3120	3048	3048
ENST00000375099	841.8	933	858	858
ENST00000366624	2848.5	3720	3366	3348
ENST00000389567	2503.2	2979	2706	2706
ENST00000380005	520.8	654	633	633
ENST00000508593	2217	2346	2292	2292
ENST00000318065	2430.9	3255	2856	3165
ENST00000370276	4112.1	4677	4554	4554
ENST00000555673	2116.5	2388	2289	2292
ENST00000361523	1347.6	1359	1356	1356
ENST00000359358	1744.5	1950	1923	2652
ENST00000289416	1777.2	1998	1893	1893
ENST00000460680	2191.5	2250	2226	2226
ENST00000379370	4577.4	7695	6249	11319
ENST00000227471	1581.6	2073	1923	1911
ENST00000306384	341.7	354	348	348
ENST00000444129	1946.7	2067	1947	1947
ENST00000360451	768.3	777	774	774
ENST00000542504	2474.4	2877	2694	2694
ENST00000400324	2980.5	3912	3594	3591
ENST00000344265	944.1	1011	1008	1008
ENST00000369577	7831.2	8301	8202	8202
ENST00000332830	2951.4	3561	3021	3021
ENST00000472232	949.5	1215	1092	1092
ENST00000250617	2348.4	2790	2712	2712
ENST00000409648	964.8	1335	1239	1239
ENST00000245312	1047.6	1128	1062	1062
ENST00000380060	4520.1	5361	4992	4992
ENST00000279488	1147.5	1206	1164	1167
ENST00000256442	1290.3	1338	1308	1299
ENST00000398114	986.7	1569	1203	1197
ENST00000368845	1319.1	1320	1317	1317
ENST00000478793	1237.2	1416	1305	1305
ENST00000366816	410.7	411	408	408
ENST00000311880	1652.1	2139	1746	1746
ENST00000512528	762.9	1092	942	942
ENST00000535424	1099.8	1152	1149	1149
ENST00000304883	1333.8	1413	1407	1407
ENST00000399600	436.8	525	489	489
ENST00000327813	1364.1	1566	1506	1527
ENST00000367148	5743.2	7398	6948	6948
ENST00000509167	1283.4	1500	1317	1317
ENST00000359742	3165	3432	3396	3396
ENST00000380473	859.5	1032	918	918
ENST00000434981	1178.4	1185	1182	1182
ENST00000380492	1492.8	1578	1554	1554
ENST00000229243	1608.6	1656	1632	1632
ENST00000371208	2180.1	2196	2193	2193
ENST00000266556	1366.2	1509	1452	1452
ENST00000521978	4682.1	6129	5121	5118
ENST00000406386	5346.6	7680	7317	7296
ENST00000451710	5644.8	6210	6138	6138
ENST00000326577	391.5	876	576	576
ENST00000296526	2664.3	3222	2919	2931
ENST00000345957	1029.9	1146	1071	1071
ENST00000370862	1343.7	1386	1383	1383
ENST00000253193	2218.8	2649	2379	2376
ENST00000327674	1260.3	1395	1389	1389
ENST00000392370	1386	1422	1401	1401
ENST00000233969	2402.1	2454	2445	2445
ENST00000326495	2941.5	3246	3192	3192
ENST00000395535	231.3	402	300	300
ENST00000349780	4971.9	6351	5808	5808
ENST00000296098	1149	1533	1341	1341
ENST00000333479	6618.3	6846	6651	6651
ENST00000542104	654	756	714	714
ENST00000556740	4347.6	4875	4758	4752
ENST00000006658	2393.1	2613	2436	2436
ENST00000313132	945	1251	1074	1074
ENST00000370574	1320.3	1554	1431	1434
ENST00000355081	1741.8	1776	1755	1755
ENST00000537177	2244.9	2295	2292	2292
ENST00000374017	517.8	549	546	546
ENST00000426016	3734.1	4287	4017	4017
ENST00000398960	2256.3	2856	2547	2550
ENST00000297316	1029.3	1386	1278	1278
ENST00000266679	1710.6	1818	1764	1764
ENST00000382751	6737.7	7098	6846	6846
ENST00000284690	2204.7	2274	2262	2262
ENST00000373829	1046.4	1056	1053	1053
ENST00000305485	895.8	1173	948	945
ENST00000374865	471.9	525	486	486
ENST00000553376	953.7	1041	1038	1038
ENST00000355904	859.2	879	876	876
ENST00000230361	600.3	816	714	690
ENST00000328697	1066.2	1698	1137	1137
ENST00000378719	1417.2	1674	1467	1467
ENST00000292090	719.4	747	744	744
ENST00000336232	1633.2	1962	1725	1713
ENST00000342505	3401.4	3495	3492	3492
ENST00000290299	641.4	642	639	639
ENST00000380062	1802.7	1806	1803	1803
ENST00000380358	5906.4	6990	6219	6216
ENST00000269216	1265.7	2184	1800	1800
ENST00000264257	1566.9	1815	1740	1740
ENST00000383202	3650.4	4392	3897	3894
ENST00000324432	1855.8	2403	2037	2001
ENST00000256646	7334.1	7560	7425	7425
ENST00000299162	1459.2	1578	1575	1575
ENST00000378933	2103.9	2166	2151	2151
ENST00000247986	2510.7	3606	3138	3138
ENST00000304478	1190.7	1323	1278	1278
ENST00000377871	1666.8	1752	1698	1698
ENST00000373517	1316.4	1428	1389	1389
ENST00000305817	533.7	540	537	537
ENST00000272444	1042.5	1344	1143	1143
ENST00000397081	2907.9	3159	3036	3036
ENST00000278070	4965.9	5304	5091	5091
ENST00000316634	294.9	351	309	309
ENST00000318217	2831.4	3243	3048	3048
ENST00000280346	1937.1	1953	1944	1944
ENST00000258229	4725	6573	6459	6450
ENST00000371180	651.3	879	813	813
ENST00000253814	641.7	666	663	663
ENST00000436636	4071.6	4443	4152	4131
ENST00000321522	963.9	1101	1002	1002
ENST00000374523	2005.8	2430	2163	2163
ENST00000381750	1112.4	1671	1332	1266
ENST00000391759	768	972	834	834
ENST00000518127	338.1	339	336	336
ENST00000064571	619.2	762	687	687
ENST00000449740	853.2	1035	1008	1008
ENST00000377524	1606.2	1665	1656	1656
ENST00000367872	1306.5	1317	1314	1314
ENST00000375001	4093.2	4911	4356	4227
ENST00000372257	1031.7	1278	1275	1275
ENST00000307745	5779.8	8718	8259	8310
ENST00000382743	940.2	1425	1206	1206
ENST00000431505	1169.7	1923	1410	1335
ENST00000261681	2029.8	2136	2034	2034
ENST00000287859	1360.5	1371	1368	1368
ENST00000311086	518.4	558	555	555
ENST00000237654	1054.5	1368	1173	1176
ENST00000374049	1032	1071	1041	1041
ENST00000265038	1157.1	1206	1197	1197
ENST00000342790	955.2	1086	1083	1083
ENST00000338051	546.9	606	567	567
ENST00000263073	3635.4	4437	4425	4425
ENST00000368924	1059.9	1176	1107	1107
ENST00000321341	1727.7	1851	1782	1776
ENST00000546338	579.9	1311	936	933
ENST00000445275	1353	1554	1452	1452
ENST00000330836	2577.9	2799	2751	2751
ENST00000275072	1211.1	1320	1317	1317
ENST00000366627	628.8	771	690	690
ENST00000233535	1147.8	1167	1164	1164
ENST00000256398	1660.2	1776	1701	1701
ENST00000273359	914.7	927	918	918
ENST00000287647	3770.1	4569	4449	4449
ENST00000311955	1139.1	1185	1143	1143
ENST00000271638	311.4	318	315	315
ENST00000285238	4582.2	5286	4782	4782
ENST00000301656	1367.7	1476	1380	1380
ENST00000399022	948.6	1038	1035	1035
ENST00000392701	1901.1	1902	1899	1899
ENST00000338858	1434.3	1569	1485	1470
ENST00000359878	1227.3	1479	1326	1326
ENST00000297135	2377.8	2664	2595	2586
ENST00000341446	606.6	801	771	771
ENST00000265113	1629.9	1641	1638	1638
ENST00000356455	541.2	573	546	546
ENST00000331373	1026.9	1110	1071	1071
ENST00000225655	393.9	423	420	420
ENST00000296677	1162.2	1311	1203	1197
ENST00000478399	1080.9	1137	1089	1089
ENST00000399932	1684.5	2166	1941	1941
ENST00000252037	978	1038	981	981
ENST00000263956	2657.4	2856	2736	2727
ENST00000538137	3849.3	4137	4041	4041
ENST00000273063	3596.4	4161	3855	3846
ENST00000392452	1420.8	1497	1473	1473
ENST00000536707	1965.6	2469	2277	2283
ENST00000330947	2396.1	2472	2409	2409
ENST00000389212	2739.3	3216	2925	2925
ENST00000398341	1585.8	1692	1626	1626
ENST00000225873	1079.4	1080	1077	1077
ENST00000377962	975.6	1167	1032	1017
ENST00000337743	1177.5	1401	1260	1260
ENST00000037243	359.7	450	447	447
ENST00000221730	1033.8	1344	1272	1272
ENST00000263798	2625	3183	2712	2709
ENST00000262126	6206.4	6516	6513	6513
ENST00000361677	1690.8	1959	1869	1869
ENST00000304046	469.5	543	540	540
ENST00000378688	1385.7	1449	1413	1413
ENST00000288828	1328.7	1641	1401	1401
ENST00000209884	1791.3	1974	1941	1941
ENST00000379383	858	993	915	918
ENST00000324464	1571.1	1695	1641	1641
ENST00000372517	1407.6	1926	1800	1800
ENST00000438442	830.4	831	828	828
ENST00000266087	1551.9	1863	1647	1620
ENST00000244050	785.4	870	804	804
ENST00000311635	1305	1704	1638	2565
ENST00000293780	1477.8	1497	1482	1482
ENST00000396353	1026.9	1278	1146	1053
ENST00000314134	1119.6	1230	1227	1227
ENST00000545353	2516.1	3480	3021	3021
ENST00000454402	1008.3	1026	1020	1020
ENST00000389794	10831.2	12153	11412	11412
ENST00000373593	489	798	564	564
ENST00000359947	5729.1	6213	5904	5898
ENST00000361445	7642.5	7902	7761	7761
ENST00000369563	1603.2	1701	1641	1641
ENST00000311378	1607.4	1734	1731	1731
ENST00000331429	4353.6	4617	4416	4404
ENST00000334295	865.2	1212	1008	975
ENST00000255224	1319.4	1704	1497	1497
ENST00000389737	1856.7	2679	2289	2292
ENST00000397786	6505.2	6999	6693	6687
ENST00000367214	2421.3	2505	2472	2472
ENST00000450142	3092.4	3837	3426	3276
ENST00000380122	1539.9	1758	1614	1608
ENST00000367545	10277.4	10356	10302	10302
ENST00000376503	2105.4	2472	2322	2322
ENST00000272641	773.1	879	792	792
ENST00000368821	579	672	660	660
ENST00000532404	1076.1	1374	1215	1215
ENST00000443120	518.1	603	549	549
ENST00000421419	5353.5	6504	6174	6147
ENST00000406545	642.6	1113	747	747
ENST00000293201	3079.2	7884	7440	7410
ENST00000434263	1414.5	2328	1848	1881
ENST00000395248	1315.8	2142	2130	2130
ENST00000261211	1568.7	1662	1581	1581
ENST00000156626	1747.5	2388	1836	1827
ENST00000410108	347.1	654	474	468
ENST00000361132	1408.8	1791	1644	1644
ENST00000368173	2299.5	3027	2478	2466
ENST00000298048	1952.4	2100	1968	1968
ENST00000283882	893.4	921	918	918
ENST00000298248	933	1158	966	966
ENST00000288532	953.1	984	981	981
ENST00000257724	840.3	1080	1077	1077
ENST00000381554	893.1	1071	1056	1056
ENST00000449260	1979.4	2103	2088	2088
ENST00000452588	2861.1	3585	2979	2979
ENST00000393567	10211.4	16251	15597	15579
ENST00000369237	1081.5	1149	1104	1104
ENST00000281543	1966.8	2145	2028	2025
ENST00000275016	1409.7	1488	1425	1425
ENST00000340246	1026.6	1560	1332	1332
ENST00000341846	1764.3	1767	1764	1764
ENST00000541231	255.9	297	294	294
ENST00000369528	630.6	639	636	636
ENST00000355612	1463.1	1533	1485	1482
ENST00000329654	2131.5	2349	2220	2220
ENST00000306336	488.4	654	498	498
ENST00000424834	2703.9	4785	3996	3999
ENST00000380370	941.4	1014	996	996
ENST00000201023	1122.6	1257	1167	1167
ENST00000264645	2032.2	2115	2112	2112
ENST00000215909	401.7	408	405	405
ENST00000396811	376.5	414	405	405
ENST00000265715	2314.2	2649	2475	2472
ENST00000394555	1474.8	1689	1530	1530
ENST00000264451	1665.9	1878	1785	1785
ENST00000338415	1086	1095	1089	1089
ENST00000225174	542.7	741	621	621
ENST00000246533	828.3	1212	1182	1182
ENST00000296452	11561.4	14163	13386	13353
ENST00000524413	2234.4	2256	2241	2241
ENST00000302014	1120.8	1242	1167	1167
ENST00000225696	2232.3	2370	2262	2262
ENST00000356721	919.5	1320	1140	1140
ENST00000367089	330.3	348	345	345
ENST00000539393	264.6	282	279	279
ENST00000370812	1123.8	1575	1326	1326
ENST00000025008	4774.8	4800	4797	4797
ENST00000420455	476.4	477	474	474
ENST00000403665	1857	2148	1905	1902
ENST00000525962	2559.3	2661	2604	2604
ENST00000338834	1034.7	1674	1326	1248
ENST00000339399	777	1119	996	996
ENST00000513200	3044.1	4014	3846	3846
ENST00000225929	977.4	1401	1047	1056
ENST00000389520	5514.6	6024	6018	6018
ENST00000368302	382.8	642	450	450
ENST00000523731	2959.8	3123	2991	2991
ENST00000295694	1183.8	1197	1191	1191
ENST00000240687	941.7	969	957	957
ENST00000301764	3407.7	3489	3420	3420
ENST00000302165	1660.8	2088	1857	1845
ENST00000371410	1210.8	1305	1263	1263
ENST00000035307	2320.2	2358	2355	2355
ENST00000431588	4636.8	4689	4674	4674
ENST00000368575	611.1	690	687	687
ENST00000283179	2229.3	2481	2478	2478
ENST00000367607	8951.1	11166	9573	9555
ENST00000382061	1476.3	1512	1485	1485
ENST00000272438	577.2	660	588	588
ENST00000013125	2506.8	2850	2634	2634
ENST00000337907	4453.2	4914	4719	4719
ENST00000366957	1239.9	1434	1323	1323
ENST00000360000	351	378	354	354
ENST00000393405	810.3	840	813	813
ENST00000344517	2013	3066	2265	2268
ENST00000522917	5501.7	6774	5757	5712
ENST00000320567	1195.5	1197	1194	1194
ENST00000367145	1665.3	1788	1713	1713
ENST00000409155	1037.4	1215	1077	1077
ENST00000530749	1801.8	2202	2049	2049
ENST00000398168	1680.3	2046	1725	1707
ENST00000409644	4033.2	5880	5838	5838
ENST00000544647	1671.6	2211	2061	2061
ENST00000319172	1473.9	1515	1539	1503
ENST00000320005	2243.7	2547	2451	2451
ENST00000504924	527.4	702	612	612
ENST00000310955	1476.9	1653	1500	1497
ENST00000260447	252.3	255	252	252
ENST00000325103	2098.5	2304	2145	2145
ENST00000272322	2926.2	2937	2934	2934
ENST00000264908	968.7	1008	975	975
ENST00000409794	4000.5	5010	4494	4593
ENST00000415380	1544.4	2706	1788	1752
ENST00000455418	813.9	966	825	825
ENST00000431418	1283.1	1935	1398	1392
ENST00000546424	1285.5	1656	1497	1497
ENST00000426508	4180.8	4566	4404	4401
ENST00000404760	3504	3747	3570	3570
ENST00000409038	378.9	414	390	390
ENST00000513610	6153	6444	6243	6243
ENST00000264463	2325.6	2799	2481	2439
ENST00000309931	1249.2	1521	1266	1266
ENST00000544612	717.9	720	717	717
ENST00000393565	2017.5	2904	2202	2193
ENST00000288050	2606.4	2745	2679	2661
ENST00000436182	917.4	1227	993	999
ENST00000432126	1545.9	1599	1578	1578
ENST00000293662	905.7	1617	1236	1257
ENST00000356896	1496.1	1830	1710	1710
ENST00000268099	1017	1470	1323	1317
ENST00000393807	1487.7	1677	1581	1581
ENST00000553127	1602.3	1725	1638	1638
ENST00000361243	7285.5	9363	8592	8580
ENST00000335508	3914.4	3975	3918	3918
ENST00000310193	1471.2	1635	1527	1527
ENST00000355773	1478.1	1488	1485	1485
ENST00000376835	459.6	633	504	501
ENST00000228284	2901.9	2988	2967	2967
ENST00000492622	3360.6	3813	3606	3603
ENST00000409134	1593.9	1620	1617	1617
ENST00000302450	2234.1	2274	2268	2268
ENST00000434581	942.3	993	990	990
ENST00000545030	1469.4	1923	1785	1776
ENST00000340171	839.4	1011	882	882
ENST00000007510	3322.5	4440	4080	4077
ENST00000222598	869.4	870	867	867
ENST00000216373	3941.7	4095	4080	4080
ENST00000332118	1915.5	1983	1923	1923
ENST00000223642	4365	5742	5160	5157
ENST00000457907	953.1	1374	1299	1299
ENST00000360947	1988.4	2412	2220	2220
ENST00000325599	1739.7	1926	1869	1863
ENST00000545418	275.4	327	294	294
ENST00000264382	5065.2	5982	5673	5643
ENST00000441222	1116	1395	1218	1206
ENST00000238156	981	999	996	996
ENST00000399892	1157.1	1323	1266	1266
ENST00000320895	1551.6	1926	1785	1782
ENST00000216117	867.3	897	873	873
ENST00000177648	3719.1	3855	3747	3747
ENST00000311601	2673.6	2763	2754	2748
ENST00000329106	915.3	1131	948	948
ENST00000381652	3363.9	3402	3399	3399
ENST00000439730	646.5	801	696	696
ENST00000356352	3145.8	4098	3822	5664
ENST00000373020	749.1	933	855	852
ENST00000407106	1258.5	1467	1281	1266
ENST00000357702	3189.9	3795	3318	3318
ENST00000392011	2890.2	2898	2895	2895
ENST00000307526	491.7	522	519	519
ENST00000357402	2547	2994	2877	2865
ENST00000330953	1082.4	1083	1080	1080
ENST00000268695	1503	2292	1656	1635
ENST00000279024	3629.7	4008	3882	3882
ENST00000196551	614.4	615	612	612
ENST00000370664	661.5	750	681	681
ENST00000404147	868.8	1776	1536	1536
ENST00000416569	1520.4	2052	1929	1926
ENST00000369093	1159.8	1179	1176	1176
ENST00000286639	377.4	378	375	375
ENST00000398022	1900.8	2001	1983	1983
ENST00000442267	3726.3	4056	3849	3849
ENST00000274606	461.4	462	459	459
ENST00000259008	3500.7	4119	3780	3780
ENST00000318493	4161.9	4233	4230	4230
ENST00000283256	6011.4	6153	6084	6084
ENST00000398452	766.8	771	765	765
ENST00000257408	2908.5	3198	3135	3135
ENST00000356067	2967.6	3594	3267	3267
ENST00000396942	5760.6	7377	6516	6510
ENST00000315467	504.3	741	519	522
ENST00000251089	1970.4	2277	2019	2010
ENST00000368814	675.6	1047	750	741
ENST00000374692	861	903	888	888
ENST00000316562	1534.2	2322	1743	1740
ENST00000265304	449.1	498	465	459
ENST00000398752	1661.1	1662	1659	1659
ENST00000368078	1143	1227	1215	1215
ENST00000303221	920.7	1056	999	999
ENST00000259205	502.2	681	579	585
ENST00000295269	2395.2	2409	2406	2406
ENST00000373256	1374.3	1899	1470	1470
ENST00000340941	1683.9	1935	1713	1713
ENST00000376729	1414.2	1983	1623	1617
ENST00000310396	3055.8	3330	3102	3102
ENST00000254122	390.3	393	390	390
ENST00000389017	941.1	1113	1092	1092
ENST00000406870	2120.7	2223	2139	2136
ENST00000430223	1026.9	1344	1155	1155
ENST00000295256	599.4	600	597	597
ENST00000519389	3315.3	3786	3636	3636
ENST00000507142	3684.6	3909	3873	3873
ENST00000312577	2283.9	2826	2589	2589
ENST00000296084	1673.4	1941	1827	1827
ENST00000450536	2325.3	2394	2388	2388
ENST00000358485	1550.7	2169	1779	1782
ENST00000534324	852	1047	966	966
ENST00000443332	1304.4	1578	1512	1503
ENST00000392857	1284.9	1332	1308	1308
ENST00000269466	1075.2	1107	1092	1092
ENST00000424264	1118.7	1554	1368	1356
ENST00000446394	2279.1	2394	2352	2352
ENST00000250615	633.6	759	756	756
ENST00000380911	807.6	837	834	834
ENST00000406925	444.9	636	525	528
ENST00000398675	1198.5	1413	1320	1320
ENST00000342784	1880.4	2586	2292	2292
ENST00000409480	3949.2	4263	4053	4041
ENST00000296302	5082.6	5199	5115	5115
ENST00000360790	2428.5	2787	2742	2742
ENST00000334444	4305.9	4323	4320	4320
ENST00000367387	1185	1221	1191	1191
ENST00000358704	1587.9	1596	1596	1596
ENST00000379389	492.3	525	507	504
ENST00000251047	1547.4	1686	1650	1650
ENST00000262888	1113.6	1701	1410	1374
ENST00000393597	1095.6	1209	1185	1185
ENST00000263864	303.6	309	303	303
ENST00000443250	1182.3	1392	1254	1254
ENST00000314018	532.2	705	603	606
ENST00000311124	1545.6	2496	1809	1809
ENST00000378509	997.8	1005	1002	1002
ENST00000294428	1950	2322	2082	2079
ENST00000361547	1532.4	1932	1794	1791
ENST00000339397	1300.8	1476	1329	1329
ENST00000263980	2289.6	2592	2481	2475
ENST00000519807	379.5	453	426	426
ENST00000378541	2386.2	2841	2670	2673
ENST00000379380	313.8	438	399	399
ENST00000223208	1114.5	1182	1146	1146
ENST00000318988	731.4	765	738	735
ENST00000355634	3355.2	3987	3921	3918
ENST00000419474	6522.3	7998	7806	7803
ENST00000306107	1748.7	1869	1755	1755
ENST00000250003	953.4	1176	975	975
ENST00000551917	1085.4	1221	1131	1131
ENST00000351747	6859.2	14928	13443	13671
ENST00000343933	1557.3	1761	1632	1632
ENST00000477973	764.7	987	954	954
ENST00000238682	1253.7	1407	1374	1374
ENST00000300176	1326.9	1527	1497	1497
ENST00000394894	2642.7	2907	2685	2676
ENST00000228799	1339.8	1701	1374	1374
ENST00000358160	1821	2004	1998	1998
ENST00000397192	3048.9	4878	3840	3840
ENST00000380067	832.5	1170	948	939
ENST00000265104	13009.8	14991	13941	13923
ENST00000271971	2074.2	2424	2088	2082
ENST00000373894	1215.6	1758	1479	1479
ENST00000349129	7274.1	8766	7551	7488
ENST00000370834	1318.5	1461	1365	1365
ENST00000284154	623.4	768	654	654
ENST00000404371	1323.6	1878	1533	1524
ENST00000263177	904.8	1065	975	975
ENST00000330938	492.6	996	549	549
ENST00000293973	1532.1	1965	1743	1743
ENST00000556440	2464.8	2607	2511	2511
ENST00000479257	927.9	984	969	969
ENST00000266712	2739.6	2781	2775	2775
ENST00000297347	537.9	546	543	543
ENST00000434758	707.1	804	801	801
ENST00000419343	372.6	801	624	624
ENST00000442863	2358.3	2766	2697	2700
ENST00000242848	4649.7	5349	5295	5295
ENST00000375299	1226.1	1806	1530	1521
ENST00000323468	1464	1560	1533	1533
ENST00000293845	950.4	951	948	948
ENST00000328405	2894.7	3354	3324	3324
ENST00000378526	3035.4	3153	3078	3078
ENST00000339839	2029.2	2121	2115	2115
ENST00000269187	2231.1	2436	2313	2310
ENST00000538967	1341.3	1419	1371	1371
ENST00000357276	2815.8	2934	2892	2892
ENST00000367935	739.2	954	828	828
ENST00000357479	2262.6	2502	2415	2418
ENST00000453981	6234.6	6378	6321	6321
ENST00000448116	1756.2	2094	1884	1869
ENST00000343694	1488.3	1764	1551	1551
ENST00000221403	1003.2	1038	1011	1011
ENST00000378720	840	849	846	846
ENST00000374103	3024.6	3186	3153	3150
ENST00000264400	1428.9	1533	1500	1500
ENST00000373031	953.4	954	951	951
ENST00000263181	2661.6	2823	2706	2706
ENST00000444215	2997	4479	4071	4011
ENST00000418988	796.2	810	807	807
ENST00000465139	732.9	864	765	765
ENST00000265087	861	909	906	906
ENST00000370830	1363.8	1368	1365	1365
ENST00000282369	2160.6	2370	2250	2256
ENST00000295981	2014.5	2757	2427	2421
ENST00000272091	1350.6	1932	1416	1416
ENST00000397286	1130.4	1362	1200	1200
ENST00000541650	976.8	1308	1086	1068
ENST00000374866	4373.4	4866	4512	4509
ENST00000262498	591.3	681	678	678
ENST00000356116	2093.7	2541	2238	2238
ENST00000421351	557.4	585	579	579
ENST00000343605	1053	1056	1053	1053
ENST00000264474	292.2	327	312	312
ENST00000555728	3517.2	5202	3774	3744
ENST00000393672	6643.2	8571	8265	8259
ENST00000350997	1326.9	2091	1509	1509
ENST00000382678	822.3	1017	945	948
ENST00000381815	2995.5	3321	3153	3153
ENST00000443029	841.2	894	861	861
ENST00000409122	2372.7	2952	2898	2898
ENST00000276416	759	765	762	762
ENST00000361727	2926.2	4059	3996	6369
ENST00000310144	1213.5	1245	1218	1218
ENST00000335515	1160.1	1566	1365	1371
ENST00000521578	521.4	531	528	528
ENST00000233710	1281	1524	1323	1323
ENST00000205214	3054.6	4026	3342	3342
ENST00000399262	7447.8	7764	7641	7641
ENST00000330333	1344.9	1686	1554	1554
ENST00000549252	1118.1	1194	1167	1167
ENST00000503176	1225.8	1647	1329	1332
ENST00000433351	1455.9	1530	1527	1527
ENST00000373917	1236.3	1446	1437	1437
ENST00000426538	686.7	780	771	771
ENST00000291900	2313	2373	2352	2352
ENST00000356166	1475.1	3180	3084	3084
ENST00000298229	3694.5	4116	3795	3795
ENST00000361760	938.1	999	951	951
ENST00000287490	297.3	333	330	330
ENST00000326291	2271.6	2706	2298	2277
ENST00000276594	1686.9	1800	1746	1737
ENST00000298047	10213.8	13935	13905	13893
ENST00000376810	958.2	1020	1017	1017
ENST00000376052	3789.3	3984	3813	3798
ENST00000402738	3034.8	3153	3150	3150
ENST00000442241	1460.7	1587	1548	1548
ENST00000261383	10343.1	13326	12414	12399
ENST00000367817	606.9	723	618	615
ENST00000413272	2392.5	2811	2442	2442
ENST00000311966	1807.5	1809	1806	1806
ENST00000308724	2368.5	2490	2469	2463
ENST00000415427	1282.2	1695	1500	1500
ENST00000341698	909	1299	1128	1122
ENST00000359232	891.3	1101	930	930
ENST00000254976	613.2	621	618	618
ENST00000303660	3626.4	3750	3645	3645
ENST00000525815	1074.3	1167	1125	1125
ENST00000286788	1647.6	1671	1662	1662
ENST00000259154	2406	2463	2460	2460
ENST00000341084	2517.3	2676	2520	2520
ENST00000377617	3395.7	4281	4062	4056
ENST00000335678	1489.2	1695	1692	1692
ENST00000277575	2505	2628	2565	2565
ENST00000327423	5620.5	7710	6594	6585
ENST00000342206	960.3	1227	1104	1098
ENST00000307033	954.9	1110	1044	1044
ENST00000222553	1459.5	1746	1494	1482
ENST00000368851	1429.8	1590	1557	1557
ENST00000261296	1060.2	1071	1068	1068
ENST00000303531	1850.1	2106	2019	2019
ENST00000340990	1127.4	1128	1125	1125
ENST00000260359	1273.5	1731	1371	1371
ENST00000412334	1332.3	1536	1467	1455
ENST00000273395	3290.1	3846	3813	3804
ENST00000310836	1622.4	1668	1623	1623
ENST00000451195	390	597	504	504
ENST00000443185	3317.1	4359	3573	3573
ENST00000216286	4032.6	6141	5613	5604
ENST00000372192	3470.1	4077	3636	3633
ENST00000369161	394.2	411	408	408
ENST00000314922	789.3	855	807	807
ENST00000265417	3725.4	4170	4062	4062
ENST00000157812	1257	1263	1260	1260
ENST00000289382	1447.2	2031	1539	1533
ENST00000383701	1583.4	1596	1590	1590
ENST00000242827	574.2	966	627	633
ENST00000225724	752.7	756	753	753
ENST00000216139	1148.7	1587	1320	1320
ENST00000434302	1238.1	1350	1278	1278
ENST00000342301	1590	2127	1815	1815
ENST00000265107	1793.4	2166	1998	1998
ENST00000355327	1984.2	4065	3111	3057
ENST00000537635	1028.4	1182	1131	1131
ENST00000327673	2028.9	2058	2055	2055
ENST00000379999	2800.8	3423	3297	3297
ENST00000327031	3453.3	4395	3819	3816
ENST00000300302	1186.8	1293	1263	1263
ENST00000368875	2473.5	2496	2484	2484
ENST00000539916	1326.3	1656	1581	1581
ENST00000503886	1104.6	1185	1116	1113
ENST00000239690	1658.7	1884	1758	1758
ENST00000224807	973.5	1167	993	987
ENST00000325718	3189.9	3924	3438	3420
ENST00000282670	523.8	645	540	537
ENST00000485906	1615.2	1812	1728	1728
ENST00000472487	2295.9	2559	2508	2508
ENST00000375249	1054.8	1506	1254	1245
ENST00000406961	4329.3	4482	4377	4362
ENST00000366653	2160.3	2400	2367	2364
ENST00000262293	1091.7	1119	1113	1113
ENST00000486442	2294.1	2664	2625	2625
ENST00000328923	1515.3	1995	1545	1542
ENST00000435765	1266.6	1464	1425	1425
ENST00000370141	1448.7	1626	1491	1491
ENST00000196371	1500.6	1623	1560	1560
ENST00000424259	804.3	1158	939	921
ENST00000288699	1698	1803	1719	1719
ENST00000261593	697.2	897	735	735
ENST00000376088	2385.9	2466	2448	2448
ENST00000322354	591.3	597	594	594
ENST00000361055	1374	1392	1389	1389
ENST00000375483	1723.8	2250	1860	1860
ENST00000336126	758.4	900	771	771
ENST00000480945	1169.4	1239	1209	1209
ENST00000274813	2237.7	2265	2262	2262
ENST00000248935	722.4	780	723	723
ENST00000263576	1446	1467	1458	1455
ENST00000269439	1011.3	1134	1044	1044
ENST00000262288	1352.7	1470	1374	1374
ENST00000542760	1656	2754	2367	2367
ENST00000356891	985.2	1212	1011	999
ENST00000357552	3841.8	5154	4683	4668
ENST00000334121	1748.1	2160	1983	1983
ENST00000409419	1458.3	1473	1470	1470
ENST00000467789	523.8	636	594	594
ENST00000372733	590.1	804	618	618
ENST00000296129	2452.8	2514	2511	2511
ENST00000360564	1725	2238	1857	1848
ENST00000373178	1075.8	1326	1110	1110
ENST00000296215	1181.1	1323	1197	1197
ENST00000269209	2214	2634	2631	2631
ENST00000337746	1371.9	1443	1371	1371
ENST00000275235	623.1	915	786	789
ENST00000341998	1912.2	2211	2196	2196
ENST00000287482	1932.3	2154	1977	1977
ENST00000331814	1004.1	2931	2739	2739
ENST00000327757	4255.2	4689	4455	4449
ENST00000380649	2132.7	2424	2325	2325
ENST00000550635	966.6	1149	1128	1128
ENST00000394729	1967.1	2283	2112	2112
ENST00000265742	3298.2	3732	3660	3660
ENST00000535612	1438.5	1953	1728	1728
ENST00000369872	795.6	1347	1191	1194
ENST00000294244	1009.8	1215	1161	1161
ENST00000395443	2322.6	2793	2367	2361
ENST00000379242	2031.6	2184	2091	2091
ENST00000380881	6507	6861	6780	6780
ENST00000315567	929.7	1050	1008	1008
ENST00000227322	1359.9	1518	1389	1389
ENST00000359271	1590	1800	1629	1626
ENST00000300737	2017.5	2058	2055	2055
ENST00000431565	897.3	987	972	972
ENST00000265322	923.4	975	972	972
ENST00000396556	2083.5	2610	2295	2295
ENST00000411463	1447.5	2298	1851	1866
ENST00000356260	2063.4	2187	2079	2079
ENST00000369939	2520.9	3072	3054	3054
ENST00000422989	1726.2	2085	1899	1899
ENST00000393959	1448.4	1644	1536	1536
ENST00000308074	1510.8	1707	1548	1545
ENST00000373736	572.1	717	621	624
ENST00000300835	1661.4	1911	1869	1869
ENST00000231004	1110.3	1299	1254	1254
ENST00000376876	1426.2	1980	1482	1464
ENST00000309558	1981.5	2697	2379	2376
ENST00000378962	900	906	903	903
ENST00000374221	1497.9	2142	1716	1740
ENST00000308284	3173.4	3357	3219	3219
ENST00000361193	1671.3	2403	1845	1842
ENST00000457710	2091.6	2583	2295	2292
ENST00000252939	570.9	732	684	687
ENST00000358392	5407.5	5799	5511	5511
ENST00000263985	1537.2	1674	1671	1671
ENST00000297537	812.1	1989	1296	1302
ENST00000323798	2203.2	2334	2226	2226
ENST00000396037	1042.8	1095	1071	1071
ENST00000273077	1167.6	1281	1278	1278
ENST00000228922	1046.1	1323	1071	1071
ENST00000291041	1273.8	1275	1272	1272
ENST00000322536	2534.4	3096	2643	2643
ENST00000395895	1045.2	1434	1086	1083
ENST00000299138	2315.1	2652	2388	2388
ENST00000287546	4161.6	4320	4317	4317
ENST00000351677	1744.2	1980	1902	1899
ENST00000399821	900.3	1014	948	948
ENST00000285737	2508.6	3033	2916	2916
ENST00000411952	1234.8	2244	1650	1647
ENST00000361746	1188.9	1434	1416	1422
ENST00000296233	1225.2	1266	1248	1248
ENST00000371610	1095.3	1185	1122	1122
ENST00000307921	1502.1	1515	1512	1512
ENST00000309988	454.5	555	465	465
ENST00000258494	2772.6	2883	2796	2796
ENST00000218099	1382.1	1710	1422	1422
ENST00000322980	921.3	1257	1089	1089
ENST00000264326	2016.6	2988	2271	2271
ENST00000343846	1439.7	1518	1497	1494
ENST00000250498	341.4	342	339	339
ENST00000465271	416.1	513	432	432
ENST00000395422	825.3	2364	2361	2361
ENST00000289575	2117.4	2292	2193	2196
[truncated: 8,919 more rows]

## Sheet: close species set
ID	original mean length	Prank alignment length	Muscle alignment length	ClustalW alignment length
ENST00000369716	1025.62	1044	1041	1041
ENST00000368642	1517.62	1836	1773	1773
ENST00000331336	1416.75	1620	1485	1485
ENST00000251250	914.25	918	915	915
ENST00000381334	909.75	1029	978	978
ENST00000305233	1663.88	2040	1875	1872
ENST00000479870	2761.88	2892	2772	2772
ENST00000181839	4057.88	4539	4536	4686
ENST00000337190	580.5	1233	696	693
ENST00000430738	1049.62	1392	1107	1098
ENST00000269305	1182	1188	1185	1185
ENST00000245046	768.75	891	783	783
ENST00000255784	642.75	753	720	720
ENST00000380445	2510.25	2586	2517	2517
ENST00000296543	2601	2733	2604	2604
ENST00000380739	1146.75	1200	1197	1197
ENST00000276241	746.25	795	792	792
ENST00000423479	2044.5	2172	2121	2121
ENST00000373255	1118.25	1119	1116	1116
ENST00000218548	3163.88	3561	3552	3552
ENST00000262624	1558.88	2190	1998	1998
ENST00000176763	2950.88	3855	3681	3678
ENST00000528793	1744.5	1836	1773	1773
ENST00000356970	1656.38	1701	1662	1662
ENST00000303088	781.875	783	780	780
ENST00000341949	1624.88	1785	1782	1782
ENST00000303562	1142.25	1143	1140	1140
ENST00000335119	1766.62	1770	1767	1767
ENST00000381486	5735.25	7008	6093	6057
ENST00000324382	972.375	1110	1080	1074
ENST00000373116	764.25	927	789	789
ENST00000300954	1912.12	2685	2319	2352
ENST00000267015	1190.25	1191	1188	1188
ENST00000515393	2595.38	3483	3006	3003
ENST00000357988	3120.38	3750	3552	3552
ENST00000358701	1761	2607	2139	2130
ENST00000392521	6192.38	6255	6240	6240
ENST00000367615	1125.38	1152	1149	1149
ENST00000439649	1350.38	1449	1401	1401
ENST00000261739	1756.5	1959	1791	1785
ENST00000397801	4178.25	4791	4500	4500
ENST00000389583	750	936	834	834
ENST00000353703	746.25	789	786	786
ENST00000300107	1890	2058	1902	1902
ENST00000368076	415.5	456	453	453
ENST00000242315	1131.38	1389	1206	1206
ENST00000378295	1750.88	2370	1944	1944
ENST00000538986	928.875	930	927	927
ENST00000295408	2954.25	3549	3003	3003
ENST00000332674	772.5	924	885	1017
ENST00000334409	758.25	867	864	864
ENST00000335500	4581.75	5022	4878	4878
ENST00000257189	2929.88	3012	3009	3009
ENST00000312675	1839	1845	1839	1839
ENST00000524717	3006.75	3849	3510	3519
ENST00000260570	5181.75	5709	5265	5250
ENST00000441159	2577.38	2826	2757	2757
ENST00000231449	460.5	462	459	459
ENST00000552014	1622.25	1995	1935	1935
ENST00000261488	1926	2121	2061	2061
ENST00000290881	1358.25	1545	1413	1413
ENST00000305949	2571.38	2727	2724	2724
ENST00000276345	707.625	918	801	804
ENST00000271324	659.625	744	720	720
ENST00000338502	1025.25	2001	1356	1293
ENST00000264031	502.125	555	552	552
ENST00000366488	404.25	450	408	408
ENST00000261461	1430.62	1461	1458	1458
ENST00000240328	1764.38	2139	2136	2136
ENST00000549091	4038.75	5556	5259	5256
ENST00000301244	732.75	798	759	759
ENST00000376352	1664.62	1671	1668	1668
ENST00000262370	1702.12	2064	1749	1749
ENST00000229134	500.625	534	513	513
ENST00000247712	711	1422	1071	1059
ENST00000367294	1324.88	1329	1323	1323
ENST00000308086	688.5	693	690	690
ENST00000318130	2755.5	2862	2844	2844
ENST00000231238	878.25	879	876	876
ENST00000323563	1148.25	1290	1197	1197
ENST00000422127	18510.4	25773	24075	31980
ENST00000372852	986.25	987	984	984
ENST00000338855	1419	1503	1452	1452
ENST00000366528	354.75	396	393	393
ENST00000250416	1723.12	1770	1749	1749
ENST00000284274	974.625	1059	1056	1056
ENST00000396652	674.25	693	690	690
ENST00000332578	2937	3918	3207	3183
ENST00000257575	1280.25	1614	1338	1332
ENST00000520552	692.625	810	702	702
ENST00000541052	579.75	714	633	633
ENST00000425538	2859.75	3018	2961	2961
ENST00000361216	3051.75	3087	3060	3060
ENST00000356362	1986.75	2247	2139	2139
ENST00000371148	203.25	204	201	201
ENST00000265068	1210.5	1425	1401	1401
ENST00000373836	2094.75	2490	2154	2154
ENST00000301057	1152	1182	1179	1179
ENST00000374561	359.25	381	357	357
ENST00000370832	2706.75	2850	2847	2847
ENST00000262120	671.25	672	669	669
ENST00000317615	762.375	999	801	798
ENST00000312251	1447.5	1590	1545	1545
ENST00000468660	1138.12	1509	1356	1341
ENST00000258787	2969.62	3183	3162	3162
ENST00000026218	1945.88	2682	2322	2292
ENST00000296783	1445.25	1569	1452	1452
ENST00000400930	827.625	1419	957	888
ENST00000382985	1389.75	1548	1449	1443
ENST00000309979	2641.12	2667	2649	2649
ENST00000234590	1304.25	1305	1302	1302
ENST00000264501	12271.5	15084	15033	15033
ENST00000403359	2723.25	2793	2787	2787
ENST00000258081	1398.38	1497	1422	1422
ENST00000367651	709.125	879	819	819
ENST00000356537	647.625	687	684	684
ENST00000290795	1424.62	1518	1434	1434
ENST00000268793	1527.38	1560	1539	1539
ENST00000292205	3759.75	3852	3813	3813
ENST00000419743	1368	1533	1530	1530
ENST00000340513	2281.12	2529	2361	2361
ENST00000361574	777.375	885	807	807
ENST00000400004	1011.38	1050	1026	1026
ENST00000404885	566.25	567	564	564
ENST00000231948	1319.62	1350	1326	1326
ENST00000400256	2255.62	2403	2400	2400
ENST00000407092	1366.88	1455	1395	1395
ENST00000370269	3530.62	3666	3570	3570
ENST00000376371	1100.25	1101	1098	1098
ENST00000453908	1674.38	2358	2322	2322
ENST00000355815	3316.12	3597	3531	3531
ENST00000360428	2689.88	2982	2697	2691
ENST00000554311	1174.5	1176	1173	1173
ENST00000345496	497.25	498	495	495
ENST00000228434	595.125	627	600	600
ENST00000380033	2019.75	2739	2403	2403
ENST00000352845	2232.75	2382	2241	2241
ENST00000305536	962.25	1263	1089	1089
ENST00000446747	2080.5	2097	2094	2094
ENST00000226004	537.75	666	570	561
ENST00000373060	2030.25	2043	2040	2040
ENST00000331268	1056.75	1089	1086	1086
ENST00000299166	560.25	561	558	558
ENST00000418071	1258.12	1290	1287	1287
ENST00000373812	1759.5	2610	2229	2229
ENST00000405930	2244.75	2706	2361	2355
ENST00000267953	526.5	531	525	525
ENST00000261507	881.25	882	879	879
ENST00000264377	2421.75	2709	2502	2505
ENST00000261714	1381.88	1749	1599	1599
ENST00000409959	4629.75	4842	4839	4839
ENST00000299421	1358.25	1359	1356	1356
ENST00000377574	1619.25	2118	1689	1662
ENST00000390654	1533	1725	1650	1650
ENST00000303743	5170.88	5427	5379	5379
ENST00000296328	1426.5	1662	1479	1479
ENST00000356962	982.125	1194	1077	1077
ENST00000285093	1167.38	1194	1191	1191
ENST00000295025	1740.38	1902	1872	2106
ENST00000430297	1495.88	1650	1629	1629
ENST00000354366	3417	3513	3510	3510
ENST00000359933	5302.5	6525	6300	6258
ENST00000027335	2498.25	2499	2496	2496
ENST00000375898	1013.25	1014	1011	1011
ENST00000322776	1351.5	1584	1404	1395
ENST00000258052	1328.62	1734	1731	1731
ENST00000368399	297	429	366	366
ENST00000425354	1370.62	1419	1419	1419
ENST00000380525	2339.25	2496	2493	2493
ENST00000339664	1872.38	1881	1878	1878
ENST00000295888	10578	11007	10602	10599
ENST00000538721	1158	1527	1230	1230
ENST00000307301	1063.5	1170	1083	1080
ENST00000337859	1280.25	1281	1278	1278
ENST00000397044	915	1119	963	954
ENST00000361590	1110.75	1791	1488	1488
ENST00000357967	2031.75	2076	2073	2073
ENST00000371946	1352.25	1614	1407	1407
ENST00000290953	398.25	399	396	396
ENST00000269195	1680	1689	1680	1680
ENST00000228936	966.375	999	993	993
ENST00000380482	877.125	1068	930	924
ENST00000538666	513	540	537	537
ENST00000237696	750.75	1272	900	891
ENST00000366541	2124	2142	2139	2139
ENST00000245923	1526.25	1671	1638	2229
ENST00000308982	1868.25	1890	1887	1887
ENST00000270861	2910	3069	2910	2910
ENST00000005260	1465.5	1713	1551	1551
ENST00000339231	1041	1170	1077	1077
ENST00000243082	897	1404	1152	1143
ENST00000395867	1795.88	2592	2550	2304
ENST00000242994	994.875	999	993	993
ENST00000301724	890.25	1107	1005	990
ENST00000280295	347.625	351	348	348
ENST00000544627	3755.62	3873	3834	3834
ENST00000349995	2421.75	2514	2493	2493
ENST00000284245	264.375	456	381	381
ENST00000178638	1051.12	1065	1062	1062
ENST00000433386	922.875	1506	1110	1176
ENST00000393676	767.625	774	771	771
ENST00000373019	1498.88	1761	1518	1518
ENST00000369476	323.25	324	321	321
ENST00000382592	2975.25	3318	3297	3465
ENST00000257867	413.625	417	414	414
ENST00000263702	1104.75	1155	1122	1122
ENST00000340487	1045.88	1047	1044	1044
ENST00000219066	849	1017	942	942
ENST00000302236	2709.75	2712	2709	2709
ENST00000445755	615	678	669	669
ENST00000262109	1320	1698	1716	1587
ENST00000405094	1738.12	2319	1812	1809
ENST00000395905	1112.62	1245	1113	1113
ENST00000224605	1422.75	1518	1437	1437
ENST00000542735	1004.25	1062	1059	1059
ENST00000361529	946.875	1194	1020	1020
ENST00000380814	1371.75	1428	1398	1398
ENST00000513458	453.75	603	549	546
ENST00000328118	2966.25	4581	3564	3867
ENST00000361217	4272.38	5550	4515	4503
ENST00000418495	522	717	612	612
ENST00000309539	822.375	1080	828	828
ENST00000251871	1929	2313	1989	1971
ENST00000394532	510	624	546	537
ENST00000216024	1022.62	1110	1026	1026
ENST00000481272	1228.88	1644	1599	1677
ENST00000369039	3224.62	3495	3318	3300
ENST00000231512	796.5	798	795	795
ENST00000358344	882.75	999	996	996
ENST00000355585	4126.5	4524	4497	4497
ENST00000284136	2302.12	2334	2331	2331
ENST00000412157	748.875	768	753	753
ENST00000226359	1846.88	1911	1866	1866
ENST00000414689	721.875	723	720	720
ENST00000337747	443.25	444	441	441
ENST00000255030	628.125	675	672	672
ENST00000414242	2418	2952	2607	2607
ENST00000007390	904.875	1077	1020	1020
ENST00000264982	1793.25	1836	1794	1794
ENST00000355528	3260.62	4074	3762	3762
ENST00000220764	992.625	1149	1047	1047
ENST00000392185	1780.88	1896	1785	1785
ENST00000360845	1654.88	1770	1746	1746
ENST00000274217	1056	1083	1080	1080
ENST00000326010	1152.38	1269	1164	1164
ENST00000264276	4647.75	5313	4995	4983
ENST00000290378	1133.25	1134	1131	1131
ENST00000253699	2330.25	2457	2397	2397
ENST00000417738	380.25	381	378	378
ENST00000354221	615	654	651	651
ENST00000234626	1725.38	1734	1731	1731
ENST00000529694	1178.62	1263	1257	1257
ENST00000261308	1940.25	1941	1938	1938
ENST00000380610	2329.88	3264	3243	3261
ENST00000372692	858.75	876	873	873
ENST00000443387	878.25	879	876	876
ENST00000369620	1570.88	1908	1806	1806
ENST00000374796	6199.88	6231	6228	6228
ENST00000216027	707.25	708	705	705
ENST00000308344	624.375	687	684	684
ENST00000323571	1164.38	1323	1320	1320
ENST00000541869	3365.25	3528	3525	3525
ENST00000302118	2119.5	2685	2460	2442
ENST00000419573	3798.75	4008	3840	3840
ENST00000307142	3785.25	3789	3786	3786
ENST00000012049	1098.75	1248	1161	1158
ENST00000375128	842.25	1014	879	876
ENST00000395585	1717.88	1983	1779	1779
ENST00000397762	636.375	651	648	648
ENST00000541395	1509.75	1989	1986	3453
ENST00000366876	1308.75	1311	1308	1308
ENST00000371717	1568.25	2574	1944	1941
ENST00000394818	2595	3384	2979	2949
ENST00000319285	512.25	513	510	510
ENST00000368931	1069.88	1407	1086	1086
ENST00000394249	1864.88	2043	2022	2022
ENST00000368865	984.375	987	984	984
ENST00000407079	1906.88	1926	1923	1923
ENST00000287078	1486.12	1734	1698	1698
ENST00000452906	291.75	324	321	321
ENST00000371159	742.875	831	828	828
ENST00000429979	1982.62	2994	2409	2400
ENST00000309909	1744.5	1797	1794	1794
ENST00000421367	1043.25	1152	1053	1053
ENST00000381938	866.25	1008	894	894
ENST00000296273	1092.75	1098	1095	1095
ENST00000262593	898.5	921	918	918
ENST00000314607	4426.88	4731	4659	4659
ENST00000392145	1583.25	1674	1671	1674
ENST00000409685	1229.62	1452	1365	1365
ENST00000217426	1299.75	1392	1302	1302
ENST00000418703	2407.5	2769	2625	2625
ENST00000222008	557.25	558	555	555
ENST00000343280	1428	1488	1467	1467
ENST00000261758	663.375	705	702	702
ENST00000377191	2833.5	3030	2862	2856
ENST00000222190	320.25	321	318	318
ENST00000327228	518.25	519	516	516
ENST00000375363	1071.38	1197	1080	1080
ENST00000377369	2061.75	2079	2076	2076
ENST00000341333	922.875	945	942	942
ENST00000393091	2076.38	2313	2139	2139
ENST00000293892	2629.5	3540	3246	3648
ENST00000379095	869.625	894	873	873
ENST00000409489	1518	1692	1575	1575
ENST00000354725	2697.38	2733	2730	2730
ENST00000286621	1085.25	1092	1086	1086
ENST00000344861	995.625	1089	1035	1035
ENST00000306030	1292.25	2184	2058	2052
ENST00000361576	1585.12	1989	2019	1959
ENST00000545616	478.875	555	516	510
ENST00000551346	745.125	747	744	744
ENST00000289119	1207.88	1419	1242	1242
ENST00000368808	1602	1716	1713	1713
ENST00000544221	2158.12	2607	2412	2412
ENST00000510636	3610.88	4362	3954	3939
ENST00000437198	1890.38	2001	1932	1932
ENST00000369849	1395.75	1503	1500	1500
ENST00000306103	1494.38	1767	1764	1764
ENST00000008527	1761.38	1863	1767	1767
ENST00000221847	603.375	822	708	699
ENST00000264167	1908.75	2337	2085	2085
ENST00000373166	542.25	543	540	540
ENST00000261867	1247.62	1434	1287	1287
ENST00000259727	1011.38	1149	1065	1065
ENST00000495075	1082.25	1086	1080	1080
ENST00000314400	1698	1722	1704	1704
ENST00000310137	1999.12	2133	2016	2007
ENST00000447027	12635.6	23046	20316	22494
ENST00000523221	2929.12	2988	2934	2934
ENST00000360608	1482.75	1743	1707	1707
ENST00000261427	602.25	663	600	600
ENST00000162391	1630.88	1749	1725	1725
ENST00000388884	574.5	699	690	690
ENST00000458714	821.25	1089	1044	1044
ENST00000197268	1821.75	1944	1866	1866
ENST00000382361	1338.38	1611	1506	1506
ENST00000251607	1299	1329	1317	1317
ENST00000302190	691.125	1347	1344	1344
ENST00000263314	1192.88	1194	1191	1191
ENST00000274867	3200.62	3234	3231	3231
ENST00000332549	1191	1197	1194	1194
ENST00000287152	2439	2520	2457	2457
ENST00000314265	211.125	222	219	219
ENST00000271277	1918.88	1920	1917	1917
ENST00000171887	5158.5	5985	5583	5571
ENST00000246115	1104	1197	1152	1152
ENST00000263991	3694.5	3696	3693	3693
ENST00000373672	4789.5	5043	4836	4836
ENST00000261937	3883.5	4626	4113	4257
ENST00000322653	919.125	1074	993	993
ENST00000403660	831.375	1065	906	906
ENST00000316737	722.25	738	735	735
ENST00000394809	2443.88	2517	2460	2460
ENST00000479665	1182.75	1191	1188	1188
ENST00000367153	510	546	543	543
ENST00000359874	3273.75	3591	3303	3303
ENST00000487273	2461.12	2466	2463	2463
ENST00000222462	1097.25	1098	1095	1095
ENST00000274255	1304.62	1659	1341	1329
ENST00000222718	1113.75	1143	1137	1137
ENST00000554087	743.625	849	744	744
ENST00000317951	1825.88	2529	2508	2508
ENST00000368692	1091.62	1269	1119	1116
ENST00000420621	900.75	1212	942	936
ENST00000275230	1827	1989	1863	1863
ENST00000224862	968.25	1167	1164	1164
ENST00000237264	523.125	567	564	564
ENST00000337491	1074	1119	1116	1116
ENST00000441801	1043.62	1539	1173	1155
ENST00000287097	4277.62	4395	4335	4335
ENST00000264735	545.625	918	822	822
ENST00000331683	1468.12	1896	1893	1893
ENST00000380523	763.5	1041	1038	1038
ENST00000261374	1078.88	1104	1101	1101
ENST00000396503	1450.12	1539	1476	1470
ENST00000240123	1996.12	2262	2211	2211
ENST00000296059	600.375	606	603	603
ENST00000287020	1188.75	1368	1365	1392
ENST00000380237	444.75	456	453	453
ENST00000299578	1172.25	1314	1206	1185
ENST00000370033	2041.12	2256	2073	2073
ENST00000334398	1022.25	1389	1266	1266
ENST00000295208	1261.12	1674	1668	1668
ENST00000273480	341.25	342	339	339
ENST00000261517	10741.9	11790	11613	11613
ENST00000361690	2238	2991	2517	2514
ENST00000491306	278.25	279	276	276
ENST00000267430	6095.62	6201	6156	6156
ENST00000374076	601.875	630	627	627
ENST00000426034	491.625	597	513	513
ENST00000408901	944.25	948	945	945
ENST00000392550	2866.12	3786	3507	3510
ENST00000367943	1027.5	1068	1062	1062
ENST00000529905	953.625	1014	1011	1011
ENST00000323373	1788.38	2208	1956	1944
ENST00000378344	703.5	819	816	1005
ENST00000358526	2362.88	2571	2562	2562
ENST00000295622	1594.88	1932	1899	1899
ENST00000264972	1850.62	2100	2010	2010
ENST00000373710	1312.12	1581	1395	1395
ENST00000290295	854.25	855	852	852
ENST00000248142	2608.5	2946	2793	2790
ENST00000540099	4435.88	4488	4476	4476
ENST00000216144	539.25	648	645	645
ENST00000357632	1109.25	1110	1107	1107
ENST00000420728	1675.5	1800	1767	1767
ENST00000420517	747.75	816	813	813
ENST00000281129	3170.25	3348	3288	3288
ENST00000310421	3652.5	3702	3681	3681
ENST00000285199	3342	4140	3615	3588
ENST00000338733	1686	1782	1779	1779
ENST00000297323	2836.88	3519	3381	3381
ENST00000296877	240.375	276	243	243
ENST00000299721	482.25	483	480	480
ENST00000234195	1573.12	2424	1785	1764
ENST00000229570	295.5	300	297	297
ENST00000229179	2776.88	2787	2784	2784
ENST00000261658	1352.25	1410	1350	1350
ENST00000545968	3695.25	4251	3840	3846
ENST00000359858	3438	3570	3522	3522
ENST00000296387	634.875	675	672	672
ENST00000389297	2645.62	2844	2823	2823
ENST00000361070	2312.25	2505	2325	2325
ENST00000355841	1322.62	1695	1407	1404
ENST00000271843	440.625	444	441	441
ENST00000225296	2149.12	2583	2388	2388
ENST00000378429	2076.75	2160	2157	2157
ENST00000379663	1357.88	1446	1371	1371
ENST00000319374	641.625	879	792	789
ENST00000296028	386.25	387	384	384
ENST00000333202	697.875	759	741	741
ENST00000491415	2317.5	2466	2463	2463
ENST00000461761	1176.38	1311	1257	1257
ENST00000444572	2266.12	3303	2844	2817
ENST00000301281	1290.38	1383	1323	1323
ENST00000500968	1959	2136	2133	2157
ENST00000300961	900	1128	1011	1011
ENST00000440944	1961.25	2364	2244	2244
ENST00000268053	1454.25	1566	1563	1563
ENST00000331327	867.75	1122	969	978
ENST00000326857	2284.12	2370	2367	2367
ENST00000281047	579.75	582	579	579
ENST00000357388	3843.75	3867	3864	3864
ENST00000334534	1221	1242	1224	1224
ENST00000357166	1075.88	1155	1107	1107
ENST00000265965	1312.12	1398	1374	1374
ENST00000377419	2318.25	2580	2502	2502
ENST00000326756	3220.88	3225	3222	3222
ENST00000261007	1418.62	1449	1446	1446
ENST00000374253	2122.12	2754	2184	2178
ENST00000348428	2409.75	2844	2502	2496
ENST00000557016	313.875	315	312	312
ENST00000233078	1212	1224	1221	1221
ENST00000421952	1953.38	2139	2136	2136
ENST00000409939	2084.25	2562	2481	2472
ENST00000523656	615.75	891	816	816
ENST00000398718	246	249	249	249
ENST00000334636	1508.25	1530	1527	1527
ENST00000289788	1168.88	1170	1167	1167
ENST00000343035	636.75	744	708	708
ENST00000367925	1544.62	1572	1569	1566
ENST00000238892	304.875	306	303	303
ENST00000228862	1929	1998	1995	1995
ENST00000278601	369.375	465	369	369
ENST00000373493	1279.5	1344	1296	1296
ENST00000467148	6659.62	8052	8016	8016
ENST00000282538	1256.62	1566	1563	1563
ENST00000340992	804.375	1665	855	834
ENST00000245479	1431	1779	1686	1812
ENST00000372406	1768.5	2352	1809	1809
ENST00000371628	2177.25	2445	2442	2442
ENST00000274643	1093.5	1566	1191	1182
ENST00000246535	1049.62	1122	1098	1098
ENST00000286733	1064.25	1338	1257	1257
ENST00000216479	1016.25	1017	1014	1014
ENST00000242576	906.375	1338	954	954
ENST00000274498	2404.5	2460	2448	2448
ENST00000551568	1285.88	1557	1344	1344
ENST00000370114	983.25	996	996	996
ENST00000517887	2979.75	3804	3432	3432
ENST00000251582	3572.62	3636	3633	3633
ENST00000309366	427.875	432	429	429
ENST00000225426	620.25	708	657	654
ENST00000396402	1511.25	1512	1509	1509
ENST00000409296	2701.88	3093	3048	3048
ENST00000336358	870.75	939	924	924
ENST00000304516	676.875	846	741	741
ENST00000344347	1033.5	1470	1164	1152
ENST00000376351	3645	3651	3648	3648
ENST00000358369	1797	2190	1974	1971
ENST00000392830	1157.25	1158	1155	1155
ENST00000556881	1242.75	1245	1242	1242
ENST00000373441	1423.12	1989	1770	1770
ENST00000260508	1351.5	1452	1362	1362
ENST00000359600	3366.38	3588	3555	3555
ENST00000544776	2632.88	2904	2823	2823
ENST00000229824	1307.25	2208	2205	2205
ENST00000286353	1442.25	1443	1440	1440
ENST00000379374	2199	2313	2250	2250
ENST00000297679	1069.12	1110	1107	1107
ENST00000370853	1070.25	1140	1122	1122
ENST00000396954	565.125	600	564	564
ENST00000407775	3383.25	3504	3456	3456
ENST00000361906	1196.62	1263	1260	1260
ENST00000505624	1062	1107	1092	1092
ENST00000241463	821.25	1152	1083	1083
ENST00000376652	1449.38	1581	1470	1470
ENST00000261615	1161.75	1425	1233	1233
ENST00000369747	1135.88	1170	1167	1167
ENST00000357550	5411.25	5829	5670	5670
ENST00000393227	1336.12	1668	1491	1491
ENST00000263265	2041.88	2985	2367	2367
ENST00000336229	2069.25	2541	2202	2199
ENST00000312428	11170.1	12465	12096	12096
ENST00000336089	1683.38	1851	1842	1824
ENST00000369201	694.125	834	759	756
ENST00000295417	1696.5	1758	1755	1755
ENST00000358201	1603.88	1740	1710	1710
ENST00000270176	2335.88	2688	2454	2424
ENST00000344700	510	591	549	534
ENST00000315970	1991.62	2061	2034	2034
ENST00000362005	2763	2946	2886	2886
ENST00000444228	2571	3819	3606	3645
ENST00000307630	722.25	744	741	741
ENST00000329492	2024.62	2673	2496	2490
ENST00000379013	786.375	1182	1026	981
ENST00000323544	1370.25	1503	1485	1485
ENST00000394253	2012.62	2088	2064	2064
ENST00000296097	523.875	579	567	567
ENST00000263253	7221	7323	7272	7272
ENST00000342374	1429.5	1644	1491	1491
ENST00000222747	917.25	1056	915	915
ENST00000361875	2169	2349	2343	2343
ENST00000424816	358.875	360	357	357
ENST00000535829	1138.5	1308	1224	1224
ENST00000412723	1597.5	2100	1752	1752
ENST00000317276	3805.88	4092	3888	3888
ENST00000223129	364.125	366	363	363
ENST00000173229	1459.88	1839	1821	2328
ENST00000356018	683.25	780	777	777
ENST00000261884	1606.88	1746	1743	1743
ENST00000269701	1977.38	2079	2076	2076
ENST00000225964	4384.88	4722	4407	4404
ENST00000317063	2897.62	4134	3867	4413
ENST00000296003	1917.38	2286	2118	2103
ENST00000443980	817.5	951	834	825
ENST00000330824	539.25	627	552	552
ENST00000542113	2112.38	2382	2352	2352
ENST00000404716	605.25	666	633	633
ENST00000370196	880.875	1014	1005	1005
ENST00000373448	3244.88	3273	3270	3270
ENST00000338040	2130	2130	2127	2127
ENST00000222511	1135.12	1167	1164	1164
ENST00000488653	2603.62	2883	2859	2859
ENST00000337554	508.125	510	507	507
ENST00000274242	304.125	381	339	339
ENST00000332395	1617	1653	1638	1638
ENST00000265896	1711.12	1818	1728	1728
ENST00000253401	1524.38	1809	1692	1692
ENST00000368476	1504.88	1572	1554	1554
ENST00000454876	1856.25	2268	1902	1896
ENST00000538168	1143.38	1326	1266	1239
ENST00000337908	696.375	723	717	717
ENST00000370763	989.625	1062	1032	1032
ENST00000389120	2927.25	2934	2931	2931
ENST00000008391	1358.25	1359	1356	1356
ENST00000376112	463.125	468	465	465
ENST00000369466	3483	3507	3504	3504
ENST00000318218	3846	4053	3975	3975
ENST00000413052	2983.5	3126	3075	3075
ENST00000333677	2031	2058	2055	2055
ENST00000394807	1701.75	1725	1722	1722
ENST00000534892	1394.62	1662	1479	1482
ENST00000374183	1166.25	1296	1218	1221
ENST00000509734	2017.5	2316	2145	2145
ENST00000245932	1147.88	1278	1206	1206
ENST00000320393	1111.88	1332	1200	1176
ENST00000452526	1364.62	1458	1392	1392
ENST00000317257	2153.62	2250	2163	2163
ENST00000331872	1176	1548	1488	1488
ENST00000388742	1777.88	1779	1776	1776
ENST00000351989	2321.25	2322	2319	2319
ENST00000543880	387.375	840	717	717
ENST00000421030	3663	4218	4056	4056
ENST00000033079	2703.75	3312	2928	2928
ENST00000249501	1019.25	1200	1020	1020
ENST00000370098	961.875	972	969	969
ENST00000263655	494.25	495	492	492
ENST00000531316	2290.5	2379	2346	2346
ENST00000389347	1348.88	1533	1530	1530
ENST00000264954	652.875	654	651	651
ENST00000340813	974.25	1065	1002	1002
ENST00000356716	1890.38	1989	1986	1986
ENST00000325239	7963.5	9765	9606	9555
ENST00000353704	1111.88	1287	1200	1200
ENST00000263102	1621.12	1833	1752	1752
ENST00000504930	667.5	732	699	699
ENST00000233242	13663.1	14256	14058	14058
ENST00000367147	1411.5	1545	1542	1542
ENST00000326005	561	627	570	570
ENST00000378531	1357.88	1599	1500	1902
ENST00000265433	2247.38	2379	2274	2274
ENST00000393217	4366.5	5541	5199	5199
ENST00000400079	238.875	240	237	237
ENST00000357234	1518.75	1587	1548	1548
ENST00000326053	1180.12	1575	1407	1407
ENST00000296473	1778.62	1977	1974	1974
ENST00000295121	2084.25	2349	2310	2307
ENST00000253031	931.875	1017	966	966
ENST00000453304	2773.12	2979	2793	2793
ENST00000238081	736.125	738	735	735
ENST00000312134	462.375	474	471	471
ENST00000284000	452.25	453	450	450
ENST00000330910	435.75	498	468	468
ENST00000378616	1252.12	1350	1332	1332
ENST00000264705	6588.38	7614	6726	6714
ENST00000438670	2315.62	2478	2442	2442
ENST00000454765	975	981	978	978
ENST00000334512	3171.38	3375	3207	3207
ENST00000382031	8830.5	9279	9276	9276
ENST00000316950	2058.75	2070	2058	2058
ENST00000388866	2190	2658	2328	2313
ENST00000256996	1283.25	1284	1281	1281
ENST00000327268	1522.88	1587	1569	1569
ENST00000284984	2886.38	2913	2910	2910
ENST00000383763	2445.38	2607	2604	2604
ENST00000274353	1220.62	1320	1230	1230
ENST00000264263	2284.5	2319	2316	2316
ENST00000379520	364.875	366	363	363
ENST00000265097	1055.25	1056	1053	1053
ENST00000228280	813.375	822	819	819
ENST00000344987	1192.5	1194	1191	1191
ENST00000407426	2021.25	2184	2163	2163
ENST00000320767	577.5	579	576	576
ENST00000281623	1155.75	1164	1161	1161
ENST00000340802	2516.25	3009	2565	2565
ENST00000392571	1297.12	1572	1512	1449
ENST00000527884	2600.62	2748	2610	2610
ENST00000367204	1875	2007	1905	1905
ENST00000324727	562.5	765	699	699
ENST00000369352	1631.25	1641	1638	1638
ENST00000554411	660.75	711	672	672
ENST00000430334	2624.62	3810	3243	3228
ENST00000292174	1061.25	1119	1116	1116
ENST00000233468	359.625	378	375	375
ENST00000295030	1210.88	1212	1209	1209
ENST00000310397	3901.5	4476	4239	4239
ENST00000373664	3093	4524	3957	3852
ENST00000397326	444.375	468	465	465
ENST00000547058	725.25	726	723	723
ENST00000256015	496.875	564	561	561
ENST00000357430	2162.25	2163	2160	2160
ENST00000458431	1654.12	1686	1683	1683
ENST00000268489	10777.1	11385	11151	11298
ENST00000524794	3910.88	3975	3972	3972
ENST00000241256	1100.25	1101	1098	1098
ENST00000529309	2604	3273	2811	2769
ENST00000537691	1713.38	1848	1836	1836
ENST00000369887	1519.12	2094	1542	1536
ENST00000367468	1815	1821	1818	1818
ENST00000358365	2081.62	2115	2112	2112
ENST00000341785	503.25	504	501	501
ENST00000263408	1684.5	1806	1698	1698
ENST00000374140	3079.5	3609	3594	3594
ENST00000443739	1034.25	1095	1080	1080
ENST00000321255	957.75	966	963	963
ENST00000231228	979.5	1020	990	990
ENST00000226021	668.25	744	666	666
ENST00000310447	1297.88	1479	1356	1356
ENST00000370777	643.5	645	642	642
ENST00000393221	2882.62	3072	2982	2982
ENST00000253693	2400.38	2574	2448	2448
ENST00000338825	334.875	357	354	354
ENST00000378278	2008.88	2442	2094	2088
ENST00000307471	422.25	423	420	420
ENST00000232744	1370.62	1449	1434	1674
ENST00000344157	2148.38	2226	2193	2193
ENST00000392518	2081.62	2826	2409	2535
ENST00000236957	677.25	678	675	675
ENST00000537465	2982.75	3156	3090	3081
ENST00000540751	1648.5	1968	1827	1827
ENST00000340807	995.25	996	993	993
ENST00000357246	437.625	513	450	450
ENST00000244869	510	516	513	513
ENST00000304191	356.25	357	354	354
ENST00000399455	4060.5	4272	4131	4131
ENST00000221418	888	1056	984	984
ENST00000410046	1306.12	1992	1419	1404
ENST00000281043	1301.25	1533	1401	1401
ENST00000016913	774	873	804	804
ENST00000341318	1588.12	1641	1638	1638
ENST00000263278	666	879	813	813
ENST00000366577	3773.62	3897	3858	3858
ENST00000300131	1569.38	1758	1596	1599
ENST00000483209	1033.5	1146	1035	1035
ENST00000397899	2132.25	3150	2916	2946
ENST00000357640	1416.75	1437	1419	1419
ENST00000339360	1762.5	1920	1824	1824
ENST00000392993	1503.38	1764	1587	1587
ENST00000389494	1525.88	1743	1569	1569
ENST00000372690	1417.5	1632	1629	1629
ENST00000372546	684.375	717	714	714
ENST00000007969	1033.12	1065	1038	1038
ENST00000312106	2064.38	2403	2364	2364
ENST00000513612	2050.5	2112	2109	2109
ENST00000229329	1160.62	1305	1302	1302
ENST00000379032	3873.38	3963	3936	3936
ENST00000340010	2284.12	2349	2307	2295
ENST00000335185	3164.25	3273	3240	3240
ENST00000428715	1900.5	4566	4173	3954
ENST00000378912	3288.38	3504	3453	3453
ENST00000399312	363.75	639	558	558
ENST00000318507	1077.75	1098	1080	1080
ENST00000395045	1360.12	1542	1527	1527
ENST00000369722	770.25	771	768	768
ENST00000355377	1280.25	1425	1422	1422
ENST00000298316	527.25	528	525	525
ENST00000023897	1371	1455	1374	1374
ENST00000306024	308.25	309	306	306
ENST00000219368	988.875	1221	1119	1119
ENST00000288221	2865.38	2919	2907	2907
ENST00000253382	2089.5	2178	2148	2148
ENST00000276659	697.125	741	729	729
ENST00000331462	881.25	987	984	984
ENST00000221973	647.25	648	645	645
ENST00000297267	5582.62	6207	5901	5898
ENST00000309137	764.25	765	762	762
ENST00000202816	2531.25	2592	2559	2559
ENST00000377655	1245.38	2235	1905	1905
ENST00000325509	624.375	702	651	651
ENST00000407071	5516.62	6486	6339	6339
ENST00000473835	3093.38	3228	3126	3123
ENST00000355303	2953.88	3786	3459	3330
ENST00000288228	1067.25	1113	1104	1104
ENST00000368488	2401.5	2550	2448	2430
ENST00000221466	1081.12	1368	1107	1107
ENST00000342190	879.375	1296	1074	1074
ENST00000220849	1333.5	1338	1335	1335
ENST00000409470	1696.5	1881	1695	1695
ENST00000225519	1416.38	1641	1446	1446
ENST00000372642	756	900	897	897
ENST00000368058	4108.5	4158	4125	4125
ENST00000315717	899.25	903	900	900
ENST00000357183	778.5	849	789	789
ENST00000300935	623.25	624	621	621
ENST00000302631	1027.5	1305	1050	1050
ENST00000423665	831	1764	1020	975
ENST00000337919	913.5	927	924	924
ENST00000380249	5400.38	5694	5412	5409
ENST00000286713	865.125	867	864	864
ENST00000259253	4620.38	4779	4683	4677
ENST00000397345	18994.9	25845	25581	25575
ENST00000338134	1285.12	1629	1503	1503
ENST00000327475	12763.5	14508	14157	14157
ENST00000362066	663	915	711	711
ENST00000376862	754.875	924	783	774
ENST00000295131	1884.75	1944	1899	1899
ENST00000430124	363.75	513	495	495
ENST00000360541	1242.75	1497	1377	1371
ENST00000374126	2726.25	2865	2862	2862
ENST00000234313	1052.25	1146	1050	1050
ENST00000295898	352.875	354	351	351
ENST00000404739	1683.38	1686	1683	1683
ENST00000531452	2107.12	2394	2277	2277
ENST00000316843	2835.38	3234	3192	3192
ENST00000458013	1542.38	1713	1626	1626
ENST00000534313	2802.38	3252	3129	3216
ENST00000335183	636	639	636	636
ENST00000380815	1041	1146	1116	1116
ENST00000369485	1718.62	1929	1791	1977
ENST00000492406	1267.12	1344	1272	1272
ENST00000392795	689.25	774	771	771
ENST00000430934	904.125	1095	1017	1017
ENST00000375078	225	237	234	234
ENST00000342081	1082.25	1110	1107	1107
ENST00000321327	1281	1830	1671	1671
ENST00000308941	888.75	1401	987	900
ENST00000379887	1263	2253	1674	2610
ENST00000545128	4443.75	5760	5661	5661
ENST00000324679	1155.75	1263	1167	1167
ENST00000340828	887.25	888	885	885
ENST00000331434	682.875	792	789	789
ENST00000520933	1589.25	1590	1587	1587
ENST00000360786	1455	1548	1545	1545
ENST00000362089	532.875	1182	1020	1020
ENST00000380113	607.5	639	633	633
ENST00000220562	2632.12	2763	2760	2760
ENST00000538192	1659.75	1683	1680	1680
ENST00000216366	466.125	771	477	477
ENST00000506538	2812.88	2862	2859	2859
ENST00000373151	2339.62	2814	2571	2565
ENST00000255304	3036.38	3729	3663	3627
ENST00000357037	1087.88	1182	1179	1179
ENST00000262041	911.25	915	912	912
ENST00000379068	4357.12	4416	4404	4404
ENST00000246505	1266.75	1362	1359	1359
ENST00000255194	3220.88	3750	3309	3306
ENST00000338492	1711.12	1890	1740	1740
ENST00000393205	1490.62	1524	1521	1521
ENST00000284110	1123.12	1287	1227	1227
ENST00000476320	447.375	855	495	489
ENST00000262102	3749.62	3948	3840	3840
ENST00000357720	1975.5	2001	1998	1998
ENST00000314471	2087.62	2790	2226	2226
ENST00000211372	458.25	459	456	456
ENST00000396094	792.375	843	840	840
ENST00000372338	1324.88	1386	1383	1383
ENST00000297313	1146.38	1302	1179	1179
ENST00000263092	1695	2043	1884	1884
ENST00000471389	1483.88	1518	1515	1515
ENST00000304698	2241.38	2694	2487	2487
ENST00000219454	633.75	867	666	666
ENST00000228347	3350.25	3402	3399	3399
ENST00000371486	1923.38	2022	1974	1974
ENST00000347635	1302.38	1410	1407	1407
ENST00000062104	234.75	246	243	243
ENST00000279263	1261.12	2097	1749	1740
ENST00000478730	766.875	786	783	783
ENST00000427130	2751.38	3207	2850	2850
ENST00000537246	1266.75	1323	1278	1278
ENST00000449331	350.25	504	420	420
ENST00000409413	2265.75	2715	2622	2622
ENST00000393061	2896.12	3879	3318	3312
ENST00000246532	1035	1083	1080	1080
ENST00000362012	1783.88	1929	1896	1896
ENST00000368463	2190.38	2235	2217	2217
ENST00000528429	2500.5	2703	2565	2565
ENST00000311450	541.875	597	594	594
ENST00000438132	2929.88	3315	3156	3156
ENST00000285871	2809.88	3141	2877	2877
ENST00000274030	3202.5	3228	3225	3225
ENST00000292430	588.75	918	747	744
ENST00000420886	4179.75	4380	4185	4185
ENST00000393927	1117.12	1296	1191	1191
ENST00000273179	783.375	831	828	828
ENST00000381114	7984.12	8592	8580	8580
ENST00000388948	5977.12	6162	6117	6117
ENST00000306829	7410.38	8073	7668	7635
ENST00000358465	3243.38	4008	3612	3597
ENST00000269554	1191.75	1470	1374	1395
ENST00000253669	1210.88	1233	1230	1230
ENST00000339145	408	426	423	423
ENST00000229332	712.5	714	711	711
ENST00000355577	3309	3456	3378	3378
ENST00000509061	1699.12	1770	1767	1767
ENST00000407587	7460.62	8439	7746	7743
ENST00000170447	1249.88	1275	1248	1248
ENST00000294954	2054.25	2460	2268	2271
ENST00000339254	1534.88	1704	1563	1563
ENST00000253788	390	411	408	408
ENST00000440692	597.375	879	879	987
ENST00000267291	959.25	1029	1014	1014
ENST00000380342	648.75	744	741	741
ENST00000368144	1031.25	1044	1029	1029
ENST00000299178	1260.38	1266	1263	1263
ENST00000342972	633	660	657	657
ENST00000532287	500.625	504	501	501
ENST00000358664	478.125	483	480	480
ENST00000368317	871.875	903	879	879
ENST00000268124	3667.88	3732	3720	3720
ENST00000361099	2244.38	2745	2535	2535
ENST00000541194	1631.62	1875	1695	1698
ENST00000350369	1833	2034	1923	1914
ENST00000199320	941.25	1026	939	939
ENST00000375541	5726.25	7101	6114	6093
ENST00000395095	1427.62	1491	1488	1488
ENST00000374423	5646	7131	7113	7113
ENST00000258439	688.875	717	714	714
ENST00000544979	2889.75	3192	2931	2916
ENST00000393674	959.625	963	960	960
ENST00000373433	980.25	981	978	978
ENST00000354891	3003.75	3108	3066	3066
ENST00000256194	3322.88	3438	3375	3375
ENST00000311852	1722.38	1749	1746	1746
ENST00000373703	853.5	855	852	852
ENST00000366875	1803.75	1893	1890	1890
ENST00000435558	1221.75	1965	1425	1539
ENST00000296513	1712.62	2070	1752	1752
ENST00000366795	1961.25	2475	2346	2673
ENST00000287394	4172.25	4686	4431	4413
ENST00000254940	541.875	543	540	540
ENST00000492595	923.25	924	921	921
ENST00000331256	1272.38	1359	1317	1317
ENST00000237275	545.625	675	672	672
ENST00000355431	3754.12	4650	4317	4314
ENST00000231721	2325.75	2637	2634	2634
ENST00000306071	1480.5	2034	1545	1536
ENST00000325542	1496.25	1521	1503	1503
ENST00000467773	1525.88	2094	2079	2079
ENST00000369230	1390.5	1479	1422	1422
ENST00000334307	655.125	666	663	663
ENST00000377325	1436.25	1458	1455	1455
ENST00000270708	1381.5	1491	1380	1380
ENST00000356815	424.125	426	423	423
ENST00000264883	1527.75	1536	1533	1533
ENST00000278816	2316.38	2544	2361	2361
ENST00000303142	608.25	708	705	705
ENST00000414202	3499.5	4272	4269	4269
ENST00000245544	1969.88	2196	1977	1977
ENST00000509705	1050.75	1185	1137	1137
ENST00000356948	1645.5	1803	1671	1671
ENST00000238561	1523.62	1593	1590	1590
ENST00000556732	257.625	336	288	279
ENST00000310826	3182.62	3201	3198	3198
ENST00000383209	1140.75	1152	1149	1149
ENST00000542749	4077	5010	4740	4590
ENST00000330339	406.875	411	405	405
ENST00000457346	3003.75	3708	3234	3234
ENST00000533965	1488	1776	1650	1647
ENST00000287675	1099.12	1137	1104	1104
ENST00000377793	724.5	867	816	816
ENST00000368576	1734.75	1740	1737	1737
ENST00000378610	1656.75	1758	1737	1737
ENST00000381916	3008.25	3648	3381	3381
ENST00000382110	2065.12	2247	2244	2244
ENST00000354161	2688.75	2757	2742	2742
ENST00000441626	536.625	540	537	537
ENST00000337102	276.375	429	291	291
ENST00000375159	5369.25	5580	5415	5415
ENST00000358025	17538.8	21078	20760	20748
ENST00000372207	1353.75	1422	1419	1419
ENST00000303714	1515.38	1701	1698	1698
ENST00000281030	472.5	555	552	552
ENST00000220507	688.125	873	786	786
ENST00000372583	6970.5	7248	7245	7245
ENST00000518421	1255.88	1320	1254	1254
ENST00000398712	1156.5	1503	1248	1248
ENST00000335211	4225.12	11127	11124	11145
ENST00000305579	760.875	762	759	759
ENST00000392748	2375.62	2571	2490	2487
ENST00000255324	4652.25	5040	5025	5025
ENST00000376447	2201.62	2298	2226	2226
ENST00000237536	4528.12	4995	4989	4989
ENST00000369049	1684.5	1755	1719	1719
ENST00000439190	476.625	624	504	504
ENST00000396210	468.375	477	474	474
ENST00000373539	3672.75	3783	3744	3744
ENST00000304858	2412.38	2595	2520	2520
ENST00000395862	1147.88	1164	1146	1146
ENST00000296575	2082.38	2103	2100	2100
ENST00000395925	4608.75	4749	4740	4971
ENST00000323469	596.25	597	594	594
ENST00000369799	1590.75	1593	1590	1590
ENST00000414423	1729.5	2118	1983	1983
ENST00000453096	1639.5	2016	1659	1659
ENST00000249910	1722	1788	1752	1752
ENST00000369534	1395.75	1401	1398	1398
ENST00000372391	5400	6333	5781	5781
ENST00000340080	2626.88	2628	2625	2625
ENST00000368921	287.25	624	390	390
ENST00000255082	928.125	978	957	957
ENST00000372966	1635.38	1695	1692	1692
ENST00000373345	1497.38	2613	2169	2130
ENST00000235332	1154.62	1278	1179	1176
ENST00000312916	2149.5	2475	2403	2403
ENST00000347936	1122.38	1365	1272	1407
ENST00000381455	1495.5	2133	1815	1812
ENST00000372486	646.125	672	669	669
ENST00000373461	564	657	612	612
ENST00000367459	624.375	630	627	627
ENST00000528682	3181.88	3306	3300	3300
ENST00000360537	1394.25	1404	1401	1401
ENST00000222902	319.5	381	357	357
ENST00000396870	1183.5	1188	1185	1185
ENST00000389740	2123.25	2598	2214	2199
ENST00000452510	3010.12	3105	3102	3102
ENST00000295633	917.25	1050	930	930
ENST00000329565	266.25	267	264	264
ENST00000393951	2094.75	2430	2157	2157
ENST00000368130	1049.62	1092	1065	1065
ENST00000313433	969	1296	1074	1074
ENST00000372190	3322.5	3966	3795	3795
ENST00000241436	2619.75	2796	2697	2697
ENST00000372899	5118.75	5751	5304	5304
ENST00000329271	682.125	699	696	696
ENST00000321153	347.25	348	345	345
ENST00000316549	1926.75	1938	1935	1935
ENST00000302708	862.5	912	891	891
ENST00000371445	945.375	1074	1068	1068
ENST00000286800	2212.5	2229	2229	2229
ENST00000276816	2047.88	2049	2046	2046
ENST00000372890	986.625	1044	1002	1002
ENST00000533140	978.75	1242	1179	1173
ENST00000301218	2707.88	4071	3243	3087
ENST00000270642	967.5	1314	1029	1050
ENST00000306846	1345.88	1686	1587	1572
ENST00000357103	1160.25	1161	1158	1158
ENST00000361110	3151.88	3897	3438	3438
ENST00000382082	1622.25	1650	1635	1635
ENST00000344420	1115.25	1116	1113	1113
ENST00000331835	413.25	498	495	495
ENST00000342219	1618.88	2256	2250	2007
ENST00000341928	3152.25	3435	3333	3333
ENST00000337526	3365.25	3594	3582	3582
ENST00000314289	584.25	678	675	675
ENST00000218340	1031.25	1056	1050	1050
ENST00000261735	767.625	786	783	783
ENST00000287766	1798.12	1800	1797	1797
ENST00000246802	1400.25	1734	1440	1440
ENST00000286371	823.875	942	837	837
ENST00000336735	2364	2460	2388	2388
ENST00000441782	1291.88	1605	1368	1368
ENST00000264335	751.5	831	765	765
ENST00000524487	1238.25	2235	1440	1434
ENST00000372330	2097.75	2373	2148	2133
ENST00000419783	475.5	621	618	618
ENST00000230993	2896.5	3075	2973	2961
ENST00000261396	3471.38	3702	3483	3483
ENST00000203407	1398	1446	1443	1443
ENST00000327554	1530.75	1833	1656	1650
ENST00000250111	872.25	987	870	870
ENST00000239231	1112.25	1152	1110	1110
ENST00000312350	1630.5	1689	1635	1635
ENST00000396641	779.25	780	777	777
ENST00000355725	4749.75	4836	4806	4806
ENST00000322310	352.5	360	357	357
ENST00000262241	1237.5	1578	1458	1455
ENST00000361928	1039.5	1242	1143	1143
ENST00000267205	586.5	678	636	636
ENST00000361579	1246.88	1554	1341	1311
ENST00000251775	1254.75	1503	1368	1368
ENST00000251363	1200.38	1533	1530	1530
ENST00000371475	1515.38	1743	1590	1590
ENST00000371279	1348.88	1428	1425	1425
ENST00000458549	923.625	1143	1140	1140
ENST00000248150	208.875	246	243	243
ENST00000255416	1435.12	1602	1536	1536
ENST00000334258	2843.25	3087	2925	3147
ENST00000296474	4129.5	4590	4245	4242
ENST00000506868	896.25	900	897	897
ENST00000378190	1195.5	1329	1245	1245
ENST00000224181	592.875	804	612	612
ENST00000295619	365.25	390	387	387
ENST00000354670	554.25	555	552	552
ENST00000372726	873	879	876	876
ENST00000458043	3305.62	7221	7050	7275
ENST00000307602	2106	2874	2448	2433
ENST00000331340	1540.12	1560	1557	1557
ENST00000333007	1756.12	2307	2109	2121
ENST00000395472	1297.12	1323	1320	1320
ENST00000379953	472.875	501	486	486
ENST00000449538	381	387	384	384
ENST00000256412	1401.38	1419	1416	1416
ENST00000329608	1655.62	1923	1761	1761
ENST00000427197	1049.62	1098	1095	1095
ENST00000255380	1771.12	1779	1779	1779
ENST00000221891	1900.88	1992	1965	1965
ENST00000454355	1620.75	1806	1623	1623
ENST00000380118	1165.5	1233	1188	1188
ENST00000202677	5623.5	5805	5784	5784
ENST00000360535	1585.12	1695	1641	1641
ENST00000232219	453.75	594	591	591
ENST00000341071	1354.5	1689	1545	1545
ENST00000331952	487.875	747	582	531
ENST00000258091	1651.12	1812	1809	1809
ENST00000250495	239.625	249	246	246
ENST00000377658	1567.88	1920	1827	1827
ENST00000274457	1853.25	1854	1851	1851
ENST00000343218	1984.5	2094	2052	2052
ENST00000530069	1197	1596	1416	1416
ENST00000440851	1668.75	1845	1692	1692
ENST00000431231	2423.25	4686	4479	4479
ENST00000263274	2814.38	3267	3057	3054
ENST00000404377	582.375	600	597	597
ENST00000287709	2061	2418	2184	2184
ENST00000383018	508.125	849	795	798
ENST00000322157	2594.62	3573	2787	2775
ENST00000368605	947.625	951	948	948
ENST00000389704	828	837	834	834
ENST00000509253	499.125	816	732	732
ENST00000264703	691.875	705	702	702
ENST00000295225	764.25	771	768	768
ENST00000406875	3542.25	3783	3600	3600
ENST00000311591	908.25	990	954	954
ENST00000295628	1092.75	1260	1209	1209
ENST00000324978	877.5	990	903	903
ENST00000216211	858.375	1269	879	876
ENST00000280800	1647.75	2169	1788	1788
ENST00000335766	465.375	501	498	498
ENST00000339381	2334.38	2613	2565	2565
ENST00000332707	2890.12	3009	2895	2895
ENST00000543155	827.25	828	825	825
ENST00000372318	846.75	1041	960	1080
ENST00000270625	457.125	477	474	474
ENST00000216101	745.125	1314	1053	1047
ENST00000546205	6183	6390	6267	6267
ENST00000286355	3747.75	3759	3756	3756
ENST00000366697	1330.5	1635	1437	1437
ENST00000550325	1302.38	1533	1458	1458
ENST00000217455	959.625	963	960	960
ENST00000389805	1294.5	1392	1326	1326
ENST00000295682	488.25	489	486	486
ENST00000372435	955.875	990	957	957
ENST00000378858	2199.75	2370	2226	2226
ENST00000357257	3867.75	5604	5601	5601
ENST00000304076	2446.88	2844	2547	2544
ENST00000555868	986.625	1137	1074	1074
ENST00000376603	1705.88	1776	1773	1773
ENST00000369763	2292.38	2337	2334	2334
ENST00000280979	6399.38	6960	6957	6957
ENST00000216294	1105.5	1110	1107	1107
ENST00000421743	835.875	912	909	909
ENST00000338305	2215.88	2370	2367	2529
ENST00000253435	810.75	1014	957	963
ENST00000286614	1808.25	1839	1821	1821
ENST00000366552	3036.38	3402	3258	3258
ENST00000329805	1754.62	1761	1758	1758
ENST00000244289	3172.5	3870	3264	3258
ENST00000373715	488.625	669	570	585
ENST00000270238	3145.12	5112	4500	4542
ENST00000545278	1074	1551	1149	1149
ENST00000397701	465	528	501	501
ENST00000266659	801	1194	852	810
ENST00000379388	7366.88	8277	8187	8187
ENST00000226317	342.75	390	387	387
ENST00000368596	837	1056	963	963
ENST00000301246	312	324	318	318
ENST00000324616	1936.12	1986	1980	1980
ENST00000367155	1051.5	1059	1056	1056
ENST00000276218	1005	1008	1005	1005
ENST00000381129	1132.5	1215	1164	1164
ENST00000254466	2595.75	2823	2820	2820
ENST00000356818	3223.12	3651	3648	3648
ENST00000355610	2498.62	2979	2817	2817
ENST00000333256	917.625	990	990	990
ENST00000504452	1678.88	2139	2070	2070
ENST00000224167	624.75	1047	687	675
ENST00000423158	787.875	813	810	810
ENST00000338081	1311	1368	1338	1338
ENST00000553558	2772	3255	3078	3078
ENST00000309755	1711.12	1866	1776	1770
ENST00000362042	2393.62	2511	2508	2508
ENST00000361740	922.5	1191	1002	1002
ENST00000294409	1459.5	1785	1725	1725
ENST00000375687	4653.38	5580	5247	5226
ENST00000298125	1189.5	1203	1200	1200
ENST00000517970	2679.38	2769	2766	3156
ENST00000373025	1070.25	1320	1164	1164
ENST00000248706	708.75	747	744	744
ENST00000266269	1997.62	2109	2070	2070
ENST00000372299	1166.25	1170	1167	1167
ENST00000417314	1701	1881	1839	1839
ENST00000228644	771.75	828	798	798
ENST00000252463	2197.88	2343	2340	2340
ENST00000556564	3338.25	3711	3531	3681
ENST00000396976	2557.12	2559	2556	2556
ENST00000323981	835.5	837	834	834
ENST00000262013	3787.5	4365	4089	4089
ENST00000421745	12991.9	15879	14634	14607
ENST00000441080	404.625	411	408	408
ENST00000316292	1376.25	1419	1386	1386
ENST00000261799	3314.25	3513	3486	3486
ENST00000316724	1660.88	1848	1791	1791
ENST00000426197	748.125	2184	2085	2085
ENST00000408989	3846.38	4701	4344	4344
ENST00000416109	4312.5	4419	4395	4395
ENST00000334869	1288.88	1530	1311	1311
ENST00000264313	1600.5	1950	1854	1842
ENST00000262879	4380.38	4524	4521	4521
ENST00000244333	992.25	1068	1065	1065
ENST00000370746	816	840	837	837
ENST00000230050	397.125	399	396	396
ENST00000377067	1486.5	1719	1716	1716
ENST00000427159	2532.38	2634	2547	2547
ENST00000288390	886.125	906	903	903
ENST00000392693	3798	3987	3867	3867
ENST00000291526	386.25	390	387	387
ENST00000342697	724.125	726	723	723
ENST00000262726	4463.62	4623	4620	4620
ENST00000372919	1438.12	1572	1482	1482
ENST00000319327	1441.12	1800	1566	1566
ENST00000287996	1476.38	1545	1482	1482
ENST00000373365	555.75	567	564	564
ENST00000291715	465.75	504	501	501
ENST00000261464	1690.12	1710	1707	1707
ENST00000369183	677.625	819	759	759
ENST00000528896	6600	6912	6708	6708
ENST00000302987	4009.5	4194	4116	4116
ENST00000292894	772.125	825	822	822
ENST00000355557	1371.75	1374	1371	1371
ENST00000295902	2544.75	2580	2577	2577
ENST00000371204	1509.75	1536	1533	1533
ENST00000304283	1903.88	2217	2004	1977
ENST00000330165	526.125	540	537	537
ENST00000373120	1645.12	2076	1737	1737
ENST00000424526	4550.25	6765	5904	5889
ENST00000295886	1005	1107	1101	1101
ENST00000248923	1506.75	1857	1818	2844
ENST00000247087	3559.12	4932	4827	4821
ENST00000381781	966	1209	1026	1026
ENST00000372836	830.625	843	840	840
ENST00000380069	2107.5	2532	2391	2391
ENST00000372343	2579.62	2988	2889	2889
ENST00000539719	1208.62	1266	1260	1260
ENST00000447239	989.625	1095	1029	1029
ENST00000409241	1357.88	1848	1677	1677
ENST00000376221	1225.88	1251	1245	1245
ENST00000304502	524.25	534	522	522
ENST00000378565	771	801	798	798
ENST00000399167	1787.25	1932	1830	1830
ENST00000372289	1402.5	1404	1401	1401
ENST00000368983	1213.12	1299	1269	1269
ENST00000259467	905.25	906	903	903
ENST00000341514	4151.62	4881	4701	4701
ENST00000326571	1050.38	1062	1059	1059
ENST00000296504	617.25	663	660	660
ENST00000369301	2179.88	2196	2181	2181
ENST00000382692	289.125	312	309	309
ENST00000327441	1323.75	1551	1488	1482
ENST00000271915	2149.5	2454	2226	2226
ENST00000311638	661.125	669	666	666
ENST00000372530	4216.5	4872	4869	4869
ENST00000360003	1912.5	1929	1926	1926
ENST00000372548	2552.25	2571	2568	2568
ENST00000263080	917.25	981	939	939
ENST00000432680	2592.75	3591	3102	3105
ENST00000288111	933.375	942	939	939
ENST00000263409	3295.5	3405	3303	3303
ENST00000498707	5640.75	5814	5811	5811
ENST00000282251	2452.88	2859	2715	2715
ENST00000357415	1014.38	1080	1068	1068
ENST00000295083	574.125	621	609	609
ENST00000429084	1352.25	1611	1389	1383
ENST00000395842	1762.5	2088	2046	2046
ENST00000297904	1063.5	1092	1068	1068
ENST00000253023	525.75	567	564	564
ENST00000441607	644.25	831	699	699
ENST00000263671	1326.75	1605	1380	1359
ENST00000376104	2584.88	2976	2928	2925
ENST00000339948	1702.5	1707	1704	1704
ENST00000285311	723.75	783	777	777
ENST00000275428	566.25	567	564	564
ENST00000373606	257.25	258	255	255
ENST00000426837	3656.62	7071	6897	6897
ENST00000266544	1134.75	1260	1143	1143
ENST00000373953	1712.25	1743	1710	1710
ENST00000310473	928.5	942	927	927
ENST00000415061	813.375	1020	1002	1002
ENST00000393207	1401	1707	1638	1638
ENST00000375940	2639.25	2649	2646	2646
ENST00000344768	1861.88	2025	1869	1869
ENST00000273347	1672.88	1683	1680	1680
ENST00000396200	1738.12	1899	1818	1818
ENST00000369406	1525.5	1560	1524	1524
ENST00000264108	1264.88	1353	1341	1341
ENST00000532642	651.375	819	783	783
ENST00000358607	565.125	825	651	651
ENST00000266643	887.25	1305	1059	1059
ENST00000379558	2717.62	3387	3348	3348
ENST00000397309	777.375	909	810	810
ENST00000391805	819.375	861	828	828
ENST00000232607	1442.62	1623	1443	1443
ENST00000378364	561.375	807	693	693
ENST00000356464	347.25	348	345	345
ENST00000359662	1602.38	1983	1830	1830
ENST00000222644	1588.12	1767	1746	1746
ENST00000333129	2279.25	2280	2277	2277
ENST00000341243	3243	3597	3306	3300
ENST00000369641	688.875	834	717	717
ENST00000274629	575.625	579	576	576
ENST00000424479	679.875	831	795	795
ENST00000438323	848.25	882	864	864
ENST00000404664	811.875	1095	927	927
ENST00000340281	1733.25	2007	1758	1758
ENST00000325551	2187.75	2667	2325	2310
ENST00000374517	359.625	663	660	660
ENST00000552864	669.75	702	699	699
ENST00000358559	343.125	345	342	342
ENST00000338891	3342.38	3582	3435	3435
ENST00000265594	2157.38	2679	2202	2190
ENST00000375018	2350.12	2670	2667	2664
ENST00000356805	7027.5	7440	7230	7230
ENST00000325617	1774.88	1833	1830	1839
ENST00000310677	3234.75	3372	3315	3315
ENST00000428847	2049.75	2127	2124	2124
ENST00000359332	1140.75	1278	1227	1227
ENST00000366663	866.25	984	981	981
ENST00000222374	1116.38	1413	1182	1179
ENST00000250160	1012.88	1413	1104	1104
ENST00000273146	1523.62	2181	1743	1737
ENST00000355312	2272.12	2478	2289	2289
ENST00000375155	860.25	909	876	876
ENST00000358896	1465.88	1533	1479	1479
ENST00000382554	4092.75	5781	5697	5694
ENST00000282753	3479.62	3723	3609	3609
ENST00000333360	1829.62	1848	1833	1833
ENST00000244766	428.25	429	426	426
ENST00000344754	5128.5	5232	5133	5133
ENST00000394420	1684.12	1851	1731	1731
ENST00000232375	1409.25	1467	1413	1413
ENST00000299022	1450.12	1629	1521	1521
ENST00000318636	953.25	954	951	951
ENST00000524145	3210	3597	3270	3270
ENST00000452582	322.875	432	360	360
ENST00000393085	356.25	357	354	354
ENST00000333861	2496	2550	2547	2547
ENST00000360589	1502.62	1749	1611	1611
ENST00000323776	2828.62	3414	3384	3411
ENST00000393651	2067.75	2139	2097	2097
ENST00000355091	1854	1899	1875	1875
ENST00000290341	1716.75	1767	1734	1734
ENST00000374280	2028.75	2031	2028	2028
ENST00000302101	401.25	402	399	399
ENST00000261908	4324.88	4839	4470	4470
ENST00000265872	3430.5	3453	3450	3450
ENST00000374810	658.5	915	672	660
ENST00000338302	3084	3213	3126	3126
ENST00000373479	1435.12	1563	1461	1461
ENST00000335174	445.875	477	474	474
ENST00000254351	873.375	933	930	930
ENST00000362004	1026	1320	1080	1074
ENST00000394857	1235.62	1908	1440	1440
ENST00000370571	5109.75	5220	5142	5142
ENST00000377540	1459.5	2739	2031	2019
ENST00000230582	1554.75	1674	1632	1632
ENST00000308394	832.5	834	831	831
ENST00000373538	1058.62	1257	1116	1116
ENST00000407540	1408.5	1653	1494	1494
ENST00000326047	4128.75	4869	4185	4173
ENST00000254722	1150.12	1263	1260	1260
ENST00000361309	977.25	1185	1113	1113
ENST00000323699	925.5	990	987	987
ENST00000472872	1555.5	1836	1809	1809
ENST00000377801	952.5	966	963	963
ENST00000389759	3579	3588	3585	3585
ENST00000415822	1377	1788	1554	1554
ENST00000296522	799.875	876	804	804
ENST00000312521	1667.25	1857	1854	1854
ENST00000264712	2366.62	2382	2379	2379
ENST00000368325	288.75	312	309	309
ENST00000243878	975.75	1098	1038	1038
ENST00000348403	2019	2292	2034	2034
ENST00000325686	1290	1461	1290	1290
ENST00000361314	528.375	573	561	561
ENST00000441779	1746.38	1923	1812	1812
ENST00000543571	3391.88	3399	3396	3396
ENST00000297988	880.875	1074	1029	1029
ENST00000263726	1166.62	1200	1170	1170
ENST00000310455	857.25	858	855	855
ENST00000327435	508.125	585	537	537
ENST00000358743	2899.88	3573	3087	3087
ENST00000317568	1407	1527	1497	1497
ENST00000279146	992.25	993	990	990
ENST00000260356	3561.75	3924	3912	3912
ENST00000322914	2287.88	2547	2430	2430
ENST00000262283	1718.25	2109	2073	2073
ENST00000408916	924	930	927	927
ENST00000545748	1917.75	1959	1956	1956
ENST00000379151	1020	1074	1071	1071
ENST00000245414	976.875	978	975	975
ENST00000517638	684.375	915	912	948
ENST00000442253	1069.5	1083	1077	1077
ENST00000340022	2110.5	2211	2208	2208
ENST00000354955	1130.25	1131	1128	1128
ENST00000389758	4577.62	5454	5121	5736
ENST00000371522	864.375	954	876	876
ENST00000371447	2570.25	2577	2574	2574
ENST00000368926	988.5	1053	1029	1029
ENST00000360403	1320	1368	1365	1365
ENST00000358671	916.125	951	948	948
ENST00000326266	1025.62	1029	1026	1026
ENST00000454366	2206.12	2226	2223	2223
ENST00000323830	1636.88	1638	1635	1635
ENST00000534769	494.625	615	612	612
ENST00000474629	5145.38	5454	5403	5403
ENST00000252050	7530	7566	7563	7563
ENST00000280987	663	738	711	711
ENST00000394096	1223.62	1896	1650	1650
ENST00000409034	424.5	507	492	495
ENST00000254029	2517.38	2847	2754	2748
ENST00000443350	1048.12	1050	1047	1047
ENST00000394821	1931.62	2073	2016	2016
ENST00000396801	1735.12	1839	1815	1815
ENST00000216452	566.25	567	564	564
ENST00000317336	1917.38	2469	2400	2400
ENST00000396668	840	945	942	942
ENST00000547588	3312.75	3663	3591	3828
ENST00000265162	2871	2946	2871	2871
ENST00000392142	4638.38	4839	4830	4830
ENST00000424749	1104.38	1323	1239	1239
ENST00000307534	1704.75	1797	1794	1794
ENST00000553066	639.75	801	681	681
ENST00000369026	984.75	1053	1050	1050
ENST00000543491	3525	3774	3771	3771
ENST00000368625	1284.75	1923	1527	1500
ENST00000366756	2120.62	2604	2364	2364
ENST00000305364	1415.25	1770	1500	1500
ENST00000338888	1209	2157	1512	1629
ENST00000378569	320.625	330	327	327
ENST00000379936	1612.12	1728	1725	1725
ENST00000258098	2137.88	3966	3963	3963
ENST00000311069	394.5	411	408	408
ENST00000323777	1583.25	2007	1797	1797
ENST00000525748	2397	2619	2451	2451
ENST00000371591	4111.12	4548	4299	4299
ENST00000382611	1141.88	1434	1416	1491
ENST00000360827	426	486	483	483
ENST00000370350	551.25	567	549	549
ENST00000374467	616.5	894	648	648
ENST00000318357	843.75	921	918	918
ENST00000297784	2270.62	2334	2286	2286
ENST00000332312	2255.25	2712	2442	2439
ENST00000415220	2615.25	2784	2766	2766
ENST00000308700	736.875	738	735	735
ENST00000541833	1206	1533	1461	1461
ENST00000221086	1647.38	1650	1647	1647
ENST00000431515	1564.12	2064	1710	1710
ENST00000313117	717.75	729	726	726
ENST00000222573	2313	2646	2334	2331
ENST00000278865	622.875	744	690	690
ENST00000253354	1440	1524	1455	1455
ENST00000376718	8802	9282	9276	9276
ENST00000409645	2225.25	2469	2226	2226
ENST00000464906	958.5	1038	1035	1035
ENST00000247706	1272	1338	1323	1323
ENST00000380527	941.625	945	942	942
ENST00000333972	1780.12	2031	1857	1857
ENST00000244174	1413.75	1959	1722	1713
ENST00000321844	683.25	831	768	768
ENST00000368216	1426.5	1428	1425	1425
ENST00000377307	3198.38	3453	3357	3357
ENST00000524782	1549.5	1788	1572	1566
ENST00000369085	1680.75	1743	1725	1725
ENST00000258526	4545	5478	4932	4932
ENST00000439858	658.5	663	660	660
ENST00000343098	14464.1	22215	21936	21594
ENST00000360700	2335.12	2565	2424	2424
ENST00000396573	4249.5	4467	4392	4392
ENST00000299314	3766.88	3933	3768	3768
ENST00000369704	2604	2766	2628	2628
ENST00000399654	2211.75	2664	2415	2412
ENST00000335524	1194.38	1269	1251	1251
ENST00000264773	1884.38	2598	2544	2544
ENST00000338883	2980.12	4314	3945	3945
ENST00000293273	853.5	855	852	852
ENST00000298386	2232.38	2301	2271	2271
ENST00000458420	2744.62	3246	2958	2958
ENST00000361807	1384.12	2046	1947	1941
ENST00000372117	2579.25	2691	2577	2577
ENST00000259396	589.875	627	606	606
ENST00000368799	8304	18570	14565	14073
ENST00000258960	1530	1869	1728	1797
ENST00000298552	3491.62	3660	3504	3501
ENST00000534749	3592.5	3759	3756	3756
ENST00000431828	2632.5	2766	2712	2712
ENST00000246151	576.75	636	633	633
ENST00000278568	1613.25	2103	1776	1767
ENST00000449844	1743.75	2049	1917	1917
ENST00000310786	579.375	597	594	594
ENST00000297205	1084.5	1608	1464	1464
ENST00000372806	1453.5	1536	1479	1461
ENST00000260810	4578.75	4995	4605	4605
ENST00000293362	794.625	810	801	801
ENST00000253003	1214.62	1245	1242	1242
ENST00000306185	505.875	567	534	534
ENST00000382899	4106.62	4362	4224	4224
ENST00000266214	1888.5	2736	2619	2682
ENST00000290354	833.25	834	831	831
ENST00000441463	1227.75	1446	1248	1248
ENST00000541158	2270.62	2295	2292	2292
ENST00000340866	986.625	990	987	987
ENST00000379339	1033.88	1434	1164	1164
ENST00000331200	703.5	948	765	765
ENST00000535356	2739	3420	3141	3138
ENST00000392872	1233.38	1686	1440	1434
ENST00000317361	654.75	1065	777	765
ENST00000355594	2928.38	3012	3006	3006
ENST00000375099	841.125	846	843	843
ENST00000333209	2332.5	2349	2346	2346
ENST00000366624	2805	3156	3120	3120
ENST00000389567	2400.38	2829	2685	2685
ENST00000380005	573.75	636	633	633
ENST00000508593	2273.62	2286	2283	2283
ENST00000318065	2544.75	3045	2847	3129
ENST00000370276	4046.62	4689	4530	4530
ENST00000303991	2784.38	3231	3075	3075
ENST00000555673	2142	2262	2259	2259
ENST00000361523	1322.62	1428	1356	1356
ENST00000359358	1863.38	1956	1896	1896
ENST00000289416	1760.25	1761	1758	1758
ENST00000460680	2189.25	2211	2187	2187
ENST00000379370	5454.38	7890	6258	7212
ENST00000227471	1563	1794	1791	1851
ENST00000306384	400.875	762	759	759
ENST00000320230	942.375	1056	969	969
ENST00000360451	762.375	951	786	780
ENST00000542504	2548.88	2703	2673	2673
ENST00000304887	1093.88	1146	1143	1143
ENST00000400324	3173.62	3849	3585	3585
ENST00000344265	942.75	954	951	951
ENST00000369577	7802.25	8178	8175	8175
ENST00000332830	2936.25	3015	3012	3012
ENST00000238667	1563	1677	1578	1578
ENST00000375406	1100.62	1104	1101	1101
ENST00000472232	981.75	1104	1101	1101
ENST00000250617	2310.38	2343	2328	2328
ENST00000409648	962.625	1236	1233	1233
ENST00000245312	1054.12	1143	1077	1077
ENST00000380060	4539	5265	4968	4956
ENST00000279488	1145.25	1146	1143	1143
ENST00000256442	1300.5	1449	1305	1305
ENST00000327535	1570.12	1854	1722	1719
ENST00000398114	980.25	1176	1041	1041
ENST00000368845	1298.62	1320	1317	1317
ENST00000478793	1233.38	1341	1305	1305
ENST00000366816	410.625	411	408	408
ENST00000311880	1648.88	1719	1713	1713
ENST00000512528	817.125	981	936	936
ENST00000535424	1103.62	1254	1146	1146
ENST00000515384	1562.25	2037	2037	2037
ENST00000304883	1392.75	1398	1395	1395
ENST00000399600	431.25	489	465	465
ENST00000327813	1381.5	1488	1476	1599
ENST00000367148	5776.5	7296	6876	6867
ENST00000509167	1281.75	1410	1290	1290
ENST00000359742	3157.5	3411	3402	3402
ENST00000380473	867	948	867	867
ENST00000434981	1178.25	1179	1176	1176
ENST00000380492	1485.38	1557	1554	1554
ENST00000265462	658.875	1041	1032	1032
ENST00000455345	2449.12	2538	2517	2517
ENST00000424127	1733.62	1884	1764	1764
ENST00000229243	1596.38	1764	1629	1629
ENST00000371208	2187.75	2202	2199	2199
ENST00000035383	4312.12	4782	4611	4611
ENST00000375353	864.375	1812	1092	1068
ENST00000372629	1005.75	1176	1101	1101
ENST00000521978	4916.62	5142	5130	5130
ENST00000308302	382.875	471	459	459
ENST00000406386	5293.12	7392	7269	7503
ENST00000276571	586.125	603	600	600
ENST00000451710	5960.25	6741	6114	6111
ENST00000326577	403.125	825	573	573
ENST00000296526	2644.88	2970	2787	2802
ENST00000345957	1024.5	1044	1041	1041
ENST00000370862	1306.5	1434	1332	1332
ENST00000253193	2224.12	2391	2310	2310
ENST00000233969	2433	2442	2436	2436
ENST00000326495	2929.5	3153	3150	3168
ENST00000262510	5473.5	6228	5703	5703
ENST00000395535	216.75	303	300	300
ENST00000349780	5508	5970	5718	5718
ENST00000265686	2376.75	2781	2505	2505
ENST00000296098	1156.88	1515	1206	1206
ENST00000333479	6575.25	7110	6678	6678
ENST00000542104	672.375	756	714	714
ENST00000326665	4222.12	4986	4959	4833
ENST00000320930	2681.25	4509	4275	4275
ENST00000006658	2392.88	2445	2409	2409
ENST00000295910	1948.12	2040	1995	1998
ENST00000324852	1655.25	2046	1776	1776
ENST00000370574	1366.5	1413	1410	1419
ENST00000355081	1753.88	1773	1755	1755
ENST00000537177	2252.62	2373	2292	2292
ENST00000426016	3669	4323	4014	4014
ENST00000398960	2212.88	2775	2547	2763
ENST00000297316	1120.12	1251	1248	1248
ENST00000266679	1738.88	1767	1764	1764
ENST00000382751	6713.25	7329	6855	6846
ENST00000284690	2189.25	2262	2250	2250
ENST00000373829	1008.38	1071	1044	1044
ENST00000305485	907.5	1059	933	933
ENST00000374865	477.375	486	483	483
ENST00000375472	740.25	864	786	765
ENST00000553376	914.25	1041	1038	1038
ENST00000355904	859.875	1035	882	882
ENST00000230361	591.375	621	600	600
ENST00000328697	1102.12	1263	1119	1119
ENST00000378719	1404.38	1686	1455	1455
ENST00000292090	712.875	744	741	741
ENST00000342505	3453.75	3477	3474	3474
ENST00000324461	1840.12	2925	2529	2520
ENST00000290299	641.25	642	639	639
ENST00000298527	683.25	690	687	687
ENST00000380358	5829.38	6762	6195	6372
ENST00000269216	1574.25	1956	1791	2253
ENST00000264257	1710.38	1860	1854	1854
ENST00000324432	1841.25	2172	1884	1881
ENST00000299162	1554.75	1695	1569	1566
ENST00000378933	2111.62	2151	2136	2136
ENST00000247986	2109.75	3159	3090	3090
ENST00000304478	1260.75	1266	1260	1260
ENST00000375535	558	702	648	648
ENST00000377871	1651.88	1860	1689	1689
ENST00000217958	681	699	696	696
ENST00000373517	1320	1389	1386	1386
ENST00000276101	1004.25	1026	1023	1023
ENST00000272444	1019.62	1191	1137	1137
ENST00000397081	3003.38	3147	3033	3033
ENST00000318238	4755.75	4761	4755	4755
ENST00000278070	4899.38	5295	5016	5016
ENST00000390664	1186.88	1194	1191	1191
ENST00000301944	467.625	642	639	639
ENST00000380281	2634.75	3135	2886	2886
ENST00000397545	3345.75	4176	3486	3486
ENST00000280346	1943.25	1944	1941	1941
ENST00000258229	5415	6552	6444	6444
ENST00000242770	745.5	813	765	765
ENST00000253814	651.75	684	681	681
ENST00000436636	4080.38	4128	4101	4101
ENST00000175756	1375.12	1644	1569	1566
ENST00000374433	820.875	843	819	819
ENST00000396593	422.625	447	444	444
ENST00000374523	1977.38	2022	2019	2019
ENST00000321522	963.75	1005	1002	1002
ENST00000381750	1120.12	1269	1122	1122
ENST00000391759	761.25	762	759	759
ENST00000196489	1716.75	1785	1782	1782
ENST00000545011	1191.75	1650	1437	1440
ENST00000518127	338.25	339	336	336
ENST00000064571	606	612	609	609
ENST00000449740	874.125	1134	1008	1008
ENST00000377524	1606.12	1623	1620	1620
ENST00000367872	1305.38	1314	1311	1311
ENST00000375001	4139.25	4188	4173	4173
ENST00000372257	1047	1098	1095	1095
ENST00000307745	6181.88	8235	7974	7968
ENST00000382743	1071	1263	1203	1209
ENST00000431505	1129.5	1887	1392	1350
ENST00000261681	1986.75	2181	2049	2037
ENST00000287859	1334.62	1368	1365	1365
ENST00000311086	572.625	852	849	849
ENST00000237654	1033.88	1293	1152	1155
ENST00000374049	1017	1386	1032	1029
ENST00000265038	1170.38	1311	1212	1206
ENST00000342790	993.375	1086	1083	1083
ENST00000338051	553.875	603	564	564
ENST00000263245	1524.75	1554	1551	1551
ENST00000368924	1108.12	1110	1107	1107
ENST00000271628	1206.75	1278	1275	1275
ENST00000321341	1703.62	1755	1752	1854
ENST00000546338	548.25	798	576	576
ENST00000452803	1010.62	1107	1104	1104
ENST00000370340	984.75	1044	1041	1041
ENST00000445275	1353	1431	1428	1428
ENST00000330836	2574.38	2622	2580	2580
ENST00000275072	1159.88	1314	1308	1623
ENST00000519940	1384.88	1884	1611	1611
ENST00000366627	655.875	762	684	684
ENST00000233535	1189.12	1446	1443	1443
ENST00000256398	1633.5	1830	1647	1647
ENST00000433686	1389.75	1893	1743	1740
ENST00000273359	920.625	936	921	921
ENST00000267328	692.25	705	702	702
ENST00000311955	1078.12	1146	1143	1143
ENST00000271638	316.5	318	315	315
ENST00000522934	227.25	228	225	225
ENST00000285238	4581	5316	4779	4752
ENST00000301656	1378.88	1380	1377	1377
ENST00000399022	938.25	939	936	936
ENST00000338858	1428.38	1506	1437	1437
ENST00000359878	1204.88	1572	1290	1290
ENST00000341446	582	801	753	753
ENST00000265113	1628.25	1629	1626	1626
ENST00000194900	2466	2811	2553	2553
ENST00000331373	1017.75	1053	1050	1050
ENST00000446244	292.875	303	300	300
ENST00000436408	1558.88	2730	2304	2352
ENST00000225655	417.375	480	477	477
ENST00000296677	1193.25	1194	1191	1191
ENST00000478399	1075.88	1095	1092	1092
ENST00000399932	1683.75	2010	1917	1917
ENST00000468812	549.75	930	918	918
ENST00000252037	933	984	981	981
ENST00000263956	2649	2940	2727	2727
ENST00000538137	3943.5	4107	4035	4035
ENST00000345088	486	501	498	498
ENST00000392452	1475.25	1476	1473	1473
ENST00000310597	1197	1224	1221	1221
ENST00000374459	1454.62	1548	1521	1521
ENST00000330947	2392.12	2487	2409	2409
ENST00000273739	4509	5376	4641	4638
ENST00000361837	1243.5	1431	1308	1308
ENST00000398341	1597.88	1605	1602	1602
ENST00000326282	484.875	486	483	483
ENST00000225873	1079.25	1080	1077	1077
ENST00000377962	1013.62	1233	1098	1083
ENST00000316881	1834.5	2037	1953	1953
ENST00000037243	349.125	354	351	351
ENST00000221730	1045.88	1086	1080	1080
ENST00000263798	2590.88	3186	2808	2976
ENST00000262126	6180.38	6504	6501	6501
ENST00000304046	461.25	462	459	459
ENST00000361677	1756.5	1854	1845	1845
ENST00000288828	1337.62	1590	1362	1362
ENST00000370455	1237.88	1503	1404	1461
ENST00000209884	1761.38	1953	1950	1950
ENST00000379383	867	1020	900	903
ENST00000324464	1636.5	1935	1932	1932
ENST00000372517	1291.12	1464	1425	1425
ENST00000438442	829.875	1011	843	840
ENST00000373614	301.5	327	324	324
ENST00000266087	1590.75	1857	1842	1851
ENST00000244050	791.625	849	801	801
ENST00000311635	1561.88	1836	1833	1833
ENST00000293780	1482.38	1524	1491	1491
ENST00000396353	1026.38	1203	1146	1095
ENST00000314134	1094.25	1095	1092	1092
ENST00000428361	786	981	810	810
ENST00000545353	2536.12	3159	3003	3003
ENST00000417717	2395.88	2571	2505	2505
ENST00000256460	1111.88	1113	1110	1110
ENST00000454402	1022.25	1023	1020	1020
ENST00000389794	10716.4	11706	11415	11415
ENST00000373593	534.75	747	558	558
ENST00000359947	5720.62	6033	5733	5727
ENST00000369563	1599.75	1617	1614	1614
ENST00000367569	260.25	261	258	258
ENST00000311378	1583.25	1731	1728	1728
ENST00000330540	984.375	1068	993	993
ENST00000372827	1119	1638	1215	1215
ENST00000334295	910.875	1254	1005	957
ENST00000255224	1276.88	1278	1275	1275
ENST00000397786	6419.25	6534	6522	6522
ENST00000367214	2434.5	2451	2436	2436
ENST00000450142	3038.25	3459	3252	3168
ENST00000380122	1551.38	1686	1683	1683
ENST00000367545	10350.8	11397	11142	11142
ENST00000376503	2126.25	2397	2319	2319
ENST00000368821	560.25	561	558	558
ENST00000443120	511.5	603	549	549
ENST00000356889	2023.88	2028	2022	2022
ENST00000406545	638.625	924	747	747
ENST00000434263	1455	2289	1845	1824
ENST00000395248	1323	2115	2112	2112
ENST00000261211	1551	1650	1569	1569
ENST00000156626	1797.75	1950	1809	1809
ENST00000368173	2300.62	2433	2379	2379
ENST00000298048	1956.38	2085	1959	1959
ENST00000283882	891.375	900	897	897
ENST00000298248	949.5	960	957	957
ENST00000288532	936.75	984	981	981
ENST00000449260	1957.5	2079	2076	2076
ENST00000452588	2872.12	2940	2937	2937
ENST00000340369	5514.75	5535	5532	5532
ENST00000393567	9550.5	17112	15411	25056
ENST00000320185	564.75	909	735	873
ENST00000369237	1076.25	1077	1074	1074
ENST00000281543	1997.62	2040	2037	2037
ENST00000275016	1389	1494	1407	1407
ENST00000340246	1006.88	1380	1137	1137
ENST00000341846	1767.38	1971	1788	1776
ENST00000541231	262.5	297	294	294
ENST00000369528	630.75	636	633	633
ENST00000269973	2014.5	2139	2052	2052
ENST00000355612	1475.25	1476	1473	1473
ENST00000329654	2175	2211	2208	2208
ENST00000264645	1917.75	2118	2112	2112
ENST00000215909	378.75	408	405	405
ENST00000396811	386.625	510	507	507
ENST00000265715	2271	2658	2472	2469
ENST00000394555	1466.25	1605	1491	1491
ENST00000249842	1286.25	1290	1287	1287
ENST00000533904	769.875	924	858	858
ENST00000264451	1666.12	1770	1707	1707
ENST00000338415	1070.62	1089	1086	1086
ENST00000371571	1495.5	1542	1539	1539
ENST00000369003	874.5	1062	930	930
ENST00000246533	886.875	1278	1191	1191
ENST00000296452	11548.5	12942	12669	12681
ENST00000524413	2231.25	2232	2229	2229
ENST00000302014	1118.25	1203	1155	1155
ENST00000225696	2157.75	2307	2247	2244
ENST00000367139	606.375	612	609	609
ENST00000316428	1656.38	1659	1656	1656
ENST00000367089	329.625	342	339	339
ENST00000356721	943.125	1098	1044	1044
ENST00000370812	1217.25	1449	1425	1425
ENST00000304506	447.75	567	462	462
ENST00000025008	4778.25	4794	4791	4791
ENST00000420455	475.875	588	474	474
ENST00000403665	1851.75	2271	1905	1902
ENST00000301286	3636.38	4953	4185	4251
ENST00000274276	2936.62	2952	2949	2949
ENST00000525962	2539.12	2676	2589	2589
ENST00000338834	1047.75	1413	1335	1290
ENST00000339399	752.25	900	759	759
ENST00000513200	2896.12	3987	3846	3846
ENST00000225929	959.25	987	984	984
ENST00000368302	369.75	513	450	450
ENST00000523731	2956.5	3015	3012	3012
ENST00000295694	1184.25	1185	1182	1182
ENST00000505490	714.375	804	792	792
ENST00000240687	955.875	987	957	957
ENST00000301764	3403.12	3612	3438	3435
ENST00000035307	2323.88	2364	2361	2361
ENST00000431588	4628.62	4671	4668	4668
ENST00000436066	903.375	1113	1098	1098
ENST00000368575	642	741	738	738
ENST00000283179	2202.75	2526	2481	2481
ENST00000367607	9131.62	9648	9501	9501
ENST00000382061	1473.38	1503	1485	1485
ENST00000272438	573.75	591	588	588
ENST00000268711	441	447	444	444
ENST00000013125	2540.25	2544	2541	2541
ENST00000552172	730.5	768	759	759
ENST00000337907	4538.25	4938	4710	4710
ENST00000372758	1719.38	2001	1881	1881
ENST00000366957	1203	1341	1311	1311
ENST00000360000	335.25	357	354	354
ENST00000393405	796.125	831	810	810
ENST00000344517	2067.38	2355	2217	2214
ENST00000522917	5557.88	6078	5604	5595
ENST00000320567	1195.12	1197	1194	1194
ENST00000314391	632.25	801	651	651
ENST00000367145	1660.88	1662	1659	1659
ENST00000409155	1053.38	1221	1077	1077
ENST00000300226	723	807	756	756
ENST00000359462	1093.88	1281	1131	1131
ENST00000530749	1803.75	1899	1821	1821
ENST00000398168	1585.12	2025	1719	1704
ENST00000409644	3503.25	5829	5826	5928
ENST00000544647	1784.62	2253	2073	2058
ENST00000319172	1468.5	1473	1470	1470
ENST00000315066	981	993	990	990
ENST00000504924	494.25	729	615	615
ENST00000310955	1496.62	1500	1497	1497
ENST00000260447	254.25	255	252	252
ENST00000222002	780.75	858	855	855
ENST00000325103	2080.88	2463	2133	2112
ENST00000272322	2923.5	3033	2934	2934
ENST00000264908	969.75	987	972	972
ENST00000409794	3731.25	4476	4221	4323
ENST00000415380	1558.12	2547	1797	1773
ENST00000455418	813.375	915	825	825
ENST00000264554	1210.12	2328	1818	1791
ENST00000546424	1235.25	1593	1413	1383
ENST00000426508	4366.5	4500	4398	4395
ENST00000409038	380.625	414	390	390
ENST00000513610	6109.88	6291	6210	6210
ENST00000264463	2336.25	2793	2478	2454
ENST00000309931	1248.75	1566	1257	1257
ENST00000544612	718.125	720	717	717
ENST00000393565	1989.75	2193	2088	2088
ENST00000335658	831.375	933	915	915
ENST00000398844	3182.62	3438	3291	3282
ENST00000388747	1146	1452	1317	1317
ENST00000288050	2553	3237	2652	2646
ENST00000436182	928.5	1173	987	987
ENST00000432126	1547.62	1551	1548	1548
ENST00000293662	928.5	1386	1194	1185
ENST00000356896	1620.38	1800	1701	1701
ENST00000301480	2372.62	2400	2373	2373
ENST00000268099	1022.25	1434	1311	1305
ENST00000450457	877.125	1212	1101	1059
ENST00000226091	922.875	1203	1029	1020
ENST00000553127	1592.62	1665	1638	1638
ENST00000361243	7899.75	8622	8529	8529
ENST00000371268	603.75	648	633	633
ENST00000335508	3849	4146	3915	3915
ENST00000310193	1518	1521	1521	1521
ENST00000355773	1356.38	1488	1485	1485
ENST00000228284	2899.88	2955	2952	2952
ENST00000302450	2232	2244	2238	2238
ENST00000301458	811.5	1125	918	855
ENST00000282326	1164	1227	1224	1224
ENST00000434581	877.5	1029	972	972
ENST00000545030	1523.25	1908	1782	1773
ENST00000371826	1423.12	1470	1467	1467
ENST00000340171	817.5	993	882	882
ENST00000222254	2034.38	3018	2196	2196
ENST00000255858	1210.5	1221	1218	1218
ENST00000007510	3618	3900	3861	3861
ENST00000222598	868.5	888	867	867
ENST00000216373	3945.75	4131	4077	4077
ENST00000332118	1888.12	1926	1920	1920
ENST00000302517	932.625	975	972	972
ENST00000223642	4952.62	5520	5124	5124
ENST00000369740	1342.12	1479	1437	1437
ENST00000457907	1069.5	1392	1302	1302
ENST00000360947	2026.12	2235	2184	2217
ENST00000325599	1735.88	1743	1740	1740
ENST00000545418	276	327	294	294
ENST00000264382	5445.38	6363	5586	5586
ENST00000441222	1116.38	1293	1203	1203
ENST00000399892	1189.12	1308	1266	1266
ENST00000216117	866.625	891	867	867
ENST00000177648	3709.5	3741	3738	3738
ENST00000311601	2704.88	2817	2733	2733
ENST00000392586	1537.12	1830	1680	1680
ENST00000329106	912.375	1029	912	912
ENST00000381652	3356.62	3402	3399	3399
ENST00000439730	659.25	954	699	696
ENST00000356352	3384.75	4395	3828	3828
ENST00000373020	757.5	945	861	858
ENST00000407106	1258.5	1260	1257	1257
ENST00000357702	3133.12	3627	3264	3264
ENST00000392011	2891.25	2892	2889	2889
ENST00000307526	502.125	522	519	519
ENST00000357402	2609.62	2952	2850	2838
ENST00000357947	3024.75	3522	3054	3054
ENST00000330953	1082.25	1083	1080	1080
ENST00000268695	1496.25	2223	1590	1578
ENST00000279024	3667.5	3969	3867	3867
ENST00000196551	613.875	618	612	612
ENST00000404147	784.5	1422	1176	1176
ENST00000416569	1462.5	1992	1929	1926
ENST00000369093	1172.62	1272	1176	1176
ENST00000379589	574.875	603	600	600
ENST00000286639	377.25	378	375	375
ENST00000398022	1902.75	1944	1926	1926
ENST00000442267	3677.62	3909	3822	3822
ENST00000515256	1011	1155	1137	1137
ENST00000274606	461.25	462	459	459
ENST00000259008	3750	4053	3765	3765
ENST00000318493	4187.25	4284	4281	4281
ENST00000398452	767.25	771	765	765
ENST00000257408	3105.75	3186	3135	3135
ENST00000356067	2945.25	3450	3174	3174
ENST00000327042	680.25	711	681	681
ENST00000300452	783.375	912	810	810
ENST00000337363	1007.25	1008	1005	1005
ENST00000396942	5690.25	6657	6501	6501
ENST00000315467	520.5	627	519	519
ENST00000251089	1977.38	2427	2100	2091
ENST00000368814	684.75	822	744	738
ENST00000374692	853.875	876	873	873
ENST00000316562	1498.88	2181	1719	1719
ENST00000402971	903	984	960	960
ENST00000265304	446.25	447	444	444
ENST00000398752	1661.62	1665	1662	1662
ENST00000368078	1133.62	1218	1206	1206
ENST00000303221	911.25	1002	990	990
ENST00000259205	500.625	549	507	507
ENST00000557004	1274.25	1386	1350	1350
ENST00000446526	1066.12	1206	1155	1155
ENST00000368913	2644.12	2898	2892	2892
ENST00000295269	2378.25	2454	2400	2400
ENST00000373256	1378.12	1665	1389	1389
ENST00000376729	1453.5	2193	1719	1695
ENST00000310396	3079.5	3327	3084	3084
ENST00000254122	391.875	426	411	411
ENST00000310942	1413	1872	1596	1596
ENST00000556573	662.25	1074	831	825
ENST00000389017	1011.38	1077	1071	1071
ENST00000406870	2121	2127	2124	2124
ENST00000377507	765	768	765	765
ENST00000430223	1089.75	1281	1149	1149
ENST00000295256	599.25	600	597	597
ENST00000519389	3438.38	3651	3639	3639
ENST00000507142	3436.88	3948	3867	3867
ENST00000312577	2294.62	2652	2421	2418
ENST00000296084	1658.25	1842	1827	1827
ENST00000355810	1135.88	1230	1167	1167
ENST00000335815	1800.75	2004	1857	1836
ENST00000391995	479.625	483	480	480
ENST00000450536	2330.25	2460	2391	2391
ENST00000277570	1129.12	1332	1329	1329
ENST00000443332	1286.25	1641	1581	1581
ENST00000392857	1308.38	1482	1311	1311
ENST00000269466	1072.12	1095	1092	1092
ENST00000389912	333	552	486	486
ENST00000424264	1160.62	1548	1365	1350
ENST00000250615	637.5	759	756	756
ENST00000446394	2293.12	2358	2343	2343
ENST00000380911	783.375	804	801	801
ENST00000394829	1513.5	1680	1581	1581
ENST00000406925	457.5	528	525	525
ENST00000517894	4195.12	5160	4794	4782
ENST00000398675	1266.75	1323	1320	1320
ENST00000342784	1871.62	2532	2247	2247
ENST00000409480	3965.62	4035	4032	4032
ENST00000296302	4989.38	5358	5073	5073
ENST00000360790	2208	3066	2724	2724
ENST00000334444	4236.75	4512	4332	4332
ENST00000333130	613.5	627	621	621
ENST00000318528	1144.88	1290	1287	1287
ENST00000367387	1186.5	1221	1191	1191
ENST00000358704	1585.88	1596	1593	1593
ENST00000379389	497.25	498	498	498
ENST00000269202	2100.38	2376	2115	2115
ENST00000262888	1168.5	1461	1338	1323
ENST00000393597	1133.25	1134	1131	1131
ENST00000263864	302.25	303	300	300
ENST00000443250	1190.25	1191	1188	1188
ENST00000215939	754.875	762	759	759
ENST00000294428	1860.38	2163	2076	2076
ENST00000371738	469.5	567	540	540
ENST00000361547	1648.88	1887	1788	1785
ENST00000243924	352.875	354	351	351
ENST00000339397	1292.25	1320	1317	1317
ENST00000415329	1030.88	1167	1104	1104
ENST00000263980	2242.5	2448	2445	2445
ENST00000519807	401.625	453	426	426
ENST00000378541	2565	2631	2613	2613
ENST00000379380	306.375	315	312	312
ENST00000377004	2036.25	2514	2475	2475
ENST00000272067	481.125	552	495	495
ENST00000223208	1113.75	1164	1134	1128
ENST00000318988	717.75	735	732	732
ENST00000355634	3487.12	3963	3909	3909
ENST00000419474	5885.62	7863	7716	7716
ENST00000306107	1751.25	1752	1749	1749
ENST00000250003	951	963	960	960
ENST00000551917	1088.25	1164	1089	1089
ENST00000398743	1479.38	1530	1527	1527
ENST00000351747	3889.88	10170	9609	11538
ENST00000343933	1541.62	1680	1578	1578
[truncated: 10,486 more rows]
