# Supplementary material for: Genome-Wide Analysis of Positively Selected Genes in Seasonal and Non-Seasonal Breeding Species
Source: PLoS One. 2015 May 22;10(5):e0126736. doi: 10.1371/journal.pone.0126736 (PMC4441472; doi:10.1371/journal.pone.0126736)
Supplement: S4 Table — (XLSX) [file pone.0126736.s005.xlsx]

## Sheet: distant species set
Human ID	Species	position (alignment aa, gas)	sites(codon)	position (alignment aa, no gas)	site(aa)	BEB
ENST00000261942	CE	19	TCT	1	S	0.998**
ENST00000253083	CE	759	AGT	113	S	1.000**
ENST00000253083	CE	791	GGC	115	G	1.000**
ENST00000253083	CE	792	CAG	116	Q	0.980*
ENST00000381655	CE	1078	GTA	909	V	0.965*
ENST00000381655	CE	1080	TTT	911	F	0.994**
ENST00000278980	CE	173	TTT	117	F	0.971*
ENST00000278980	CE	175	CAT	119	H	0.994**
ENST00000327237	CE	91	TCC	85	S	0.982*
ENST00000346964	CE	211	CTG	2	L	0.993**
ENST00000368195	CE	918	GGG	460	G	0.994**
ENST00000368195	CE	998	GAA	538	E	0.991**
ENST00000275732	CE	17	GTC	13	V	0.997**
ENST00000267845	CE	50	TCT	33	S	0.977*
ENST00000521271	CE	61	GTG	2	V	0.998**
ENST00000429277	CE	443	AGC	215	S	0.979*
ENST00000261978	CE	1270	TCT	1042	S	0.990*
ENST00000261978	CE	1271	ACT	1043	T	0.987*
ENST00000421351	CE	67	TCT	41	S	0.999**
ENST00000421351	CE	69	TTT	43	F	0.999**
ENST00000421351	CE	70	CTT	44	L	0.994**
ENST00000421351	CE	71	GCA	45	A	0.996**
ENST00000376052	CE	896	AAG	770	K	0.998**
ENST00000376052	CE	898	TCT	772	S	0.997**
ENST00000317216	CE	57	CTC	30	L	0.968*
ENST00000368932	CE	133	TTC	3	F	0.991**
ENST00000368932	CE	134	CTT	4	L	0.994**
ENST00000441779	CE	394	GCA	355	A	0.993**
ENST00000261167	CE	460	CAA	437	Q	0.998**
ENST00000248958	CE	62	TGT	38	C	0.999**
ENST00000248958	CE	64	TCC	40	S	0.995**
ENST00000330062	CE	370	GAG	309	E	0.997**
ENST00000330062	CE	373	CCC	312	P	0.999**
ENST00000399017	CE	2071	TCG	1385	S	0.983*
ENST00000200557	CE	163	GGG	64	G	1.000**
ENST00000200557	CE	164	CGG	65	R	0.983*
ENST00000215057	CE	923	ACC	129	T	0.998**
ENST00000215057	CE	925	CGA	131	R	0.992**
ENST00000215057	CE	933	CAG	139	Q	0.989*
ENST00000215057	CE	956	CGC	143	R	1.000**
ENST00000346178	CE	12	CAT	1	H	0.995**
ENST00000282728	CE	131	GCA	2	A	0.984*
ENST00000246841	CE	662	GGC	522	G	0.996**
ENST00000520933	CE	164	CCT	77	P	0.987*
ENST00000264377	CE	131	CCA	2	P	0.995**
ENST00000253159	CE	724	TTT	566	F	0.999**
ENST00000253159	CE	725	TTA	567	L	0.998**
ENST00000318663	CE	76	CAG	1	Q	0.997**
ENST00000222157	CE	259	AGT	76	S	0.992**
ENST00000325888	CE	58	ATC	11	I	0.964*
ENST00000325888	CE	59	GGC	12	G	0.997**
ENST00000269346	CE	312	GCC	266	A	0.998**
ENST00000222812	CE	118	GAG	86	E	1.000**
ENST00000222812	CE	119	TCA	87	S	0.999**
ENST00000222812	CE	120	GGC	88	G	1.000**
ENST00000381455	CE	218	GGC	78	G	0.987*
ENST00000381455	CE	219	GTC	79	V	1.000**
ENST00000381455	CE	220	TCG	80	S	0.984*
ENST00000356183	CE	17	TGT	3	C	0.980*
ENST00000321892	CE	1033	ATT	616	I	0.994**
ENST00000321892	CE	1034	CTT	617	L	0.991**
ENST00000321892	CE	3041	GTG	2365	V	0.993**
ENST00000320477	CE	195	TGC	38	C	0.999**
ENST00000320477	CE	196	TGC	39	C	0.994**
ENST00000306052	CE	300	CAG	131	Q	0.998**
ENST00000373224	CE	125	TCT	98	S	0.996**
ENST00000419735	CE	784	AAT	525	N	0.985*
ENST00000404190	CE	158	AAT	104	N	0.997**
ENST00000404190	CE	159	CAG	105	Q	0.992**
ENST00000267199	CE	387	CCT	255	P	0.999**
ENST00000377768	CE	174	TGG	133	W	0.986*
ENST00000377768	CE	218	GTG	177	V	1.000**
ENST00000377768	CE	219	CTG	178	L	0.999**
ENST00000377768	CE	220	ATT	179	I	0.999**
ENST00000377768	CE	345	GAT	304	D	0.978*
ENST00000377768	CE	349	GAA	308	E	0.985*
ENST00000377768	CE	350	TCT	309	S	0.988*
ENST00000377768	CE	354	GTC	313	V	0.985*
ENST00000377768	CE	361	ATC	320	I	0.984*
ENST00000535512	CE	93	TTT	1	F	0.986*
ENST00000535512	CE	224	AGT	79	S	0.998**
ENST00000535512	CE	225	GAG	80	E	0.998**
ENST00000535512	CE	227	AAG	81	K	1.000**
ENST00000336868	CE	427	ATG	164	M	0.973*
ENST00000336868	CE	430	ACA	167	T	0.993**
ENST00000302969	CE	172	AGG	124	R	0.994**
ENST00000302969	CE	173	GAG	125	E	1.000**
ENST00000302969	CE	186	AAG	138	K	0.999**
ENST00000507030	CE	142	TAT	2	Y	0.999**
ENST00000507030	CE	143	TTC	3	F	0.998**
ENST00000354464	CE	53	GTG	53	V	0.990*
ENST00000354464	CE	55	CCC	55	P	0.992**
ENST00000003302	Chimpanzee	271	AAT	166	N	0.976*
ENST00000269967	Chimpanzee	53	TCC	12	S	0.997**
ENST00000269967	Chimpanzee	68	ACG	23	T	0.992**
ENST00000551404	Chimpanzee	148	GCA	120	A	0.993**
ENST00000551404	Chimpanzee	454	AAT	419	N	0.993**
ENST00000527524	Chimpanzee	350	ATG	281	M	0.969*
ENST00000370445	Chimpanzee	310	AAG	194	K	0.998**
ENST00000370445	Chimpanzee	327	CCC	204	P	0.999**
ENST00000370445	Chimpanzee	328	AAG	205	K	0.999**
ENST00000370445	Chimpanzee	335	AAA	212	K	0.982*
ENST00000370445	Chimpanzee	337	AAA	214	K	0.999**
ENST00000370445	Chimpanzee	338	AAA	215	K	0.999**
ENST00000370571	Chimpanzee	1149	GAA	986	E	0.956*
ENST00000409190	Chimpanzee	383	GAC	6	D	0.991**
ENST00000409190	Chimpanzee	404	CAA	27	Q	0.992**
ENST00000409190	Chimpanzee	408	AGA	31	R	0.992**
ENST00000409190	Chimpanzee	412	CCT	35	P	1.000**
ENST00000409190	Chimpanzee	413	TTT	36	F	0.993**
ENST00000409190	Chimpanzee	414	CTG	37	L	0.992**
ENST00000409190	Chimpanzee	426	CCT	49	P	1.000**
ENST00000409190	Chimpanzee	427	TTC	50	F	1.000**
ENST00000273398	Chimpanzee	317	CTC	316	L	0.986*
ENST00000273398	Chimpanzee	321	TGT	320	C	0.992**
ENST00000369582	Chimpanzee	3	TGC	3	C	0.983*
ENST00000369582	Chimpanzee	10	ATC	10	I	0.985*
ENST00000369582	Chimpanzee	11	TTT	11	F	0.988*
ENST00000369582	Chimpanzee	21	GTT	21	V	0.985*
ENST00000369582	Chimpanzee	25	TCT	25	S	0.985*
ENST00000369582	Chimpanzee	39	ACG	35	T	0.988*
ENST00000369582	Chimpanzee	41	CAG	37	Q	0.983*
ENST00000369582	Chimpanzee	44	CCA	40	P	0.999**
ENST00000369582	Chimpanzee	48	CAG	44	Q	0.988*
ENST00000369582	Chimpanzee	54	CTT	50	L	0.999**
ENST00000369582	Chimpanzee	69	CTA	65	L	0.980*
ENST00000369582	Chimpanzee	78	GTA	74	V	0.990*
ENST00000369582	Chimpanzee	93	TAT	89	Y	0.981*
ENST00000369582	Chimpanzee	94	AAC	90	N	0.980*
ENST00000369582	Chimpanzee	101	GGT	97	G	0.975*
ENST00000369582	Chimpanzee	102	TTC	98	F	0.962*
ENST00000369582	Chimpanzee	109	GCG	105	A	0.983*
ENST00000324774	Chimpanzee	507	AAT	287	N	0.972*
ENST00000367851	Chimpanzee	142	TGG	135	W	0.953*
ENST00000367851	Chimpanzee	630	AAA	615	K	0.975*
ENST00000367851	Chimpanzee	711	GTC	696	V	0.981*
ENST00000253577	Chimpanzee	563	AAA	402	K	0.978*
ENST00000253577	Chimpanzee	564	TGG	403	W	0.983*
ENST00000330807	Chimpanzee	224	AAG	163	K	0.959*
ENST00000299424	Chimpanzee	197	CCC	54	P	0.998**
ENST00000299424	Chimpanzee	198	CCG	55	P	0.989*
ENST00000380985	Chimpanzee	417	AAA	386	K	0.961*
ENST00000531901	Chimpanzee	665	TCC	501	S	0.995**
ENST00000531901	Chimpanzee	672	ACT	508	T	0.989*
ENST00000457139	Chimpanzee	22	GAA	2	E	0.994**
ENST00000457139	Chimpanzee	24	ATT	4	I	0.995**
ENST00000369887	Chimpanzee	134	AGC	62	S	0.992**
ENST00000254605	Chimpanzee	155	TGT	27	C	0.961*
ENST00000254605	Chimpanzee	309	TGT	148	C	0.960*
ENST00000355725	Chimpanzee	353	AAA	274	K	0.970*
ENST00000254942	Chimpanzee	548	CCC	290	P	0.988*
ENST00000398884	Chimpanzee	5	ACT	5	T	0.998**
ENST00000262942	Chimpanzee	285	GGG	204	G	0.985*
ENST00000431565	Chimpanzee	303	GAT	225	D	0.994**
ENST00000297183	Chimpanzee	1047	TTT	736	F	0.998**
ENST00000297183	Chimpanzee	1058	TGT	747	C	0.992**
ENST00000342771	Chimpanzee	1102	ATG	679	M	0.989*
ENST00000373116	Chimpanzee	75	CTG	5	L	0.983*
ENST00000373116	Chimpanzee	135	TTT	42	F	0.981*
ENST00000373116	Chimpanzee	154	ATT	61	I	0.978*
ENST00000373116	Chimpanzee	167	TTG	74	L	0.989*
ENST00000373116	Chimpanzee	207	TTG	114	L	0.987*
ENST00000373116	Chimpanzee	208	GGG	115	G	0.982*
ENST00000373116	Chimpanzee	267	CTA	172	L	0.978*
ENST00000373116	Chimpanzee	274	ATA	179	I	0.970*
ENST00000373116	Chimpanzee	276	AAG	181	K	0.982*
ENST00000344846	Chimpanzee	37	CAA	21	Q	0.977*
ENST00000276201	Chimpanzee	486	TAT	212	Y	0.992**
ENST00000276201	Chimpanzee	488	TGG	214	W	0.996**
ENST00000276201	Chimpanzee	491	TGT	217	C	0.994**
ENST00000276201	Chimpanzee	500	GGT	226	G	0.995**
ENST00000356402	Chimpanzee	1004	CAA	655	Q	0.988*
ENST00000356402	Chimpanzee	1009	TTT	660	F	0.992**
ENST00000258198	Chimpanzee	189	ACC	150	T	0.992**
ENST00000319878	Chimpanzee	102	CAT	40	H	0.985*
ENST00000319878	Chimpanzee	413	ACT	309	T	0.966*
ENST00000508834	Chimpanzee	331	CAC	273	H	0.994**
ENST00000508834	Chimpanzee	410	CTT	281	L	0.996**
ENST00000381556	Chimpanzee	342	CAA	190	Q	0.973*
ENST00000290866	Chimpanzee	427	ACA	223	T	0.993**
ENST00000290866	Chimpanzee	1384	ACC	1043	T	0.987*
ENST00000290866	Chimpanzee	1456	AAC	1060	N	0.979*
ENST00000290866	Chimpanzee	1459	AAA	1063	K	0.998**
ENST00000290866	Chimpanzee	1460	TTT	1064	F	0.961*
ENST00000290866	Chimpanzee	1462	TAC	1066	Y	0.973*
ENST00000290866	Chimpanzee	1467	GCC	1071	A	0.987*
ENST00000358078	Chimpanzee	168	TCT	35	S	0.992**
ENST00000311601	Chimpanzee	155	ACG	103	T	0.996**
ENST00000311601	Chimpanzee	160	ATA	108	I	0.959*
ENST00000311601	Chimpanzee	166	CGT	114	R	0.964*
ENST00000311601	Chimpanzee	170	AAT	118	N	0.995**
ENST00000311601	Chimpanzee	172	CCC	120	P	0.997**
ENST00000533211	Chimpanzee	1572	CCT	1462	P	0.955*
ENST00000458591	Chimpanzee	677	ACA	606	T	0.966*
ENST00000473539	Chimpanzee	339	CCT	259	P	0.975*
ENST00000216264	CR	79	CCG	2	P	0.984*
ENST00000436346	CR	530	AGT	486	S	0.999**
ENST00000490574	CR	98	GCT	63	A	0.993**
ENST00000319349	CR	57	TCG	2	S	0.975*
ENST00000319349	CR	58	CAG	3	Q	0.999**
ENST00000398414	CR	1677	AGA	1464	R	0.999**
ENST00000434758	CR	86	TAT	48	Y	0.998**
ENST00000434758	CR	88	TTT	50	F	0.998**
ENST00000434758	CR	89	TCA	51	S	0.971*
ENST00000434758	CR	267	GTA	188	V	0.998**
ENST00000394295	CR	3	CAG	1	Q	0.991**
ENST00000394295	CR	130	CAA	96	Q	0.965*
ENST00000382226	CR	238	GGA	144	G	0.970*
ENST00000382226	CR	240	AGT	146	S	0.992**
ENST00000323853	CR	1961	TAT	1913	Y	0.995**
ENST00000255194	CR	607	CAG	283	Q	0.986*
ENST00000405271	CR	398	TTC	171	F	0.951*
ENST00000405271	CR	399	TCC	172	S	0.956*
ENST00000405271	CR	401	TCA	174	S	0.998**
ENST00000405271	CR	402	ATA	175	I	0.959*
ENST00000405271	CR	403	CAG	176	Q	0.999**
ENST00000221232	CR	1007	CTA	561	L	0.984*
ENST00000344936	CR	373	TCC	315	S	0.984*
ENST00000281171	CR	1107	CTC	935	L	0.987*
ENST00000281171	CR	1109	AGT	937	S	1.000**
ENST00000379400	CR	261	GCA	172	A	0.990**
ENST00000223095	CR	235	TCA	235	S	0.991**
ENST00000223095	CR	236	CAG	236	Q	0.998**
ENST00000418234	CR	923	TCT	86	S	0.997**
ENST00000176763	CR	999	ATG	494	M	0.995**
ENST00000513335	CR	312	TAT	283	Y	0.990*
ENST00000513335	CR	313	AGC	284	S	0.992**
ENST00000205636	CR	86	GAC	76	D	0.996**
ENST00000205636	CR	132	AAG	121	K	0.998**
ENST00000376109	CR	759	GCT	611	A	0.993**
ENST00000376109	CR	760	AAT	612	N	0.982*
ENST00000376109	CR	761	AGA	613	R	0.999**
ENST00000504376	CR	472	GCA	291	A	0.998**
ENST00000536354	CR	263	GTA	207	V	0.982*
ENST00000536354	CR	265	AGG	209	R	0.998**
ENST00000536354	CR	266	ACA	210	T	1.000**
ENST00000228825	CR	127	GGT	126	G	0.998**
ENST00000452508	CR	2547	AGT	2499	S	0.991**
ENST00000536024	CR	98	GGG	6	G	0.957*
ENST00000536024	CR	172	GGT	15	G	0.998**
ENST00000377966	CR	32	TCC	1	S	0.995**
ENST00000377966	CR	33	CTA	2	L	0.992**
ENST00000307844	CR	33	GTA	31	V	0.993**
ENST00000307844	CR	55	TTA	35	L	0.992**
ENST00000307844	CR	58	AAA	38	K	0.988*
ENST00000188790	CR	258	TCA	151	S	0.988*
ENST00000263181	CR	401	TCA	255	S	0.995**
ENST00000345102	CR	716	GAC	615	D	0.994**
ENST00000394184	CR	166	AAT	125	N	0.998**
ENST00000394184	CR	167	TTC	126	F	0.992**
ENST00000532404	CR	96	TGC	75	C	0.987*
ENST00000424158	CR	141	GAG	1	E	0.998**
ENST00000367385	CR	88	AGC	88	S	0.999**
ENST00000393346	CR	250	TTT	177	F	0.991**
ENST00000393346	CR	251	ATG	178	M	0.998**
ENST00000375460	CR	646	TAC	635	Y	0.982*
ENST00000375460	CR	651	AGG	640	R	0.959*
ENST00000236040	CR	704	AGC	473	S	0.999**
ENST00000311128	CR	192	TTT	74	F	0.991**
ENST00000311128	CR	195	CCT	77	P	0.982*
ENST00000441080	CR	118	AGC	109	S	0.999**
ENST00000441080	CR	120	TTT	110	F	0.998**
ENST00000380062	CR	421	GAT	405	D	1.000**
ENST00000380062	CR	422	GGG	406	G	0.998**
ENST00000380062	CR	501	AAT	485	N	0.962*
ENST00000335251	CR	432	GAC	320	D	0.977*
ENST00000357628	CR	345	AGT	332	S	0.972*
ENST00000357628	CR	346	GCT	333	A	0.994**
ENST00000310325	CR	213	CCC	26	P	0.956*
ENST00000321680	CR	877	AAT	648	N	0.989*
ENST00000304400	CR	307	AAC	243	N	0.999**
ENST00000287709	CR	314	CAT	44	H	0.999**
ENST00000287709	CR	316	TCT	46	S	0.996**
ENST00000456315	CR	693	CCG	669	P	0.976*
ENST00000539282	CR	42	ATG	1	M	0.982*
ENST00000539282	CR	464	TTC	334	F	0.999**
ENST00000539282	CR	465	AAT	335	N	0.998**
ENST00000539282	CR	468	GAG	338	E	1.000**
ENST00000393056	CR	634	CAT	533	H	0.957*
ENST00000379245	CR	355	TTT	259	F	1.000**
ENST00000379245	CR	356	GCA	260	A	0.999**
ENST00000379245	CR	357	GTT	261	V	0.970*
ENST00000426016	CR	1090	AAG	685	K	0.993**
ENST00000273980	CR	407	AGC	366	S	0.994**
ENST00000274487	CR	541	AAT	210	N	0.997**
ENST00000274487	CR	542	GAG	211	E	0.999**
ENST00000300917	CR	588	AGA	588	R	0.998**
ENST00000300917	CR	590	AAA	590	K	0.998**
ENST00000447266	CR	484	CCA	379	P	0.983*
ENST00000447266	CR	486	ACT	381	T	0.995**
ENST00000311042	CR	141	GTC	112	V	0.973*
ENST00000283882	CR	20	ATT	2	I	0.985*
ENST00000457139	CR	70	AGT	45	S	0.984*
ENST00000367405	CR	540	CAA	442	Q	1.000**
ENST00000367405	CR	785	GTT	670	V	0.999**
ENST00000355725	CR	1440	TAC	1400	Y	0.978*
ENST00000358933	CR	638	AGC	549	S	0.991**
ENST00000397292	CR	549	AAA	546	K	0.992**
ENST00000487499	CR	712	CAG	289	Q	0.986*
ENST00000369847	CR	258	ATA	200	I	0.991**
ENST00000359834	CR	194	CCA	188	P	0.996**
ENST00000359834	CR	279	ATT	272	I	0.999**
ENST00000395987	CR	224	GGA	140	G	0.996**
ENST00000309035	CR	1059	CTG	830	L	0.953*
ENST00000359530	CR	73	GTG	58	V	0.998**
ENST00000359530	CR	74	CTA	59	L	0.994**
ENST00000275227	CR	339	TGC	310	C	0.999**
ENST00000260665	CR	945	CCT	772	P	0.995**
ENST00000398860	CR	3389	CAG	2830	Q	0.988*
ENST00000398860	CR	3390	CTG	2831	L	0.985*
ENST00000389794	CR	2718	TTT	2337	F	0.991**
ENST00000389794	CR	2719	AGT	2338	S	0.989*
ENST00000439123	CR	303	AAA	184	K	0.998**
ENST00000539542	CR	2578	ATT	2435	I	0.987*
ENST00000392903	CR	297	CAC	271	H	0.984*
ENST00000368468	CR	230	CAG	92	Q	0.999**
ENST00000368468	CR	232	GAA	94	E	0.999**
ENST00000368468	CR	233	AAC	95	N	0.999**
ENST00000368468	CR	235	CAG	97	Q	0.999**
ENST00000368468	CR	236	AGT	98	S	0.970*
ENST00000368468	CR	238	TCA	100	S	0.999**
ENST00000368468	CR	676	GTG	403	V	0.969*
ENST00000394126	CR	388	ATG	318	M	0.999**
ENST00000394126	CR	390	CCA	320	P	0.967*
ENST00000409445	CR	462	TCT	97	S	0.997**
ENST00000409445	CR	463	TGT	98	C	0.995**
ENST00000409445	CR	465	ACA	99	T	0.994**
ENST00000323669	CR	141	AGC	2	S	0.993**
ENST00000529689	CR	157	GTG	143	V	0.996**
ENST00000529689	CR	168	TCT	146	S	0.998**
ENST00000355870	CR	31	ATA	31	I	0.981*
ENST00000355870	CR	948	AGA	921	R	0.989*
ENST00000264951	CR	1090	TCT	1073	S	0.972*
ENST00000323959	CR	215	ATG	145	M	0.996**
ENST00000323959	CR	216	CTA	146	L	0.994**
ENST00000445488	CR	324	AAA	109	K	0.959*
ENST00000332645	CR	609	AGT	454	S	0.993**
ENST00000319273	CR	97	CAT	91	H	0.997**
ENST00000309246	CR	9	GCA	1	A	0.998**
ENST00000246194	CR	319	GGG	239	G	0.985*
ENST00000377716	CR	144	TGC	119	C	0.995**
ENST00000395965	CR	255	AGC	146	S	0.996**
ENST00000535923	CR	247	AGA	227	R	0.997**
ENST00000409830	CR	28	CTG	15	L	0.999**
ENST00000409830	CR	29	AAA	16	K	0.995**
ENST00000296702	CR	310	AGT	264	S	0.964*
ENST00000296702	CR	774	TGT	708	C	0.996**
ENST00000296702	CR	775	TAC	709	Y	0.999**
ENST00000413266	Dog	236	ACC	18	T	0.964*
ENST00000413266	Dog	365	TCA	23	S	0.963*
ENST00000366926	Dog	117	ATG	69	M	0.978*
ENST00000366926	Dog	205	TCT	82	S	0.959*
ENST00000430202	Dog	363	CAG	337	Q	0.955*
ENST00000430202	Dog	495	CCA	446	P	0.972*
ENST00000160373	Dog	205	CGC	141	R	0.981*
ENST00000160373	Dog	206	GGC	142	G	0.968*
ENST00000160373	Dog	214	GGC	150	G	0.953*
ENST00000160373	Dog	270	CGC	206	R	0.980*
ENST00000160373	Dog	443	GCG	211	A	0.978*
ENST00000381668	Dog	567	CCA	319	P	0.970*
ENST00000221347	Dog	735	CCC	258	P	0.954*
ENST00000342743	Dog	123	TGC	123	C	0.976*
ENST00000342743	Dog	127	ACA	127	T	0.987*
ENST00000289081	Dog	658	TCT	437	S	0.959*
ENST00000394900	Dog	211	CAG	210	Q	0.950*
ENST00000389857	Dog	1031	GGT	281	G	0.962*
ENST00000544665	Dog	1114	GCA	592	A	0.976*
ENST00000544665	Dog	1118	GAC	596	D	0.958*
ENST00000420621	Dog	184	AAG	142	K	0.996**
ENST00000420621	Dog	186	AGA	144	R	0.996**
ENST00000290349	Dog	99	CCT	50	P	0.952*
ENST00000290349	Dog	147	CTA	98	L	0.954*
ENST00000290349	Dog	197	GCA	145	A	0.983*
ENST00000290349	Dog	200	TCA	148	S	0.985*
ENST00000485816	Dog	372	GGG	279	G	0.968*
ENST00000485816	Dog	373	GCA	280	A	0.967*
ENST00000485816	Dog	1203	GTT	592	V	0.964*
ENST00000326195	Dog	45	AAA	20	K	0.976*
ENST00000326195	Dog	76	AGC	39	S	0.991**
ENST00000326195	Dog	80	GTT	41	V	0.992**
ENST00000326195	Dog	83	TCA	43	S	0.983*
ENST00000326195	Dog	503	TTA	429	L	0.989*
ENST00000361866	Dog	113	CCG	18	P	0.979*
ENST00000361866	Dog	544	CTG	309	L	0.974*
ENST00000361866	Dog	970	TGT	568	C	0.974*
ENST00000405109	Dog	371	TTG	356	L	0.978*
ENST00000405109	Dog	372	TTA	357	L	0.992**
ENST00000226004	Dog	27	TGT	1	C	0.999**
ENST00000226004	Dog	59	CAG	2	Q	0.983*
ENST00000418971	Dog	236	GAA	46	E	0.994**
ENST00000418971	Dog	237	TCG	47	S	0.992**
ENST00000295802	Dog	263	CCA	235	P	0.965*
ENST00000295802	Dog	352	AAT	324	N	0.954*
ENST00000295802	Dog	480	TGT	452	C	0.970*
ENST00000395891	Dog	405	GGG	347	G	0.955*
ENST00000395891	Dog	447	AGC	361	S	0.976*
ENST00000395891	Dog	448	TCG	362	S	0.979*
ENST00000395891	Dog	506	GCC	392	A	0.987*
ENST00000395891	Dog	1023	GTG	591	V	0.965*
ENST00000395891	Dog	1025	TCC	593	S	0.967*
ENST00000395891	Dog	1033	TCC	599	S	0.984*
ENST00000394253	Dog	255	GCT	193	A	0.982*
ENST00000394253	Dog	357	GCC	257	A	0.959*
ENST00000447431	Dog	276	AAA	265	K	0.981*
ENST00000394096	Dog	552	AAA	336	K	0.968*
ENST00000334082	Dog	13	TAT	1	Y	0.992**
ENST00000370035	Dog	187	ACC	142	T	0.967*
ENST00000370035	Dog	310	CTG	231	L	0.988*
ENST00000258415	Dog	33	CCG	7	P	0.968*
ENST00000273371	Dog	413	TCA	328	S	0.965*
ENST00000369258	Dog	367	TCT	89	S	0.982*
ENST00000369258	Dog	593	AGA	271	R	0.968*
ENST00000458164	Dog	797	TTT	545	F	0.955*
ENST00000458164	Dog	798	TGT	546	C	0.973*
ENST00000368012	Dog	520	GTG	434	V	0.980*
ENST00000368012	Dog	521	CGC	435	R	0.977*
ENST00000368012	Dog	522	TCC	436	S	0.994**
ENST00000368012	Dog	524	AGC	438	S	0.958*
ENST00000344458	Dog	368	TCA	216	S	0.987*
ENST00000344458	Dog	375	CAG	223	Q	0.974*
ENST00000231721	Dog	737	TCC	727	S	0.977*
ENST00000409871	Dog	49	AAC	4	N	0.975*
ENST00000409871	Dog	53	ATA	8	I	0.965*
ENST00000409871	Dog	63	GAA	17	E	0.959*
ENST00000409871	Dog	76	CTT	24	L	0.976*
ENST00000219150	Dog	381	TCC	253	S	0.996**
ENST00000219150	Dog	545	ATA	336	I	0.953*
ENST00000285093	Dog	50	GGC	40	G	0.980*
ENST00000285093	Dog	110	CGC	100	R	0.991**
ENST00000285093	Dog	218	AAA	108	K	0.986*
ENST00000285093	Dog	219	AAG	109	K	0.988*
ENST00000285093	Dog	220	GGG	110	G	0.976*
ENST00000374541	Dog	496	CGA	421	R	0.963*
ENST00000265840	Dog	120	TCC	93	S	0.990*
ENST00000265840	Dog	123	AGC	95	S	0.979*
ENST00000284031	Dog	104	TTT	1	F	0.983*
ENST00000284031	Dog	105	TTC	2	F	0.985*
ENST00000284031	Dog	130	AGG	7	R	0.981*
ENST00000284031	Dog	131	TCA	8	S	0.990*
ENST00000241124	Dog	267	CAT	220	H	0.975*
ENST00000241124	Dog	269	TCA	222	S	0.995**
ENST00000226578	Dog	13	CAA	1	Q	0.960*
ENST00000379120	Dog	331	CTC	245	L	0.983*
ENST00000379120	Dog	543	CCA	425	P	0.955*
ENST00000379120	Dog	547	TCA	429	S	0.960*
ENST00000262455	Dog	289	ACT	236	T	0.984*
ENST00000262455	Dog	294	CCT	241	P	0.990*
ENST00000262455	Dog	295	GCT	242	A	0.955*
ENST00000394113	Dog	377	CGA	327	R	0.962*
ENST00000282572	Dog	91	GAG	89	E	0.967*
ENST00000282572	Dog	331	GAA	328	E	0.961*
ENST00000276420	Dog	164	AGT	141	S	0.950*
ENST00000276420	Dog	167	TGC	144	C	0.982*
ENST00000276420	Dog	182	TTT	159	F	0.986*
ENST00000396992	Dog	50	TGG	22	W	0.966*
ENST00000396992	Dog	293	GCC	187	A	0.968*
ENST00000327031	Dog	17	TGC	3	C	0.995**
ENST00000327031	Dog	26	ACT	12	T	0.972*
ENST00000327031	Dog	28	AGT	14	S	0.957*
ENST00000327031	Dog	567	ACA	465	T	0.956*
ENST00000264968	Dog	232	TAT	232	Y	0.995**
ENST00000264968	Dog	233	CTA	233	L	0.967*
ENST00000264968	Dog	235	GTA	235	V	0.975*
ENST00000264968	Dog	236	GAC	236	D	0.992**
ENST00000264968	Dog	238	TAT	238	Y	0.957*
ENST00000236040	Dog	249	ACC	107	T	0.987*
ENST00000236040	Dog	277	TCG	135	S	0.991**
ENST00000236040	Dog	278	CAG	136	Q	0.972*
ENST00000375820	Dog	465	TTG	286	L	0.976*
ENST00000375820	Dog	1344	CAG	991	Q	0.974*
ENST00000265498	Dog	51	TCC	3	S	0.965*
ENST00000265498	Dog	52	TGC	4	C	0.991**
ENST00000265498	Dog	114	TGT	66	C	0.961*
ENST00000225371	Dog	438	ACT	246	T	0.979*
ENST00000225371	Dog	454	ACC	262	T	0.995**
ENST00000225371	Dog	531	CAG	339	Q	0.967*
ENST00000225371	Dog	761	AGT	569	S	0.963*
ENST00000307745	Dog	2119	TGC	211	C	0.984*
ENST00000402696	Dog	43	ATG	42	M	0.969*
ENST00000539869	Dog	279	TGT	44	C	0.960*
ENST00000539869	Dog	280	TTT	45	F	0.956*
ENST00000431022	Dog	129	ATG	49	M	0.977*
ENST00000431022	Dog	138	AGT	50	S	0.962*
ENST00000431022	Dog	141	GGG	53	G	0.980*
ENST00000262418	Dog	266	CTC	117	L	0.971*
ENST00000262418	Dog	694	ACT	367	T	0.964*
ENST00000262418	Dog	847	AGT	519	S	0.990**
ENST00000262418	Dog	850	AGA	522	R	0.973*
ENST00000262418	Dog	853	TCA	525	S	0.972*
ENST00000262418	Dog	1111	TTC	739	F	0.955*
ENST00000452588	Dog	99	GTT	85	V	0.952*
ENST00000452588	Dog	170	GCT	155	A	0.959*
ENST00000354911	Dog	319	TTT	144	F	0.996**
ENST00000354911	Dog	980	GGA	398	G	0.964*
ENST00000262301	Dog	316	GGG	150	G	0.977*
ENST00000262301	Dog	546	TCA	378	S	0.974*
ENST00000338121	Dog	157	TCC	157	S	0.963*
ENST00000338121	Dog	158	TCT	158	S	0.980*
ENST00000338121	Dog	167	CCA	167	P	0.960*
ENST00000338121	Dog	330	GGC	269	G	0.974*
ENST00000338121	Dog	479	CAG	377	Q	0.983*
ENST00000338121	Dog	529	CCC	427	P	0.990*
ENST00000338121	Dog	581	TTA	431	L	0.955*
ENST00000338121	Dog	714	ACG	564	T	0.957*
ENST00000372727	Dog	116	AAA	116	K	0.964*
ENST00000318316	Dog	322	AAG	301	K	0.991**
ENST00000046794	Dog	31	AGA	31	R	0.983*
ENST00000046794	Dog	34	TCT	34	S	0.994**
ENST00000046794	Dog	35	TTG	35	L	0.950*
ENST00000046794	Dog	44	CAG	44	Q	0.989*
ENST00000046794	Dog	406	TCA	310	S	0.990**
ENST00000456988	Dog	272	CTG	240	L	0.971*
ENST00000265986	Dog	526	ATG	43	M	0.977*
ENST00000265986	Dog	533	CGA	49	R	0.963*
ENST00000265986	Dog	534	GCG	50	A	0.979*
ENST00000265986	Dog	542	GCT	58	A	0.982*
ENST00000265986	Dog	552	CAC	68	H	0.996**
ENST00000323776	Dog	979	TCA	53	S	0.965*
ENST00000261211	Dog	297	TAT	294	Y	0.992**
ENST00000261211	Dog	298	AGC	295	S	0.976*
ENST00000261211	Dog	308	ACA	305	T	0.997**
ENST00000261211	Dog	309	GAG	306	E	0.971*
ENST00000261211	Dog	310	AAT	307	N	0.961*
ENST00000261211	Dog	475	TCG	454	S	0.983*
ENST00000500704	Dog	109	CGG	109	R	0.953*
ENST00000500704	Dog	511	GGG	434	G	0.958*
ENST00000500704	Dog	856	TCC	528	S	0.968*
ENST00000361249	Dog	95	CAC	92	H	0.957*
ENST00000337034	Dog	1485	CCG	1106	P	0.957*
ENST00000358933	Dog	648	TCC	556	S	0.974*
ENST00000358933	Dog	650	TCC	558	S	0.974*
ENST00000358933	Dog	652	TCC	560	S	0.974*
ENST00000358933	Dog	657	TCC	562	S	0.974*
ENST00000358933	Dog	658	TCC	563	S	0.974*
ENST00000375155	Dog	60	AGG	60	R	0.970*
ENST00000375155	Dog	159	GCC	159	A	0.954*
ENST00000257566	Dog	640	GAA	588	E	0.967*
ENST00000247470	Dog	58	TCT	58	S	0.977*
ENST00000252444	Dog	146	AAG	67	K	0.973*
ENST00000407106	Dog	126	GAT	109	D	0.968*
ENST00000407106	Dog	408	TTC	314	F	0.962*
ENST00000343257	Dog	86	GAA	86	E	0.971*
ENST00000343257	Dog	766	AGG	620	R	0.953*
ENST00000299709	Dog	159	TCA	125	S	0.980*
ENST00000299709	Dog	171	AAA	131	K	0.977*
ENST00000554301	Dog	1202	CAA	905	Q	0.966*
ENST00000520701	Dog	48	CAC	3	H	0.985*
ENST00000520701	Dog	49	TTC	4	F	0.978*
ENST00000520701	Dog	287	AAT	199	N	0.957*
ENST00000257981	Dog	274	ACA	218	T	0.991**
ENST00000257981	Dog	275	TCC	219	S	0.980*
ENST00000311124	Dog	89	CTG	18	L	0.954*
ENST00000311124	Dog	651	ATC	297	I	0.954*
ENST00000393600	Dog	172	GCC	87	A	0.963*
ENST00000393600	Dog	173	CCA	88	P	0.982*
ENST00000393600	Dog	174	CCT	89	P	0.993**
ENST00000393600	Dog	176	TCC	91	S	0.996**
ENST00000335757	Dog	327	ATG	256	M	0.954*
ENST00000335757	Dog	745	CAG	634	Q	0.992**
ENST00000261170	Dog	407	AGA	405	R	0.955*
ENST00000544627	Dog	473	TTC	271	F	0.951*
ENST00000333254	Dog	97	GCG	97	A	0.959*
ENST00000261263	Dog	128	ATT	2	I	0.997**
ENST00000251166	Dog	871	GAG	11	E	0.988*
ENST00000251166	Dog	872	TCA	12	S	0.993**
ENST00000251166	Dog	940	ATC	71	I	0.999**
ENST00000280758	Dog	1168	CAG	393	Q	0.953*
ENST00000264382	Dog	1543	ACA	449	T	0.965*
ENST00000264382	Dog	1705	TCA	609	S	0.951*
ENST00000333486	Dog	1027	ATG	958	M	0.978*
ENST00000377813	Dog	484	TCC	233	S	0.972*
ENST00000489432	Dog	614	CAC	107	H	0.979*
ENST00000489432	Dog	622	TGC	115	C	0.980*
ENST00000489432	Dog	634	CAG	127	Q	0.990*
ENST00000489432	Dog	644	TCG	137	S	0.991**
ENST00000307624	Dog	22	AGC	15	S	0.982*
ENST00000307624	Dog	432	GGC	336	G	0.960*
ENST00000307624	Dog	434	CAG	338	Q	0.984*
ENST00000264108	Dog	1	TCC	1	S	0.988*
ENST00000264108	Dog	2	TTA	2	L	0.960*
ENST00000304858	Dog	40	ATA	39	I	0.965*
ENST00000304858	Dog	568	ACA	480	T	0.983*
ENST00000304858	Dog	820	CTG	666	L	0.964*
ENST00000310954	Dog	375	AGT	228	S	0.972*
ENST00000310954	Dog	404	TTG	245	L	0.971*
ENST00000310954	Dog	498	TTA	339	L	0.968*
ENST00000310954	Dog	539	AGC	380	S	0.955*
ENST00000310954	Dog	571	ACT	411	T	0.950*
ENST00000310954	Dog	575	CAT	415	H	0.964*
ENST00000310954	Dog	595	TTG	433	L	0.967*
ENST00000054650	Dog	144	TCC	69	S	0.971*
ENST00000054650	Dog	147	GTG	72	V	0.982*
ENST00000054650	Dog	171	AGC	88	S	0.967*
ENST00000394697	Dog	1228	CAC	612	H	0.976*
ENST00000394697	Dog	1565	TTG	682	L	0.995**
ENST00000394697	Dog	1725	ACT	842	T	0.980*
ENST00000366779	Dog	476	AGA	194	R	0.975*
ENST00000366779	Dog	481	ATG	199	M	0.971*
ENST00000366779	Dog	483	TCA	201	S	0.985*
ENST00000348159	Dog	451	GCA	360	A	0.967*
ENST00000348159	Dog	547	GCA	371	A	0.958*
ENST00000297954	Dog	450	CTC	255	L	0.973*
ENST00000297954	Dog	451	CTC	256	L	0.973*
ENST00000297954	Dog	827	GTT	488	V	0.969*
ENST00000297954	Dog	889	TCC	547	S	0.955*
ENST00000297954	Dog	2011	TCT	1210	S	0.951*
ENST00000297954	Dog	2589	CCG	1493	P	0.952*
ENST00000216446	Dog	388	GCT	338	A	0.956*
ENST00000216446	Dog	389	TTC	339	F	0.968*
ENST00000454345	Horse	1229	TCA	840	S	0.951*
ENST00000342085	Horse	573	TCT	121	S	0.998**
ENST00000342085	Horse	578	GGG	126	G	0.989*
ENST00000342085	Horse	580	GTG	128	V	0.974*
ENST00000393545	Horse	465	CTT	309	L	0.986*
ENST00000511437	Horse	158	GAA	141	E	0.965*
ENST00000511437	Horse	163	AGT	146	S	0.985*
ENST00000511437	Horse	168	GCA	151	A	0.960*
ENST00000511437	Horse	171	AGC	154	S	0.956*
ENST00000511437	Horse	173	GGA	156	G	0.970*
ENST00000367868	Horse	83	CAA	47	Q	0.959*
ENST00000429815	Horse	99	TCT	2	S	0.963*
ENST00000429815	Horse	101	TCA	4	S	0.989*
ENST00000429815	Horse	186	TCC	73	S	0.957*
ENST00000309100	Horse	792	GGG	490	G	0.965*
ENST00000309100	Horse	795	ACA	493	T	0.977*
ENST00000309100	Horse	887	CGG	497	R	0.970*
ENST00000371956	Horse	60	TAT	54	Y	0.993**
ENST00000319283	Horse	140	AGC	97	S	0.975*
ENST00000319283	Horse	143	AGA	100	R	0.968*
ENST00000319283	Horse	146	TTA	103	L	0.983*
ENST00000319283	Horse	420	CTT	145	L	0.971*
ENST00000296280	Horse	143	GAA	2	E	0.974*
ENST00000296280	Horse	563	ATC	397	I	0.991**
ENST00000296280	Horse	575	GCC	404	A	0.982*
ENST00000296280	Horse	771	GCA	432	A	0.977*
ENST00000296280	Horse	773	AGC	434	S	0.966*
ENST00000296280	Horse	930	TCA	458	S	0.962*
ENST00000296280	Horse	933	TCT	461	S	0.982*
ENST00000296280	Horse	961	ACC	470	T	0.964*
ENST00000359271	Horse	387	AGA	346	R	0.984*
ENST00000359271	Horse	463	TGG	356	W	0.978*
ENST00000510224	Horse	291	CAG	195	Q	0.963*
ENST00000286657	Horse	209	CCC	173	P	0.960*
ENST00000360586	Horse	660	GGA	623	G	0.982*
ENST00000394096	Horse	552	AAG	336	K	0.967*
ENST00000330622	Horse	115	AGT	10	S	0.980*
ENST00000330622	Horse	116	ATA	11	I	0.983*
ENST00000322213	Horse	1021	TCC	2	S	0.970*
ENST00000322213	Horse	1023	TCA	4	S	0.994**
ENST00000423947	Horse	282	AGT	169	S	0.987*
ENST00000423947	Horse	402	AGA	289	R	0.997**
ENST00000423947	Horse	416	GGT	303	G	0.990*
ENST00000423947	Horse	553	GCC	440	A	0.991**
ENST00000423947	Horse	556	ACG	443	T	0.993**
ENST00000423947	Horse	695	TGT	582	C	0.993**
ENST00000423947	Horse	707	AAG	594	K	0.951*
ENST00000423947	Horse	852	GAG	738	E	0.988*
ENST00000423947	Horse	855	CGT	741	R	0.996**
ENST00000423947	Horse	974	TTC	824	F	0.994**
ENST00000409202	Horse	43	TCC	3	S	0.986*
ENST00000506469	Horse	143	AGC	125	S	0.994**
ENST00000506469	Horse	146	TCT	128	S	0.991**
ENST00000506469	Horse	147	GTG	129	V	0.973*
ENST00000357479	Horse	551	CAA	422	Q	0.976*
ENST00000370008	Horse	273	AGA	42	R	0.997**
ENST00000370008	Horse	275	TAC	44	Y	0.998**
ENST00000370008	Horse	276	TCA	45	S	0.999**
ENST00000370008	Horse	351	AGC	115	S	0.997**
ENST00000440501	Horse	244	CGT	54	R	0.989*
ENST00000440501	Horse	390	CAC	200	H	0.984*
ENST00000345102	Horse	600	ACA	518	T	0.952*
ENST00000342740	Horse	776	ATG	504	M	0.973*
ENST00000370489	Horse	478	GTG	475	V	0.996**
ENST00000370489	Horse	487	TCT	484	S	0.981*
ENST00000370489	Horse	493	ACT	489	T	0.990*
ENST00000370489	Horse	499	AAA	495	K	0.984*
ENST00000446524	Horse	56	AAA	54	K	0.988*
ENST00000446524	Horse	161	TCT	159	S	0.965*
ENST00000446524	Horse	238	CAG	236	Q	0.965*
ENST00000348513	Horse	338	GGG	298	G	0.988*
ENST00000377313	Horse	227	CTT	215	L	0.955*
ENST00000377313	Horse	228	TCC	216	S	0.992**
ENST00000377313	Horse	230	CTC	218	L	0.979*
ENST00000258963	Horse	35	ACC	13	T	0.952*
ENST00000265342	Horse	649	AGG	488	R	0.952*
ENST00000261965	Horse	471	TGG	422	W	0.993**
ENST00000261965	Horse	488	TTC	439	F	0.985*
ENST00000261965	Horse	498	AGT	449	S	0.989*
ENST00000261965	Horse	515	CGA	463	R	0.979*
ENST00000261965	Horse	516	CAA	464	Q	0.964*
ENST00000303407	Horse	53	GCC	29	A	0.955*
ENST00000303407	Horse	444	CGC	410	R	0.989*
ENST00000303407	Horse	447	CGC	412	R	0.986*
ENST00000303407	Horse	448	TGC	413	C	0.983*
ENST00000204961	Horse	73	GTG	14	V	0.989*
ENST00000420999	Horse	92	ATG	50	M	0.977*
ENST00000420999	Horse	423	GAC	362	D	0.976*
ENST00000556816	Horse	7	CTC	1	L	0.959*
ENST00000556816	Horse	115	CAA	68	Q	0.982*
ENST00000556816	Horse	116	GAA	69	E	0.995**
ENST00000381774	Horse	144	CAG	123	Q	0.976*
ENST00000381774	Horse	313	TCC	215	S	0.994**
ENST00000524377	Horse	766	AAG	502	K	0.998**
ENST00000524377	Horse	809	TTT	506	F	0.986*
ENST00000524377	Horse	848	CAG	509	Q	0.990*
ENST00000375375	Horse	158	TCT	148	S	0.983*
ENST00000375375	Horse	159	AGG	149	R	0.978*
ENST00000375375	Horse	161	TCA	151	S	0.993**
ENST00000266659	Horse	220	GTC	188	V	0.981*
ENST00000274181	Horse	1326	TCC	1157	S	0.982*
ENST00000389398	Horse	788	AGC	325	S	0.962*
ENST00000229824	Horse	708	GGC	51	G	0.975*
ENST00000229824	Horse	725	TGG	68	W	0.997**
ENST00000229824	Horse	726	CCT	69	P	0.998**
ENST00000229824	Horse	729	TTC	72	F	0.993**
ENST00000229824	Horse	732	GGC	75	G	0.992**
ENST00000290649	Horse	424	CTG	235	L	0.987*
ENST00000290649	Horse	426	TCG	237	S	0.988*
ENST00000290649	Horse	435	TTG	246	L	0.968*
ENST00000290649	Horse	454	ATT	263	I	0.980*
ENST00000290649	Horse	612	ATG	419	M	0.962*
ENST00000263816	Horse	1054	TCC	639	S	0.956*
ENST00000263816	Horse	1179	GCC	722	A	0.967*
ENST00000263816	Horse	1521	GGG	1022	G	0.959*
ENST00000435065	Horse	87	CAG	45	Q	0.952*
ENST00000262067	Horse	20	CTG	3	L	0.987*
ENST00000262067	Horse	41	CAG	4	Q	0.997**
ENST00000262067	Horse	172	GTA	135	V	0.981*
ENST00000440797	Horse	139	TCC	86	S	0.975*
ENST00000440797	Horse	143	TCT	90	S	0.994**
ENST00000262418	Horse	618	TCC	280	S	0.988*
ENST00000262418	Horse	656	TTG	318	L	0.976*
ENST00000262418	Horse	666	TGC	328	C	0.982*
ENST00000262418	Horse	696	CAA	358	Q	0.969*
ENST00000262418	Horse	752	AGC	414	S	0.985*
ENST00000262418	Horse	828	GCC	489	A	0.950*
ENST00000262418	Horse	847	AGT	508	S	0.991**
ENST00000262418	Horse	853	TCG	514	S	0.981*
ENST00000262418	Horse	859	TTC	520	F	0.973*
ENST00000262418	Horse	1039	CGT	655	R	0.981*
ENST00000262418	Horse	1096	ATC	712	I	0.966*
ENST00000262418	Horse	1111	TTC	727	F	0.987*
ENST00000452588	Horse	99	GTG	85	V	0.991**
ENST00000452588	Horse	170	CCC	155	P	0.992**
ENST00000452588	Horse	177	CAA	162	Q	0.950*
ENST00000354911	Horse	939	ATA	358	I	0.966*
ENST00000354911	Horse	941	GTC	360	V	0.993**
ENST00000354911	Horse	943	TCT	362	S	0.978*
ENST00000293756	Horse	520	GCC	214	A	0.993**
ENST00000293756	Horse	522	CCT	216	P	0.986*
ENST00000303531	Horse	424	AGT	287	S	0.964*
ENST00000303531	Horse	469	AGT	292	S	0.953*
ENST00000368407	Horse	18	TGC	8	C	0.952*
ENST00000389061	Horse	284	TGC	243	C	0.992**
ENST00000389061	Horse	487	GTG	445	V	0.965*
ENST00000389061	Horse	488	GTG	446	V	0.981*
ENST00000389061	Horse	489	TCT	447	S	0.982*
ENST00000389061	Horse	491	GTG	449	V	0.978*
ENST00000264659	Horse	192	AGA	36	R	0.956*
ENST00000264659	Horse	193	GGT	37	G	0.965*
ENST00000264659	Horse	196	ACG	40	T	0.979*
ENST00000264659	Horse	197	CTC	41	L	0.991**
ENST00000301727	Horse	122	TCT	57	S	0.983*
ENST00000343702	Horse	554	AGC	280	S	0.984*
ENST00000374142	Horse	379	TAT	113	Y	0.998**
ENST00000374142	Horse	381	TTG	115	L	0.991**
ENST00000320640	Horse	202	CCT	180	P	0.979*
ENST00000307751	Horse	55	TCC	55	S	0.973*
ENST00000307751	Horse	92	GAG	92	E	0.987*
ENST00000307751	Horse	258	GGT	161	G	0.952*
ENST00000307751	Horse	336	TCT	216	S	0.980*
ENST00000309195	Horse	334	AGG	249	R	0.970*
ENST00000327809	Horse	151	GGT	140	G	0.961*
ENST00000360168	Horse	510	CAC	295	H	0.953*
ENST00000360168	Horse	548	GGG	322	G	0.958*
ENST00000487499	Horse	634	TCG	220	S	0.972*
ENST00000487499	Horse	981	AGC	376	S	0.975*
ENST00000487499	Horse	982	ACA	377	T	0.954*
ENST00000263372	Horse	179	GCA	100	A	0.970*
ENST00000263372	Horse	180	CGA	101	R	0.985*
ENST00000263372	Horse	184	CAA	105	Q	0.998**
ENST00000263372	Horse	380	ATG	300	M	0.961*
ENST00000382911	Horse	123	TTG	96	L	0.963*
ENST00000216133	Horse	50	AGC	22	S	0.995**
ENST00000216133	Horse	51	CCC	23	P	0.997**
ENST00000216133	Horse	52	AGC	24	S	0.982*
ENST00000216133	Horse	55	CCG	27	P	0.998**
ENST00000216133	Horse	62	GAG	34	E	0.984*
ENST00000216133	Horse	65	ATT	37	I	0.990**
ENST00000370418	Horse	202	TCG	164	S	0.997**
ENST00000377403	Horse	23	TTT	1	F	0.957*
ENST00000343939	Horse	292	GTG	111	V	0.976*
ENST00000343939	Horse	350	CCT	113	P	0.976*
ENST00000316803	Horse	388	AAG	3	K	0.993**
ENST00000316803	Horse	390	ACC	5	T	0.997**
ENST00000316803	Horse	394	CCA	9	P	0.994**
ENST00000205948	Horse	20	ATT	20	I	0.978*
ENST00000205948	Horse	21	AAC	21	N	0.981*
ENST00000283916	Horse	345	TAT	329	Y	0.969*
ENST00000297316	Horse	10	GTG	10	V	0.994**
ENST00000297316	Horse	23	CGC	20	R	0.998**
ENST00000376217	Horse	447	AGG	264	R	0.970*
ENST00000372517	Horse	380	CAG	185	Q	0.963*
ENST00000355906	Horse	375	CCT	134	P	0.981*
ENST00000355906	Horse	408	CAG	167	Q	0.962*
ENST00000303329	Horse	320	CGA	283	R	0.963*
ENST00000303329	Horse	327	CAA	290	Q	0.991**
ENST00000303329	Horse	330	ACC	293	T	0.970*
ENST00000303329	Horse	338	TCT	301	S	0.978*
ENST00000303329	Horse	627	ACA	521	T	0.992**
ENST00000303329	Horse	630	TCC	524	S	0.995**
ENST00000252729	Horse	111	ACA	2	T	0.987*
ENST00000252729	Horse	198	CAT	89	H	0.963*
ENST00000252729	Horse	213	GCC	104	A	0.991**
ENST00000357388	Horse	43	TTG	1	L	0.975*
ENST00000357388	Horse	46	TTA	4	L	0.965*
ENST00000357388	Horse	53	GCT	11	A	0.951*
ENST00000357388	Horse	872	AAT	830	N	0.951*
ENST00000357388	Horse	975	TGC	933	C	0.975*
ENST00000302819	Horse	405	TCA	320	S	0.960*
ENST00000526995	Horse	192	TAT	111	Y	0.992**
ENST00000526995	Horse	194	AGG	113	R	0.983*
ENST00000526995	Horse	195	TCT	114	S	0.994**
ENST00000371929	Horse	64	CAA	20	Q	0.968*
ENST00000371929	Horse	1301	AGC	676	S	0.953*
ENST00000289473	Horse	229	TGC	58	C	0.990**
ENST00000289473	Horse	230	CAA	59	Q	0.954*
ENST00000289473	Horse	233	AGT	62	S	0.992**
ENST00000289473	Horse	237	AGA	66	R	0.953*
ENST00000289473	Horse	425	TTG	148	L	0.997**
ENST00000289473	Horse	593	AGC	203	S	0.999**
ENST00000289473	Horse	595	GGG	205	G	0.997**
ENST00000289473	Horse	597	CCG	207	P	0.991**
ENST00000339852	Horse	151	ATG	10	M	0.998**
ENST00000339852	Horse	190	ACC	48	T	0.987*
ENST00000455537	Horse	678	AGT	642	S	0.983*
ENST00000455537	Horse	697	GCG	661	A	0.976*
ENST00000455537	Horse	698	AGT	662	S	0.986*
ENST00000455537	Horse	699	GGG	663	G	0.985*
ENST00000455537	Horse	701	GGT	665	G	0.994**
ENST00000455537	Horse	702	GCG	666	A	0.983*
ENST00000455537	Horse	1039	CCG	961	P	0.998**
ENST00000306177	Horse	854	AAA	564	K	0.975*
ENST00000306177	Horse	1353	AAG	584	K	0.964*
ENST00000306177	Horse	1475	GCG	684	A	0.960*
ENST00000306732	Horse	49	AAG	5	K	0.994**
ENST00000306732	Horse	118	AAT	12	N	0.981*
ENST00000372027	Horse	181	ATG	162	M	0.979*
ENST00000342292	Horse	1742	TTT	1611	F	0.955*
ENST00000261377	Horse	413	TGT	375	C	0.951*
ENST00000304636	Horse	1229	CTT	1143	L	0.960*
ENST00000371901	Horse	308	ACC	191	T	0.957*
ENST00000477224	Horse	73	CAT	73	H	0.992**
ENST00000477224	Horse	76	AAT	76	N	0.986*
ENST00000477224	Horse	78	AGT	78	S	0.978*
ENST00000477224	Horse	186	GAA	186	E	0.982*
ENST00000477224	Horse	187	GGA	187	G	0.989*
ENST00000359246	Horse	92	TCT	33	S	0.972*
ENST00000359246	Horse	94	CGC	35	R	0.965*
ENST00000359246	Horse	1222	AGC	655	S	0.951*
ENST00000515799	Horse	976	CCT	919	P	0.962*
ENST00000402050	Horse	421	TCC	370	S	0.964*
ENST00000341529	Horse	232	ATC	154	I	0.960*
ENST00000220669	Horse	213	GTA	82	V	0.989*
ENST00000220669	Horse	214	ACA	83	T	0.973*
ENST00000220669	Horse	215	ACT	84	T	0.983*
ENST00000220669	Horse	237	TTG	96	L	0.993**
ENST00000301744	Horse	178	TCC	153	S	0.950*
ENST00000301744	Horse	242	AGC	217	S	0.956*
ENST00000301744	Horse	321	TCC	292	S	0.951*
ENST00000301744	Horse	352	TGT	322	C	0.950*
ENST00000369582	Human	10	ATC	10	I	0.984*
ENST00000369582	Human	11	TTT	11	F	0.992**
ENST00000369582	Human	21	GTT	21	V	0.982*
ENST00000369582	Human	25	GCT	25	A	0.998**
ENST00000369582	Human	39	ACG	35	T	0.991**
ENST00000369582	Human	41	CAG	37	Q	0.972*
ENST00000369582	Human	44	CCA	40	P	0.999**
ENST00000369582	Human	48	CAG	44	Q	0.991**
ENST00000369582	Human	54	CTT	50	L	0.998**
ENST00000369582	Human	69	CTA	65	L	0.982*
ENST00000369582	Human	93	TAT	89	Y	0.985*
ENST00000369582	Human	94	AAC	90	N	0.978*
ENST00000369582	Human	101	GGT	97	G	0.961*
ENST00000369582	Human	102	TTC	98	F	0.959*
ENST00000369582	Human	109	GCG	105	A	0.973*
ENST00000254605	Human	155	TGT	27	C	0.972*
ENST00000254605	Human	309	TGT	148	C	0.968*
ENST00000398884	Human	5	ACT	5	T	0.998**
ENST00000545672	Human	665	CCA	202	P	0.983*
ENST00000545672	Human	738	GGA	208	G	0.978*
ENST00000508834	Human	329	CAC	271	H	0.986*
ENST00000508834	Human	330	GGC	272	G	0.986*
ENST00000508834	Human	331	CAC	273	H	0.995**
ENST00000508834	Human	347	GGC	275	G	0.957*
ENST00000508834	Human	410	CTT	281	L	0.997**
ENST00000358078	Human	168	CCT	35	P	0.989*
ENST00000320188	Mouse	327	TCT	7	S	0.968*
ENST00000320188	Mouse	336	CAT	16	H	0.993**
ENST00000320188	Mouse	373	TCA	53	S	0.982*
ENST00000420323	Mouse	221	CAT	3	H	0.978*
ENST00000420323	Mouse	1228	TTT	768	F	0.984*
ENST00000420323	Mouse	3817	ACA	3029	T	0.957*
ENST00000221403	Mouse	254	AAA	251	K	0.977*
ENST00000216286	Mouse	1286	GGA	192	G	0.958*
ENST00000216286	Mouse	1384	CTC	286	L	0.988*
ENST00000216286	Mouse	1434	GAG	335	E	0.986*
ENST00000376537	Rabbit	21	AGT	6	S	0.952*
ENST00000376537	Rabbit	24	GAG	9	E	0.986*
ENST00000376537	Rabbit	33	ATT	18	I	0.954*
ENST00000544814	Rabbit	338	TCT	134	S	0.985*
ENST00000544814	Rabbit	417	CCC	144	P	0.989*
ENST00000544814	Rabbit	431	CCG	158	P	0.956*
ENST00000422318	Rabbit	876	CCT	240	P	0.993**
ENST00000270225	Rabbit	28	AAG	24	K	0.984*
ENST00000270225	Rabbit	32	AGT	28	S	0.993**
ENST00000270225	Rabbit	35	TCT	31	S	0.993**
ENST00000227163	Rabbit	7	CGG	1	R	0.957*
ENST00000227163	Rabbit	156	GCA	124	A	0.969*
ENST00000319349	Rabbit	58	GCC	6	A	0.971*
ENST00000319349	Rabbit	114	GCC	55	A	0.995**
ENST00000319349	Rabbit	248	CCC	154	P	0.963*
ENST00000319349	Rabbit	249	AAA	155	K	0.999**
ENST00000319349	Rabbit	362	TGG	265	W	0.988*
ENST00000389039	Rabbit	687	TGT	547	C	0.961*
ENST00000311008	Rabbit	184	GAA	184	E	0.950*
ENST00000311008	Rabbit	195	CAG	195	Q	0.994**
ENST00000311008	Rabbit	501	GCC	499	A	0.965*
ENST00000324559	Rabbit	458	GCA	241	A	0.966*
ENST00000324559	Rabbit	460	TTC	243	F	0.963*
ENST00000324559	Rabbit	484	CAT	259	H	0.970*
ENST00000228862	Rabbit	124	TAT	124	Y	0.982*
ENST00000228862	Rabbit	126	TGT	126	C	0.959*
ENST00000228862	Rabbit	127	TTA	127	L	0.983*
ENST00000228862	Rabbit	133	AAG	133	K	0.983*
ENST00000228862	Rabbit	135	GCG	135	A	0.957*
ENST00000228862	Rabbit	149	AGT	149	S	0.980*
ENST00000228862	Rabbit	154	ATA	153	I	0.963*
ENST00000440909	Rabbit	289	CGC	242	R	0.970*
ENST00000275732	Rabbit	1170	GCC	841	A	0.964*
ENST00000275732	Rabbit	1171	GCC	842	A	0.973*
ENST00000443035	Rabbit	769	CAA	726	Q	0.951*
ENST00000377244	Rabbit	3	TCG	1	S	0.984*
ENST00000377244	Rabbit	29	ATA	26	I	0.997**
ENST00000377244	Rabbit	32	CAC	29	H	0.979*
ENST00000377244	Rabbit	33	AGT	30	S	0.979*
ENST00000377244	Rabbit	315	CCG	171	P	0.992**
ENST00000362005	Rabbit	700	TCG	629	S	0.982*
ENST00000368498	Rabbit	10	CGC	2	R	0.971*
ENST00000368498	Rabbit	19	AGC	3	S	0.966*
ENST00000375483	Rabbit	261	AAG	31	K	0.975*
ENST00000375483	Rabbit	305	CAG	66	Q	0.964*
ENST00000375483	Rabbit	319	GGC	80	G	0.954*
ENST00000375483	Rabbit	323	CGC	84	R	0.992**
ENST00000375483	Rabbit	325	ACG	86	T	0.995**
ENST00000375483	Rabbit	327	ACG	88	T	0.950*
ENST00000375483	Rabbit	346	TCG	105	S	0.956*
ENST00000375483	Rabbit	677	GAG	332	E	0.972*
ENST00000388812	Rabbit	75	TAC	74	Y	0.952*
ENST00000388812	Rabbit	161	AGG	153	R	0.993**
ENST00000388812	Rabbit	364	CAG	356	Q	0.954*
ENST00000388812	Rabbit	694	ACA	654	T	0.964*
ENST00000264661	Rabbit	252	GCT	225	A	0.955*
ENST00000264661	Rabbit	258	GAA	231	E	0.976*
ENST00000552951	Rabbit	155	TCC	105	S	0.995**
ENST00000552951	Rabbit	165	CGT	114	R	0.965*
ENST00000504273	Rabbit	265	ATG	85	M	0.958*
ENST00000504273	Rabbit	663	CAC	295	H	0.983*
ENST00000360566	Rabbit	156	TCC	2	S	0.988*
ENST00000360566	Rabbit	188	ACC	24	T	0.974*
ENST00000360566	Rabbit	217	GAG	53	E	0.976*
ENST00000334660	Rabbit	3	GTC	2	V	0.968*
ENST00000334660	Rabbit	4	TCG	3	S	0.971*
ENST00000258341	Rabbit	1247	TTG	132	L	0.950*
ENST00000258341	Rabbit	1495	CTC	380	L	0.954*
ENST00000278836	Rabbit	1053	CCA	582	P	0.981*
ENST00000278836	Rabbit	1055	GTG	584	V	0.963*
ENST00000372648	Rabbit	1	GCA	1	A	0.957*
ENST00000372648	Rabbit	5	TCT	5	S	0.967*
ENST00000372648	Rabbit	6	CCC	6	P	0.994**
ENST00000372648	Rabbit	7	TCT	7	S	0.990**
ENST00000372648	Rabbit	170	TCA	170	S	0.978*
ENST00000372648	Rabbit	171	GAC	171	D	0.981*
ENST00000372648	Rabbit	400	CTG	400	L	0.959*
ENST00000409682	Rabbit	285	GGA	263	G	0.967*
ENST00000409682	Rabbit	288	ACG	266	T	0.997**
ENST00000409682	Rabbit	289	TCA	267	S	0.997**
ENST00000252506	Rabbit	2	CAA	2	Q	0.996**
ENST00000336273	Rabbit	32	TGC	31	C	0.986*
ENST00000336273	Rabbit	33	GCA	32	A	0.980*
ENST00000296582	Rabbit	200	ATT	160	I	0.994**
ENST00000296582	Rabbit	202	AGG	162	R	0.992**
ENST00000296582	Rabbit	203	AAG	163	K	0.991**
ENST00000296582	Rabbit	210	CTT	170	L	0.992**
ENST00000296582	Rabbit	211	CAT	171	H	0.998**
ENST00000296582	Rabbit	273	ATA	179	I	0.963*
ENST00000296582	Rabbit	334	GTT	184	V	0.987*
ENST00000304460	Rabbit	100	TCC	100	S	0.984*
ENST00000304460	Rabbit	306	CCC	122	P	0.996**
ENST00000304460	Rabbit	309	TCG	125	S	0.985*
ENST00000304460	Rabbit	581	GCT	347	A	0.963*
ENST00000350997	Rabbit	174	TCG	1	S	0.993**
ENST00000350997	Rabbit	590	GAC	194	D	0.983*
ENST00000350997	Rabbit	622	TTC	225	F	0.972*
ENST00000293677	Rabbit	527	AGC	355	S	0.982*
ENST00000293677	Rabbit	661	GGC	465	G	0.981*
ENST00000293677	Rabbit	712	GCG	514	A	0.975*
ENST00000447906	Rabbit	401	TCA	323	S	0.978*
ENST00000450114	Rabbit	290	TCA	72	S	0.989*
ENST00000450114	Rabbit	293	GTT	75	V	0.953*
ENST00000450114	Rabbit	294	TTG	76	L	0.994**
ENST00000450114	Rabbit	295	GAT	77	D	0.979*
ENST00000450114	Rabbit	296	CTC	78	L	0.978*
ENST00000308721	Rabbit	364	TCA	179	S	0.961*
ENST00000259008	Rabbit	170	CAC	165	H	0.985*
ENST00000259008	Rabbit	171	AGC	166	S	0.978*
ENST00000370563	Rabbit	395	CAG	384	Q	0.966*
ENST00000293756	Rabbit	522	CCC	184	P	0.976*
ENST00000379333	Rabbit	139	AGC	137	S	0.965*
ENST00000379333	Rabbit	150	TCA	148	S	0.967*
ENST00000388798	Rabbit	244	CCG	235	P	0.970*
ENST00000245960	Rabbit	311	GTA	154	V	0.968*
ENST00000300527	Rabbit	770	CCC	519	P	0.988*
ENST00000361897	Rabbit	261	AGC	251	S	0.987*
ENST00000361897	Rabbit	263	AGG	252	R	0.973*
ENST00000361897	Rabbit	268	GCC	257	A	0.955*
ENST00000244137	Rabbit	462	TCT	299	S	0.991**
ENST00000397641	Rabbit	680	CAG	561	Q	0.958*
ENST00000359028	Rabbit	1149	TCC	960	S	0.956*
ENST00000373036	Rabbit	349	AAA	347	K	0.974*
ENST00000373036	Rabbit	350	ATT	348	I	0.968*
ENST00000325103	Rabbit	191	TGC	191	C	0.955*
ENST00000418476	Rabbit	10	ACC	10	T	0.964*
ENST00000418476	Rabbit	17	TCC	17	S	0.972*
ENST00000374497	Rabbit	78	AAG	58	K	0.963*
ENST00000316273	Rabbit	6	CCT	1	P	0.972*
ENST00000316273	Rabbit	302	TAC	280	Y	0.978*
ENST00000436535	Rabbit	231	ATC	139	I	0.982*
ENST00000340482	Rabbit	470	GCC	243	A	0.978*
ENST00000340482	Rabbit	570	TCA	343	S	0.984*
ENST00000340482	Rabbit	600	GGC	373	G	0.971*
ENST00000234170	Rabbit	975	AAG	943	K	0.954*
ENST00000378626	Rabbit	2	CAG	2	Q	0.992**
ENST00000378626	Rabbit	60	TTG	53	L	0.976*
ENST00000378626	Rabbit	68	CTG	61	L	0.987*
ENST00000378626	Rabbit	75	AAG	68	K	0.984*
ENST00000359774	Rabbit	417	TCT	334	S	0.993**
ENST00000359774	Rabbit	418	TCA	335	S	0.967*
ENST00000407106	Rabbit	8	AGC	2	S	0.972*
ENST00000407106	Rabbit	363	AAT	261	N	0.965*
ENST00000407106	Rabbit	429	TCC	313	S	0.975*
ENST00000407106	Rabbit	450	CTT	321	L	0.984*
ENST00000314045	Rabbit	162	CAG	160	Q	0.986*
ENST00000314045	Rabbit	163	TGC	161	C	0.981*
ENST00000314045	Rabbit	167	TAC	165	Y	0.977*
ENST00000314045	Rabbit	570	CAG	501	Q	0.971*
ENST00000300060	Rabbit	78	TCC	43	S	0.964*
ENST00000300060	Rabbit	229	CAG	153	Q	0.977*
ENST00000300060	Rabbit	433	GTG	356	V	0.957*
ENST00000300060	Rabbit	737	GAA	596	E	0.973*
ENST00000507104	Rabbit	75	AGA	66	R	0.972*
ENST00000381112	Rabbit	110	GTG	59	V	0.993**
ENST00000381112	Rabbit	113	GTT	62	V	0.991**
ENST00000381112	Rabbit	115	GAA	64	E	0.951*
ENST00000381112	Rabbit	124	CGA	73	R	0.985*
ENST00000381112	Rabbit	125	GTA	74	V	0.987*
ENST00000372809	Rabbit	29	TCT	7	S	0.964*
ENST00000255226	Rabbit	210	AAT	200	N	0.974*
ENST00000444343	Rabbit	532	TCC	454	S	0.951*
ENST00000376217	Rabbit	346	CAT	183	H	0.952*
ENST00000397748	Rabbit	193	TCA	85	S	0.998**
ENST00000397748	Rabbit	752	AAG	260	K	0.985*
ENST00000378501	Rabbit	27	CCA	2	P	0.974*
ENST00000378501	Rabbit	959	GAG	829	E	0.988*
ENST00000378501	Rabbit	960	ACT	830	T	0.988*
ENST00000378501	Rabbit	962	CAC	832	H	0.965*
ENST00000378501	Rabbit	965	ACT	835	T	0.962*
ENST00000378501	Rabbit	967	TCT	837	S	0.984*
ENST00000344846	Rabbit	132	TAT	96	Y	0.963*
ENST00000344846	Rabbit	256	ACA	123	T	0.990**
ENST00000344846	Rabbit	258	GCT	125	A	0.980*
ENST00000344846	Rabbit	270	TGT	137	C	0.963*
ENST00000529689	Rabbit	4	GCC	4	A	0.963*
ENST00000529689	Rabbit	44	CTC	16	L	0.959*
ENST00000227758	Rabbit	288	GGT	258	G	0.990*
ENST00000227758	Rabbit	339	GAT	308	D	0.985*
ENST00000227758	Rabbit	341	CAT	310	H	0.997**
ENST00000382002	Rabbit	688	TCT	458	S	0.954*
ENST00000373189	Rabbit	403	GCA	305	A	0.978*
ENST00000373189	Rabbit	425	ACC	327	T	0.977*
ENST00000373907	Rabbit	485	CCA	262	P	0.952*
ENST00000371929	Rabbit	201	CAG	6	Q	0.972*
ENST00000389494	Rabbit	366	TGG	215	W	0.976*
ENST00000389494	Rabbit	370	TGC	219	C	0.990**
ENST00000389494	Rabbit	583	AGT	404	S	0.964*
ENST00000269221	Rabbit	26	TGT	12	C	0.991**
ENST00000269221	Rabbit	27	AGT	13	S	0.983*
ENST00000269221	Rabbit	31	CGA	17	R	0.982*
ENST00000407071	Rabbit	1143	AGC	925	S	0.962*
ENST00000407071	Rabbit	1188	TCC	970	S	0.987*
ENST00000407071	Rabbit	1483	GCG	1255	A	0.975*
ENST00000407071	Rabbit	1561	CAG	1324	Q	0.979*
ENST00000407071	Rabbit	1715	GCA	1450	A	0.961*
ENST00000276079	Rabbit	165	CAG	6	Q	0.994**
ENST00000276079	Rabbit	166	CAA	7	Q	0.994**
ENST00000276079	Rabbit	168	AGA	9	R	0.962*
ENST00000262850	Rabbit	90	GCC	87	A	0.973*
ENST00000262850	Rabbit	91	TCA	88	S	0.992**
ENST00000422053	Rabbit	470	AGG	316	R	0.986*
ENST00000360000	Rabbit	25	CGA	25	R	0.979*
ENST00000360000	Rabbit	36	GCA	36	A	0.988*
ENST00000360000	Rabbit	104	AAC	103	N	0.985*
ENST00000360000	Rabbit	105	ATG	104	M	0.998**
ENST00000339098	Rabbit	88	ACA	6	T	0.961*
ENST00000368952	Rabbit	533	GCA	436	A	0.983*
ENST00000361906	Rabbit	287	GCG	272	A	0.992**
ENST00000361906	Rabbit	323	GCG	293	A	0.990*
ENST00000336111	Rabbit	418	TCC	276	S	0.967*
ENST00000336111	Rabbit	431	CTC	289	L	0.954*
ENST00000333493	Rabbit	64	CAG	24	Q	0.984*
ENST00000281623	Rabbit	94	GAT	46	D	0.959*
ENST00000281623	Rabbit	155	AGG	103	R	0.982*
ENST00000404938	Rabbit	534	CGG	403	R	0.954*
ENST00000404938	Rabbit	1457	GGC	1132	G	0.952*
ENST00000309188	Rabbit	345	GTG	2	V	0.964*
ENST00000309188	Rabbit	348	AGT	5	S	0.972*
ENST00000309188	Rabbit	354	CCT	11	P	0.968*
ENST00000447222	Rabbit	441	AGT	314	S	0.984*
ENST00000447222	Rabbit	456	CAC	328	H	0.981*
ENST00000447222	Rabbit	490	AGC	350	S	0.990*
ENST00000447222	Rabbit	493	AGC	352	S	0.961*
ENST00000295713	Rabbit	1036	GTC	876	V	0.961*
ENST00000295713	Rabbit	1040	GCA	880	A	0.993**
ENST00000295713	Rabbit	1041	CAC	881	H	0.970*
ENST00000295713	Rabbit	1044	TGT	884	C	0.996**
ENST00000295713	Rabbit	1050	AGC	890	S	0.980*
ENST00000295713	Rabbit	1052	TCA	892	S	0.968*
ENST00000545968	Rabbit	346	GCG	256	A	0.975*
ENST00000545968	Rabbit	347	GGC	257	G	0.969*
ENST00000545968	Rabbit	392	CGC	300	R	0.974*
ENST00000545968	Rabbit	1186	CAG	974	Q	0.975*
ENST00000234313	Rabbit	52	TGG	26	W	0.968*
ENST00000234313	Rabbit	54	CAC	28	H	0.969*
ENST00000234313	Rabbit	56	GCC	30	A	0.958*
ENST00000234313	Rabbit	59	TCA	33	S	0.986*
ENST00000234313	Rabbit	68	CAT	42	H	0.970*
ENST00000234313	Rabbit	93	GTC	67	V	0.972*
ENST00000234313	Rabbit	326	ACA	299	T	0.962*
ENST00000262457	Rat	282	AAG	280	K	0.953*
ENST00000262457	Rat	289	TCA	287	S	0.972*
ENST00000451456	Rat	149	TCA	141	S	0.967*
ENST00000451456	Rat	159	TCA	150	S	0.959*
ENST00000451456	Rat	877	TGG	440	W	0.987*
ENST00000381971	Rat	764	GAC	76	D	0.953*
ENST00000381971	Rat	765	ATC	77	I	0.954*
ENST00000381971	Rat	766	TGG	78	W	0.951*
ENST00000381971	Rat	855	CAG	161	Q	0.953*
ENST00000313080	Rat	297	AAT	236	N	0.959*
ENST00000310624	Rat	766	TCC	325	S	0.984*
ENST00000310624	Rat	802	TCC	341	S	0.982*
ENST00000314622	Rat	50	CTG	11	L	0.953*
ENST00000314622	Rat	364	GGC	263	G	0.976*
ENST00000420323	Rat	221	AAT	3	N	0.952*
ENST00000420323	Rat	1228	ATT	754	I	0.960*
ENST00000420323	Rat	4537	AAA	3706	K	0.973*
ENST00000378079	Rat	20	TTG	20	L	0.971*
ENST00000378079	Rat	315	CCA	215	P	0.973*
ENST00000449956	Rat	439	GAA	332	E	0.952*
ENST00000449956	Rat	881	ACA	700	T	0.953*
ENST00000397527	Rat	539	AGT	114	S	0.976*
ENST00000397527	Rat	2438	TCT	1453	S	0.954*
ENST00000254898	Rat	241	ACT	193	T	0.966*
ENST00000254898	Rat	242	GGC	194	G	0.969*
ENST00000254898	Rat	244	TCA	196	S	0.992**
ENST00000254898	Rat	249	GCA	201	A	0.979*
ENST00000254898	Rat	269	GTG	221	V	0.982*
ENST00000293756	Rat	149	AGA	75	R	0.973*
ENST00000293756	Rat	325	CCG	142	P	0.970*
ENST00000293756	Rat	330	AGT	147	S	0.967*
ENST00000396509	Rat	337	AGG	280	R	0.953*
ENST00000289119	Rat	177	ACC	119	T	0.955*
ENST00000289119	Rat	186	TCT	127	S	0.988*
ENST00000289119	Rat	187	CTC	128	L	0.992**
ENST00000547167	Rat	387	AGC	284	S	0.955*
ENST00000444746	Rat	1856	TTG	1633	L	0.975*
ENST00000444746	Rat	1911	TCA	1666	S	0.964*
ENST00000435962	Rat	103	TTG	102	L	0.969*
ENST00000435962	Rat	197	ATG	112	M	0.960*
ENST00000435962	Rat	217	GCT	132	A	0.962*
ENST00000435962	Rat	221	TTT	136	F	0.965*
ENST00000435962	Rat	222	TCC	137	S	0.974*
ENST00000377071	Rat	335	ACG	140	T	0.954*
ENST00000377071	Rat	338	TCA	143	S	0.977*
ENST00000339777	Rat	107	CAA	9	Q	0.964*
ENST00000389794	Rat	1800	CCA	1448	P	0.954*
ENST00000409381	Rat	104	ATG	16	M	0.987*
ENST00000409381	Rat	105	AGA	17	R	0.994**
ENST00000409381	Rat	108	AAC	20	N	0.963*
ENST00000409381	Rat	109	AGA	21	R	0.990**
ENST00000409381	Rat	113	CAC	25	H	0.995**
ENST00000409381	Rat	116	AGA	28	R	0.971*
ENST00000409381	Rat	117	ATT	29	I	0.995**
ENST00000409381	Rat	148	GTT	60	V	0.969*
ENST00000409381	Rat	151	GTC	63	V	0.966*
ENST00000409381	Rat	152	AGT	64	S	0.995**
ENST00000409381	Rat	156	TGC	68	C	0.989*
ENST00000409381	Rat	158	AGT	70	S	0.994**
ENST00000409381	Rat	159	TCT	71	S	0.999**
ENST00000409381	Rat	163	AAG	75	K	0.990**
ENST00000199447	Rat	155	TTG	125	L	0.953*
ENST00000343410	Rat	716	TCA	440	S	0.980*
ENST00000393915	Rat	47	AGT	35	S	0.964*
ENST00000393915	Rat	398	TCC	341	S	0.981*
ENST00000393915	Rat	904	AAT	531	N	0.950*
ENST00000360131	Rhesus	780	CTC	748	L	0.977*
ENST00000544814	Rhesus	336	TAT	163	Y	0.996**
ENST00000473835	Rhesus	754	AGC	753	S	0.982*
ENST00000473835	Rhesus	755	CGC	754	R	0.991**
ENST00000372406	Rhesus	390	AAG	186	K	0.962*
ENST00000263265	Rhesus	567	CCA	395	P	0.987*
ENST00000333479	Rhesus	2155	AGT	2067	S	0.987*
ENST00000392250	Rhesus	421	TGC	179	C	0.969*
ENST00000361915	Rhesus	81	GAT	58	D	0.970*
ENST00000361915	Rhesus	400	CAG	376	Q	0.968*
ENST00000361915	Rhesus	735	CAG	711	Q	0.968*
ENST00000361915	Rhesus	742	GAA	716	E	0.998**
ENST00000361915	Rhesus	743	ATT	717	I	0.967*
ENST00000361915	Rhesus	745	AAA	719	K	0.965*
ENST00000344280	Rhesus	443	AGG	346	R	0.986*
ENST00000344280	Rhesus	446	GGA	348	G	0.978*
ENST00000394375	Rhesus	351	ACT	297	T	0.989*
ENST00000356436	Rhesus	174	GTG	174	V	0.996**
ENST00000512701	Rhesus	101	AAC	2	N	0.995**
ENST00000392837	Rhesus	165	ATG	90	M	0.999**
ENST00000392837	Rhesus	166	TCT	91	S	0.992**
ENST00000216259	Rhesus	77	TGT	31	C	0.991**
ENST00000409261	Rhesus	1667	AAC	18	N	0.959*
ENST00000551568	Rhesus	52	TGT	2	C	0.989*
ENST00000331738	Rhesus	175	GTT	64	V	0.995**
ENST00000331738	Rhesus	177	TTT	66	F	0.995**
ENST00000331738	Rhesus	178	TAT	67	Y	0.998**
ENST00000389740	Rhesus	642	AGG	396	R	0.980*
ENST00000389740	Rhesus	645	GTG	399	V	0.996**
ENST00000389740	Rhesus	648	ACA	402	T	0.998**
ENST00000354817	Rhesus	522	ACA	501	T	0.996**
ENST00000394869	Rhesus	39	TTC	8	F	0.992**
ENST00000253083	Rhesus	67	GAT	2	D	0.981*
ENST00000356840	Rhesus	314	CTA	246	L	0.997**
ENST00000356840	Rhesus	315	CAG	247	Q	0.983*
ENST00000367974	Rhesus	63	GTA	8	V	0.993**
ENST00000367974	Rhesus	64	ACT	9	T	0.993**
ENST00000304430	Rhesus	179	ATT	45	I	0.977*
ENST00000170447	Rhesus	60	GTA	52	V	0.985*
ENST00000333891	Rhesus	1174	GAT	184	D	0.990*
ENST00000333891	Rhesus	2248	GGG	1023	G	0.999**
ENST00000379931	Rhesus	178	TTC	54	F	0.986*
ENST00000269445	Rhesus	441	ACA	317	T	0.997**
ENST00000543571	Rhesus	1062	TGT	387	C	0.985*
ENST00000543571	Rhesus	1086	GAA	410	E	0.997**
ENST00000291539	Rhesus	526	TTA	261	L	0.998**
ENST00000417961	Rhesus	307	ATA	190	I	0.995**
ENST00000417961	Rhesus	308	TCC	191	S	0.997**
ENST00000404125	Rhesus	1369	CAT	1109	H	0.997**
ENST00000433931	Rhesus	623	AGT	390	S	0.989*
ENST00000309739	Rhesus	64	TCT	1	S	0.998**
ENST00000309739	Rhesus	65	TTC	2	F	0.955*
ENST00000309739	Rhesus	67	CCT	4	P	0.998**
ENST00000309739	Rhesus	69	CCA	6	P	0.951*
ENST00000546305	Rhesus	1019	GTA	938	V	0.950*
ENST00000296468	Rhesus	289	CCT	105	P	0.996**
ENST00000397932	Rhesus	1198	CGC	776	R	0.996**
ENST00000397932	Rhesus	1200	CCG	778	P	0.999**
ENST00000251108	Rhesus	377	GTA	351	V	0.995**
ENST00000380241	Rhesus	144	ATG	89	M	0.995**
ENST00000380241	Rhesus	145	GCT	90	A	0.998**
ENST00000380241	Rhesus	146	TCT	91	S	1.000**
ENST00000284629	Rhesus	392	GTT	305	V	0.990*
ENST00000284629	Rhesus	393	AGT	306	S	1.000**
ENST00000502717	Rhesus	1333	TTC	799	F	0.988*
ENST00000543095	Rhesus	2130	TAT	1016	Y	0.964*
ENST00000550746	Rhesus	683	TTT	526	F	0.999**
ENST00000348165	Rhesus	837	AGA	681	R	0.980*
ENST00000379795	Rhesus	230	CAA	230	Q	0.994**
ENST00000335449	Rhesus	72	AAA	69	K	0.995**
ENST00000335449	Rhesus	73	ATA	70	I	0.953*
ENST00000406818	Rhesus	122	CTA	99	L	0.990*
ENST00000392505	Rhesus	724	ACC	581	T	0.996**
ENST00000313080	Rhesus	328	AGC	267	S	0.999**
ENST00000320740	Rhesus	138	CAG	93	Q	0.997**
ENST00000001008	Rhesus	133	AGT	98	S	0.999**
ENST00000356321	Rhesus	727	TGC	363	C	0.952*
ENST00000255194	Rhesus	607	CAG	289	Q	0.989*
ENST00000537855	Rhesus	70	CGC	5	R	0.997**
ENST00000537855	Rhesus	73	CAA	8	Q	0.998**
ENST00000545418	Rhesus	73	TTT	45	F	0.998**
ENST00000393359	Rhesus	562	TTT	562	F	0.996**
ENST00000393359	Rhesus	584	CAC	584	H	0.995**
ENST00000409535	Rhesus	825	CAT	338	H	0.993**
ENST00000409535	Rhesus	1293	ACG	804	T	0.960*
ENST00000450791	Rhesus	1111	AGG	842	R	0.992**
ENST00000366756	Rhesus	559	GTT	191	V	0.992**
ENST00000366756	Rhesus	560	CCA	192	P	0.999**
ENST00000334982	Rhesus	145	AAA	111	K	0.998**
ENST00000334982	Rhesus	146	TCA	112	S	0.998**
ENST00000334982	Rhesus	148	TTG	114	L	0.998**
ENST00000334982	Rhesus	150	TTA	116	L	0.984*
ENST00000512332	Rhesus	134	ACA	6	T	0.994**
ENST00000512332	Rhesus	188	TCT	10	S	0.995**
ENST00000322090	Rhesus	251	GAC	211	D	0.999**
ENST00000322090	Rhesus	266	AGG	225	R	0.999**
ENST00000322090	Rhesus	272	AAT	226	N	0.996**
ENST00000369798	Rhesus	619	ATG	540	M	0.989*
ENST00000395934	Rhesus	176	ACT	157	T	0.982*
ENST00000395934	Rhesus	177	ATG	158	M	0.990**
ENST00000277895	Rhesus	844	AAT	647	N	0.992**
ENST00000256797	Rhesus	952	GTG	674	V	0.956*
ENST00000272091	Rhesus	44	TCG	41	S	0.965*
ENST00000272091	Rhesus	245	ATG	54	M	0.964*
ENST00000272091	Rhesus	290	AAG	58	K	0.990**
ENST00000397147	Rhesus	43	AAA	43	K	0.992**
ENST00000281171	Rhesus	347	CAG	201	Q	0.997**
ENST00000281171	Rhesus	384	CAA	204	Q	0.998**
ENST00000281171	Rhesus	651	TTG	400	L	0.997**
ENST00000379400	Rhesus	261	GCA	190	A	0.996**
ENST00000379400	Rhesus	274	ACT	191	T	0.999**
ENST00000390654	Rhesus	129	AAA	2	K	0.996**
ENST00000390654	Rhesus	130	ATG	3	M	0.984*
ENST00000390654	Rhesus	373	CCA	130	P	0.991**
ENST00000261842	Rhesus	784	AAA	471	K	0.953*
ENST00000176763	Rhesus	999	ATG	494	M	0.991**
ENST00000537031	Rhesus	113	GCT	60	A	0.999**
ENST00000537031	Rhesus	262	ACA	160	T	0.978*
ENST00000450006	Rhesus	223	TAT	168	Y	0.995**
ENST00000537174	Rhesus	635	AAA	517	K	0.982*
ENST00000261483	Rhesus	96	TTT	49	F	0.973*
ENST00000261483	Rhesus	208	TCT	56	S	0.994**
ENST00000261483	Rhesus	209	CAG	57	Q	0.990*
ENST00000261483	Rhesus	248	GTA	64	V	0.989*
ENST00000394420	Rhesus	214	TGT	50	C	0.982*
ENST00000311351	Rhesus	79	AAA	39	K	0.999**
ENST00000311351	Rhesus	122	TCT	42	S	1.000**
ENST00000335666	Rhesus	1668	AGT	126	S	0.995**
ENST00000335666	Rhesus	1694	GAA	152	E	0.982*
ENST00000396435	Rhesus	1407	AGC	667	S	0.985*
ENST00000234296	Rhesus	82	ATC	81	I	0.996**
ENST00000234296	Rhesus	83	GTT	82	V	0.952*
ENST00000368498	Rhesus	445	AAA	407	K	0.969*
ENST00000276659	Rhesus	42	GTT	32	V	0.969*
ENST00000276659	Rhesus	43	GTT	33	V	0.999**
ENST00000407426	Rhesus	297	TAT	174	Y	0.981*
ENST00000251089	Rhesus	665	CCA	495	P	0.977*
ENST00000374271	Rhesus	255	ATT	98	I	0.999**
ENST00000374271	Rhesus	256	CAT	99	H	0.992**
ENST00000374271	Rhesus	260	AGT	103	S	0.966*
ENST00000536024	Rhesus	98	GGG	6	G	0.957*
ENST00000536024	Rhesus	172	GGT	15	G	0.998**
ENST00000243082	Rhesus	222	AGA	171	R	0.977*
ENST00000312678	Rhesus	145	AGG	99	R	0.998**
ENST00000312678	Rhesus	242	GCT	104	A	0.999**
ENST00000302904	Rhesus	272	GTG	121	V	0.957*
ENST00000262717	Rhesus	422	GTA	340	V	0.985*
ENST00000324166	Rhesus	164	TGT	129	C	0.978*
ENST00000404807	Rhesus	981	AGT	951	S	0.957*
ENST00000396554	Rhesus	143	TTT	77	F	0.999**
ENST00000265870	Rhesus	338	AAA	159	K	0.995**
ENST00000388742	Rhesus	230	CTC	185	L	0.993**
ENST00000203166	Rhesus	539	CCA	426	P	0.954*
ENST00000268489	Rhesus	3712	TTT	2356	F	0.994**
ENST00000268489	Rhesus	3730	AAT	2374	N	0.996**
ENST00000268489	Rhesus	3754	CCC	2398	P	0.996**
ENST00000268489	Rhesus	3757	TGG	2401	W	0.996**
ENST00000367274	Rhesus	77	AAT	41	N	0.997**
ENST00000367274	Rhesus	78	TTG	42	L	0.997**
ENST00000367274	Rhesus	153	CTT	117	L	0.997**
ENST00000341772	Rhesus	637	AAT	156	N	0.992**
ENST00000373368	Rhesus	154	CAT	141	H	0.998**
ENST00000389243	Rhesus	408	ACA	1	T	0.989*
ENST00000389243	Rhesus	409	CAG	2	Q	0.962*
ENST00000389243	Rhesus	462	ACT	55	T	0.966*
ENST00000394729	Rhesus	37	GTT	2	V	0.953*
ENST00000296861	Rhesus	64	AGA	35	R	0.970*
ENST00000296861	Rhesus	66	GAA	37	E	0.999**
ENST00000296861	Rhesus	67	GTG	38	V	0.997**
ENST00000265840	Rhesus	259	TAC	157	Y	0.996**
ENST00000377313	Rhesus	181	GCC	170	A	0.994**
ENST00000377313	Rhesus	230	TCA	173	S	0.996**
ENST00000232975	Rhesus	160	AAG	153	K	0.996**
ENST00000232975	Rhesus	161	TGG	154	W	0.997**
ENST00000261978	Rhesus	1768	CTT	1166	L	0.957*
ENST00000288985	Rhesus	493	ATG	430	M	0.998**
ENST00000288985	Rhesus	494	TTG	431	L	0.988*
ENST00000252530	Rhesus	262	TTG	134	L	0.993**
ENST00000372994	Rhesus	2	CAG	2	Q	0.994**
ENST00000372994	Rhesus	5	TCT	5	S	0.998**
ENST00000317907	Rhesus	318	GCA	314	A	0.997**
ENST00000317907	Rhesus	319	AAC	315	N	0.983*
ENST00000301178	Rhesus	520	ATT	187	I	0.982*
ENST00000301178	Rhesus	521	TTT	188	F	0.965*
ENST00000395644	Rhesus	49	AAT	48	N	0.998**
ENST00000395644	Rhesus	284	GTT	232	V	0.951*
ENST00000523898	Rhesus	159	AGA	78	R	0.991**
ENST00000397885	Rhesus	619	GAG	476	E	0.999**
ENST00000397885	Rhesus	620	TAT	477	Y	0.999**
ENST00000354536	Rhesus	492	CGT	170	R	0.999**
ENST00000370754	Rhesus	7187	AGA	5790	R	0.988*
ENST00000370754	Rhesus	7188	AGC	5791	S	0.993**
ENST00000316851	Rhesus	72	AAA	29	K	0.984*
ENST00000522447	Rhesus	206	GGC	199	G	0.991**
ENST00000522447	Rhesus	207	AAA	200	K	0.998**
ENST00000522447	Rhesus	210	GTG	203	V	0.951*
ENST00000522447	Rhesus	211	TCA	204	S	0.998**
ENST00000522447	Rhesus	221	CAT	214	H	0.992**
ENST00000522447	Rhesus	228	TTT	218	F	0.994**
ENST00000522447	Rhesus	278	GAT	224	D	0.985*
ENST00000296333	Rhesus	251	CTT	137	L	0.974*
ENST00000296333	Rhesus	253	CGT	139	R	1.000**
ENST00000296333	Rhesus	256	TCA	142	S	0.973*
ENST00000296333	Rhesus	293	GAT	145	D	0.953*
ENST00000296333	Rhesus	294	GAC	146	D	0.988*
ENST00000296333	Rhesus	296	CAT	148	H	0.995**
ENST00000296333	Rhesus	297	TTT	149	F	0.972*
ENST00000296333	Rhesus	299	TGT	151	C	0.977*
ENST00000500337	Rhesus	35	TGG	28	W	0.991**
ENST00000360803	Rhesus	730	AGT	335	S	1.000**
ENST00000360803	Rhesus	731	TTG	336	L	0.998**
ENST00000376369	Rhesus	1036	AGC	231	S	0.997**
ENST00000376369	Rhesus	1037	CCT	232	P	0.962*
ENST00000330817	Rhesus	125	GCT	122	A	0.986*
ENST00000298292	Rhesus	111	AAG	25	K	0.967*
ENST00000301785	Rhesus	567	TCC	494	S	0.984*
ENST00000424014	Rhesus	256	GCA	248	A	0.998**
ENST00000421660	Rhesus	521	GTT	515	V	0.979*
ENST00000353963	Rhesus	217	AGG	115	R	0.972*
ENST00000396328	Rhesus	333	GAC	319	D	0.990**
ENST00000449082	Rhesus	128	ACA	128	T	0.990*
ENST00000359626	Rhesus	297	TGT	247	C	0.971*
ENST00000359626	Rhesus	522	TTT	367	F	0.997**
ENST00000359626	Rhesus	523	GGG	368	G	0.974*
ENST00000261980	Rhesus	253	TAT	253	Y	0.998**
ENST00000367186	Rhesus	505	TTT	304	F	0.999**
ENST00000310325	Rhesus	213	CCC	52	P	0.958*
ENST00000438146	Rhesus	387	AAA	242	K	0.998**
ENST00000394689	Rhesus	401	TGT	384	C	0.966*
ENST00000394689	Rhesus	402	ATT	385	I	0.981*
ENST00000322861	Rhesus	89	TGG	48	W	0.966*
ENST00000322861	Rhesus	90	TTA	49	L	0.999**
ENST00000407439	Rhesus	462	AAT	426	N	0.999**
ENST00000407439	Rhesus	464	TAC	428	Y	0.996**
ENST00000375200	Rhesus	176	GAT	108	D	0.984*
ENST00000407727	Rhesus	233	GAA	201	E	0.991**
ENST00000407727	Rhesus	234	GCA	202	A	0.994**
ENST00000265713	Rhesus	1482	GAG	562	E	0.962*
ENST00000302362	Rhesus	66	GGC	24	G	0.983*
ENST00000302362	Rhesus	67	AAG	25	K	0.999**
ENST00000302362	Rhesus	68	GAT	26	D	0.998**
ENST00000262462	Rhesus	228	CTG	161	L	0.963*
ENST00000261726	Rhesus	1366	ACA	433	T	0.988*
ENST00000389759	Rhesus	539	CGA	478	R	0.983*
ENST00000517887	Rhesus	752	AAG	348	K	0.999**
ENST00000517878	Rhesus	309	AAG	125	K	0.997**
ENST00000397033	Rhesus	141	GAC	94	D	0.982*
ENST00000343004	Rhesus	181	CAT	116	H	0.998**
ENST00000343004	Rhesus	183	ATC	118	I	0.961*
ENST00000269881	Rhesus	136	GTA	1	V	0.978*
ENST00000361544	Rhesus	1	GTG	1	V	0.993**
ENST00000361544	Rhesus	14	ATC	14	I	0.992**
ENST00000361544	Rhesus	15	GCT	15	A	1.000**
ENST00000361544	Rhesus	16	GCC	16	A	1.000**
ENST00000361544	Rhesus	17	AAT	17	N	0.993**
ENST00000361544	Rhesus	426	TAC	423	Y	0.992**
ENST00000421745	Rhesus	2397	TCA	712	S	0.999**
ENST00000421745	Rhesus	2398	AAA	713	K	0.996**
ENST00000421745	Rhesus	4328	TAC	2301	Y	0.999**
ENST00000421745	Rhesus	4329	AGT	2302	S	0.998**
ENST00000355312	Rhesus	331	ATG	321	M	0.980*
ENST00000324288	Rhesus	420	CAC	248	H	0.996**
ENST00000358212	Rhesus	1619	GGC	1434	G	0.990*
ENST00000358212	Rhesus	1620	AAT	1435	N	0.999**
ENST00000358212	Rhesus	1621	AGT	1436	S	0.997**
ENST00000347230	Rhesus	2505	TCT	2435	S	0.971*
ENST00000268712	Rhesus	217	ATC	146	I	0.952*
ENST00000527372	Rhesus	1228	CGT	1124	R	0.996**
ENST00000527372	Rhesus	1229	CCA	1125	P	0.995**
ENST00000303103	Rhesus	227	TGC	226	C	0.956*
ENST00000339824	Rhesus	479	AAA	79	K	0.991**
ENST00000254286	Rhesus	148	CAC	83	H	0.995**
ENST00000254286	Rhesus	149	CAT	84	H	0.994**
ENST00000200181	Rhesus	1811	TGT	395	C	0.981*
ENST00000270233	Rhesus	645	TTT	460	F	0.988*
ENST00000367120	Rhesus	480	GTC	354	V	0.997**
ENST00000357552	Rhesus	447	AAG	1	K	0.989*
ENST00000357552	Rhesus	479	ATG	5	M	0.954*
ENST00000265565	Rhesus	749	GTA	710	V	0.976*
ENST00000374866	Rhesus	1035	AAA	884	K	0.997**
ENST00000311160	Rhesus	949	GGC	616	G	0.966*
ENST00000311160	Rhesus	1295	GAC	924	D	0.997**
ENST00000356896	Rhesus	333	CCT	141	P	0.999**
ENST00000356896	Rhesus	336	CCT	144	P	0.998**
ENST00000356896	Rhesus	337	GGA	145	G	0.962*
ENST00000356896	Rhesus	338	CAG	146	Q	0.996**
ENST00000263239	Rhesus	364	GGA	206	G	0.974*
ENST00000457563	Rhesus	135	CTA	91	L	0.983*
ENST00000422611	Rhesus	841	AAA	669	K	0.997**
ENST00000422611	Rhesus	842	AAG	670	K	0.997**
ENST00000358136	Rhesus	121	GCA	63	A	0.993**
ENST00000358136	Rhesus	122	GTT	64	V	0.999**
ENST00000381346	Rhesus	215	AAA	41	K	0.997**
ENST00000381346	Rhesus	216	AAG	42	K	0.969*
ENST00000295314	Rhesus	341	GAA	340	E	0.999**
ENST00000295314	Rhesus	343	AGG	342	R	0.989*
ENST00000295314	Rhesus	344	TCA	343	S	0.997**
ENST00000354638	Rhesus	350	ATA	47	I	0.962*
ENST00000265085	Rhesus	588	TGT	587	C	0.987*
ENST00000288828	Rhesus	333	CTT	171	L	0.998**
ENST00000334121	Rhesus	634	GCC	358	A	0.981*
ENST00000334121	Rhesus	639	GAA	363	E	0.999**
ENST00000263791	Rhesus	172	GTG	172	V	0.994**
ENST00000358392	Rhesus	1767	AAT	1574	N	0.994**
ENST00000409606	Rhesus	896	TTT	543	F	0.991**
ENST00000409606	Rhesus	897	CTT	544	L	0.990*
ENST00000378214	Rhesus	557	AAG	480	K	0.954*
ENST00000378214	Rhesus	558	ACA	481	T	0.993**
ENST00000378214	Rhesus	559	GAG	482	E	0.989*
ENST00000403050	Rhesus	737	ACA	712	T	1.000**
ENST00000403050	Rhesus	738	TTT	713	F	0.998**
ENST00000155926	Rhesus	299	CGC	269	R	0.996**
ENST00000155926	Rhesus	300	AGG	270	R	0.982*
ENST00000401548	Rhesus	148	AGC	49	S	0.994**
ENST00000380494	Rhesus	373	CTA	83	L	1.000**
ENST00000380494	Rhesus	752	TGG	388	W	1.000**
ENST00000380494	Rhesus	753	CAG	389	Q	0.994**
ENST00000421967	Rhesus	95	AGT	35	S	1.000**
ENST00000421967	Rhesus	110	ACA	36	T	1.000**
ENST00000421967	Rhesus	112	AGG	38	R	0.978*
ENST00000421967	Rhesus	119	GTG	45	V	0.975*
ENST00000253719	Rhesus	296	AAT	247	N	0.995**
ENST00000253719	Rhesus	297	GAC	248	D	0.966*
ENST00000253719	Rhesus	298	TCC	249	S	0.956*
ENST00000253719	Rhesus	309	AGC	260	S	0.956*
ENST00000253719	Rhesus	321	ACC	272	T	0.960*
ENST00000253719	Rhesus	324	CAT	275	H	0.960*
ENST00000253719	Rhesus	392	GAC	343	D	0.957*
ENST00000253719	Rhesus	394	TTC	345	F	0.956*
ENST00000253719	Rhesus	401	GGC	352	G	0.966*
ENST00000253719	Rhesus	404	TCC	355	S	0.977*
ENST00000253719	Rhesus	405	ATT	356	I	0.963*
ENST00000253719	Rhesus	484	GAC	411	D	0.960*
ENST00000367405	Rhesus	472	TTG	374	L	0.997**
ENST00000403058	Rhesus	170	GTA	2	V	0.962*
ENST00000336307	Rhesus	28	AAC	5	N	0.976*
ENST00000336307	Rhesus	33	ACC	10	T	0.987*
ENST00000336307	Rhesus	89	CCT	24	P	0.962*
ENST00000336307	Rhesus	96	AGC	31	S	0.981*
ENST00000336307	Rhesus	97	TCT	32	S	0.995**
ENST00000336307	Rhesus	101	ACC	36	T	0.986*
ENST00000336307	Rhesus	186	TTC	66	F	0.997**
ENST00000164227	Rhesus	534	TCA	271	S	0.973*
ENST00000271971	Rhesus	546	ATA	373	I	0.990**
ENST00000271971	Rhesus	547	GGT	374	G	0.996**
ENST00000271971	Rhesus	566	ACT	393	T	0.970*
ENST00000271971	Rhesus	575	CAG	402	Q	0.974*
ENST00000555728	Rhesus	271	GTG	120	V	0.994**
ENST00000371273	Rhesus	363	GTG	235	V	0.966*
ENST00000361874	Rhesus	1130	AAG	1045	K	0.994**
ENST00000300215	Rhesus	239	AGC	200	S	0.990*
ENST00000370202	Rhesus	277	CCA	166	P	0.996**
ENST00000370202	Rhesus	278	AAA	167	K	0.977*
ENST00000300119	Rhesus	1012	GCA	614	A	0.974*
ENST00000300119	Rhesus	1013	AGT	615	S	0.985*
ENST00000284509	Rhesus	28	CTT	2	L	0.956*
ENST00000284509	Rhesus	30	CAG	4	Q	0.963*
ENST00000284509	Rhesus	488	GAC	325	D	0.979*
ENST00000284509	Rhesus	541	TTG	357	L	0.977*
ENST00000284509	Rhesus	1209	CAA	1025	Q	0.970*
ENST00000418842	Rhesus	34	GAA	31	E	0.994**
ENST00000216214	Rhesus	107	TCG	94	S	0.998**
ENST00000462683	Rhesus	56	CAG	21	Q	0.995**
ENST00000382381	Rhesus	1842	GTC	1515	V	0.991**
ENST00000360835	Rhesus	552	AGC	404	S	0.988*
ENST00000382869	Rhesus	661	GCA	656	A	0.999**
ENST00000382869	Rhesus	662	AGT	657	S	0.996**
ENST00000547588	Rhesus	803	CCC	579	P	0.997**
ENST00000302628	Rhesus	118	GTG	88	V	0.971*
ENST00000302628	Rhesus	119	AGC	89	S	1.000**
ENST00000222219	Rhesus	17	CAG	9	Q	0.971*
ENST00000222219	Rhesus	18	AAG	10	K	0.997**
ENST00000222219	Rhesus	22	CCC	13	P	0.980*
ENST00000254624	Rhesus	454	AAA	360	K	0.990*
ENST00000334574	Rhesus	593	CTC	497	L	0.975*
ENST00000404589	Rhesus	9	CAG	2	Q	0.999**
ENST00000361547	Rhesus	489	AGC	364	S	0.992**
ENST00000205061	Rhesus	834	ATG	536	M	0.993**
ENST00000424459	Rhesus	424	TTT	370	F	0.998**
ENST00000358495	Rhesus	135	CTT	120	L	0.970*
ENST00000221980	Rhesus	58	ATG	1	M	0.996**
ENST00000221980	Rhesus	60	TAT	3	Y	0.998**
ENST00000221980	Rhesus	221	GCA	13	A	0.965*
ENST00000221980	Rhesus	238	CAG	30	Q	0.985*
ENST00000221980	Rhesus	240	GAG	32	E	0.999**
ENST00000221980	Rhesus	344	GAC	42	D	0.950*
ENST00000221980	Rhesus	406	ACA	78	T	0.986*
ENST00000221980	Rhesus	409	TAT	81	Y	0.997**
ENST00000221980	Rhesus	411	AAC	83	N	0.998**
ENST00000221980	Rhesus	415	TCG	87	S	0.996**
ENST00000221980	Rhesus	417	AAG	89	K	0.964*
ENST00000221980	Rhesus	437	ATG	109	M	0.966*
ENST00000221980	Rhesus	440	AAC	112	N	0.992**
ENST00000221980	Rhesus	448	ACA	120	T	0.968*
ENST00000496664	Rhesus	560	GGC	466	G	0.988*
ENST00000496664	Rhesus	561	ATA	467	I	0.992**
ENST00000262563	Rhesus	701	CAG	685	Q	0.998**
ENST00000404115	Rhesus	402	CAG	1	Q	0.994**
ENST00000265350	Rhesus	64	ATT	56	I	0.989*
ENST00000398860	Rhesus	63	GAC	2	D	0.969*
ENST00000338635	Rhesus	307	CTG	282	L	0.963*
ENST00000354650	Rhesus	94	TTA	94	L	0.988*
ENST00000271417	Rhesus	432	ATC	392	I	0.999**
ENST00000372577	Rhesus	1042	TTT	537	F	0.988*
ENST00000251993	Rhesus	267	AGT	53	S	1.000**
ENST00000401950	Rhesus	30	TCT	29	S	0.989*
ENST00000253925	Rhesus	314	CTA	212	L	0.976*
ENST00000283684	Rhesus	519	ACA	416	T	1.000**
ENST00000283684	Rhesus	520	TGC	417	C	0.989*
ENST00000420910	Rhesus	752	GAG	555	E	0.998**
ENST00000393600	Rhesus	419	GTG	299	V	0.981*
ENST00000268231	Rhesus	155	TCC	97	S	0.997**
ENST00000268231	Rhesus	156	AAT	98	N	0.998**
ENST00000335757	Rhesus	735	TGT	378	C	0.994**
ENST00000335757	Rhesus	745	CAG	388	Q	1.000**
ENST00000397748	Rhesus	393	CCG	214	P	0.980*
ENST00000403714	Rhesus	885	AGC	583	S	0.998**
ENST00000403714	Rhesus	889	ACC	587	T	1.000**
ENST00000403714	Rhesus	890	AGC	588	S	0.998**
ENST00000403714	Rhesus	892	ACT	589	T	0.986*
ENST00000403714	Rhesus	893	GCG	590	A	0.983*
ENST00000368468	Rhesus	230	CAG	92	Q	0.999**
ENST00000368468	Rhesus	232	GAA	94	E	0.999**
ENST00000368468	Rhesus	233	AAC	95	N	0.999**
ENST00000368468	Rhesus	235	CAG	97	Q	0.999**
ENST00000368468	Rhesus	236	AGT	98	S	0.970*
ENST00000368468	Rhesus	238	TCA	100	S	0.999**
ENST00000287394	Rhesus	1123	TGG	941	W	0.992**
ENST00000394126	Rhesus	388	ATG	318	M	0.999**
ENST00000394126	Rhesus	390	CCA	320	P	0.967*
ENST00000414478	Rhesus	1124	AAG	697	K	0.996**
ENST00000335997	Rhesus	398	GGA	249	G	0.979*
ENST00000282588	Rhesus	770	AAA	745	K	0.990*
ENST00000539476	Rhesus	117	TGT	92	C	0.952*
ENST00000264705	Rhesus	371	GAA	350	E	0.971*
ENST00000264705	Rhesus	2419	TGC	1943	C	0.997**
ENST00000356884	Rhesus	207	ATA	124	I	0.998**
ENST00000380615	Rhesus	221	TCA	165	S	0.995**
ENST00000272643	Rhesus	275	GAC	203	D	0.959*
ENST00000272643	Rhesus	314	TCT	237	S	0.999**
ENST00000272643	Rhesus	315	TTT	238	F	0.999**
ENST00000272643	Rhesus	316	TTT	239	F	0.996**
ENST00000272643	Rhesus	317	TTC	240	F	0.956*
ENST00000272643	Rhesus	985	ACC	904	T	0.958*
ENST00000261180	Rhesus	532	TAC	447	Y	0.996**
ENST00000261180	Rhesus	534	AAT	449	N	0.995**
ENST00000261180	Rhesus	535	GAC	450	D	1.000**
ENST00000442566	Rhesus	78	AGA	29	R	0.992**
ENST00000442566	Rhesus	141	CTA	32	L	0.990**
ENST00000442566	Rhesus	203	TCT	34	S	0.990**
ENST00000383202	Rhesus	1349	AGT	835	S	0.982*
ENST00000476071	Rhesus	94	AGT	93	S	0.970*
ENST00000476071	Rhesus	97	TCA	94	S	0.981*
ENST00000476071	Rhesus	98	GGG	95	G	0.970*
ENST00000361824	Rhesus	81	ATT	80	I	0.960*
ENST00000361824	Rhesus	82	AAG	81	K	0.967*
ENST00000361824	Rhesus	377	TTA	308	L	0.976*
ENST00000423516	Rhesus	315	AAA	220	K	0.973*
ENST00000397801	Rhesus	1164	AGT	1050	S	0.968*
ENST00000354546	Rhesus	659	AAT	496	N	0.997**
ENST00000354546	Rhesus	662	GCC	499	A	0.998**
ENST00000354546	Rhesus	663	ATT	500	I	0.996**
ENST00000307417	Rhesus	126	CGC	104	R	0.998**
ENST00000369068	Rhesus	1275	AAA	1051	K	0.992**
ENST00000372231	Rhesus	3	GCA	1	A	0.998**
ENST00000186436	Rhesus	410	AAA	283	K	0.995**
ENST00000186436	Rhesus	411	AGT	284	S	0.953*
ENST00000186436	Rhesus	1451	AAT	1244	N	0.999**
ENST00000371929	Rhesus	337	CCG	47	P	0.969*
ENST00000389212	Rhesus	479	GTT	399	V	0.972*
ENST00000333850	Rhesus	167	AAG	132	K	0.996**
ENST00000389494	Rhesus	425	TCT	284	S	0.998**
ENST00000389494	Rhesus	426	CCC	285	P	0.955*
ENST00000389494	Rhesus	427	AGG	286	R	0.952*
ENST00000269221	Rhesus	264	GTA	140	V	0.999**
ENST00000269221	Rhesus	412	GTG	287	V	0.963*
ENST00000269221	Rhesus	413	GAT	288	D	0.961*
ENST00000269221	Rhesus	485	ATG	360	M	0.962*
ENST00000372262	Rhesus	723	AAG	222	K	0.998**
ENST00000371494	Rhesus	86	GAC	72	D	0.997**
ENST00000394607	Rhesus	31	TAC	31	Y	0.995**
ENST00000259711	Rhesus	1374	ACC	1300	T	0.994**
ENST00000337746	Rhesus	146	GCA	118	A	0.996**
ENST00000337746	Rhesus	147	ATT	119	I	1.000**
ENST00000320393	Rhesus	177	ATA	150	I	0.998**
ENST00000320393	Rhesus	178	CTG	151	L	0.997**
ENST00000342711	Rhesus	2009	AGC	1313	S	0.991**
ENST00000305485	Rhesus	245	GTT	120	V	0.964*
ENST00000528429	Rhesus	612	GAT	566	D	0.989*
ENST00000429027	Rhesus	1042	CAG	823	Q	0.994**
ENST00000399634	Rhesus	888	AAG	565	K	0.988*
ENST00000282406	Rhesus	1255	GTT	989	V	0.995**
ENST00000330317	Rhesus	168	AGA	123	R	0.972*
ENST00000343410	Rhesus	520	AAG	310	K	0.995**
ENST00000281772	Rhesus	865	CAG	627	Q	0.978*
ENST00000265593	Rhesus	123	TTT	76	F	0.962*
ENST00000265593	Rhesus	124	TTG	77	L	0.999**
ENST00000265593	Rhesus	125	TTC	78	F	0.965*
ENST00000265593	Rhesus	131	ACC	84	T	0.966*
ENST00000265593	Rhesus	144	ACC	97	T	0.964*
ENST00000410022	Rhesus	235	AAA	114	K	0.995**
ENST00000360184	Rhesus	1523	GCA	409	A	0.957*
ENST00000324666	Rhesus	529	CAA	446	Q	0.999**
ENST00000324666	Rhesus	1076	GCA	690	A	0.993**
ENST00000324666	Rhesus	1077	AGG	691	R	0.995**
ENST00000366653	Rhesus	547	ATA	325	I	0.995**
ENST00000366653	Rhesus	548	AGG	326	R	0.986*
ENST00000370185	Rhesus	336	GTC	246	V	0.999**
ENST00000535923	Rhesus	247	AGA	230	R	0.992**
ENST00000368489	Rhesus	86	CAG	29	Q	0.986*
ENST00000368489	Rhesus	88	CAT	31	H	0.988*
ENST00000348159	Rhesus	251	TCA	245	S	0.991**
ENST00000310823	Rhesus	775	AGC	414	S	0.997**
ENST00000310823	Rhesus	867	ATT	417	I	0.991**
ENST00000319622	Rhesus	320	AGT	277	S	0.994**
ENST00000319622	Rhesus	321	AAG	278	K	0.968*
ENST00000293590	Rhesus	208	GTC	162	V	0.991**
ENST00000226355	Rhesus	282	TCT	192	S	0.950*
ENST00000381007	Rhesus	109	CCT	70	P	0.999**
ENST00000381007	Rhesus	111	AGC	72	S	0.954*
ENST00000263119	Rhesus	1341	CCC	30	P	0.987*
ENST00000313478	Rhesus	2152	ATA	1328	I	0.999**
ENST00000313478	Rhesus	2153	TAC	1329	Y	0.995**
ENST00000546530	Rhesus	978	TGG	603	W	0.975*
ENST00000432641	Rhesus	62	ACA	60	T	0.994**
ENST00000359692	Rhesus	401	CTG	346	L	0.974*
ENST00000344646	Rhesus	79	CAT	5	H	0.969*
ENST00000281474	Rhesus	318	TCC	125	S	0.986*
ENST00000371380	Rhesus	2	GTT	2	V	0.991**
ENST00000371380	Rhesus	1378	ATT	426	I	0.987*
ENST00000371380	Rhesus	1380	CAT	428	H	0.992**
ENST00000359949	Rhesus	140	CTG	2	L	0.979*

## Sheet: close species set
Human ID	Species	position (alignment aa, gas)	sites(codon)	position (alignment aa, no gas)	site(aa)	BEB
ENST00000369516	CE	40	CAG	1	Q	0.989*
ENST00000325888	CE	57	ATC	30	I	0.963*
ENST00000325888	CE	58	GGC	31	G	0.994**
ENST00000325888	CE	62	ACC	35	T	0.992**
ENST00000354216	CE	641	ACT	366	T	0.989*
ENST00000336868	CE	489	ATG	49	M	0.983*
ENST00000336868	CE	492	ACA	52	T	0.995**
ENST00000263102	CE	53	AGT	3	S	0.991**
ENST00000379031	CE	163	TGG	31	W	0.971*
ENST00000379031	CE	164	GGG	32	G	0.999**
ENST00000379031	CE	165	GGG	33	G	0.977*
ENST00000354464	CE	236	GTG	53	V	0.968*
ENST00000354464	CE	238	CCC	55	P	0.974*
ENST00000295984	CE	43	TTT	42	F	0.963*
ENST00000295984	CE	508	TGG	504	W	0.960*
ENST00000295984	CE	545	AAC	541	N	0.962*
ENST00000295984	CE	638	GGG	605	G	0.987*
ENST00000295984	CE	889	ACA	608	T	0.960*
ENST00000295984	CE	891	CCC	610	P	0.963*
ENST00000295542	CE	646	GTA	546	V	0.960*
ENST00000295542	CE	647	AGT	547	S	0.955*
ENST00000278980	CE	180	CAT	114	H	0.989*
ENST00000256324	CE	342	TCG	199	S	0.965*
ENST00000316448	CE	30	TTA	21	L	0.991**
ENST00000316448	CE	323	CTT	314	L	0.991**
ENST00000327237	CE	85	TCC	85	S	0.985*
ENST00000375248	CE	907	AAA	663	K	0.978*
ENST00000361576	CE	423	AGC	94	S	0.969*
ENST00000361576	CE	425	AAG	96	K	0.994**
ENST00000361576	CE	429	GTG	100	V	0.993**
ENST00000361576	CE	430	TCG	101	S	0.998**
ENST00000275732	CE	14	GTC	13	V	0.992**
ENST00000526683	CE	424	CCC	266	P	0.989*
ENST00000340116	CE	76	CAG	1	Q	0.982*
ENST00000429277	CE	384	AGC	166	S	0.974*
ENST00000216061	CE	569	ATC	332	I	0.958*
ENST00000216061	CE	570	CTG	333	L	0.973*
ENST00000317216	CE	62	CTC	38	L	0.952*
ENST00000455841	CE	839	GCA	196	A	0.980*
ENST00000529054	CE	240	GTG	208	V	0.956*
ENST00000373836	CE	363	AGT	307	S	0.974*
ENST00000406875	CE	1106	AGC	973	S	0.988*
ENST00000406875	CE	1138	AGG	976	R	0.969*
ENST00000242592	CE	19	TCA	2	S	0.978*
ENST00000264360	CE	784	CCC	564	P	0.983*
ENST00000264377	CE	71	CCA	2	P	0.983*
ENST00000379558	CE	702	ACC	143	T	0.988*
ENST00000318663	CE	76	CAG	1	Q	0.984*
ENST00000356183	CE	17	TGT	3	C	0.969*
ENST00000306052	CE	268	CAG	131	Q	0.986*
ENST00000327787	CE	816	GGC	655	G	0.985*
ENST00000327787	CE	817	TCT	656	S	0.993**
ENST00000305596	CE	296	CTG	280	L	0.990**
ENST00000379611	CE	38	ATG	1	M	0.989*
ENST00000314276	CE	110	CAC	2	H	0.974*
ENST00000379936	CE	216	GCC	216	A	0.990**
ENST00000404190	CE	143	AAT	104	N	0.994**
ENST00000404190	CE	144	CAG	105	Q	0.968*
ENST00000306917	CE	9	CAA	7	Q	0.995**
ENST00000475668	CE	537	TCC	475	S	0.964*
ENST00000475668	CE	894	ATG	496	M	0.965*
ENST00000475668	CE	896	AAG	498	K	0.996**
ENST00000475668	CE	900	GAG	502	E	0.965*
ENST00000475668	CE	989	AGA	509	R	0.996**
ENST00000475668	CE	991	CGC	511	R	0.972*
ENST00000475668	CE	1031	CTT	517	L	0.979*
ENST00000475668	CE	1033	CAC	519	H	0.966*
ENST00000475668	CE	1035	AAT	521	N	0.994**
ENST00000276241	CE	104	AAT	101	N	0.983*
ENST00000276241	CE	110	AAA	107	K	0.983*
ENST00000276241	CE	111	CTC	108	L	0.983*
ENST00000535512	CE	208	AGT	84	S	0.989*
ENST00000535512	CE	209	GAG	85	E	0.999**
ENST00000535512	CE	211	AAG	86	K	0.999**
ENST00000294618	CE	1152	CGC	784	R	0.980*
ENST00000232375	CE	54	GGC	53	G	0.991**
ENST00000329276	CE	435	AGG	358	R	0.975*
ENST00000328024	CE	13	CCA	9	P	0.982*
ENST00000370455	CE	39	TTA	29	L	0.980*
ENST00000343484	CE	84	TGG	60	W	0.997**
ENST00000297109	CE	102	CGT	1	R	1.000**
ENST00000297109	CE	103	CAG	2	Q	1.000**
ENST00000322995	CE	343	GAG	147	E	0.992**
ENST00000344733	CE	806	TCA	2	S	0.993**
ENST00000450053	CE	217	ACC	138	T	0.981*
ENST00000450053	CE	218	TGG	139	W	0.976*
ENST00000450053	CE	3058	ATG	1988	M	0.979*
ENST00000268679	CE	446	TCA	390	S	0.985*
ENST00000268679	CE	587	CCT	475	P	0.983*
ENST00000310597	CE	258	GCG	215	A	0.951*
ENST00000253083	CE	836	AGT	621	S	0.999**
ENST00000253083	CE	864	GGC	623	G	0.999**
ENST00000253083	CE	865	CAG	624	Q	0.999**
ENST00000253083	CE	866	CCT	625	P	0.995**
ENST00000381418	CE	688	CCC	623	P	0.967*
ENST00000382722	CE	1060	CAG	737	Q	0.986*
ENST00000346964	CE	211	CTG	2	L	0.989*
ENST00000372927	CE	514	GTT	370	V	0.963*
ENST00000268379	CE	62	CTT	62	L	0.975*
ENST00000376874	CE	153	CCA	2	P	0.983*
ENST00000319023	CE	423	TCT	280	S	0.980*
ENST00000408905	CE	837	TTG	552	L	0.989*
ENST00000251496	CE	97	ATA	97	I	0.998**
ENST00000251496	CE	98	TTA	98	L	0.999**
ENST00000251496	CE	570	GTC	483	V	0.985*
ENST00000251496	CE	571	AAA	484	K	0.986*
ENST00000251496	CE	572	AGA	485	R	0.960*
ENST00000251496	CE	574	GTT	487	V	0.985*
ENST00000251496	CE	581	TTT	494	F	0.985*
ENST00000251496	CE	949	GAG	861	E	0.986*
ENST00000522439	CE	52	TGT	52	C	0.992**
ENST00000291744	CE	213	GGA	100	G	0.966*
ENST00000324978	CE	35	CAG	1	Q	0.974*
ENST00000225724	CE	61	CTA	52	L	0.985*
ENST00000378486	CE	939	GGG	818	G	0.997**
ENST00000378486	CE	940	CAG	819	Q	0.951*
ENST00000411996	CE	88	TTC	23	F	0.955*
ENST00000411996	CE	90	TTC	25	F	0.998**
ENST00000521271	CE	43	GTG	2	V	0.991**
ENST00000382745	CE	898	CCC	535	P	0.999**
ENST00000382745	CE	899	CCG	536	P	0.976*
ENST00000421351	CE	76	TCT	33	S	0.994**
ENST00000421351	CE	78	TTT	35	F	0.993**
ENST00000421351	CE	79	CTT	36	L	0.976*
ENST00000421351	CE	80	GCA	37	A	0.995**
ENST00000356805	CE	79	GGG	3	G	0.976*
ENST00000356654	CE	544	GAC	491	D	0.961*
ENST00000356654	CE	556	ATT	503	I	0.961*
ENST00000356654	CE	558	CTG	505	L	0.961*
ENST00000356654	CE	1426	AAG	785	K	0.961*
ENST00000356654	CE	1428	ACA	787	T	0.979*
ENST00000223061	CE	388	CAC	68	H	0.974*
ENST00000414043	CE	424	AGA	387	R	0.996**
ENST00000324589	CE	29	AGT	29	S	0.967*
ENST00000324589	CE	41	CAC	30	H	0.998**
ENST00000324589	CE	42	TTT	31	F	0.997**
ENST00000324589	CE	43	GAG	32	E	0.968*
ENST00000222145	CE	900	AAC	135	N	0.991**
ENST00000376052	CE	859	AAG	805	K	0.998**
ENST00000376052	CE	861	TCT	807	S	0.991**
ENST00000310300	CE	418	GCA	213	A	0.992**
ENST00000310300	CE	419	GGA	214	G	0.991**
ENST00000310300	CE	430	CAG	224	Q	0.975*
ENST00000310300	CE	432	GGA	226	G	0.962*
ENST00000310300	CE	433	CAC	227	H	0.992**
ENST00000441779	CE	415	GCA	330	A	0.976*
ENST00000261167	CE	459	CAA	438	Q	0.996**
ENST00000398437	CE	422	CCC	83	P	0.999**
ENST00000398437	CE	423	GCT	84	A	0.997**
ENST00000395547	CE	532	CAA	428	Q	0.995**
ENST00000248958	CE	64	TGT	33	C	0.997**
ENST00000330062	CE	480	GAG	309	E	0.992**
ENST00000330062	CE	483	CCC	312	P	0.995**
ENST00000378553	CE	791	GCT	604	A	0.963*
ENST00000264554	CE	325	CAG	85	Q	0.988*
ENST00000264554	CE	327	CAG	87	Q	0.996**
ENST00000376971	CE	4	AAG	4	K	0.991**
ENST00000376971	CE	29	CAG	28	Q	0.990*
ENST00000376971	CE	42	ACC	41	T	0.990**
ENST00000421699	CE	256	GAC	35	D	0.952*
ENST00000421699	CE	325	TAT	67	Y	0.980*
ENST00000421699	CE	329	TGT	71	C	0.975*
ENST00000421699	CE	334	TTT	76	F	0.996**
ENST00000421699	CE	339	ACG	81	T	0.960*
ENST00000421699	CE	351	TTT	93	F	0.981*
ENST00000421699	CE	369	ATG	111	M	0.958*
ENST00000421699	CE	478	TAT	146	Y	0.970*
ENST00000421699	CE	491	CAC	159	H	0.971*
ENST00000421699	CE	678	AAG	267	K	0.951*
ENST00000421699	CE	751	CAT	302	H	0.972*
ENST00000421699	CE	1048	TGT	362	C	0.975*
ENST00000421699	CE	1066	TCA	380	S	0.961*
ENST00000421699	CE	1076	ACG	390	T	0.958*
ENST00000421699	CE	1146	TCG	456	S	0.971*
ENST00000421699	CE	1157	TCC	460	S	0.984*
ENST00000282728	CE	125	GCA	2	A	0.982*
ENST00000246841	CE	617	GGC	614	G	0.985*
ENST00000538832	CE	231	TCT	104	S	0.984*
ENST00000520933	CE	98	CCT	98	P	0.976*
ENST00000302190	CE	266	TCT	1	S	0.999**
ENST00000302190	CE	267	CAG	2	Q	0.994**
ENST00000253159	CE	814	TTT	587	F	0.992**
ENST00000253159	CE	815	TTA	588	L	0.992**
ENST00000222157	CE	251	AGT	73	S	0.954*
ENST00000222812	CE	106	GAG	67	E	0.999**
ENST00000222812	CE	107	TCA	68	S	0.997**
ENST00000222812	CE	108	GGC	69	G	0.999**
ENST00000381455	CE	313	GGC	4	G	0.974*
ENST00000381455	CE	314	GTC	5	V	0.999**
ENST00000381455	CE	315	TCG	6	S	0.997**
ENST00000390664	CE	20	ACC	20	T	0.981*
ENST00000390664	CE	217	AGC	212	S	0.975*
ENST00000390664	CE	218	CCA	213	P	0.991**
ENST00000390664	CE	219	CTA	214	L	0.975*
ENST00000390664	CE	240	CAG	235	Q	0.992**
ENST00000390664	CE	244	AGG	239	R	0.976*
ENST00000321892	CE	1011	ATT	617	I	0.957*
ENST00000321892	CE	1012	CTT	618	L	0.954*
ENST00000320477	CE	138	TGC	38	C	0.995**
ENST00000320477	CE	139	TGC	39	C	0.996**
ENST00000260386	CE	301	TAT	108	Y	0.991**
ENST00000261655	CE	759	AGG	199	R	0.994**
ENST00000261655	CE	760	CTG	200	L	0.995**
ENST00000301244	CE	35	TCA	2	S	0.955*
ENST00000373224	CE	152	TCT	98	S	0.972*
ENST00000419234	CE	25	CCG	25	P	0.997**
ENST00000419234	CE	27	TTA	27	L	0.991**
ENST00000293218	CE	939	GTA	759	V	0.969*
ENST00000446248	CE	189	AGG	135	R	0.997**
ENST00000262803	CE	90	GTG	1	V	0.974*
ENST00000419735	CE	675	AAT	573	N	0.958*
ENST00000267199	CE	278	CCT	256	P	0.994**
ENST00000333870	CE	378	CTC	339	L	0.962*
ENST00000333870	CE	379	CAG	340	Q	0.992**
ENST00000377768	CE	174	TGG	132	W	0.989*
ENST00000377768	CE	218	GTG	176	V	1.000**
ENST00000377768	CE	219	CTG	177	L	0.999**
ENST00000377768	CE	220	ATT	178	I	0.999**
ENST00000377768	CE	346	GAT	303	D	0.975*
ENST00000377768	CE	350	GAA	307	E	0.988*
ENST00000377768	CE	351	TCT	308	S	0.990*
ENST00000377768	CE	355	GTC	312	V	0.989*
ENST00000377768	CE	362	ATC	319	I	0.988*
ENST00000312251	CE	439	ACA	264	T	0.963*
ENST00000261366	CE	103	GAG	49	E	0.966*
ENST00000311481	CE	143	TGT	133	C	0.984*
ENST00000356613	CE	240	GGC	203	G	0.994**
ENST00000262643	CE	400	GTC	331	V	0.978*
ENST00000507030	CE	142	TAT	2	Y	0.998**
ENST00000507030	CE	143	TTC	3	F	0.995**
ENST00000368836	CE	296	TAC	145	Y	0.951*
ENST00000508053	CE	54	GAC	4	D	0.982*
ENST00000267383	CE	704	TGG	679	W	0.985*
ENST00000297954	CE	1143	GGC	864	G	0.966*
ENST00000297954	CE	1147	CCC	868	P	0.959*
ENST00000260956	CE	63	ATG	63	M	0.960*
ENST00000260956	CE	64	GTG	64	V	0.956*
ENST00000003302	Chimp	228	AAT	206	N	0.987*
ENST00000273398	Chimp	316	CTC	316	L	0.978*
ENST00000273398	Chimp	320	TGT	320	C	0.982*
ENST00000011653	Chimp	438	AAA	369	K	0.981*
ENST00000453966	Chimp	800	AAA	412	K	0.984*
ENST00000379341	Chimp	104	TTG	104	L	0.967*
ENST00000404664	Chimp	137	GCA	6	A	0.983*
ENST00000404664	Chimp	138	CCG	7	P	0.986*
ENST00000394412	Chimp	1298	CAA	367	Q	0.996**
ENST00000340381	Chimp	374	GCA	298	A	0.972*
ENST00000370445	Chimp	312	AAG	262	K	0.999**
ENST00000370445	Chimp	329	CCC	272	P	0.999**
ENST00000370445	Chimp	330	AAG	273	K	0.999**
ENST00000370445	Chimp	331	ATG	274	M	0.969*
ENST00000370445	Chimp	337	AAA	280	K	0.996**
ENST00000370445	Chimp	338	AAA	281	K	0.972*
ENST00000370445	Chimp	339	AAA	282	K	0.999**
ENST00000370445	Chimp	340	AAA	283	K	0.999**
ENST00000370445	Chimp	342	GGT	285	G	0.969*
ENST00000370571	Chimp	1127	GAA	1028	E	0.953*
ENST00000405174	Chimp	361	TAC	183	Y	0.992**
ENST00000405174	Chimp	362	CAT	184	H	0.985*
ENST00000405174	Chimp	481	AAC	302	N	0.985*
ENST00000205890	Chimp	1831	AGC	883	S	0.974*
ENST00000380033	Chimp	310	CAA	89	Q	0.951*
ENST00000380033	Chimp	311	AGA	90	R	0.964*
ENST00000380033	Chimp	313	TCC	92	S	0.964*
ENST00000380033	Chimp	334	GTC	113	V	0.966*
ENST00000380033	Chimp	341	ATT	120	I	0.996**
ENST00000380033	Chimp	463	GAA	186	E	0.966*
ENST00000380033	Chimp	488	CCG	211	P	0.964*
ENST00000380033	Chimp	494	CCC	217	P	0.996**
ENST00000380033	Chimp	495	CCC	218	P	0.997**
ENST00000380033	Chimp	496	CCC	219	P	0.966*
ENST00000380033	Chimp	497	ACC	220	T	0.951*
ENST00000380033	Chimp	653	TCG	376	S	0.953*
ENST00000380033	Chimp	670	TGT	393	C	0.953*
ENST00000380033	Chimp	686	AGG	409	R	0.953*
ENST00000380033	Chimp	700	GGA	423	G	0.954*
ENST00000380033	Chimp	862	TCG	461	S	0.964*
ENST00000380033	Chimp	869	GGC	468	G	0.964*
ENST00000380033	Chimp	877	GAC	476	D	0.963*
ENST00000380033	Chimp	880	AGG	479	R	0.967*
ENST00000380033	Chimp	895	GAC	491	D	0.965*
ENST00000535654	Chimp	95	GGA	75	G	0.995**
ENST00000535654	Chimp	110	CTA	89	L	0.965*
ENST00000355451	Chimp	5	TTT	5	F	0.977*
ENST00000380843	Chimp	383	AAA	383	K	0.982*
ENST00000380985	Chimp	473	AAA	387	K	0.980*
ENST00000456013	Chimp	156	GCC	121	A	0.977*
ENST00000531901	Chimp	596	TCC	561	S	0.994**
ENST00000531901	Chimp	603	ACT	568	T	0.987*
ENST00000370853	Chimp	67	AAG	67	K	0.983*
ENST00000435801	Chimp	102	ACG	48	T	0.986*
ENST00000355725	Chimp	353	AAA	274	K	0.975*
ENST00000355725	Chimp	367	CTT	288	L	0.959*
ENST00000431565	Chimp	296	GAT	234	D	0.990*
ENST00000366671	Chimp	88	GGA	88	G	0.995**
ENST00000366671	Chimp	90	GCT	90	A	0.989*
ENST00000431606	Chimp	209	GGT	191	G	0.990*
ENST00000431606	Chimp	212	AGT	194	S	0.995**
ENST00000276201	Chimp	503	TAT	171	Y	0.987*
ENST00000276201	Chimp	505	TGG	173	W	0.992**
ENST00000276201	Chimp	508	TGT	176	C	0.990**
ENST00000276201	Chimp	517	GGT	185	G	0.985*
ENST00000258198	Chimp	188	ACC	150	T	0.988*
ENST00000400897	Chimp	386	AGG	279	R	0.951*
ENST00000054666	Chimp	97	TGT	96	C	0.986*
ENST00000054666	Chimp	100	AGT	99	S	0.971*
ENST00000375782	Chimp	196	CAT	141	H	0.962*
ENST00000262879	Chimp	1256	CCC	1017	P	0.954*
ENST00000301218	Chimp	17	CAC	13	H	0.985*
ENST00000301218	Chimp	18	TTG	14	L	0.984*
ENST00000392505	Chimp	538	GAG	476	E	0.971*
ENST00000553780	Chimp	326	CAT	281	H	0.959*
ENST00000553780	Chimp	335	AAG	289	K	0.993**
ENST00000310157	Chimp	19	CCC	17	P	0.999**
ENST00000310157	Chimp	20	TTA	18	L	0.997**
ENST00000310157	Chimp	24	GGG	22	G	0.995**
ENST00000409190	Chimp	396	CCT	35	P	0.998**
ENST00000409190	Chimp	410	CCT	49	P	0.998**
ENST00000409190	Chimp	411	TTC	50	F	0.989*
ENST00000311864	Chimp	141	ATG	102	M	0.958*
ENST00000311864	Chimp	213	GCG	174	A	0.961*
ENST00000311864	Chimp	217	AAG	178	K	0.961*
ENST00000359358	Chimp	284	AAA	268	K	0.994**
ENST00000373095	Chimp	101	AGA	101	R	0.976*
ENST00000373095	Chimp	108	CAC	108	H	0.990*
ENST00000373095	Chimp	109	ACA	109	T	0.989*
ENST00000373095	Chimp	110	CAC	110	H	0.983*
ENST00000373095	Chimp	120	AAC	120	N	0.985*
ENST00000397420	Chimp	175	CAG	145	Q	0.988*
ENST00000397420	Chimp	193	CTT	163	L	0.987*
ENST00000324774	Chimp	488	AAT	397	N	0.965*
ENST00000324774	Chimp	624	ACC	533	T	0.989*
ENST00000330807	Chimp	224	AAG	163	K	0.985*
ENST00000399510	Chimp	243	TCT	160	S	0.981*
ENST00000299424	Chimp	175	CCC	97	P	0.997**
ENST00000299424	Chimp	176	CCG	98	P	0.985*
ENST00000369454	Chimp	80	GCG	80	A	0.987*
ENST00000369454	Chimp	90	AAG	90	K	0.983*
ENST00000369454	Chimp	112	CTC	111	L	0.966*
ENST00000369454	Chimp	123	GAA	122	E	0.985*
ENST00000297183	Chimp	954	TTT	772	F	0.999**
ENST00000297183	Chimp	965	TGT	783	C	0.996**
ENST00000291294	Chimp	296	TTT	229	F	0.967*
ENST00000373116	Chimp	203	TTG	165	L	0.970*
ENST00000373116	Chimp	297	ATA	203	I	0.969*
ENST00000373114	Chimp	626	ATC	506	I	0.988*
ENST00000373114	Chimp	653	TGC	532	C	0.981*
ENST00000373114	Chimp	684	CAC	553	H	0.982*
ENST00000344846	Chimp	37	CAA	21	Q	0.986*
ENST00000409420	Chimp	384	AAT	343	N	0.982*
ENST00000409420	Chimp	422	AGG	380	R	0.982*
ENST00000311320	Chimp	173	TTT	172	F	0.971*
ENST00000356402	Chimp	933	CAA	730	Q	0.992**
ENST00000356402	Chimp	938	TTT	735	F	0.993**
ENST00000378295	Chimp	183	ATA	110	I	0.966*
ENST00000378295	Chimp	191	CAT	118	H	0.999**
ENST00000372318	Chimp	54	AGT	23	S	0.974*
ENST00000409383	Chimp	131	AAG	95	K	0.956*
ENST00000290866	Chimp	398	ACA	208	T	0.994**
ENST00000290866	Chimp	619	AAT	323	N	0.986*
ENST00000290866	Chimp	1371	ACC	1007	T	0.986*
ENST00000290866	Chimp	1398	GAC	1013	D	0.982*
ENST00000290866	Chimp	1404	ATG	1019	M	0.986*
ENST00000358078	Chimp	162	TCT	35	S	0.988*
ENST00000311601	Chimp	180	ACG	130	T	0.971*
ENST00000311601	Chimp	187	TTC	137	F	0.978*
ENST00000311601	Chimp	195	AAT	145	N	0.969*
ENST00000311601	Chimp	197	CCC	147	P	0.976*
ENST00000350997	Chimp	140	CGC	7	R	0.980*
ENST00000263181	CR	368	TGT	359	C	0.974*
ENST00000263181	CR	371	TCA	361	S	0.992**
ENST00000379245	CR	411	TTT	232	F	0.997**
ENST00000379245	CR	412	GCA	233	A	0.993**
ENST00000426016	CR	1089	AAG	685	K	0.989*
ENST00000273980	CR	407	AGC	400	S	0.968*
ENST00000373586	CR	1	CAG	1	Q	0.986*
ENST00000302609	CR	56	TTT	23	F	0.992**
ENST00000302609	CR	138	GTT	98	V	0.992**
ENST00000436346	CR	567	AGT	448	S	0.996**
ENST00000263598	CR	89	TGG	72	W	0.960*
ENST00000263598	CR	176	GCA	159	A	0.978*
ENST00000263598	CR	177	GAG	160	E	0.992**
ENST00000256190	CR	643	CAG	4	Q	0.955*
ENST00000434758	CR	86	TAT	48	Y	0.997**
ENST00000434758	CR	87	CTT	49	L	0.957*
ENST00000434758	CR	88	TTT	50	F	0.998**
ENST00000434758	CR	89	TCA	51	S	0.956*
ENST00000434758	CR	266	GTA	188	V	0.994**
ENST00000434758	CR	267	AGT	189	S	0.997**
ENST00000327678	CR	115	TAC	91	Y	0.964*
ENST00000327678	CR	116	ACT	92	T	0.981*
ENST00000327678	CR	118	CAG	94	Q	0.971*
ENST00000255194	CR	579	CAG	263	Q	0.964*
ENST00000405271	CR	375	TCA	174	S	0.971*
ENST00000405271	CR	377	CAG	176	Q	0.971*
ENST00000304283	CR	624	GCT	511	A	0.993**
ENST00000327064	CR	672	CTA	382	L	0.987*
ENST00000337433	CR	574	AGG	564	R	0.963*
ENST00000337433	CR	576	GCC	566	A	0.963*
ENST00000337433	CR	578	AAT	568	N	0.990**
ENST00000533060	CR	337	CCC	234	P	0.958*
ENST00000281171	CR	1135	CTC	909	L	0.979*
ENST00000281171	CR	1137	AGT	911	S	0.999**
ENST00000379400	CR	256	GCA	178	A	0.978*
ENST00000176763	CR	873	CAA	495	Q	0.991**
ENST00000176763	CR	880	ATG	496	M	0.993**
ENST00000205636	CR	77	GAC	76	D	0.979*
ENST00000205636	CR	123	AAG	121	K	0.979*
ENST00000536354	CR	332	GTA	144	V	0.968*
ENST00000536354	CR	334	AGG	146	R	0.996**
ENST00000536354	CR	335	ACA	147	T	0.998**
ENST00000040877	CR	317	TCA	1	S	0.955*
ENST00000536024	CR	168	GGT	15	G	0.995**
ENST00000258098	CR	145	CAC	56	H	0.997**
ENST00000258098	CR	146	AGG	57	R	0.964*
ENST00000188790	CR	273	TCA	175	S	0.976*
ENST00000316549	CR	150	AGA	149	R	0.989*
ENST00000316549	CR	151	AGC	150	S	0.992**
ENST00000428345	CR	64	AAA	64	K	0.990*
ENST00000304400	CR	245	AAC	244	N	0.992**
ENST00000274487	CR	461	AAT	210	N	0.984*
ENST00000274487	CR	462	GAG	211	E	0.997**
ENST00000427279	CR	342	CCT	251	P	0.978*
ENST00000403050	CR	726	AAA	666	K	0.972*
ENST00000355725	CR	1440	TAC	1424	Y	0.975*
ENST00000362066	CR	142	TTA	87	L	0.985*
ENST00000362066	CR	144	CAG	89	Q	0.961*
ENST00000275227	CR	343	TGC	255	C	0.991**
ENST00000394126	CR	434	ATG	318	M	0.998**
ENST00000394126	CR	436	CCA	320	P	0.951*
ENST00000529689	CR	143	GTG	108	V	0.995**
ENST00000529689	CR	154	TCT	111	S	0.998**
ENST00000342607	CR	22	ATG	1	M	0.985*
ENST00000342607	CR	23	GTG	2	V	0.995**
ENST00000355943	CR	226	AGC	131	S	0.965*
ENST00000394329	CR	1995	TCA	1970	S	0.981*
ENST00000280362	CR	29	TTG	29	L	0.981*
ENST00000535923	CR	243	AGA	227	R	0.994**
ENST00000216807	CR	387	TGT	185	C	0.995**
ENST00000356067	CR	413	AGG	234	R	0.990*
ENST00000356067	CR	415	AGG	236	R	0.978*
ENST00000356067	CR	416	CAG	237	Q	0.990**
ENST00000296702	CR	308	AGT	276	S	0.960*
ENST00000296702	CR	772	TGT	720	C	0.991**
ENST00000296702	CR	773	TAC	721	Y	0.998**
ENST00000296438	CR	27	AGG	26	R	0.972*
ENST00000296438	CR	29	ACA	27	T	0.967*
ENST00000447630	CR	60	GTG	27	V	0.996**
ENST00000447630	CR	61	AAT	28	N	0.997**
ENST00000319349	CR	19	TCG	2	S	0.996**
ENST00000319349	CR	20	CAG	3	Q	0.998**
ENST00000398414	CR	1671	AGA	1554	R	0.994**
ENST00000382226	CR	242	AGT	146	S	0.984*
ENST00000323853	CR	1958	TAT	1913	Y	0.984*
ENST00000356948	CR	359	CAA	278	Q	0.992**
ENST00000221232	CR	741	CTA	561	L	0.971*
ENST00000223095	CR	235	TCA	235	S	0.985*
ENST00000223095	CR	236	CAG	236	Q	0.995**
ENST00000445819	CR	605	GCC	428	A	0.976*
ENST00000221554	CR	1	CAG	1	Q	0.984*
ENST00000376436	CR	338	CAA	248	Q	0.994**
ENST00000376436	CR	359	GTG	263	V	0.997**
ENST00000376436	CR	364	GAG	268	E	0.983*
ENST00000376436	CR	369	CAA	273	Q	0.994**
ENST00000376436	CR	372	ACT	276	T	0.994**
ENST00000376436	CR	375	TAC	279	Y	0.999**
ENST00000376109	CR	777	GCT	526	A	0.986*
ENST00000376109	CR	778	AAT	527	N	0.964*
ENST00000376109	CR	779	AGA	528	R	0.998**
ENST00000504376	CR	486	GCA	291	A	0.992**
ENST00000452508	CR	2565	GCA	2456	A	0.973*
ENST00000452508	CR	2566	AGT	2457	S	0.972*
ENST00000300305	CR	390	CAA	322	Q	0.994**
ENST00000375731	CR	63	AGG	1	R	0.965*
ENST00000221899	CR	130	ACG	1	T	0.962*
ENST00000260283	CR	1412	GAA	1113	E	0.989*
ENST00000260283	CR	1413	GGT	1114	G	0.992**
ENST00000415613	CR	298	ATG	297	M	0.980*
ENST00000415613	CR	369	ACC	367	T	0.962*
ENST00000345102	CR	713	GAC	615	D	0.991**
ENST00000394980	CR	379	AAA	371	K	0.983*
ENST00000311128	CR	167	TTT	74	F	0.967*
ENST00000261312	CR	996	GAG	443	E	0.994**
ENST00000543823	CR	197	GAG	183	E	0.980*
ENST00000321680	CR	741	AAT	683	N	0.973*
ENST00000287709	CR	299	CAT	44	H	0.988*
ENST00000287709	CR	301	TCT	46	S	0.957*
ENST00000261534	CR	959	GCT	676	A	0.956*
ENST00000300917	CR	350	GTG	350	V	0.956*
ENST00000300917	CR	588	AGA	588	R	0.996**
ENST00000300917	CR	590	AAA	590	K	0.997**
ENST00000300917	CR	591	CAG	591	Q	0.956*
ENST00000447266	CR	437	CCA	382	P	0.962*
ENST00000447266	CR	439	ACT	384	T	0.993**
ENST00000359904	CR	199	TTT	186	F	0.954*
ENST00000389704	CR	21	TTA	15	L	0.959*
ENST00000283882	CR	20	ATT	2	I	0.991**
ENST00000367405	CR	491	CAA	444	Q	0.998**
ENST00000367405	CR	809	GTT	648	V	0.994**
ENST00000270061	CR	178	CTG	143	L	0.985*
ENST00000284202	CR	95	GAC	82	D	0.989*
ENST00000284202	CR	96	AGA	83	R	0.989*
ENST00000397292	CR	622	AAA	546	K	0.959*
ENST00000312457	CR	396	GTG	368	V	0.993**
ENST00000312457	CR	406	AGT	372	S	0.997**
ENST00000368799	CR	60	ATG	60	M	0.993**
ENST00000368799	CR	153	TCA	97	S	0.955*
ENST00000368799	CR	515	TCC	126	S	0.989*
ENST00000368799	CR	854	TCA	154	S	0.959*
ENST00000368799	CR	914	TCA	162	S	0.988*
ENST00000368799	CR	976	CAT	177	H	0.978*
ENST00000368799	CR	1061	AGC	197	S	0.965*
ENST00000368799	CR	1062	TAT	198	Y	0.953*
ENST00000368799	CR	1849	CAC	281	H	0.955*
ENST00000368799	CR	2572	CAT	297	H	0.976*
ENST00000368799	CR	2723	CAA	305	Q	0.975*
ENST00000368799	CR	2738	ACT	313	T	0.950*
ENST00000368799	CR	2752	CAT	327	H	0.971*
ENST00000368799	CR	3011	TTG	346	L	0.975*
ENST00000368799	CR	3128	ACT	385	T	0.960*
ENST00000368799	CR	3139	AGT	396	S	0.980*
ENST00000368799	CR	3142	GAA	399	E	0.980*
ENST00000368799	CR	3246	CAC	414	H	0.955*
ENST00000368799	CR	3268	CAC	428	H	0.972*
ENST00000368799	CR	4069	AGG	470	R	0.981*
ENST00000368799	CR	4310	AGT	533	S	0.970*
ENST00000368799	CR	4313	AGT	536	S	0.980*
ENST00000368799	CR	4316	GAA	539	E	0.980*
ENST00000368799	CR	4322	TCA	545	S	0.979*
ENST00000368799	CR	5070	ACA	572	T	0.954*
ENST00000359834	CR	191	CCA	190	P	0.990*
ENST00000359834	CR	275	ATT	274	I	0.997**
ENST00000262487	CR	47	AGA	1	R	0.995**
ENST00000262487	CR	71	CGT	25	R	0.952*
ENST00000395634	CR	58	ACC	14	T	0.997**
ENST00000395634	CR	59	ATT	15	I	0.986*
ENST00000439123	CR	272	AAA	184	K	0.991**
ENST00000322536	CR	405	TAC	107	Y	0.973*
ENST00000368468	CR	400	CAG	92	Q	0.998**
ENST00000368468	CR	402	GAA	94	E	0.997**
ENST00000368468	CR	403	AAC	95	N	0.997**
ENST00000368468	CR	405	CAG	97	Q	0.998**
ENST00000368468	CR	406	AGT	98	S	0.956*
ENST00000368468	CR	408	TCA	100	S	0.998**
ENST00000368468	CR	846	GTG	403	V	0.956*
ENST00000261396	CR	485	GGG	344	G	0.955*
ENST00000323669	CR	134	AGC	2	S	0.990**
ENST00000506030	CR	200	CAA	200	Q	0.952*
ENST00000264951	CR	1168	TCT	992	S	0.957*
ENST00000264951	CR	1170	CAG	994	Q	0.968*
ENST00000323959	CR	215	ATG	215	M	0.982*
ENST00000323959	CR	216	CTA	216	L	0.982*
ENST00000389297	CR	513	GAT	369	D	0.963*
ENST00000301057	CR	371	CCC	271	P	0.989*
ENST00000319273	CR	97	CAT	91	H	0.989*
ENST00000309246	CR	9	GCA	1	A	0.985*
ENST00000395965	CR	212	AGC	137	S	0.969*
ENST00000423059	CR	64	GTA	1	V	0.955*
ENST00000369704	Gorilla	396	TTG	389	L	0.991**
ENST00000226574	Gorilla	395	CCT	316	P	0.954*
ENST00000313401	Gorilla	190	GTG	190	V	0.972*
ENST00000228741	Gorilla	68	TTG	2	L	0.995**
ENST00000404488	Gorilla	46	TCG	1	S	0.999**
ENST00000404488	Gorilla	174	AGG	129	R	0.991**
ENST00000379310	Gorilla	578	CAT	97	H	0.969*
ENST00000525621	Gorilla	339	CCC	182	P	0.952*
ENST00000264276	Gorilla	652	TTT	556	F	0.971*
ENST00000458420	Gorilla	776	CCA	541	P	0.971*
ENST00000458420	Gorilla	778	CAA	543	Q	0.968*
ENST00000429815	Gorilla	486	ACT	149	T	0.986*
ENST00000373750	Gorilla	11	CTA	2	L	0.972*
ENST00000236273	Gorilla	144	ATT	129	I	0.966*
ENST00000374580	Gorilla	301	AAA	147	K	0.985*
ENST00000374580	Gorilla	302	ATA	148	I	0.990**
ENST00000374580	Gorilla	303	AAA	149	K	0.985*
ENST00000431224	Gorilla	223	AAA	60	K	0.991**
ENST00000536262	Gorilla	627	GGT	463	G	0.981*
ENST00000536262	Gorilla	658	GTC	469	V	0.963*
ENST00000536262	Gorilla	659	CAG	470	Q	0.966*
ENST00000536262	Gorilla	665	GAC	475	D	0.961*
ENST00000366554	Gorilla	124	GCA	2	A	0.970*
ENST00000304460	Gorilla	264	CAG	169	Q	0.983*
ENST00000304460	Gorilla	534	GGG	420	G	0.991**
ENST00000380310	Gorilla	653	AAG	483	K	0.985*
ENST00000432561	Gorilla	751	GGG	308	G	0.991**
ENST00000432561	Gorilla	754	GAG	311	E	0.959*
ENST00000215754	Gorilla	85	AGC	73	S	0.995**
ENST00000215754	Gorilla	86	CAC	74	H	0.996**
ENST00000318471	Gorilla	251	CAG	208	Q	0.960*
ENST00000318471	Gorilla	252	AAT	209	N	0.985*
ENST00000374518	Gorilla	510	CTA	224	L	0.971*
ENST00000431078	Gorilla	847	TCA	573	S	0.980*
ENST00000380132	Gorilla	362	ATA	260	I	0.986*
ENST00000380132	Gorilla	363	AAA	261	K	0.997**
ENST00000380132	Gorilla	365	TAT	263	Y	0.986*
ENST00000366552	Gorilla	1037	AGG	459	R	0.990**
ENST00000296783	Gorilla	437	AAA	337	K	0.990**
ENST00000297056	Gorilla	654	CGC	225	R	0.991**
ENST00000233575	Gorilla	424	AAC	424	N	0.988*
ENST00000394196	Gorilla	416	GAA	288	E	0.996**
ENST00000394196	Gorilla	417	ATA	289	I	0.979*
ENST00000394196	Gorilla	487	TGT	351	C	0.981*
ENST00000303538	Gorilla	150	TTG	98	L	0.983*
ENST00000373907	Gorilla	363	TCG	329	S	0.985*
ENST00000373907	Gorilla	365	GCG	331	A	0.984*
ENST00000373907	Gorilla	373	TGT	339	C	0.989*
ENST00000428559	Gorilla	234	AGC	205	S	0.987*
ENST00000428559	Gorilla	298	GAG	209	E	0.985*
ENST00000366542	Gorilla	64	GCA	3	A	0.987*
ENST00000356031	Gorilla	395	ATT	368	I	0.976*
ENST00000356031	Gorilla	396	AAA	369	K	0.976*
ENST00000356031	Gorilla	506	TGT	375	C	0.995**
ENST00000356031	Gorilla	1248	GTA	437	V	0.979*
ENST00000306121	Gorilla	369	AAC	228	N	0.952*
ENST00000306121	Gorilla	370	AAG	229	K	0.987*
ENST00000371106	Gorilla	19	CAG	19	Q	0.995**
ENST00000371106	Gorilla	20	CAG	20	Q	0.973*
ENST00000409561	Gorilla	51	TAT	2	Y	0.982*
ENST00000409561	Gorilla	66	TTC	17	F	0.983*
ENST00000409561	Gorilla	87	AGC	38	S	0.999**
ENST00000409561	Gorilla	90	TCA	41	S	0.984*
ENST00000409561	Gorilla	170	AAT	114	N	0.985*
ENST00000409561	Gorilla	184	CCT	128	P	0.984*
ENST00000409561	Gorilla	190	TAT	134	Y	0.985*
ENST00000409561	Gorilla	229	TGC	173	C	0.984*
ENST00000409561	Gorilla	353	AAG	292	K	0.984*
ENST00000409561	Gorilla	396	GAA	334	E	0.984*
ENST00000409561	Gorilla	423	ACC	351	T	0.985*
ENST00000409561	Gorilla	477	TGG	405	W	0.985*
ENST00000409561	Gorilla	486	GTC	414	V	0.984*
ENST00000409561	Gorilla	521	CGT	428	R	0.983*
ENST00000409561	Gorilla	523	ATG	430	M	0.984*
ENST00000409561	Gorilla	537	ACT	444	T	0.984*
ENST00000409561	Gorilla	560	AGA	467	R	0.985*
ENST00000409561	Gorilla	578	GTC	485	V	0.981*
ENST00000409561	Gorilla	650	CTT	557	L	0.984*
ENST00000409561	Gorilla	677	ATG	584	M	0.985*
ENST00000409561	Gorilla	698	TCA	605	S	0.984*
ENST00000409561	Gorilla	702	GTC	609	V	0.985*
ENST00000409561	Gorilla	708	ATC	615	I	0.984*
ENST00000409561	Gorilla	734	ACA	641	T	0.985*
ENST00000409561	Gorilla	737	TTC	644	F	0.984*
ENST00000409561	Gorilla	784	CGA	691	R	0.981*
ENST00000409561	Gorilla	826	AGT	733	S	0.984*
ENST00000409561	Gorilla	846	GCC	752	A	0.983*
ENST00000409561	Gorilla	852	CGT	758	R	0.985*
ENST00000409561	Gorilla	881	GGC	787	G	0.984*
ENST00000409561	Gorilla	941	CAA	847	Q	0.985*
ENST00000265838	Gorilla	190	CTG	93	L	0.958*
ENST00000368373	Gorilla	207	AAA	61	K	0.963*
ENST00000368373	Gorilla	209	TAC	63	Y	0.963*
ENST00000368373	Gorilla	214	CCC	68	P	0.989*
ENST00000290341	Gorilla	12	CAA	1	Q	0.951*
ENST00000262225	Gorilla	127	GAG	67	E	0.986*
ENST00000262225	Gorilla	128	ATG	68	M	0.985*
ENST00000264938	Gorilla	648	GGG	224	G	0.961*
ENST00000347310	Gorilla	345	ACT	276	T	0.977*
ENST00000394945	Gorilla	356	AAG	245	K	0.996**
ENST00000225842	Gorilla	26	AAC	1	N	0.965*
ENST00000225842	Gorilla	27	ACC	2	T	0.994**
ENST00000359600	Gorilla	476	TCT	272	S	0.963*
ENST00000297533	Gorilla	70	ATA	62	I	0.989*
ENST00000399799	Gorilla	633	AAG	533	K	0.982*
ENST00000399799	Gorilla	635	ATA	535	I	0.982*
ENST00000324166	Gorilla	457	CAT	344	H	0.968*
ENST00000345617	Gorilla	913	CCA	679	P	0.955*
ENST00000538721	Gorilla	29	AAT	6	N	0.981*
ENST00000262502	Gorilla	419	TTT	351	F	0.976*
ENST00000262502	Gorilla	421	CAC	353	H	0.969*
ENST00000397420	Gorilla	175	CAG	145	Q	0.987*
ENST00000397420	Gorilla	193	CTT	163	L	0.987*
ENST00000389912	Gorilla	78	CAC	1	H	0.999**
ENST00000389912	Gorilla	100	AGG	2	R	0.988*
ENST00000367435	Gorilla	301	TAT	222	Y	0.989*
ENST00000367435	Gorilla	302	ATA	223	I	0.989*
ENST00000260731	Gorilla	252	TCA	207	S	0.992**
ENST00000260731	Gorilla	254	AAA	209	K	0.962*
ENST00000359626	Gorilla	426	CGT	372	R	0.978*
ENST00000367929	Gorilla	47	ACT	47	T	0.955*
ENST00000367929	Gorilla	48	GAA	48	E	0.967*
ENST00000367929	Gorilla	50	TGT	50	C	0.980*
ENST00000367929	Gorilla	52	AGC	52	S	0.954*
ENST00000367929	Gorilla	61	ATA	61	I	0.994**
ENST00000367929	Gorilla	64	ATT	64	I	0.954*
ENST00000311565	Gorilla	145	CTC	46	L	0.980*
ENST00000263025	Gorilla	152	TGC	61	C	0.977*
ENST00000517768	Gorilla	104	CAG	76	Q	0.970*
ENST00000540751	Gorilla	473	TAC	292	Y	0.972*
ENST00000540751	Gorilla	474	TCA	293	S	0.973*
ENST00000334583	Gorilla	964	GCC	798	A	0.955*
ENST00000284818	Gorilla	125	TCC	113	S	0.992**
ENST00000284818	Gorilla	141	CAT	116	H	0.956*
ENST00000293288	Gorilla	248	GTG	63	V	0.987*
ENST00000293288	Gorilla	249	AGA	64	R	0.992**
ENST00000399262	Gorilla	1771	AAG	1612	K	0.955*
ENST00000261601	Gorilla	133	AGT	29	S	0.974*
ENST00000261601	Gorilla	135	AAG	31	K	0.974*
ENST00000261601	Gorilla	136	AGT	32	S	0.965*
ENST00000333642	Gorilla	6	GCA	6	A	0.957*
ENST00000324461	Gorilla	457	GAT	220	D	0.975*
ENST00000324461	Gorilla	458	CAA	221	Q	0.991**
ENST00000220751	Gorilla	349	CCT	344	P	0.979*
ENST00000389794	Gorilla	1754	TCA	1596	S	0.969*
ENST00000266529	Gorilla	202	CTC	116	L	0.965*
ENST00000323303	Gorilla	148	AAC	121	N	0.993**
ENST00000323303	Gorilla	157	AAA	130	K	0.994**
ENST00000323303	Gorilla	168	TTT	141	F	0.988*
ENST00000323303	Gorilla	169	TTT	142	F	0.995**
ENST00000323303	Gorilla	170	TTT	143	F	0.995**
ENST00000522398	Gorilla	62	TGT	62	C	0.978*
ENST00000264538	Gorilla	328	CCA	220	P	0.990**
ENST00000451402	Gorilla	158	TCT	81	S	0.980*
ENST00000358078	Gorilla	162	CCT	35	P	0.968*
ENST00000521157	Gorilla	122	GGT	93	G	0.957*
ENST00000521157	Gorilla	123	AAG	94	K	0.959*
ENST00000350082	Gorilla	540	ATG	472	M	0.974*
ENST00000277942	Human	2	GAG	2	E	0.972*
ENST00000398761	Human	253	ATT	239	I	0.980*
ENST00000397420	Human	175	CAG	145	Q	0.986*
ENST00000397420	Human	193	CTT	163	L	0.986*
ENST00000522208	Human	475	ACC	268	T	0.992**
ENST00000261007	Human	156	CAG	131	Q	0.987*
ENST00000261007	Human	232	TCC	207	S	0.962*
ENST00000447222	Human	824	CCA	348	P	0.983*
ENST00000358078	Human	162	CCT	35	P	0.970*
ENST00000302538	Macaque	385	ACC	230	T	0.986*
ENST00000302538	Macaque	386	TCC	231	S	0.993**
ENST00000302538	Macaque	644	AGG	370	R	0.999**
ENST00000302538	Macaque	790	TTG	373	L	0.994**
ENST00000313080	Macaque	299	AGC	298	S	0.998**
ENST00000001008	Macaque	133	AGT	98	S	0.997**
ENST00000336349	Macaque	19	ACT	19	T	0.970*
ENST00000336349	Macaque	20	GAT	20	D	0.988*
ENST00000353963	Macaque	251	AGG	119	R	0.969*
ENST00000453966	Macaque	407	CAG	195	Q	0.992**
ENST00000302362	Macaque	56	GGC	24	G	0.957*
ENST00000302362	Macaque	57	AAG	25	K	0.999**
ENST00000302362	Macaque	58	GAT	26	D	0.993**
ENST00000369747	Macaque	385	AGC	384	S	0.952*
ENST00000263196	Macaque	121	AAC	85	N	0.973*
ENST00000253925	Macaque	264	CTA	212	L	0.992**
ENST00000253925	Macaque	625	AGG	546	R	0.993**
ENST00000312648	Macaque	105	CGC	105	R	0.978*
ENST00000312648	Macaque	292	TTT	107	F	0.998**
ENST00000227348	Macaque	284	GGA	250	G	0.972*
ENST00000294309	Macaque	329	GAC	172	D	0.978*
ENST00000400532	Macaque	311	AGT	224	S	0.995**
ENST00000400532	Macaque	313	TAT	226	Y	0.996**
ENST00000400532	Macaque	314	ATG	227	M	0.999**
ENST00000400532	Macaque	316	ATG	229	M	0.995**
ENST00000361351	Macaque	178	ATC	178	I	0.985*
ENST00000293590	Macaque	209	GTC	162	V	0.985*
ENST00000263119	Macaque	1424	CCC	30	P	0.957*
ENST00000313478	Macaque	298	AAA	116	K	0.986*
ENST00000313478	Macaque	1432	TTT	986	F	0.987*
ENST00000313478	Macaque	1761	TCT	995	S	0.994**
ENST00000404488	Macaque	291	CGA	187	R	0.978*
ENST00000404488	Macaque	293	TCT	189	S	0.993**
ENST00000473835	Macaque	757	AGC	753	S	0.964*
ENST00000473835	Macaque	758	CGC	754	R	0.978*
ENST00000263265	Macaque	540	CCA	418	P	0.960*
ENST00000356198	Macaque	169	AGT	111	S	0.989*
ENST00000356198	Macaque	175	CCC	117	P	0.989*
ENST00000394375	Macaque	360	ACT	289	T	0.981*
ENST00000392837	Macaque	124	ATG	90	M	0.999**
ENST00000392837	Macaque	125	TCT	91	S	0.991**
ENST00000342463	Macaque	126	TAT	83	Y	0.997**
ENST00000342463	Macaque	127	CAG	84	Q	1.000**
ENST00000342463	Macaque	128	AGT	85	S	0.962*
ENST00000342463	Macaque	129	GCT	86	A	1.000**
ENST00000244051	Macaque	459	GCA	459	A	0.961*
ENST00000244051	Macaque	460	GTA	460	V	0.983*
ENST00000370187	Macaque	109	GTA	57	V	0.975*
ENST00000354817	Macaque	504	ACA	501	T	0.995**
ENST00000232603	Macaque	898	AGT	804	S	0.985*
ENST00000379454	Macaque	191	AAG	75	K	0.981*
ENST00000170447	Macaque	60	GTA	52	V	0.960*
ENST00000404125	Macaque	1431	CAT	1037	H	0.988*
ENST00000380241	Macaque	144	ATG	89	M	0.990*
ENST00000380241	Macaque	145	GCT	90	A	0.996**
ENST00000380241	Macaque	146	TCT	91	S	0.999**
ENST00000326996	Macaque	862	TCT	641	S	0.951*
ENST00000406818	Macaque	122	CTA	99	L	0.964*
ENST00000373658	Macaque	661	AAC	599	N	0.983*
ENST00000255194	Macaque	579	CAG	269	Q	0.966*
ENST00000393359	Macaque	562	TTT	562	F	0.986*
ENST00000393359	Macaque	584	CAC	584	H	0.984*
ENST00000366756	Macaque	559	GTT	192	V	0.984*
ENST00000366756	Macaque	560	CCA	193	P	0.996**
ENST00000304620	Macaque	290	TTT	284	F	0.989*
ENST00000304620	Macaque	291	TTT	285	F	0.989*
ENST00000216468	Macaque	83	AGG	43	R	0.951*
ENST00000369798	Macaque	571	ATG	566	M	0.979*
ENST00000243167	Macaque	329	GGT	211	G	0.955*
ENST00000429989	Macaque	305	GTG	248	V	0.989*
ENST00000379400	Macaque	256	GCA	197	A	0.991**
ENST00000379400	Macaque	269	ACT	198	T	0.997**
ENST00000176763	Macaque	873	CAA	495	Q	0.986*
ENST00000176763	Macaque	880	ATG	496	M	0.989*
ENST00000394420	Macaque	214	TGT	50	C	0.962*
ENST00000526115	Macaque	398	GTT	349	V	0.957*
ENST00000234296	Macaque	81	ATC	81	I	0.997**
ENST00000234296	Macaque	82	GTT	82	V	0.964*
ENST00000374037	Macaque	67	GGC	67	G	0.993**
ENST00000276659	Macaque	36	GTT	33	V	0.980*
ENST00000374271	Macaque	98	ATT	98	I	0.994**
ENST00000374271	Macaque	99	CAT	99	H	0.976*
ENST00000536024	Macaque	168	GGT	15	G	0.995**
ENST00000158762	Macaque	818	AAG	589	K	0.955*
ENST00000370224	Macaque	422	GAA	112	E	0.987*
ENST00000370224	Macaque	423	ATT	113	I	0.981*
ENST00000366488	Macaque	64	CTC	39	L	0.961*
ENST00000341772	Macaque	633	AAT	441	N	0.973*
ENST00000400888	Macaque	284	AGT	278	S	0.994**
ENST00000400888	Macaque	288	AGG	282	R	0.961*
ENST00000380639	Macaque	306	ATT	65	I	0.955*
ENST00000264187	Macaque	713	CAG	246	Q	0.989*
ENST00000264187	Macaque	715	TAC	248	Y	0.967*
ENST00000296861	Macaque	35	AGA	35	R	0.985*
ENST00000296861	Macaque	37	GAA	37	E	0.999**
ENST00000296861	Macaque	38	GTG	38	V	0.997**
ENST00000296861	Macaque	616	TTT	548	F	0.993**
ENST00000296861	Macaque	617	TCT	549	S	0.993**
ENST00000296861	Macaque	618	AGT	550	S	0.993**
ENST00000296861	Macaque	620	GGT	552	G	0.993**
ENST00000531677	Macaque	227	CAG	175	Q	0.989*
ENST00000232975	Macaque	160	AAG	153	K	0.984*
ENST00000232975	Macaque	161	TGG	154	W	0.984*
ENST00000317907	Macaque	318	GCA	314	A	0.992**
ENST00000317907	Macaque	319	AAC	315	N	0.966*
ENST00000316851	Macaque	67	AAA	28	K	0.968*
ENST00000361529	Macaque	69	TGT	49	C	0.993**
ENST00000342216	Macaque	241	GAT	198	D	0.965*
ENST00000276420	Macaque	266	CAC	230	H	0.962*
ENST00000338608	Macaque	336	CCC	227	P	0.994**
ENST00000276816	Macaque	409	CGA	409	R	0.964*
ENST00000205386	Macaque	315	TTA	270	L	0.978*
ENST00000361544	Macaque	1	GTG	1	V	0.954*
ENST00000361544	Macaque	14	ATC	14	I	0.954*
ENST00000361544	Macaque	15	GCT	15	A	0.999**
ENST00000361544	Macaque	16	GCC	16	A	0.999**
ENST00000361544	Macaque	17	AAT	17	N	0.953*
ENST00000361544	Macaque	467	TAC	403	Y	0.953*
ENST00000355312	Macaque	379	ATG	285	M	0.964*
ENST00000527372	Macaque	1153	CGT	1144	R	0.980*
ENST00000527372	Macaque	1154	CCA	1145	P	0.979*
ENST00000339824	Macaque	466	AAA	79	K	0.985*
ENST00000200181	Macaque	1735	ACA	397	T	0.958*
ENST00000200181	Macaque	1736	TGT	398	C	0.955*
ENST00000367120	Macaque	494	GTC	339	V	0.985*
ENST00000374866	Macaque	1014	AAA	890	K	0.979*
ENST00000457563	Macaque	115	CTA	91	L	0.981*
ENST00000370449	Macaque	228	AGT	228	S	0.972*
ENST00000529182	Macaque	197	TGC	172	C	0.991**
ENST00000354638	Macaque	77	AGC	76	S	0.972*
ENST00000354638	Macaque	287	ATA	88	I	0.950*
ENST00000304338	Macaque	815	GAA	683	E	0.973*
ENST00000427279	Macaque	342	CCT	251	P	0.968*
ENST00000211998	Macaque	102	TCG	23	S	0.986*
ENST00000263791	Macaque	172	GTG	172	V	0.972*
ENST00000403050	Macaque	726	ACA	666	T	0.998**
ENST00000403050	Macaque	727	TTT	667	F	0.994**
ENST00000264360	Macaque	328	GTG	205	V	0.955*
ENST00000264360	Macaque	854	AGA	700	R	0.958*
ENST00000355530	Macaque	393	AGT	163	S	0.962*
ENST00000355530	Macaque	394	GTC	164	V	0.954*
ENST00000381006	Macaque	492	CGA	487	R	0.987*
ENST00000340093	Macaque	50	TGG	36	W	0.994**
ENST00000405346	Macaque	104	GCT	7	A	0.992**
ENST00000164227	Macaque	565	TCA	162	S	0.968*
ENST00000264159	Macaque	62	GTA	55	V	0.964*
ENST00000374459	Macaque	509	GTC	434	V	0.985*
ENST00000374459	Macaque	513	GAA	438	E	0.986*
ENST00000361874	Macaque	1179	AAG	1019	K	0.981*
ENST00000370202	Macaque	205	CCA	166	P	0.990**
ENST00000370202	Macaque	206	AAA	167	K	0.951*
ENST00000216214	Macaque	108	TCG	94	S	0.971*
ENST00000254624	Macaque	452	AAA	362	K	0.989*
ENST00000361547	Macaque	498	AGC	375	S	0.975*
ENST00000370751	Macaque	354	TCA	315	S	0.960*
ENST00000370751	Macaque	356	TAC	317	Y	0.960*
ENST00000477737	Macaque	849	AGA	779	R	0.974*
ENST00000354650	Macaque	95	TTA	94	L	0.970*
ENST00000338961	Macaque	350	GGG	248	G	0.982*
ENST00000258302	Macaque	114	CAA	112	Q	0.961*
ENST00000258302	Macaque	132	TGC	130	C	0.970*
ENST00000258302	Macaque	133	AGC	131	S	0.980*
ENST00000258302	Macaque	137	AAA	135	K	0.953*
ENST00000258302	Macaque	143	CAT	141	H	0.971*
ENST00000258302	Macaque	148	CTG	146	L	0.974*
ENST00000258302	Macaque	155	ACC	153	T	0.972*
ENST00000258302	Macaque	156	GTC	154	V	0.974*
ENST00000258302	Macaque	158	GCC	156	A	0.973*
ENST00000258302	Macaque	163	ACA	161	T	0.954*
ENST00000258302	Macaque	184	CCC	182	P	0.985*
ENST00000258302	Macaque	185	GCT	183	A	0.974*
ENST00000258302	Macaque	187	CGG	185	R	0.965*
ENST00000258302	Macaque	190	GCT	188	A	0.977*
ENST00000401950	Macaque	30	TCT	30	S	0.976*
ENST00000258428	Macaque	757	TTA	387	L	0.990*
ENST00000258428	Macaque	787	TTT	391	F	0.987*
ENST00000394126	Macaque	434	ATG	318	M	0.998**
ENST00000303329	Macaque	54	CAA	43	Q	0.980*
ENST00000366937	Macaque	280	TAT	211	Y	0.984*
ENST00000380615	Macaque	169	TCA	167	S	0.956*
ENST00000476071	Macaque	93	AGT	93	S	0.961*
ENST00000476071	Macaque	94	TCA	94	S	0.984*
ENST00000476071	Macaque	95	GGG	95	G	0.961*
ENST00000356173	Macaque	241	GCA	241	A	0.979*
ENST00000356173	Macaque	242	GAA	242	E	0.996**
ENST00000328090	Macaque	174	AGT	160	S	0.983*
ENST00000210633	Macaque	329	TCA	251	S	0.968*
ENST00000326291	Macaque	106	AGT	62	S	0.977*
ENST00000186436	Macaque	396	AAA	283	K	0.996**
ENST00000186436	Macaque	397	AGT	284	S	0.995**
ENST00000186436	Macaque	1427	AAT	1253	N	0.999**
ENST00000380281	Macaque	1003	TTT	783	F	0.959*
ENST00000371494	Macaque	74	GAC	72	D	0.984*
ENST00000054666	Macaque	98	ACA	97	T	0.988*
ENST00000054666	Macaque	99	AGA	98	R	0.980*
ENST00000355193	Macaque	334	TTT	163	F	0.994**
ENST00000259711	Macaque	1380	ACC	1324	T	0.978*
ENST00000337746	Macaque	146	GCA	118	A	0.975*
ENST00000337746	Macaque	147	ATT	119	I	0.996**
ENST00000528429	Macaque	651	GAT	567	D	0.967*
ENST00000282406	Macaque	1311	GTT	937	V	0.978*
ENST00000304895	Macaque	395	AAT	3	N	0.958*
ENST00000304895	Macaque	549	AGA	157	R	0.953*
ENST00000340611	Macaque	654	CAT	586	H	0.965*
ENST00000263713	Macaque	565	ACT	502	T	0.986*
ENST00000370185	Macaque	249	GTC	246	V	0.997**
ENST00000337072	Macaque	292	TCT	274	S	0.985*
ENST00000337072	Macaque	293	AGA	275	R	0.995**
ENST00000337072	Macaque	295	CGT	277	R	0.985*
ENST00000337072	Macaque	297	CTG	279	L	0.995**
ENST00000337072	Macaque	298	TCT	280	S	0.998**
ENST00000535923	Macaque	243	AGA	230	R	0.987*
ENST00000304771	Macaque	713	TGC	326	C	0.961*
ENST00000536562	Macaque	620	CGT	465	R	0.997**
ENST00000361464	Macaque	968	TCC	631	S	0.962*
ENST00000381007	Macaque	108	CCT	70	P	0.991**
ENST00000432641	Macaque	60	ACA	60	T	0.987*
ENST00000217185	Macaque	354	GAC	151	D	0.997**
ENST00000281474	Macaque	318	TCC	74	S	0.976*
ENST00000377470	Macaque	290	AGC	190	S	0.993**
ENST00000517894	Macaque	487	GAA	261	E	0.970*
ENST00000517894	Macaque	489	AGA	263	R	0.973*
ENST00000322776	Macaque	225	TCT	114	S	0.989*
ENST00000378279	Macaque	110	AGT	49	S	0.990*
ENST00000261584	Macaque	565	GAT	563	D	0.977*
ENST00000261584	Macaque	566	GTT	564	V	0.978*
ENST00000344280	Macaque	409	GGA	352	G	0.951*
ENST00000356436	Macaque	174	GTG	174	V	0.971*
ENST00000391945	Macaque	609	GTC	506	V	0.961*
ENST00000391945	Macaque	610	CGG	507	R	0.960*
ENST00000391945	Macaque	613	TGG	510	W	0.998**
ENST00000391945	Macaque	616	GTC	513	V	0.963*
ENST00000391945	Macaque	618	CCG	515	P	0.998**
ENST00000391945	Macaque	620	GAC	517	D	0.961*
ENST00000391945	Macaque	623	CAC	520	H	0.963*
ENST00000391945	Macaque	625	ATG	521	M	0.959*
ENST00000367723	Macaque	1	GAG	1	E	0.977*
ENST00000367723	Macaque	90	AGA	78	R	0.976*
ENST00000551568	Macaque	52	TGT	2	C	0.970*
ENST00000331738	Macaque	153	GTT	67	V	0.989*
ENST00000331738	Macaque	155	TTT	69	F	0.989*
ENST00000331738	Macaque	156	TAT	70	Y	0.989*
ENST00000389740	Macaque	609	AGG	398	R	0.970*
ENST00000389740	Macaque	612	GTG	401	V	0.994**
ENST00000389740	Macaque	615	ACA	404	T	0.995**
ENST00000356840	Macaque	275	CTA	246	L	0.991**
ENST00000356840	Macaque	276	CAG	247	Q	0.967*
ENST00000367974	Macaque	10	GTA	10	V	0.986*
ENST00000367974	Macaque	11	ACT	11	T	0.985*
ENST00000343788	Macaque	141	GAC	141	D	0.999**
ENST00000333891	Macaque	1983	GGG	1895	G	0.984*
ENST00000373026	Macaque	35	CAC	23	H	0.960*
ENST00000373026	Macaque	567	TGG	291	W	0.993**
ENST00000543571	Macaque	1059	TGT	1057	C	0.994**
ENST00000543571	Macaque	1083	GAA	1080	E	0.988*
ENST00000291539	Macaque	598	TTA	258	L	0.984*
ENST00000417961	Macaque	303	ATA	190	I	0.989*
ENST00000417961	Macaque	304	TCC	191	S	0.993**
ENST00000300584	Macaque	153	TTG	27	L	0.998**
ENST00000300584	Macaque	167	TCC	41	S	0.978*
ENST00000300584	Macaque	336	CTG	210	L	0.975*
ENST00000300584	Macaque	472	ACC	346	T	0.978*
ENST00000309739	Macaque	64	TCT	1	S	0.992**
ENST00000309739	Macaque	67	CCT	4	P	0.992**
ENST00000382422	Macaque	662	AAT	360	N	0.994**
ENST00000382422	Macaque	663	TTA	361	L	0.954*
ENST00000251108	Macaque	399	GTA	330	V	0.980*
ENST00000284629	Macaque	392	GTT	305	V	0.980*
ENST00000284629	Macaque	393	AGT	306	S	0.999**
ENST00000298622	Macaque	502	TGT	385	C	0.970*
ENST00000502717	Macaque	1391	TTC	814	F	0.951*
ENST00000550746	Macaque	656	TTT	543	F	0.998**
ENST00000225964	Macaque	1013	AAT	951	N	0.966*
ENST00000224356	Macaque	299	GCA	86	A	0.986*
ENST00000224356	Macaque	360	CGC	109	R	0.957*
ENST00000348165	Macaque	853	AGA	681	R	0.966*
ENST00000335449	Macaque	72	AAA	69	K	0.984*
ENST00000392505	Macaque	627	GAA	561	E	0.956*
ENST00000392505	Macaque	667	ACC	581	T	0.996**
ENST00000320740	Macaque	117	CAG	117	Q	0.987*
ENST00000545418	Macaque	73	TTT	45	F	0.986*
ENST00000409535	Macaque	823	CAT	338	H	0.974*
ENST00000445323	Macaque	580	CAG	396	Q	0.965*
ENST00000512332	Macaque	133	ACA	64	T	0.983*
ENST00000512332	Macaque	187	TCT	68	S	0.983*
ENST00000395423	Macaque	826	TCA	230	S	0.950*
ENST00000272644	Macaque	29	GGC	23	G	0.983*
ENST00000272644	Macaque	30	TCT	24	S	0.987*
ENST00000272644	Macaque	31	GAG	25	E	0.998**
ENST00000272644	Macaque	32	GAC	26	D	0.984*
ENST00000359600	Macaque	198	TTA	1	L	0.971*
ENST00000269577	Macaque	164	TAT	150	Y	0.959*
ENST00000269577	Macaque	165	AGC	151	S	0.951*
ENST00000397147	Macaque	43	AAA	43	K	0.982*
ENST00000390654	Macaque	125	AAA	2	K	0.972*
ENST00000390654	Macaque	126	ATG	3	M	0.973*
ENST00000390654	Macaque	288	CCA	130	P	0.969*
ENST00000390654	Macaque	291	CCC	133	P	0.968*
ENST00000261875	Macaque	182	TCT	149	S	0.996**
ENST00000537031	Macaque	107	GCT	60	A	0.995**
ENST00000537031	Macaque	255	ACA	160	T	0.958*
ENST00000450006	Macaque	194	TAT	168	Y	0.968*
ENST00000537174	Macaque	639	AAA	518	K	0.963*
ENST00000261483	Macaque	49	TTT	49	F	0.950*
ENST00000261483	Macaque	159	TCT	56	S	0.979*
ENST00000261483	Macaque	160	CAG	57	Q	0.978*
ENST00000261483	Macaque	161	TCT	58	S	0.979*
ENST00000261483	Macaque	196	CAA	61	Q	0.977*
ENST00000261483	Macaque	199	GTA	64	V	0.978*
ENST00000311351	Macaque	79	AAA	39	K	0.996**
ENST00000311351	Macaque	122	TCT	42	S	0.999**
ENST00000396435	Macaque	1514	AGC	563	S	0.976*
ENST00000396435	Macaque	1530	GGC	572	G	0.973*
ENST00000289382	Macaque	266	TAC	62	Y	0.982*
ENST00000289382	Macaque	267	CTC	63	L	0.983*
ENST00000368498	Macaque	439	AAA	413	K	0.993**
ENST00000407426	Macaque	298	TAT	175	Y	0.972*
ENST00000444723	Macaque	92	CAG	8	Q	0.981*
ENST00000442725	Macaque	599	CCT	376	P	0.962*
ENST00000251089	Macaque	715	CCA	495	P	0.950*
ENST00000378681	Macaque	31	AAA	31	K	0.962*
ENST00000262717	Macaque	422	GTA	340	V	0.981*
ENST00000505425	Macaque	970	AAC	809	N	0.956*
ENST00000388742	Macaque	187	CTC	186	L	0.964*
ENST00000415613	Macaque	298	ATG	297	M	0.964*
ENST00000372912	Macaque	457	CTT	457	L	0.994**
ENST00000268489	Macaque	3735	TTT	3468	F	0.987*
ENST00000268489	Macaque	3753	AAT	3486	N	0.987*
ENST00000268489	Macaque	3777	CCC	3510	P	0.988*
ENST00000268489	Macaque	3780	TGG	3513	W	0.987*
ENST00000398027	Macaque	394	GCT	365	A	0.993**
ENST00000367274	Macaque	37	CGT	37	R	0.957*
ENST00000367274	Macaque	157	CTT	113	L	0.966*
ENST00000373368	Macaque	154	CAT	149	H	0.982*
ENST00000389243	Macaque	485	ACA	1	T	0.981*
ENST00000394729	Macaque	37	GTT	2	V	0.985*
ENST00000223642	Macaque	1189	AAA	1102	K	0.978*
ENST00000265840	Macaque	225	TAC	158	Y	0.987*
ENST00000377313	Macaque	175	GCC	175	A	0.980*
ENST00000377313	Macaque	224	TCA	178	S	0.983*
ENST00000261978	Macaque	1986	CTT	1170	L	0.957*
ENST00000288985	Macaque	443	ATG	443	M	0.996**
ENST00000288985	Macaque	444	TTG	444	L	0.974*
ENST00000252530	Macaque	256	TTG	134	L	0.976*
ENST00000299698	Macaque	178	GTG	137	V	0.991**
ENST00000299698	Macaque	179	AAG	138	K	0.993**
ENST00000299698	Macaque	182	ACT	141	T	0.993**
ENST00000375472	Macaque	207	TCT	150	S	0.991**
ENST00000395644	Macaque	85	AAT	48	N	0.997**
ENST00000395644	Macaque	320	GTT	232	V	0.968*
ENST00000397885	Macaque	615	GAG	476	E	0.997**
ENST00000397885	Macaque	616	TAT	477	Y	0.997**
ENST00000285039	Macaque	1482	GGC	876	G	0.997**
ENST00000285039	Macaque	1483	TCG	877	S	0.985*
ENST00000285039	Macaque	1484	GGA	878	G	0.983*
ENST00000500337	Macaque	35	TGG	28	W	0.982*
ENST00000360803	Macaque	707	AGT	335	S	0.999**
ENST00000360803	Macaque	708	TTG	336	L	0.994**
ENST00000424014	Macaque	252	GCA	248	A	0.991**
ENST00000261312	Macaque	996	GAG	443	E	0.994**
ENST00000421660	Macaque	520	GTT	519	V	0.953*
ENST00000449082	Macaque	128	ACA	128	T	0.963*
ENST00000359626	Macaque	502	TTT	375	F	0.985*
ENST00000437421	Macaque	221	GCA	2	A	0.966*
ENST00000261980	Macaque	253	TAT	253	Y	0.995**
ENST00000367186	Macaque	428	TTT	315	F	0.997**
ENST00000438146	Macaque	345	AAA	228	K	0.994**
ENST00000322861	Macaque	95	TGG	48	W	0.963*
ENST00000322861	Macaque	96	TTA	49	L	0.997**
ENST00000407727	Macaque	227	GAA	143	E	0.983*
ENST00000407727	Macaque	228	GCA	144	A	0.984*
ENST00000265713	Macaque	1466	CTA	560	L	0.969*
ENST00000262462	Macaque	240	CTG	161	L	0.973*
ENST00000389759	Macaque	522	CGA	522	R	0.957*
ENST00000262510	Macaque	1330	GAT	1190	D	0.952*
ENST00000502396	Macaque	983	GAG	406	E	0.989*
ENST00000398250	Macaque	29	AGT	2	S	0.987*
ENST00000517878	Macaque	300	AAG	125	K	0.993**
ENST00000397033	Macaque	141	GAC	94	D	0.971*
ENST00000383836	Macaque	243	GCG	143	A	0.983*
ENST00000383836	Macaque	244	AGA	144	R	0.970*
ENST00000343004	Macaque	190	TAC	136	Y	0.972*
ENST00000325127	Macaque	287	TCT	166	S	0.955*
ENST00000391910	Macaque	194	GAA	62	E	0.984*
ENST00000391910	Macaque	197	GAG	65	E	0.997**
ENST00000421745	Macaque	2380	TCA	482	S	0.974*
ENST00000321169	Macaque	623	GCA	371	A	0.996**
ENST00000270233	Macaque	491	TTT	461	F	0.982*
ENST00000357552	Macaque	1416	AGT	395	S	0.991**
ENST00000377892	Macaque	138	CAG	31	Q	0.984*
ENST00000311160	Macaque	1362	GAC	940	D	0.987*
ENST00000422611	Macaque	859	AAA	669	K	0.994**
ENST00000422611	Macaque	860	AAG	670	K	0.990**
ENST00000540404	Macaque	158	TCC	1	S	0.996**
ENST00000540404	Macaque	385	ACG	220	T	0.952*
ENST00000265085	Macaque	587	TGT	587	C	0.975*
ENST00000288828	Macaque	333	CTT	167	L	0.973*
ENST00000334121	Macaque	600	GAA	503	E	0.992**
ENST00000360428	Macaque	427	ATG	318	M	0.988*
ENST00000360428	Macaque	428	GAC	319	D	0.958*
ENST00000359947	Macaque	750	TCT	662	S	0.959*
ENST00000554144	Macaque	103	ACC	25	T	0.986*
ENST00000554144	Macaque	104	TTG	26	L	0.971*
ENST00000513237	Macaque	1307	AAG	2	K	0.999**
ENST00000513237	Macaque	1333	TTT	5	F	0.958*
ENST00000266079	Macaque	89	GTG	81	V	0.967*
ENST00000271971	Macaque	539	ATA	380	I	0.972*
ENST00000271971	Macaque	540	GGT	381	G	0.999**
ENST00000368594	Macaque	414	CGT	158	R	0.976*
ENST00000555728	Macaque	204	GTG	128	V	0.983*
ENST00000389726	Macaque	974	AAA	872	K	0.966*
ENST00000300215	Macaque	231	AGC	200	S	0.979*
ENST00000222248	Macaque	782	CCC	291	P	0.999**
ENST00000222248	Macaque	783	ATG	292	M	0.986*
ENST00000282849	Macaque	35	GAG	2	E	0.990**
ENST00000382869	Macaque	657	GCA	657	A	0.998**
ENST00000382869	Macaque	658	AGT	658	S	0.991**
ENST00000324695	Macaque	382	GGA	123	G	0.992**
ENST00000324461	Macaque	606	ACA	346	T	0.982*
ENST00000547588	Macaque	795	CCC	565	P	0.986*
ENST00000222219	Macaque	13	CAG	9	Q	0.957*
ENST00000222219	Macaque	14	AAG	10	K	0.996**
ENST00000222219	Macaque	18	CCC	13	P	0.958*
ENST00000222219	Macaque	22	CCC	17	P	0.958*
ENST00000368799	Macaque	60	ATG	60	M	0.987*
ENST00000368799	Macaque	515	TCC	126	S	0.979*
ENST00000368799	Macaque	914	TCA	162	S	0.978*
ENST00000368799	Macaque	976	CAT	177	H	0.958*
ENST00000368799	Macaque	2572	CAT	297	H	0.959*
ENST00000368799	Macaque	3022	CAC	357	H	0.951*
ENST00000368799	Macaque	3139	AGT	398	S	0.958*
ENST00000368799	Macaque	3142	GAA	401	E	0.964*
ENST00000368799	Macaque	3148	TCA	407	S	0.964*
ENST00000368799	Macaque	3343	ATA	482	I	0.965*
ENST00000368799	Macaque	3517	AGT	569	S	0.958*
ENST00000368799	Macaque	3520	GAA	572	E	0.964*
ENST00000368799	Macaque	3530	TCA	579	S	0.960*
ENST00000368799	Macaque	3542	CAA	589	Q	0.954*
ENST00000368799	Macaque	4069	AGG	656	R	0.960*
ENST00000368799	Macaque	4313	AGT	722	S	0.958*
ENST00000368799	Macaque	4316	GAA	725	E	0.964*
ENST00000368799	Macaque	4322	TCA	731	S	0.964*
ENST00000368799	Macaque	4598	CAT	828	H	0.959*
ENST00000368799	Macaque	4713	AGT	871	S	0.958*
ENST00000368799	Macaque	4716	GAA	874	E	0.964*
ENST00000264808	Macaque	537	CAG	369	Q	0.989*
ENST00000325495	Macaque	354	GAG	277	E	0.989*
ENST00000424459	Macaque	424	TTT	390	F	0.995**
ENST00000443760	Macaque	149	GAT	117	D	0.974*
ENST00000331565	Macaque	197	ACT	95	T	0.995**
ENST00000331565	Macaque	198	TGT	96	C	0.989*
ENST00000331565	Macaque	249	CGT	147	R	0.988*
ENST00000263035	Macaque	699	AAT	259	N	0.980*
ENST00000262563	Macaque	704	CAG	631	Q	0.993**
ENST00000382543	Macaque	177	GCA	4	A	0.973*
ENST00000265350	Macaque	66	ATT	56	I	0.969*
ENST00000271417	Macaque	417	ATC	405	I	0.996**
ENST00000266529	Macaque	82	GTG	1	V	0.957*
ENST00000266529	Macaque	84	AGG	3	R	0.988*
ENST00000289865	Macaque	499	GAT	499	D	0.992**
ENST00000283684	Macaque	519	ACA	416	T	0.993**
ENST00000268231	Macaque	119	TCC	99	S	0.988*
ENST00000268231	Macaque	120	AAT	100	N	0.989*
ENST00000268624	Macaque	214	AGT	71	S	0.993**
ENST00000322536	Macaque	405	TAC	96	Y	0.962*
ENST00000335757	Macaque	759	TGT	398	C	0.981*
ENST00000335757	Macaque	769	CAG	408	Q	0.996**
ENST00000368468	Macaque	400	CAG	92	Q	0.997**
ENST00000368468	Macaque	402	GAA	94	E	0.997**
ENST00000368468	Macaque	403	AAC	95	N	0.997**
ENST00000368468	Macaque	405	CAG	97	Q	0.997**
ENST00000368468	Macaque	406	AGT	98	S	0.953*
ENST00000368468	Macaque	408	TCA	100	S	0.997**
ENST00000287394	Macaque	1049	TGG	1016	W	0.966*
ENST00000368707	Macaque	133	CAC	89	H	0.987*
ENST00000414478	Macaque	886	ACA	698	T	0.984*
ENST00000414478	Macaque	887	AAG	699	K	0.985*
ENST00000282588	Macaque	899	AAA	621	K	0.989*
ENST00000264705	Macaque	400	GAA	350	E	0.960*
ENST00000264705	Macaque	2502	TGC	1943	C	0.993**
ENST00000375915	Macaque	101	AAG	70	K	0.990**
ENST00000356884	Macaque	208	ATA	124	I	0.989*
ENST00000261180	Macaque	494	TAC	409	Y	0.990**
ENST00000261180	Macaque	496	AAT	411	N	0.990*
ENST00000261180	Macaque	497	GAC	412	D	0.999**
ENST00000262144	Macaque	200	ACC	152	T	0.976*
ENST00000439169	Macaque	540	GCC	428	A	0.982*
ENST00000398168	Macaque	173	CCT	122	P	0.987*
ENST00000398168	Macaque	506	AGG	358	R	0.986*
ENST00000423516	Macaque	289	AAA	219	K	0.994**
ENST00000344861	Macaque	261	ATA	174	I	0.989*
ENST00000347644	Macaque	560	CAT	542	H	0.982*
ENST00000347644	Macaque	561	GAT	543	D	0.975*
ENST00000369068	Macaque	1208	AAA	1005	K	0.985*
ENST00000372231	Macaque	3	GCA	1	A	0.991**
ENST00000357641	Macaque	619	GGT	418	G	0.967*
ENST00000357641	Macaque	622	AGG	421	R	0.967*
ENST00000333850	Macaque	153	GGC	147	G	0.971*
ENST00000333850	Macaque	154	AAG	148	K	0.990*
ENST00000389494	Macaque	406	TCT	284	S	0.972*
ENST00000269221	Macaque	245	GTA	140	V	0.985*
ENST00000344921	Macaque	206	TCA	172	S	0.989*
ENST00000344921	Macaque	208	GGC	174	G	0.984*
ENST00000300870	Macaque	120	TCC	119	S	0.970*
ENST00000333843	Macaque	131	AGT	130	S	0.981*
ENST00000399634	Macaque	772	AAG	435	K	0.972*
ENST00000376447	Macaque	624	GAA	550	E	0.988*
ENST00000376447	Macaque	626	AAC	552	N	0.992**
ENST00000376447	Macaque	627	CAA	553	Q	0.989*
ENST00000389467	Macaque	2931	GAA	1248	E	0.962*
ENST00000357610	Macaque	273	TAT	3	Y	0.964*
ENST00000330317	Macaque	123	AGA	123	R	0.982*
ENST00000343410	Macaque	479	AAG	328	K	0.987*
ENST00000309664	Macaque	162	CAG	91	Q	0.990*
ENST00000309664	Macaque	180	CAA	96	Q	0.951*
ENST00000309664	Macaque	304	CCC	172	P	0.972*
ENST00000309664	Macaque	461	GTG	228	V	0.973*
ENST00000311457	Macaque	545	GGG	403	G	0.960*
ENST00000388887	Macaque	1186	CAA	1039	Q	0.993**
ENST00000388887	Macaque	1936	TGC	1769	C	0.963*
ENST00000358273	Macaque	77	TTG	55	L	0.997**
ENST00000358273	Macaque	78	AAA	56	K	0.998**
ENST00000358273	Macaque	2385	ATC	2162	I	0.988*
ENST00000348159	Macaque	251	TCA	245	S	0.979*
ENST00000310823	Macaque	695	AGC	414	S	0.985*
ENST00000310823	Macaque	787	ATT	417	I	0.984*
ENST00000368237	Macaque	452	TCT	185	S	0.964*
ENST00000343979	Macaque	238	ACA	208	T	0.965*
ENST00000359949	Macaque	109	CTG	2	L	0.956*
ENST00000350796	Macaque	308	AAA	297	K	0.983*
ENST00000350796	Macaque	309	AAA	298	K	0.983*
ENST00000312916	Marmoset	336	AAG	159	K	0.966*
ENST00000524377	Marmoset	409	CAC	200	H	0.959*
ENST00000369522	Marmoset	790	ATG	716	M	0.967*
ENST00000313433	Marmoset	174	AAC	12	N	0.955*
ENST00000228027	Marmoset	213	CAT	213	H	0.962*
ENST00000228027	Marmoset	214	CTG	214	L	0.965*
ENST00000228027	Marmoset	216	TGT	216	C	0.965*
ENST00000470972	Marmoset	179	GGG	132	G	0.986*
ENST00000470972	Marmoset	180	CAG	133	Q	0.996**
ENST00000470972	Marmoset	195	CAT	146	H	0.977*
ENST00000393780	Marmoset	24	ACT	14	T	0.956*
ENST00000394258	Marmoset	5	CGC	1	R	0.973*
ENST00000394258	Marmoset	234	TCA	108	S	0.983*
ENST00000458420	Marmoset	1010	AGG	759	R	0.959*
ENST00000316077	Marmoset	573	TGG	392	W	0.953*
ENST00000295055	Marmoset	17	CGC	17	R	0.979*
ENST00000295055	Marmoset	54	AGC	54	S	0.967*
ENST00000295055	Marmoset	89	AAA	89	K	0.966*
ENST00000295055	Marmoset	117	AGA	115	R	0.974*
ENST00000295542	Marmoset	656	CAA	511	Q	0.967*
ENST00000307886	Marmoset	151	CTA	151	L	0.965*
ENST00000257905	Marmoset	226	AAA	140	K	0.975*
ENST00000340147	Marmoset	153	AGC	28	S	0.990*
ENST00000340147	Marmoset	157	TTG	32	L	0.984*
ENST00000340147	Marmoset	161	TCA	36	S	0.996**
ENST00000340147	Marmoset	178	CCA	38	P	0.975*
ENST00000406818	Marmoset	22	TCT	22	S	0.964*
ENST00000374253	Marmoset	596	AGA	288	R	0.973*
ENST00000338492	Marmoset	188	TCT	146	S	0.963*
ENST00000338492	Marmoset	563	CCT	494	P	0.959*
ENST00000373715	Marmoset	206	AGT	138	S	0.982*
ENST00000373715	Marmoset	208	TAC	140	Y	0.953*
ENST00000380473	Marmoset	2	ATG	2	M	0.976*
ENST00000380473	Marmoset	3	ACC	3	T	0.990**
ENST00000016913	Marmoset	119	CAC	117	H	0.957*
ENST00000016913	Marmoset	120	AAT	118	N	0.988*
ENST00000016913	Marmoset	124	CTC	122	L	0.966*
ENST00000016913	Marmoset	139	CTT	136	L	0.953*
ENST00000016913	Marmoset	269	CAC	241	H	0.966*
ENST00000524913	Marmoset	274	AGC	229	S	0.962*
ENST00000524913	Marmoset	275	CAG	230	Q	0.964*
ENST00000375241	Marmoset	126	GAA	57	E	0.977*
ENST00000371485	Marmoset	89	AGC	89	S	0.963*
ENST00000371485	Marmoset	136	GTC	136	V	0.969*
ENST00000371485	Marmoset	165	TGT	165	C	0.967*
ENST00000229332	Marmoset	199	AGG	197	R	0.951*
ENST00000229332	Marmoset	210	CGT	208	R	0.953*
ENST00000306749	Marmoset	104	ATG	45	M	0.991**
ENST00000306749	Marmoset	739	AAA	382	K	0.969*
ENST00000306749	Marmoset	1026	CGC	628	R	0.964*
ENST00000306749	Marmoset	1175	CCC	777	P	0.962*
ENST00000306749	Marmoset	1247	TCG	849	S	0.966*
ENST00000393830	Marmoset	337	CAC	266	H	0.992**
ENST00000393830	Marmoset	393	TCG	300	S	0.965*
ENST00000393830	Marmoset	457	TTT	363	F	0.958*
ENST00000457054	Marmoset	141	CTC	47	L	0.974*
ENST00000457054	Marmoset	746	ATA	439	I	0.970*
ENST00000328449	Marmoset	2	GAG	1	E	0.966*
ENST00000328449	Marmoset	34	CCC	20	P	0.965*
ENST00000328449	Marmoset	44	GGT	30	G	0.980*
ENST00000259154	Marmoset	240	GAA	163	E	0.982*
ENST00000259154	Marmoset	251	ATA	174	I	0.979*
ENST00000428859	Marmoset	132	AAG	80	K	0.969*
ENST00000428859	Marmoset	241	CGT	115	R	0.951*
ENST00000339381	Marmoset	383	TCC	275	S	0.955*
ENST00000339381	Marmoset	600	TAT	464	Y	0.957*
ENST00000339381	Marmoset	869	ATT	664	I	0.954*
ENST00000366498	Marmoset	220	GAA	199	E	0.987*
ENST00000304677	Marmoset	24	ATA	24	I	0.993**
ENST00000296161	Marmoset	33	CAG	33	Q	0.956*
ENST00000329451	Marmoset	448	GAG	355	E	0.951*
ENST00000380525	Marmoset	487	CAA	102	Q	0.980*
ENST00000371663	Marmoset	712	TCT	443	S	0.969*
ENST00000371514	Marmoset	149	GAG	102	E	0.981*
ENST00000371514	Marmoset	164	TTG	117	L	0.983*
ENST00000276033	Marmoset	222	TCT	2	S	0.985*
ENST00000371269	Marmoset	275	TCA	90	S	0.993**
ENST00000371269	Marmoset	276	GAG	91	E	0.974*
ENST00000371269	Marmoset	280	CTT	95	L	0.985*
ENST00000375116	Marmoset	72	ATG	48	M	0.997**
ENST00000375116	Marmoset	74	ACG	50	T	0.996**
ENST00000375116	Marmoset	75	ACT	51	T	0.970*
ENST00000361511	Marmoset	113	CTT	67	L	0.956*
ENST00000361511	Marmoset	114	GCT	68	A	0.960*
ENST00000361511	Marmoset	137	CAA	90	Q	0.958*
ENST00000361511	Marmoset	386	AGC	265	S	0.950*
ENST00000361511	Marmoset	746	ACT	484	T	0.957*
ENST00000361511	Marmoset	747	ACG	485	T	0.959*
ENST00000237283	Marmoset	32	CAG	3	Q	0.959*
ENST00000328850	Marmoset	64	CTG	64	L	0.956*
ENST00000305869	Marmoset	24	CAG	24	Q	0.964*
ENST00000305869	Marmoset	59	TAT	59	Y	0.965*
ENST00000305869	Marmoset	78	GCA	78	A	0.967*
ENST00000367090	Marmoset	540	GGG	71	G	0.990*
ENST00000367090	Marmoset	543	AGT	74	S	0.992**
ENST00000371077	Marmoset	91	ACT	91	T	0.955*
ENST00000371077	Marmoset	175	GGA	173	G	0.962*
ENST00000371077	Marmoset	176	GTC	174	V	0.954*
ENST00000338855	Marmoset	371	AAT	370	N	0.961*
ENST00000259708	Marmoset	11	GAC	11	D	0.974*
ENST00000338635	Marmoset	211	TTT	211	F	0.977*
ENST00000258821	Marmoset	127	AAA	127	K	0.972*
ENST00000258821	Marmoset	195	AAT	195	N	0.970*
ENST00000392903	Marmoset	415	GAT	332	D	0.989*
ENST00000392903	Marmoset	420	TTT	337	F	0.966*
ENST00000326000	Marmoset	32	GGT	28	G	0.973*
ENST00000326000	Marmoset	34	GAA	30	E	0.964*
ENST00000528431	Marmoset	144	CAT	114	H	0.997**
ENST00000528431	Marmoset	145	GCG	115	A	0.996**
ENST00000528431	Marmoset	148	ACC	118	T	0.979*
ENST00000356173	Marmoset	242	GAA	242	E	0.982*
ENST00000534892	Marmoset	228	TCA	208	S	0.971*
ENST00000534892	Marmoset	236	TCC	216	S	0.968*
ENST00000371494	Marmoset	148	CAT	146	H	0.992**
ENST00000371494	Marmoset	597	CAT	479	H	0.955*
ENST00000373674	Marmoset	369	GCT	230	A	0.961*
ENST00000373674	Marmoset	370	GAG	231	E	0.980*
ENST00000013807	Marmoset	45	TCC	24	S	0.968*
ENST00000040663	Marmoset	161	TTG	149	L	0.952*
ENST00000040663	Marmoset	500	TCA	239	S	0.980*
ENST00000454876	Marmoset	498	CTG	236	L	0.974*
ENST00000454876	Marmoset	499	AGT	237	S	0.992**
ENST00000454876	Marmoset	500	CAT	238	H	0.986*
ENST00000525754	Marmoset	140	TTG	140	L	0.956*
ENST00000296695	Marmoset	26	GAG	26	E	0.987*
ENST00000296695	Marmoset	35	ACA	35	T	0.983*
ENST00000296695	Marmoset	52	GTT	52	V	0.961*
ENST00000296695	Marmoset	55	GGC	55	G	0.988*
ENST00000296695	Marmoset	69	GTT	69	V	0.968*
ENST00000296695	Marmoset	72	TAC	72	Y	0.983*
ENST00000296695	Marmoset	78	GTT	78	V	0.981*
ENST00000019103	Marmoset	86	CAG	14	Q	0.952*
ENST00000019103	Marmoset	262	AGT	184	S	0.959*
ENST00000339686	Marmoset	549	GAT	333	D	0.952*
ENST00000295083	Marmoset	101	TTG	50	L	0.953*
ENST00000342219	Marmoset	499	AAG	189	K	0.964*
ENST00000196371	Marmoset	52	ACA	2	T	0.992**
ENST00000196371	Marmoset	195	AGG	97	R	0.973*
ENST00000196371	Marmoset	199	ACA	101	T	0.995**
ENST00000196482	Marmoset	512	ACA	395	T	0.956*
ENST00000196482	Marmoset	536	GAA	414	E	0.961*
ENST00000342232	Marmoset	41	AAA	22	K	0.982*
ENST00000304887	Marmoset	23	CAT	23	H	0.973*
ENST00000304887	Marmoset	49	TTT	49	F	0.969*
ENST00000304887	Marmoset	115	ACG	113	T	0.982*
ENST00000304887	Marmoset	349	CGC	267	R	0.997**
ENST00000304887	Marmoset	378	GCA	289	A	0.994**
ENST00000340313	Marmoset	1	TGT	1	C	0.984*
ENST00000397044	Marmoset	69	GAA	3	E	0.976*
ENST00000397044	Marmoset	95	TTT	29	F	0.966*
ENST00000381312	Marmoset	745	GAG	337	E	0.971*
ENST00000359415	Marmoset	94	GAG	86	E	0.993**
ENST00000359415	Marmoset	95	TGT	87	C	0.988*
ENST00000359415	Marmoset	97	ATA	89	I	0.992**
ENST00000372391	Marmoset	608	AGC	297	S	0.988*
ENST00000372391	Marmoset	1154	AGT	480	S	0.993**
ENST00000372391	Marmoset	1158	GAT	484	D	0.989*
ENST00000372391	Marmoset	1160	ATG	486	M	0.954*
ENST00000372391	Marmoset	1223	AGG	514	R	0.954*
ENST00000372391	Marmoset	1585	CAA	829	Q	0.971*
ENST00000372391	Marmoset	1587	CAT	831	H	0.997**
ENST00000287907	Marmoset	36	AAT	36	N	0.962*
ENST00000287907	Marmoset	249	TCA	249	S	0.965*
ENST00000382692	Marmoset	44	TTA	37	L	0.956*
ENST00000382692	Marmoset	48	AAT	41	N	0.996**
ENST00000382692	Marmoset	51	TCT	44	S	0.979*
ENST00000382692	Marmoset	61	ATT	54	I	0.976*
ENST00000382692	Marmoset	63	AGC	56	S	0.973*
ENST00000382692	Marmoset	72	CGC	63	R	0.977*
ENST00000382692	Marmoset	89	CTT	80	L	0.980*
ENST00000367993	Marmoset	205	ATT	205	I	0.985*
ENST00000377255	Marmoset	132	AAC	38	N	0.971*
ENST00000367868	Marmoset	110	AAA	110	K	0.988*
ENST00000367868	Marmoset	274	CAA	270	Q	0.957*
ENST00000549091	Marmoset	367	GAA	243	E	0.981*
ENST00000398706	Marmoset	1215	GTG	562	V	0.963*
ENST00000225964	Marmoset	51	TTA	51	L	0.987*
ENST00000225964	Marmoset	53	GAG	53	E	0.959*
ENST00000225964	Marmoset	1316	AGG	1183	R	0.957*
ENST00000311862	Marmoset	88	CTG	83	L	0.967*
ENST00000311862	Marmoset	115	CAT	109	H	0.963*
ENST00000311862	Marmoset	123	CAG	117	Q	0.954*
ENST00000311862	Marmoset	142	TTG	136	L	0.952*
ENST00000311862	Marmoset	148	CTC	142	L	0.965*
ENST00000311862	Marmoset	169	TTC	163	F	0.961*
ENST00000311862	Marmoset	210	ACA	204	T	0.962*
ENST00000311862	Marmoset	212	AAG	206	K	0.959*
ENST00000311862	Marmoset	214	TGC	208	C	0.961*
ENST00000373257	Marmoset	84	TCT	45	S	0.951*
ENST00000359271	Marmoset	289	CTG	58	L	0.959*
ENST00000537465	Marmoset	477	AGA	408	R	0.966*
ENST00000332375	Marmoset	102	AGC	11	S	0.980*
ENST00000332375	Marmoset	140	GGT	19	G	0.986*
ENST00000332375	Marmoset	154	CCG	31	P	0.967*
ENST00000332375	Marmoset	155	AGC	32	S	0.975*
ENST00000266126	Marmoset	232	CCA	230	P	0.982*
ENST00000270235	Marmoset	536	AGT	221	S	0.969*
ENST00000344936	Marmoset	453	TCA	413	S	0.952*
ENST00000309955	Marmoset	294	CAA	294	Q	0.986*
ENST00000251250	Marmoset	103	ATG	102	M	0.988*
ENST00000310914	Marmoset	94	TCA	89	S	0.975*
ENST00000390654	Marmoset	149	GAT	17	D	0.961*
ENST00000260402	Marmoset	702	TGG	666	W	0.991**
ENST00000260402	Marmoset	704	GAG	668	E	0.990*
ENST00000260402	Marmoset	893	GTA	850	V	0.950*
ENST00000450006	Marmoset	512	GAA	436	E	0.987*
ENST00000409937	Marmoset	122	GAG	70	E	0.979*
ENST00000409937	Marmoset	124	AAG	72	K	0.980*
ENST00000409937	Marmoset	125	AGT	73	S	0.974*
ENST00000309285	Marmoset	254	AAT	254	N	0.971*
ENST00000309285	Marmoset	320	GAG	320	E	0.964*
ENST00000291582	Marmoset	447	TCT	129	S	0.969*
ENST00000246662	Marmoset	698	CAA	384	Q	0.963*
ENST00000376510	Marmoset	64	AGG	2	R	0.986*
ENST00000376510	Marmoset	66	TGG	4	W	0.963*
ENST00000250378	Marmoset	117	GAG	104	E	0.954*
ENST00000392373	Marmoset	68	GCA	48	A	0.991**
ENST00000392373	Marmoset	69	TCA	49	S	0.979*
ENST00000289004	Marmoset	296	CGT	292	R	0.953*
ENST00000441159	Marmoset	605	AGT	469	S	0.966*
ENST00000262477	Marmoset	309	AAA	245	K	0.961*
ENST00000262477	Marmoset	312	ACT	248	T	0.992**
ENST00000262477	Marmoset	314	TAT	250	Y	0.973*
ENST00000358526	Marmoset	777	TGT	578	C	0.967*
ENST00000420999	Marmoset	480	AGA	257	R	0.975*
ENST00000420999	Marmoset	497	AAA	269	K	0.983*
ENST00000521578	Marmoset	115	AGG	113	R	0.971*
ENST00000506784	Marmoset	273	AGT	178	S	0.979*
ENST00000506784	Marmoset	274	ACC	179	T	0.959*
ENST00000252826	Marmoset	286	GAT	178	D	0.964*
ENST00000252826	Marmoset	416	TCA	234	S	0.959*
ENST00000252826	Marmoset	1571	AAA	607	K	0.992**
ENST00000252505	Marmoset	81	AGT	13	S	0.982*
ENST00000252505	Marmoset	474	CCT	342	P	0.977*
ENST00000301587	Marmoset	122	TAT	122	Y	0.988*
ENST00000250160	Marmoset	184	AGG	31	R	0.971*
ENST00000250160	Marmoset	186	TGT	33	C	0.984*
ENST00000377705	Marmoset	243	TTA	11	L	0.965*
ENST00000377705	Marmoset	260	TGC	28	C	0.978*
ENST00000332271	Marmoset	8	ACC	8	T	0.971*
ENST00000332271	Marmoset	18	CAG	18	Q	0.989*
ENST00000332271	Marmoset	19	GAG	19	E	0.965*
ENST00000332271	Marmoset	37	GCA	36	A	0.969*
ENST00000332271	Marmoset	89	TTA	80	L	0.963*
ENST00000332271	Marmoset	124	GAA	115	E	0.954*
ENST00000332271	Marmoset	142	TCT	133	S	0.967*
ENST00000332271	Marmoset	161	CAA	152	Q	0.965*
ENST00000332271	Marmoset	208	GTG	199	V	0.968*
ENST00000332271	Marmoset	238	GAG	227	E	0.966*
ENST00000332271	Marmoset	255	TTG	244	L	0.958*
ENST00000332271	Marmoset	256	ACA	245	T	0.968*
ENST00000332271	Marmoset	258	GAG	247	E	0.965*
ENST00000332271	Marmoset	305	CAG	294	Q	0.988*
ENST00000332271	Marmoset	313	CCC	302	P	0.965*
ENST00000332271	Marmoset	347	CGA	336	R	0.958*
ENST00000332271	Marmoset	428	GAA	416	E	0.956*
ENST00000332271	Marmoset	502	AAT	472	N	0.953*
ENST00000332271	Marmoset	530	GAA	500	E	0.984*
ENST00000332271	Marmoset	532	TTT	502	F	0.964*
ENST00000332271	Marmoset	543	TAT	513	Y	0.957*
ENST00000332271	Marmoset	544	CAT	514	H	0.958*
ENST00000332271	Marmoset	557	CAT	527	H	0.959*
ENST00000332271	Marmoset	606	CAC	576	H	0.960*
ENST00000301149	Marmoset	348	CCG	347	P	0.965*
ENST00000301149	Marmoset	349	AGT	348	S	0.961*
ENST00000301149	Marmoset	350	CAT	349	H	0.994**
ENST00000378553	Marmoset	40	TGC	37	C	0.970*
ENST00000377892	Marmoset	126	CTG	7	L	0.956*
ENST00000377892	Marmoset	582	AGC	417	S	0.952*
ENST00000389120	Marmoset	772	AGT	767	S	0.956*
ENST00000346178	Marmoset	95	TCT	82	S	0.983*
ENST00000324607	Marmoset	32	CCA	3	P	0.975*
ENST00000357164	Marmoset	29	AAA	29	K	0.980*
ENST00000332814	Marmoset	144	ATG	122	M	0.961*
ENST00000297071	Marmoset	71	GAT	46	D	0.989*
ENST00000297071	Marmoset	73	ATA	48	I	0.974*
ENST00000297071	Marmoset	75	GTT	50	V	0.994**
ENST00000421999	Marmoset	40	AAG	2	K	0.987*
ENST00000421999	Marmoset	44	TGC	6	C	0.989*
ENST00000421999	Marmoset	47	ACA	9	T	0.954*
ENST00000323274	Marmoset	336	ACT	215	T	0.975*
ENST00000373075	Marmoset	41	ACT	2	T	0.985*
ENST00000376753	Marmoset	7	ACC	7	T	0.956*
ENST00000376753	Marmoset	26	TTG	26	L	0.970*
ENST00000376753	Marmoset	105	ACC	105	T	0.959*
ENST00000376753	Marmoset	106	GAA	106	E	0.965*
ENST00000376753	Marmoset	110	AAA	110	K	0.995**
ENST00000376753	Marmoset	175	CAC	175	H	0.979*
ENST00000376753	Marmoset	206	AAT	206	N	0.978*
ENST00000252318	Marmoset	400	TCT	351	S	0.967*
ENST00000373087	Marmoset	597	ATC	568	I	0.972*
ENST00000309050	Marmoset	30	AAT	7	N	0.981*
ENST00000309050	Marmoset	48	CCT	25	P	0.982*
ENST00000309050	Marmoset	68	TTT	45	F	0.998**
ENST00000309050	Marmoset	69	GTC	46	V	0.985*
ENST00000309050	Marmoset	81	GCC	58	A	0.982*
ENST00000309050	Marmoset	144	TGG	115	W	0.997**
ENST00000261868	Marmoset	80	TCT	36	S	0.995**
ENST00000291934	Marmoset	125	AGG	107	R	0.979*
ENST00000324382	Marmoset	65	ACG	16	T	0.957*
ENST00000324382	Marmoset	67	CAA	18	Q	0.978*
ENST00000324382	Marmoset	96	CGA	44	R	0.961*
ENST00000324382	Marmoset	112	AAC	60	N	0.984*
ENST00000324382	Marmoset	129	TTA	77	L	0.976*
ENST00000324382	Marmoset	295	TCG	122	S	0.986*
ENST00000324382	Marmoset	298	CGG	125	R	0.973*
ENST00000324382	Marmoset	308	GCC	130	A	0.997**
ENST00000324382	Marmoset	357	TTC	173	F	0.987*
ENST00000301607	Marmoset	108	TTT	84	F	0.990*
ENST00000375471	Marmoset	137	TCA	76	S	0.952*
ENST00000375471	Marmoset	314	GAG	253	E	0.970*
ENST00000361216	Marmoset	496	TTT	488	F	0.988*
ENST00000361216	Marmoset	518	TTT	510	F	0.973*
ENST00000361216	Marmoset	529	TAT	521	Y	0.956*
ENST00000361216	Marmoset	558	TTC	550	F	0.972*
ENST00000361216	Marmoset	563	AGC	555	S	0.959*
ENST00000361216	Marmoset	575	CCG	558	P	0.959*
ENST00000361216	Marmoset	668	ATT	651	I	0.954*
ENST00000361216	Marmoset	679	CAC	662	H	0.978*
ENST00000361216	Marmoset	887	GAT	870	D	0.967*
ENST00000361216	Marmoset	976	ACT	940	T	0.962*
ENST00000361216	Marmoset	1017	CGG	981	R	0.971*
ENST00000265404	Marmoset	42	TTA	42	L	0.955*
ENST00000265404	Marmoset	45	CTC	45	L	0.959*
ENST00000265404	Marmoset	46	TTC	46	F	0.960*
ENST00000265404	Marmoset	47	TTT	47	F	0.986*
ENST00000265404	Marmoset	62	CAA	52	Q	0.993**
ENST00000286186	Marmoset	343	CGC	63	R	0.983*
ENST00000392018	Marmoset	153	CAG	152	Q	0.994**
ENST00000392018	Marmoset	157	CTA	156	L	0.954*
ENST00000392018	Marmoset	626	ACC	478	T	0.974*
ENST00000392018	Marmoset	696	CCT	514	P	0.979*
ENST00000265023	Marmoset	588	CAG	560	Q	0.961*
ENST00000447459	Marmoset	142	GCA	1	A	0.962*
ENST00000319394	Marmoset	157	CTC	146	L	0.990**
ENST00000319394	Marmoset	158	TCT	147	S	0.969*
ENST00000319394	Marmoset	159	CAC	148	H	0.978*
ENST00000301286	Marmoset	206	TGC	117	C	0.954*
ENST00000271532	Marmoset	83	GAT	80	D	0.957*
ENST00000409235	Marmoset	426	TCG	311	S	0.955*
ENST00000389758	Marmoset	355	AGC	129	S	0.978*
ENST00000289547	Marmoset	420	ACA	360	T	0.964*
ENST00000378364	Marmoset	88	AAA	37	K	0.984*
ENST00000378364	Marmoset	91	AAA	40	K	0.984*
ENST00000360564	Marmoset	179	TGC	48	C	0.974*
ENST00000360564	Marmoset	569	ACT	438	T	0.980*
ENST00000360564	Marmoset	620	GAC	489	D	0.956*
ENST00000357947	Marmoset	781	TTG	556	L	0.989*
ENST00000250863	Marmoset	231	ACG	116	T	0.973*
ENST00000373256	Marmoset	55	GAA	14	E	0.979*
ENST00000373256	Marmoset	64	AAC	23	N	0.983*
ENST00000373256	Marmoset	91	CCA	50	P	0.986*
ENST00000373256	Marmoset	218	CTG	101	L	0.981*
ENST00000373256	Marmoset	507	TCC	390	S	0.984*
ENST00000308370	Marmoset	895	ATG	188	M	0.996**
ENST00000308370	Marmoset	1070	TAC	341	Y	0.985*
ENST00000308370	Marmoset	1490	GTG	661	V	0.959*
ENST00000308370	Marmoset	1704	GGC	862	G	0.962*
ENST00000324385	Marmoset	340	ACT	286	T	0.979*
ENST00000324385	Marmoset	978	TAT	464	Y	0.981*
ENST00000324385	Marmoset	981	ACA	467	T	0.992**
ENST00000357077	Marmoset	381	CGC	327	R	0.950*
ENST00000376865	Marmoset	119	TGT	118	C	0.964*
ENST00000351273	Marmoset	263	ACT	259	T	0.977*
ENST00000302904	Orangutan	223	GTC	223	V	0.957*
ENST00000524230	Orangutan	763	CGA	437	R	0.980*
ENST00000229243	Orangutan	348	AGG	169	R	0.962*
ENST00000229243	Orangutan	401	CCG	222	P	0.976*
ENST00000229243	Orangutan	402	GGG	223	G	0.963*
ENST00000303155	Orangutan	396	TGT	266	C	0.975*
ENST00000373441	Orangutan	483	AAA	340	K	0.987*
ENST00000302418	Orangutan	778	TAT	743	Y	0.973*
ENST00000425847	Orangutan	378	AGC	264	S	0.963*
ENST00000293780	Orangutan	55	TCA	54	S	0.955*
ENST00000293780	Orangutan	125	ACG	123	T	0.987*
ENST00000226382	Orangutan	172	ACG	157	T	0.986*
ENST00000226382	Orangutan	174	AGA	159	R	0.986*
ENST00000226382	Orangutan	183	CAA	168	Q	0.987*
ENST00000226382	Orangutan	184	AAC	169	N	0.986*
ENST00000226382	Orangutan	185	CCA	170	P	0.999**
ENST00000226382	Orangutan	186	CAG	171	Q	0.986*
ENST00000226382	Orangutan	188	TCA	173	S	0.999**
ENST00000226382	Orangutan	189	ACC	174	T	0.986*
ENST00000226382	Orangutan	194	GGC	179	G	0.986*
ENST00000228515	Orangutan	48	CCC	2	P	0.953*
ENST00000305476	Orangutan	813	CTT	661	L	0.972*
ENST00000305476	Orangutan	828	TCA	676	S	0.965*
ENST00000305476	Orangutan	829	ACG	677	T	0.960*
ENST00000304231	Orangutan	363	TCG	162	S	0.992**
ENST00000370574	Orangutan	468	CAA	391	Q	0.966*
ENST00000327678	Orangutan	116	ACT	92	T	0.970*
ENST00000340281	Orangutan	85	GAA	46	E	0.998**
ENST00000340281	Orangutan	86	CTG	47	L	0.979*
ENST00000435533	Orangutan	70	TCT	31	S	0.984*
ENST00000435533	Orangutan	71	GTT	32	V	0.986*
ENST00000435533	Orangutan	84	TGC	45	C	0.986*
ENST00000457734	Orangutan	326	AGG	311	R	0.999**
ENST00000457734	Orangutan	327	AAT	312	N	0.999**
ENST00000361921	Orangutan	88	ACA	88	T	0.967*
ENST00000394253	Orangutan	695	AGC	538	S	0.973*
ENST00000326431	Orangutan	189	CAC	113	H	0.992**
ENST00000326431	Orangutan	190	AGT	114	S	0.996**
ENST00000373886	Orangutan	839	TTG	763	L	0.990**
ENST00000536461	Orangutan	1125	AGT	898	S	0.981*
ENST00000536461	Orangutan	1134	GGG	907	G	0.984*
ENST00000205636	Orangutan	103	AGT	101	S	0.985*
ENST00000205636	Orangutan	105	AAT	103	N	0.988*
ENST00000205636	Orangutan	106	CAG	104	Q	0.974*
ENST00000234831	Orangutan	296	CTC	285	L	0.984*
ENST00000231721	Orangutan	96	AGC	4	S	0.980*
ENST00000403263	Orangutan	444	CAG	325	Q	0.994**
ENST00000304056	Orangutan	55	TTA	55	L	0.969*
ENST00000304056	Orangutan	196	TGC	76	C	0.974*
ENST00000362012	Orangutan	329	TGG	252	W	0.962*
ENST00000282326	Orangutan	20	TTT	20	F	0.956*
ENST00000282326	Orangutan	21	TTC	21	F	0.994**
ENST00000282326	Orangutan	60	TAT	60	Y	0.951*
ENST00000370310	Orangutan	98	CAA	83	Q	0.961*
ENST00000370310	Orangutan	99	TCA	84	S	0.987*
ENST00000274376	Orangutan	382	TTT	335	F	0.963*
ENST00000394219	Orangutan	1060	AAA	691	K	0.964*
ENST00000279263	Orangutan	319	TAT	36	Y	0.954*
ENST00000393593	Orangutan	45	CTG	31	L	0.977*
ENST00000393593	Orangutan	71	TTA	52	L	0.988*
ENST00000373829	Orangutan	146	CTG	145	L	0.978*
ENST00000373829	Orangutan	190	TCC	189	S	0.962*
ENST00000373829	Orangutan	214	GCA	213	A	0.962*
ENST00000373829	Orangutan	330	CAG	329	Q	0.961*
ENST00000469224	Orangutan	587	TCT	526	S	0.974*
ENST00000469224	Orangutan	607	GAT	545	D	0.969*
ENST00000355999	Orangutan	78	CAG	2	Q	0.998**
ENST00000355999	Orangutan	155	ATA	79	I	0.997**
ENST00000355999	Orangutan	156	TCT	80	S	0.986*
ENST00000463087	Orangutan	278	GCC	184	A	0.953*
ENST00000361951	Orangutan	691	TCT	607	S	0.973*
ENST00000380843	Orangutan	214	CTT	214	L	0.975*
ENST00000339413	Orangutan	67	TTA	16	L	0.980*
ENST00000329197	Orangutan	120	CTG	79	L	0.990**
ENST00000329197	Orangutan	121	CAC	80	H	0.982*
ENST00000046794	Orangutan	432	TAC	355	Y	0.991**
ENST00000046794	Orangutan	488	GAT	400	D	0.995**
ENST00000328827	Orangutan	176	AGT	46	S	0.996**
ENST00000328827	Orangutan	177	ATG	47	M	0.997**
ENST00000328827	Orangutan	179	ACT	49	T	0.971*
ENST00000328827	Orangutan	190	AGA	60	R	0.965*
ENST00000328827	Orangutan	204	TGT	74	C	0.990*
ENST00000304519	Orangutan	23	TCC	1	S	0.977*
ENST00000379380	Orangutan	38	CGA	33	R	0.994**
ENST00000379380	Orangutan	39	AGA	34	R	0.993**
ENST00000379380	Orangutan	58	AAT	53	N	0.990*
ENST00000379380	Orangutan	59	AGG	54	R	0.992**
ENST00000405346	Orangutan	104	GCT	7	A	0.996**
ENST00000405346	Orangutan	122	CGG	9	R	0.969*
ENST00000281092	Orangutan	94	ATC	94	I	0.979*
ENST00000281092	Orangutan	106	ACA	106	T	0.997**
ENST00000281092	Orangutan	120	AGA	120	R	0.974*
ENST00000305866	Orangutan	105	AGT	101	S	0.973*
ENST00000305866	Orangutan	177	TCT	169	S	0.968*
ENST00000370397	Orangutan	470	ACT	86	T	0.988*
ENST00000370397	Orangutan	484	TTA	100	L	0.988*
ENST00000370397	Orangutan	485	GGG	101	G	0.987*
ENST00000370397	Orangutan	537	CAG	153	Q	0.988*
ENST00000370397	Orangutan	580	GAG	196	E	0.999**
ENST00000370397	Orangutan	582	CTA	198	L	0.997**
ENST00000306875	Orangutan	490	GCC	436	A	0.971*
ENST00000327787	Orangutan	181	ACA	24	T	0.967*
ENST00000306071	Orangutan	199	TCA	194	S	0.984*
ENST00000306071	Orangutan	200	TCA	195	S	0.957*
ENST00000480516	Orangutan	363	GAT	101	D	0.966*
ENST00000434757	Orangutan	230	TGT	10	C	0.998**
ENST00000434757	Orangutan	231	CGG	11	R	0.977*
ENST00000434757	Orangutan	232	AGA	12	R	0.973*
ENST00000305921	Orangutan	381	TTT	113	F	0.977*
ENST00000305921	Orangutan	382	TTT	114	F	0.974*
ENST00000361462	Orangutan	1046	GGG	1044	G	0.957*
ENST00000295588	Orangutan	2	TTG	2	L	0.952*
ENST00000454355	Orangutan	293	GGG	231	G	0.980*
ENST00000366937	Orangutan	280	TAT	211	Y	0.952*
ENST00000306185	Orangutan	90	TTT	10	F	0.959*
ENST00000340253	Orangutan	696	AGC	583	S	0.992**
ENST00000340253	Orangutan	698	AGT	584	S	0.989*
ENST00000342607	Orangutan	421	AAA	141	K	0.984*
ENST00000342607	Orangutan	422	AAT	142	N	0.985*
ENST00000355773	Orangutan	483	AGT	363	S	0.980*
ENST00000278353	Orangutan	158	GAT	158	D	0.974*
ENST00000282397	Orangutan	591	TGC	566	C	0.976*
ENST00000340827	Orangutan	114	TAT	3	Y	0.999**
ENST00000340827	Orangutan	115	CCA	4	P	0.990*
ENST00000326291	Orangutan	229	GCG	207	A	0.967*
ENST00000279387	Orangutan	170	CAT	142	H	0.981*
ENST00000361906	Orangutan	41	GAG	5	E	0.984*
ENST00000354618	Orangutan	502	AGA	87	R	0.981*
ENST00000354618	Orangutan	655	GCC	230	A	0.957*
ENST00000354618	Orangutan	656	ATC	231	I	0.983*
ENST00000354618	Orangutan	657	ACT	232	T	0.983*
ENST00000315212	Orangutan	96	CCC	96	P	0.972*
ENST00000315212	Orangutan	246	CCG	245	P	0.988*
ENST00000304887	Orangutan	320	GAT	269	D	0.970*
ENST00000405508	Orangutan	405	TGG	350	W	0.976*
ENST00000405508	Orangutan	484	AGC	425	S	0.994**
ENST00000170168	Orangutan	257	GCT	125	A	0.983*
ENST00000170168	Orangutan	279	CTC	137	L	0.970*
ENST00000170168	Orangutan	567	ACC	252	T	0.976*
ENST00000170168	Orangutan	568	TCT	253	S	0.973*
ENST00000170168	Orangutan	581	AGC	265	S	0.992**
ENST00000170168	Orangutan	586	TGC	267	C	0.998**
ENST00000170168	Orangutan	718	TCT	380	S	0.988*
ENST00000268607	Orangutan	129	AAC	111	N	0.983*
ENST00000262394	Orangutan	59	CAC	59	H	0.967*
ENST00000262394	Orangutan	67	GCT	67	A	0.965*
ENST00000513900	Orangutan	133	ATA	119	I	0.984*
ENST00000513900	Orangutan	223	CAG	185	Q	0.989*
ENST00000360797	Orangutan	175	TCA	174	S	0.985*
ENST00000360797	Orangutan	224	CTA	208	L	0.991**
ENST00000360797	Orangutan	226	CTG	210	L	0.965*
ENST00000289805	Orangutan	327	CAA	75	Q	0.998**
ENST00000284110	Orangutan	418	GAT	233	D	0.975*
ENST00000284110	Orangutan	419	GCA	234	A	0.961*
ENST00000265715	Orangutan	301	TCT	234	S	0.958*
ENST00000265715	Orangutan	302	ATG	235	M	0.993**
ENST00000221419	Orangutan	382	TTT	279	F	0.966*
ENST00000550785	Orangutan	714	TAT	583	Y	0.985*
ENST00000550785	Orangutan	717	CCT	586	P	0.982*
ENST00000311955	Orangutan	342	TCG	168	S	0.982*
ENST00000221957	Orangutan	223	GCG	124	A	0.984*
ENST00000221957	Orangutan	242	ACA	142	T	0.972*
ENST00000538538	Orangutan	555	GTC	523	V	0.951*
ENST00000285046	Orangutan	26	GTA	26	V	0.981*
ENST00000285046	Orangutan	555	GGG	522	G	0.982*
ENST00000262430	Orangutan	164	ACG	11	T	0.968*
ENST00000332432	Orangutan	236	AGA	74	R	0.966*
ENST00000332432	Orangutan	242	ACT	80	T	0.993**
ENST00000332432	Orangutan	281	CAT	118	H	0.984*
ENST00000265981	Orangutan	46	TTC	35	F	0.985*
ENST00000348165	Orangutan	1151	AAA	948	K	0.985*
ENST00000348165	Orangutan	1167	GGA	963	G	0.993**
ENST00000348165	Orangutan	1168	AAA	964	K	0.984*
ENST00000373091	Orangutan	135	GGG	5	G	0.954*
ENST00000373091	Orangutan	1061	AGG	602	R	0.987*
ENST00000261772	Orangutan	170	TGG	161	W	0.951*
ENST00000261772	Orangutan	210	ACG	181	T	0.997**
ENST00000398117	Orangutan	16	GAT	16	D	0.995**
ENST00000264771	Orangutan	100	ACC	3	T	0.986*
ENST00000418265	Orangutan	358	TAT	285	Y	0.990*
ENST00000285968	Orangutan	1496	GTA	1485	V	0.958*
ENST00000285968	Orangutan	1497	AAG	1486	K	0.989*
ENST00000285968	Orangutan	1521	CAG	1510	Q	0.999**
ENST00000285968	Orangutan	1523	CTA	1512	L	0.997**
ENST00000285968	Orangutan	1583	TGC	1551	C	0.994**
ENST00000285968	Orangutan	1584	ATT	1552	I	0.963*
ENST00000285968	Orangutan	1585	AGG	1553	R	0.988*
ENST00000285968	Orangutan	1657	ATA	1625	I	0.997**
ENST00000285968	Orangutan	1680	TTG	1648	L	0.998**
ENST00000451899	Orangutan	142	TCA	94	S	0.994**
ENST00000451899	Orangutan	149	ATG	101	M	0.998**
ENST00000451899	Orangutan	150	ATT	102	I	0.984*
ENST00000368985	Orangutan	347	ATC	134	I	0.957*
ENST00000358794	Orangutan	3	CAG	3	Q	0.975*
ENST00000334295	Orangutan	206	ATA	174	I	0.984*
ENST00000372899	Orangutan	1277	AAG	1068	K	0.953*
ENST00000372899	Orangutan	1278	CAG	1069	Q	0.954*
ENST00000359052	Orangutan	607	CTT	550	L	0.981*
ENST00000359052	Orangutan	863	ATA	620	I	0.981*
ENST00000382142	Orangutan	537	AGT	376	S	0.971*
ENST00000382142	Orangutan	550	GCA	387	A	0.971*
ENST00000382142	Orangutan	652	AAC	486	N	0.962*
ENST00000382142	Orangutan	761	ACT	578	T	0.965*
ENST00000342784	Orangutan	467	TTA	90	L	0.986*
ENST00000372146	Orangutan	794	AAA	548	K	0.995**
ENST00000372146	Orangutan	795	AAA	549	K	0.957*
ENST00000444723	Orangutan	92	CAG	8	Q	0.980*
ENST00000368572	Orangutan	690	TTT	58	F	0.965*
ENST00000368572	Orangutan	691	TTT	59	F	0.993**
ENST00000368572	Orangutan	692	AAC	60	N	0.991**
ENST00000297164	Orangutan	256	TGC	256	C	0.954*
ENST00000311864	Orangutan	121	CAC	82	H	0.955*
ENST00000443739	Orangutan	134	ATA	102	I	0.950*
ENST00000443739	Orangutan	140	TTG	108	L	0.987*
ENST00000443739	Orangutan	149	TCC	117	S	0.987*
ENST00000264993	Orangutan	135	ATT	9	I	0.991**
ENST00000264993	Orangutan	199	TGC	73	C	0.993**
ENST00000264993	Orangutan	202	TTA	76	L	0.964*
ENST00000264993	Orangutan	250	ATA	124	I	0.960*
ENST00000309889	Orangutan	83	AAA	82	K	0.982*
ENST00000309889	Orangutan	97	ATG	96	M	0.987*
ENST00000268661	Orangutan	407	TTG	290	L	0.985*
ENST00000268661	Orangutan	421	AGG	304	R	0.998**
ENST00000268661	Orangutan	423	GCA	306	A	0.984*
ENST00000268661	Orangutan	425	GCT	308	A	0.990**
ENST00000268661	Orangutan	426	TGG	309	W	0.997**
ENST00000538721	Orangutan	81	TGC	35	C	0.982*
ENST00000538721	Orangutan	82	CGA	36	R	0.954*
ENST00000265686	Orangutan	527	CGA	95	R	0.970*
ENST00000265686	Orangutan	686	GTG	254	V	0.994**
ENST00000265840	Orangutan	212	ATA	202	I	0.981*
ENST00000395511	Orangutan	357	CAG	222	Q	0.990*
ENST00000373203	Orangutan	458	TCA	223	S	0.972*
ENST00000262752	Orangutan	397	CAC	293	H	0.984*
ENST00000324589	Orangutan	591	ACC	324	T	0.970*
ENST00000333188	Orangutan	615	GTT	531	V	0.978*
ENST00000333188	Orangutan	907	TCC	813	S	0.979*
ENST00000248142	Orangutan	396	AAA	275	K	0.979*
ENST00000521374	Orangutan	383	TTA	264	L	0.957*
ENST00000509734	Orangutan	640	TTA	534	L	0.978*
ENST00000382147	Orangutan	123	CAG	70	Q	0.971*
ENST00000411582	Orangutan	579	TCA	413	S	0.978*
ENST00000358024	Orangutan	462	CAG	168	Q	0.995**
ENST00000358024	Orangutan	476	CCC	181	P	0.996**
ENST00000358024	Orangutan	627	TGG	313	W	0.986*
ENST00000422127	Orangutan	6220	GCG	455	A	0.959*
ENST00000422127	Orangutan	6221	AAA	456	K	0.963*
ENST00000310942	Orangutan	524	AGT	71	S	0.959*
ENST00000310343	Orangutan	903	CAG	220	Q	0.998**
ENST00000310343	Orangutan	1260	TTG	225	L	0.999**
ENST00000310343	Orangutan	1437	CCG	228	P	0.993**
ENST00000310343	Orangutan	1438	ATG	229	M	0.997**
ENST00000310343	Orangutan	1442	AAC	233	N	0.986*
ENST00000310343	Orangutan	1629	ATA	244	I	0.995**
ENST00000437421	Orangutan	266	AAA	247	K	0.951*
ENST00000381480	Orangutan	518	ATG	209	M	0.964*
ENST00000221452	Orangutan	385	ACC	180	T	0.971*
ENST00000221452	Orangutan	386	GCC	181	A	0.970*
ENST00000541110	Orangutan	1281	TCT	460	S	0.974*
ENST00000252102	Orangutan	97	CCT	97	P	0.951*
ENST00000417647	Orangutan	514	TTA	441	L	0.991**
ENST00000417647	Orangutan	516	GGT	443	G	0.982*
ENST00000417647	Orangutan	517	ATG	444	M	0.978*
ENST00000408937	Orangutan	677	CAC	271	H	0.997**
ENST00000408937	Orangutan	678	TTT	272	F	0.959*
ENST00000356994	Orangutan	1240	CAG	477	Q	0.983*
ENST00000300574	Orangutan	228	CGG	143	R	0.960*
ENST00000248958	Orangutan	150	ACC	105	T	0.980*
ENST00000248958	Orangutan	151	TGG	106	W	0.959*
ENST00000248958	Orangutan	152	ACC	107	T	0.980*
ENST00000407721	Orangutan	165	AAG	18	K	0.975*
ENST00000298552	Orangutan	258	AGT	257	S	0.986*
ENST00000300961	Orangutan	53	AGT	51	S	0.954*
ENST00000300961	Orangutan	54	AGC	52	S	0.988*
ENST00000301305	Orangutan	300	AAC	117	N	0.964*
ENST00000301305	Orangutan	309	TTA	126	L	0.965*
ENST00000377219	Orangutan	463	CGA	460	R	0.990*
ENST00000377219	Orangutan	548	ATG	542	M	0.976*
ENST00000444676	Orangutan	349	AAA	268	K	0.982*
ENST00000444676	Orangutan	351	CCA	270	P	0.987*
ENST00000444676	Orangutan	353	CGG	272	R	0.983*
ENST00000377191	Orangutan	815	AGA	688	R	0.998**
ENST00000377191	Orangutan	878	ATG	751	M	0.998**
ENST00000377191	Orangutan	880	TGC	753	C	0.999**
ENST00000396593	Orangutan	56	TCG	56	S	0.971*
ENST00000396593	Orangutan	63	CGT	62	R	0.979*
ENST00000396593	Orangutan	64	CTA	63	L	0.986*
ENST00000312371	Orangutan	236	GCA	205	A	0.993**
ENST00000312371	Orangutan	237	GCT	206	A	0.985*
ENST00000312371	Orangutan	347	AGC	310	S	0.985*
ENST00000312371	Orangutan	395	TAT	316	Y	0.987*
ENST00000312371	Orangutan	425	CAA	332	Q	0.999**
ENST00000381793	Orangutan	188	AGA	136	R	0.981*
ENST00000381793	Orangutan	265	TGC	209	C	0.991**
ENST00000381793	Orangutan	313	CAC	245	H	0.989*
ENST00000381793	Orangutan	315	GCC	246	A	0.980*
ENST00000381793	Orangutan	327	CAA	257	Q	0.987*
ENST00000381793	Orangutan	635	TCA	496	S	0.987*
ENST00000262776	Orangutan	94	TCC	22	S	0.975*
ENST00000262776	Orangutan	381	ACC	262	T	0.969*
ENST00000262776	Orangutan	390	GCG	271	A	0.994**
ENST00000262776	Orangutan	391	ACC	272	T	0.969*
ENST00000262776	Orangutan	392	TGG	273	W	0.951*
ENST00000262776	Orangutan	400	TGG	278	W	0.951*
ENST00000262776	Orangutan	534	CAG	379	Q	0.957*
ENST00000262776	Orangutan	567	AGC	392	S	0.974*
ENST00000217420	Orangutan	126	CTC	126	L	0.983*
ENST00000217420	Orangutan	127	TCC	127	S	0.988*
ENST00000217420	Orangutan	129	CCA	129	P	0.987*
ENST00000217420	Orangutan	527	TCG	507	S	0.997**
ENST00000217420	Orangutan	528	AGG	508	R	0.979*
ENST00000267406	Orangutan	10	TCA	2	S	0.955*
ENST00000267406	Orangutan	42	TGG	5	W	0.994**
ENST00000267406	Orangutan	45	CGA	8	R	0.959*
ENST00000267406	Orangutan	49	CCG	12	P	0.987*
ENST00000267406	Orangutan	52	CCG	15	P	0.997**
ENST00000396591	Orangutan	537	TGC	187	C	0.958*
ENST00000261601	Orangutan	562	GTG	235	V	0.998**
ENST00000261601	Orangutan	563	ACA	236	T	0.999**
ENST00000261601	Orangutan	594	ACA	267	T	0.992**
ENST00000261601	Orangutan	595	AGT	268	S	0.998**
ENST00000261601	Orangutan	596	CCA	269	P	0.993**
ENST00000261601	Orangutan	603	GTT	276	V	0.992**
ENST00000261601	Orangutan	610	ATG	282	M	0.999**
ENST00000261601	Orangutan	611	TAT	283	Y	0.999**
ENST00000261601	Orangutan	612	CGT	284	R	0.994**
ENST00000538832	Orangutan	176	CAA	94	Q	0.987*
ENST00000408912	Orangutan	775	CCT	221	P	0.980*
ENST00000408912	Orangutan	776	CAC	222	H	0.978*
ENST00000300056	Orangutan	83	TCG	74	S	0.951*
ENST00000262030	Orangutan	449	ATG	327	M	0.971*
ENST00000265069	Orangutan	629	ACA	560	T	0.997**
ENST00000265069	Orangutan	630	CAG	561	Q	0.975*
ENST00000344018	Orangutan	38	AGG	1	R	0.976*
ENST00000344018	Orangutan	39	AGC	2	S	0.998**
ENST00000344018	Orangutan	279	GCG	220	A	0.996**
ENST00000344018	Orangutan	280	CAG	221	Q	0.976*
ENST00000344018	Orangutan	281	TCG	222	S	0.998**
ENST00000344018	Orangutan	410	TCT	283	S	0.985*
ENST00000344018	Orangutan	629	ACT	468	T	0.987*
ENST00000311832	Orangutan	13	GCA	1	A	0.991**
ENST00000311832	Orangutan	65	TCT	29	S	0.991**
ENST00000311832	Orangutan	264	AGT	133	S	0.994**
ENST00000324219	Orangutan	895	GAA	626	E	0.974*
ENST00000343411	Orangutan	350	ATG	335	M	0.951*
ENST00000422613	Orangutan	142	ATC	75	I	0.974*
ENST00000395862	Orangutan	190	TAC	180	Y	0.977*
ENST00000395862	Orangutan	191	TGT	181	C	0.981*
ENST00000544533	Orangutan	123	ATA	67	I	0.999**
ENST00000322893	Orangutan	552	TCA	552	S	0.988*
ENST00000322893	Orangutan	553	ATT	553	I	0.986*
ENST00000322893	Orangutan	583	GTG	583	V	0.998**
ENST00000322893	Orangutan	614	TAC	593	Y	0.998**
ENST00000322893	Orangutan	615	TGT	594	C	0.990*
ENST00000332958	Orangutan	79	TTA	79	L	0.970*
ENST00000397609	Orangutan	115	TTT	65	F	0.977*
ENST00000333396	Orangutan	69	AGC	52	S	0.992**
ENST00000331565	Orangutan	207	GCT	98	A	0.983*
ENST00000331565	Orangutan	208	CAT	99	H	0.988*
ENST00000331565	Orangutan	288	CAA	174	Q	0.982*
ENST00000322444	Orangutan	273	CAG	119	Q	0.993**
ENST00000382172	Orangutan	79	GCT	79	A	0.982*
ENST00000382172	Orangutan	448	AGT	416	S	0.997**
ENST00000263035	Orangutan	255	GCG	160	A	0.996**
ENST00000263035	Orangutan	262	TTG	167	L	0.982*
ENST00000263035	Orangutan	273	ATT	178	I	0.981*
ENST00000263035	Orangutan	274	CAG	179	Q	0.986*
ENST00000263035	Orangutan	284	TGT	189	C	0.999**
ENST00000263035	Orangutan	354	CAA	228	Q	0.983*
ENST00000263035	Orangutan	356	CGT	230	R	0.991**
ENST00000343526	Orangutan	150	GCA	9	A	0.973*
ENST00000343526	Orangutan	151	GCC	10	A	0.967*
ENST00000357123	Orangutan	118	TTT	99	F	0.986*
ENST00000357123	Orangutan	133	TTC	113	F	0.984*
ENST00000271417	Orangutan	743	GGG	435	G	0.985*
ENST00000335766	Orangutan	134	GCA	88	A	0.977*
ENST00000421367	Orangutan	125	GAC	104	D	0.972*
ENST00000421367	Orangutan	213	TGG	157	W	0.975*
ENST00000335757	Orangutan	759	TGT	554	C	0.969*
[truncated: 65 more rows]
