# Supplementary material for: Genome-Wide Analysis of Positively Selected Genes in Seasonal and Non-Seasonal Breeding Species
Source: PLoS One. 2015 May 22;10(5):e0126736. doi: 10.1371/journal.pone.0126736 (PMC4441472; doi:10.1371/journal.pone.0126736)
Supplement: S5 Table — (XLSX) [file pone.0126736.s006.xlsx]

## Sheet: distant species set
ENST00000336307 pos:97 Macaque SP-Scores:-91.6
Human CGTGGCCAGCATTTTCACGGTCAGAACATGACCATTTTCTACAAG AAC CAACTCGGCCTCTATCCCTAC------------------------	aa: RGQHFHGQNMTIFYK N QLGLYPY--------
Chimpanzee CGTGGACAGCATTTCCACGGTCAGAACATGACCATTTTCTACAAG AAC CAACTCGGCCTCTATCCCTAC------------------------	aa: RGQHFHGQNMTIFYK N QLGLYPY--------
CE CGTGACCAGCATTTCCACGGTCAGAACATGACTATTTTCTACAAG AAC CAACTCGGCCTCTATCCCTAC------------------------	aa: RDQHFHGQNMTIFYK N QLGLYPY--------
Mouse CACGGCCAACATTTTCACGGCCAAAACATCTCCATCTTCTACAAG AAC CAGTTTGGTCTTTATCCTTAC------------------------	aa: HGQHFHGQNISIFYK N QFGLYPY--------
Rat CATGGCCAGCGTTTTCATGGCCAAAACATCACCATCTTCTATAAG AAC CAGTTCGGTCTTTATCCTTAC------------------------	aa: HGQRFHGQNITIFYK N QFGLYPY--------
Macaque CCAGGGCAGACCTTCCGTGGCCCTGACATGACAATTTTCTATAGC TCT CAGCTGGGCACCTATCCCTACTACACGCCCACTGGGGAGCCTGTG	aa: PGQTFRGPDMTIFYS S QLGTYPYYTPTGEPV
CR CGTGACCAGCATTTCCACGGTCAGAACATGACTATTTTCTACAAG AAC CAACTCGGCCTCTATCCCTAC------------------------	aa: RDQHFHGQNMTIFYK N QLGLYPY--------
Dog CGTGGCCAGCGTTTCCGTGGCCAGAACATCACCATCTTCTACAAG AAC CAGCTCGGCCTCTATCCCTAC------------------------	aa: RGQRFRGQNITIFYK N QLGLYPY--------
Horse CGTGGCCAGCGTTTCCATGGCCAGAAGATCACCATCTTCTACAAG AAC CAGCTTGGCCTCTATCCCTAC------------------------	aa: RGQRFHGQKITIFYK N QLGLYPY--------
Rabbit TGGGGCCAGCACTTCCGTGGCCAGAATGTCACCATTTTCTACAAG AAC CAGTTCGGCCTGTACCCCTAC------------------------	aa: WGQHFRGQNVTIFYK N QFGLYPY--------
#The individual penalty scores of Macaque is: -24
ENST00000376537 pos:21 Rabbit SP-Scores:-100.8
Human AGCAAGATGTACCCGCAGACCAGACACCCAGCACCGCATCAGCCT GCT CAACCCTTTAAATTTACAATTTCCGAATCCTGTGATCGGATTAAG	aa: SKMYPQTRHPAPHQP A QPFKFTISESCDRIK
Chimpanzee AGCAAGATGTACCCGCAGACCAGACACCCGGCACCGCATCAGCCT GCT CAACCCTTTAAATTTACAATTTCCGAATCCTGTGATCGGATTAAG	aa: SKMYPQTRHPAPHQP A QPFKFTISESCDRIK
CE ------------------------------GCACCGCATCAGCCT GCT CAACCCTTTAAATTTACAATTTCCGAATCCTGTGATCGGATTAAG	aa: ----------APHQP A QPFKFTISESCDRIK
Mouse AGCAAGATGTACCCGCAGACGCGCCACCCGGCACCGCATCAGCCT GCT CAACCCTTCAAATTTACAATTTCAGAATCCTGTGATCGGATTAAG	aa: SKMYPQTRHPAPHQP A QPFKFTISESCDRIK
Rat AGCAAGATGTACCCGCAGACGCGCCACCCGGCACCGCATCAGCCT GCT CAACCCTTCAAATTTACAATTTCAGAATCCTGTGATCGGATTAAG	aa: SKMYPQTRHPAPHQP A QPFKFTISESCDRIK
Macaque AGCAAGATGTACCCGCAGACCAGACACCCGGCACCGCATCAGCCT GCT CAACCCTTTAAATTTACAATTTCCGAATCCTGTGATCGGATTAAG	aa: SKMYPQTRHPAPHQP A QPFKFTISESCDRIK
CR ------------------------------GCACCGCATCAGCCT GCT CAACCCTTTAAATTTACAATTTCCGAATCCTGTGATCGGATTAAG	aa: ----------APHQP A QPFKFTISESCDRIK
Dog ------------------------------GCACCGCATCAGCCT GCT CAACCCTTTAAATTCACAATTTCCGAGTCCTGTGATCGGATTAAG	aa: ----------APHQP A QPFKFTISESCDRIK
Horse --------------------------------------------- --- ---------------------------------------------	aa: --------------- - ---------------
Rabbit AGCAAGATGTACCCGCAGACCAGACACCCGATTTCCCATCAGCCT AGT CATCCCGAGCAATTTACAATTTCTGAATCCTGCATTCGGATTAAG	aa: SKMYPQTRHPISHQP S HPEQFTISESCIRIK
#The individual penalty scores of Rabbit is: -18.6666666666667
ENST00000046794 pos:44 Dog SP-Scores:-92.2
Human TATAAGGACTGTGAGAAGGCAGTGAAGAAGTACCACATCGATGGG GCT CGCTTCTTG------------------------AACCTGACAGAA	aa: YKDCEKAVKKYHIDG A RFL--------NLTE
Chimpanzee TATAAGGACTGTGAGAAGGCAGTGAAGAAGTACCACATCGATGGG GCT CGCTTCTTG------------------------AACCTGACAGAA	aa: YKDCEKAVKKYHIDG A RFL--------NLTE
CE TATAAGGACTGTGAGAAGGCAGTGAAGAAGTACCACATCGATGGG GCT CGCTTCTTG------------------------AACCTGACAGAA	aa: YKDCEKAVKKYHIDG A RFL--------NLTE
Mouse TACAGGGACTGTGAGAAGGCTGTGAAGAAATACCACATTGATGGT GCT CGGTTTTTG------------------------AACCTGACAGAA	aa: YRDCEKAVKKYHIDG A RFL--------NLTE
Rat TACAGAGACTGTGAGAAGGCTGTGAAGAAATACCACATTGATGGC GCT CGGTTTTTG------------------------AACCTGACAGAA	aa: YRDCEKAVKKYHIDG A RFL--------NLTE
Macaque TATAAGGACTGTGAGAAGGCAGTGAAGAAGTACCACATCGATGGG GCT CGCTTCTTG------------------------AACCTGACAGAA	aa: YKDCEKAVKKYHIDG A RFL--------NLTE
CR TATAAGGACTGTGAGAAGGCAGTGAAGAAGTACCACATCGATGGG GCT CGCTTCTTG------------------------AACCTGACAGAA	aa: YKDCEKAVKKYHIDG A RFL--------NLTE
Dog TACCAGAGATGTGACTCTTTGGTGAAAAAGTATCACATCGACGGG CAG CGGTTTTTG------------------------AACTTGACAGAA	aa: YQRCDSLVKKYHIDG Q RFL--------NLTE
Horse TACAAGGACTGCGAAAAGGCAGTGAAAAAGCATCACATCGACGGG CCA CGGTTTTTG------------------------AATCTGACAGAA	aa: YKDCEKAVKKHHIDG P RFL--------NLTE
Rabbit TACAAGGACTGTGAGAAGGCGGTGAGGAAG--------------- --- ------TTAGATCGTGACACAGAACGCCATCGGAACCTGACCGAA	aa: YKDCEKAVRK----- - --LDRDTERHRNLTE
#The individual penalty scores of Dog is: -24.5555555555556
ENST00000426016 pos:1090 CR SP-Scores:-1.8
Human TTACGAGTAGAATCAGATATCAAAAGGTTCTTTGAAAACTTGAAT CCG ATGGGAAATAGCATGGAGAAGGAATTTACAGATTATCTTTTCAAC	aa: LRVESDIKRFFENLN P MGNSMEKEFTDYLFN
Chimpanzee TTACGAGTAGAATCAGATATCAAAAGGTTCTTTGAAAACTTGAAT CCG ATGGGAAATAGCATGGAGAAGGAATTTACAGATTATCTTTTCAAC	aa: LRVESDIKRFFENLN P MGNSMEKEFTDYLFN
CE TTACGAGTAGAATCAGATATCAAAAGATTCTTTGAAAACTTGAAT CCG ATGGGAAACAGCATGGAAAAAGAATTTACAGATTATCTTTTCAAC	aa: LRVESDIKRFFENLN P MGNSMEKEFTDYLFN
Mouse TTACGGGTGGAGCCGGACATCAAGAGGTTCTTTGAAAACTTGAAT CCA ATGGGAAACAGCATGGAGAAAGAATTTACAGACTATCTGTTCAAC	aa: LRVEPDIKRFFENLN P MGNSMEKEFTDYLFN
Rat TTACGGGTAGAGTCAGACATCAAGAGATTCTTTGAAAACTTGAAT CCA ATGGGAAATAGCATGGAGAAGGAATTTACAGACTATCTATTCAAC	aa: LRVESDIKRFFENLN P MGNSMEKEFTDYLFN
Macaque TTACGAGTAGAATCAGATATCAAAAGATTCTTTGAAAACTTGAAT CCG ATGGGAAACAGCATGGAAAAAGAATTTACAGATTATCTTTTCAAC	aa: LRVESDIKRFFENLN P MGNSMEKEFTDYLFN
CR TTACGAGTAGAATCAGATATCAAAAGATTCTTTGAAAACTTGAAT AAG ATGGGAAACAGCATGGAAAAAGAATTTACAGATTATCTTTTCAAC	aa: LRVESDIKRFFENLN K MGNSMEKEFTDYLFN
Dog TTACGAGTAGAATCAGATATCAAAAGGTTTTTTGAAAATTTGAAT CCA ATGGGAAATAGCATGGAAAAAGAATTTACAGATTATCTTTTCAAC	aa: LRVESDIKRFFENLN P MGNSMEKEFTDYLFN
Horse TTACGAGTAGAATCGGATATCAAAAGGTTCTTTGAAAACTTGAAT CCA ATGGGAAATAGCATGGAGAAAGAATTTACAGATTATCTTTTCAAC	aa: LRVESDIKRFFENLN P MGNSMEKEFTDYLFN
Rabbit TTACGAGTAGAATCAGATATCAAAAGGTTCTTTGAAAACCTGAAT CCA ATGGGAAACAGCATGGAAAAAGAATTCACAGACTATCTCTTCCAC	aa: LRVESDIKRFFENLN P MGNSMEKEFTDYLFH
#The individual penalty scores of CR is: -0.222222222222222
ENST00000320477 pos:196 CE SP-Scores:-14.4
Human AGGAGCAGCCGGCGTGGGGTGATGGCAAGCAGCCTGCAGGAGCTC ATC AGCAAGACTCTGGATGCCCTCGTCATCGCTACCGGACTGGTCACT	aa: RSSRRGVMASSLQEL I SKTLDALVIATGLVT
Chimpanzee AGGAGCAGCCGGCGTGGGGTGATGGCAAGCAGCCTGCAGGAGCTC ATC AGCAAGACTCTGGATGCCCTCGTCATCGCCACCGGACTGGTCACT	aa: RSSRRGVMASSLQEL I SKTLDALVIATGLVT
CE AGGAGCAGCCGGCGTGGGGTGATGGCAAGCAGCCTGCAGGAGTGC TGC AGCNNNACTCTGGATGCCCTGGTCATCACCACTGGACTGGTCACT	aa: RSSRRGVMASSLQEC C SXTLDALVITTGLVT
Mouse CGAAGTAGCCGGCGTGGGGTGATGGCCAGCAGCCTGCAGGAACTT ATC AGCAAGACTCTGGATGTCTTAGTCATCACAACTGGCCTGGTTACG	aa: RSSRRGVMASSLQEL I SKTLDVLVITTGLVT
Rat CGAAGCAGCCGGCGTGGGGTGATGGCCAGCAGCCTGCGGGAACTT ATC AGCAAGACTCTGGATGTCTTGGTCATCACAACTGGCCTGGTCACG	aa: RSSRRGVMASSLREL I SKTLDVLVITTGLVT
Macaque AGGAGCAGCCGGCGTGGGGTGATGGCAAGCAGCCTGCAGGAGCTC ATC AGCAAGACTCTGGATGCCCTGGTCATCACCACTGGACTGGTCACT	aa: RSSRRGVMASSLQEL I SKTLDALVITTGLVT
CR AGGAGCAGCCGGCGTGGGGTGATGGCAAGCAGCCTGCAGGAGCTC ATC AGCAAGACTCTGGATGCCCTGGTCATCACCACTGGACTGGTCACT	aa: RSSRRGVMASSLQEL I SKTLDALVITTGLVT
Dog AGAAGCAGCCGTCGAGGGGTGATGGCTGACAGTCTGAAGGAGCTT CTC AGCAAGACCCTGGAGGCCTTAGTTATCACCAGCGGACTGGTCACT	aa: RSSRRGVMADSLKEL L SKTLEALVITSGLVT
Horse AGAAGCAGCCGGCGAGGGGTGATGGCGAGCAACCTGAAGGAGCTC CTC AGTAAGACCTTGGACGCCCTCGTGATCACCAGCGGCCTGGTCACT	aa: RSSRRGVMASNLKEL L SKTLDALVITSGLVT
Rabbit CGCAGCAGCCGGCGCGGGGTGATGGCCAGCACCCTGAAAGAACTC ATC AACAAGACTCTGGAAGCTCTGGTCATCACCACTGGACTGGTCACG	aa: RSSRRGVMASTLKEL I NKTLEALVITTGLVT
#The individual penalty scores of CE is: -3.77777777777778
ENST00000339852 pos:190 Horse SP-Scores:-23.7
Human CCCACCCAGCGACCCCTGGAAACTCTGGGCAATTTCCGTGGCTGG TAC ATTAGAACTGAAAAGCTCCAGCAGAACCAAAGCTGGACAGTGAAG	aa: PTQRPLETLGNFRGW Y IRTEKLQQNQSWTVK
Chimpanzee CCCACCCAGCGACCCCTGGAAACTCTGGGCAATTTCCGTGGCTGG TAC ATTAGAACTGAAAAGCTCCAGCAGAACCAAAGCTGGACAGTGAAG	aa: PTQRPLETLGNFRGW Y IRTEKLQQNQSWTVK
CE CCCACCCAGCGACCCCTGGAGACTCTGGGCAATTTCCGTGGTTGG TAC ATTAGAACCGAAAAGCTTCAGCAGAACCAAAGCTGGACAGTGAAG	aa: PTQRPLETLGNFRGW Y IRTEKLQQNQSWTVK
Mouse CCCACCCGAAAACCCCTGAAGGAGCTGGGTAATTTCCGTGGATGG TAC ATTACCACTCAGAACCTCCAGGGGCCTCTCAGCTGGACTGTGAAG	aa: PTRKPLKELGNFRGW Y ITTQNLQGPLSWTVK
Rat CCCACCCGGAAACCTCTGAAGGAGCTGGGTAATTTCCGTGGATGG TAC ATTACTACTGAGAACCTCCAGGGACCCCTCAGCTGGACAGTGAAG	aa: PTRKPLKELGNFRGW Y ITTENLQGPLSWTVK
Macaque CCCACCCAGCGACCCCTGGAGACTCTGGGCAATTTCCGTGGTTGG TAC ATTAGAACCGAAAAGCTTCAGCAGAACCAAAGCTGGACAGTGAAG	aa: PTQRPLETLGNFRGW Y IRTEKLQQNQSWTVK
CR CCCACCCAGCGACCCCTGGAGACTCTGGGCAATTTCCGTGGTTGG TAC ATTAGAACCGAAAAGCTTCAGCAGAACCAAAGCTGGACAGTGAAG	aa: PTQRPLETLGNFRGW Y IRTEKLQQNQSWTVK
Dog CCCACCCAGCAGCCCCTGGAGACTCTGGGCAACTTCCGCGGGTGG TAC ATTGGGACTGAGAAGCTCCAGCAGAACCTCAGCTGGACCGTGAAG	aa: PTQQPLETLGNFRGW Y IGTEKLQQNLSWTVK
Horse CCCACCCAGCAGCCCCTGGAGACTCTGGGCAATTTCCGCGGGTGG ACC ATTAGGACTGAGATGCTCCAGCAGGATCTCAGCTGGACGGTGAAG	aa: PTQQPLETLGNFRGW T IRTEMLQQDLSWTVK
Rabbit CCTACCCAGCAACCCCTGCAGGCTCTGGGCAATTTCCGCGGATGG CAC ATTCACACGGAGCAGCTTCAGGAGGGCCTCAGCTGGACCGTGAAG	aa: PTQQPLQALGNFRGW H IHTEQLQEGLSWTVK
#The individual penalty scores of Horse is: -5.11111111111111
ENST00000336273 pos:33 Rabbit SP-Scores:-103.2
Human TCGGCCCGGCTGCGGGAAATGCTCTCGGTCGGCCTAGGCTTTCTG CGC ACCGAGCTGGGCCTCGACCTGGGGCTGGAGCCGAAACGGTACCCC	aa: SARLREMLSVGLGFL R TELGLDLGLEPKRYP
Chimpanzee TCGGCCCGGCTGCGGGAAATGCTCTCGGTCGGCCTAGGCTTTCTG CGC ACCGAGCTGGGCCTCGACCTGGGGCTGGAGCCGAAACGGTACCCC	aa: SARLREMLSVGLGFL R TELGLDLGLEPKRYP
CE TCGGCCCGGCTGCGGGAAATGCTCTCGGTCGGCCTAGGCTTTCTG CGC ACCGAGCTGGGCCTCGACCTGGGGCTG------------------	aa: SARLREMLSVGLGFL R TELGLDLGL------
Mouse TCTGCCCGGCTGCGGGAGTTGCTCTCGGTCGGCCTAGGTTTTCTG CGC ACGGAGTTGGGCCTCGACCTGGGGCTAGAGCCGAAGCGGTACCCG	aa: SARLRELLSVGLGFL R TELGLDLGLEPKRYP
Rat TCTGCCCGGCTGCGGGAGTTGCTCTCTGTCGGCCTAGGTTTTCTG CGC ACGGAGTTGGGCCTCGACCTGGGGTTGGAGCCGAAGCGGTACCCG	aa: SARLRELLSVGLGFL R TELGLDLGLEPKRYP
Macaque TCGGCCCGGCTGCGGGAAATGCTCTCGGTCGGCCTAGGCTTTCTG CGC ACCGAGCTGGGCCTCGACCTGGGGCTGGAGCCGAAACGGTACCCT	aa: SARLREMLSVGLGFL R TELGLDLGLEPKRYP
CR ------------------ATGCTCTCGGTCGGCCTAGGCTTTCTG CGC ACCGAGCTGGGCCTCGACCTGGGGCTGGAGCCGAAACGGTACCCT	aa: ------MLSVGLGFL R TELGLDLGLEPKRYP
Dog --------------------------------------------- --- AGTGAGCTGGGCCTCGACCTGGGACTGGAGCCGCGGCGGTACCCG	aa: --------------- - SELGLDLGLEPRRYP
Horse --------------------------------------------- --- ---------------------------------------------	aa: --------------- - ---------------
Rabbit TCGGCCCGGCTGCGGGAAATGCTCTCGGCGGTCCTAGGGTTCTGC GCA ACCGAGCTGGGCCTCGGACCTGGGCCTGAGCCGAAGCGGTACCCG	aa: SARLREMLSAVLGFC A TELGLGPGPEPKRYP
#The individual penalty scores of Rabbit is: -18.1111111111111
ENST00000317216 pos:57 CE SP-Scores:-25.4
Human CTCTTCTCCGGCAGCAGC---GACTCGGTAGTCCATTACAATCAG ATG GCTACAGAGAATGTAATGGACATCGGTCTGACCAACGAGAAGCCC	aa: LFSGSS-DSVVHYNQ M ATENVMDIGLTNEKP
Chimpanzee CTCTTCTCCGGCAGCAGC---GACTCGGTAGTCCATTACAATCAG ATG GCTACAGAGAATGTAATGGACATCGGTCTGACCAACGAGAAGCCC	aa: LFSGSS-DSVVHYNQ M ATENVMDIGLTNEKP
CE CTCTTCTCCNNNNNNNNN---NNNNNNNNNNNNNNNNNNNNNNNN CTC TCCGCAGAGAATGTAATGGACATCGGTCTGACCAACGAGAAGCCC	aa: LFSXXX-XXXXXXXX L SAENVMDIGLTNEKP
Mouse CTCTTCTCCGGCAGCAGC---GACTCGGTAGCCCATTACAATCAG ATG GCTACAGAGAATGTGATGGACATCGGTCTGACCAACGAGAAGCCC	aa: LFSGSS-DSVAHYNQ M ATENVMDIGLTNEKP
Rat CTCTTCTCCGGCAGCAGT---GACTCGGTAGCCCATTACACTCAG ATG GCTACAGAGAATGTGATGGACATCGGTCTGACCAACGAGAAGCCC	aa: LFSGSS-DSVAHYTQ M ATENVMDIGLTNEKP
Macaque CTCTTCTCCGGCAGCAGC---GACTCGGTAGTCCATTACAATCAG ATG GCTACAGAGAATGTAATGGACATCGGTCTGACCAACGAGAAGCCC	aa: LFSGSS-DSVVHYNQ M ATENVMDIGLTNEKP
CR CTCTTCTCCGGCAGCAGC---GACTCGGTAGTCCATTACAATCAG ATG GCTACAGAGAATGTAATGGACATCGGTCTGACCAACGAGAAGCCC	aa: LFSGSS-DSVVHYNQ M ATENVMDIGLTNEKP
Dog CTCTTCTCCGGCAGCAGC---GACTCGGTAGCCCATTACAATCAG ATG GCTACAGAGAATGTGATGGACATCGGTCTGACCAACGAGAAGCCC	aa: LFSGSS-DSVAHYNQ M ATENVMDIGLTNEKP
Horse CTCTTCTCTGGCAGCAGC---GAATCGGTAGCCCATTACAATCAG ATG GCTACAGAGAATGTGATGGACATCGGTCTGACCAACGAGAAGCCC	aa: LFSGSS-ESVAHYNQ M ATENVMDIGLTNEKP
Rabbit CTCTTCTCCGGCAGCAGCGGCGACTCGGTGACCCATTACAGTCAG ATG GCTACAGAGAATGTGATGGACATCGGTCTGACCAACGAGAAGCCC	aa: LFSGSSGDSVTHYSQ M ATENVMDIGLTNEKP
#The individual penalty scores of CE is: -15.2222222222222
ENST00000403050 pos:738 Macaque SP-Scores:-8.2
Human GAAGGAGGCACACAAAAGACATCTACTCTTCCTGCAGTACTTTAT AGT TGTGGGATTTGTAAGAAGAACCATGATCAGCATCTTCTTTTATTG	aa: EGGTQKTSTLPAVLY S CGICKKNHDQHLLLL
Chimpanzee GAAGGAGGCACACAAAAGACATCTACTCTTCCTGCAGTACTTTAT AGT TGTGGGATTTGTAAGAAGAACCATGATCAGCATCTTCTTTTATTG	aa: EGGTQKTSTLPAVLY S CGICKKNHDQHLLLL
CE GAAGGAGGCACACAAAAGACATCTACTCTTCCTGCAGTACTTTAT AGT TGTGGAATTTGTAAGAAGAACCATGATCAGCATCTTCTTTTATTG	aa: EGGTQKTSTLPAVLY S CGICKKNHDQHLLLL
Mouse GAAGGAGGCACACAAAAGACATCTGCTCTTCCTACAGTGCTTTAT AGT TGTGGAATTTGTAAGAAGAACCATGATCAGCATCTTCTTTTACTG	aa: EGGTQKTSALPTVLY S CGICKKNHDQHLLLL
Rat GAAGGAGGCACACAAAAGACATCCTCTCTTCCTACAGTGCTTTAT AGT TGTGGAATTTGTAAGAAGAACCATGATCAGCATCTTCTTTTACTG	aa: EGGTQKTSSLPTVLY S CGICKKNHDQHLLLL
Macaque GAAGGAGGCACACAAAAGACATCTACTCTTCCTGCATTACTGACA TTT TGTGGAATTTGTAAGAAGAACCATGATCAGCATCTTCTTTTATTG	aa: EGGTQKTSTLPALLT F CGICKKNHDQHLLLL
CR GAAGGAGGCACACAAAAGACATCTACTCTTCCTGCAGTACTTAAA AGT TGTGGAATTTGTAAGAAGAACCATGATCAGCATCTTCTTTTATTG	aa: EGGTQKTSTLPAVLK S CGICKKNHDQHLLLL
Dog GAAGGAGGCACACAAAAGACATCTATTCTTCCTGCAGTACTTTAT AGT TGTGGAATTTGTAAGAAGAACCATGATCAACATCTTCTTTTATTA	aa: EGGTQKTSILPAVLY S CGICKKNHDQHLLLL
Horse GAAGGAGGCACACAAAAGACGTCTACTCTTCCTGCACTTATTTAC GTT TGTGGAATCTGTAAGAAGAACCATGATCAGCATCTTCTTTTATTG	aa: EGGTQKTSTLPALIY V CGICKKNHDQHLLLL
Rabbit GAAGGAGGCACACAAAAGACATCTACTCTTCCTGCAGTACTCTAT AGT TGTGGAATCTGTAAGAAGAACCATGATCAGCATCTCCTTTTATTG	aa: EGGTQKTSTLPAVLY S CGICKKNHDQHLLLL
#The individual penalty scores of Macaque is: -2.55555555555556
ENST00000334982 pos:146 Macaque SP-Scores:-93.6
Human TCTAACCAAGTTGCAGTTAACATGTACAAGCAGTTGGGCTACAGT GTA TATAGGACGGTCATA------------------------------	aa: SNQVAVNMYKQLGYS V YRTVI----------
Chimpanzee TCTAACCAAGTTGCAGTTAACATGTACAAGCAGTTGGGCTACAGT GTA TATAGGACGGTCATA------------------------------	aa: SNQVAVNMYKQLGYS V YRTVI----------
CE TCTAACCAAGTTGCAGTTAACATGTACAAGCAGTTGGGCTACAGT GTA TATAGGACGGTCATA------------------------------	aa: SNQVAVNMYKQLGYS V YRTVI----------
Mouse TCCAATCAAGTTGCCGTCAACATGTACAAGCAGTTGGGTTACAGT GTC TACAGGACAGTCATA------------------------------	aa: SNQVAVNMYKQLGYS V YRTVI----------
Rat TCCAATCAAGTTGCTGTCAACATGTACAAGCAGTTGGGTTATAGT GTC TACAGGACAGTCATA------------------------------	aa: SNQVAVNMYKQLGYS V YRTVI----------
Macaque TCTAACCAAGTTGCAGTTAACATGTACAAGCAGTTGGGCTACAAA TCA TATTTGACTTTAATATTAAATCTCCCTCAACCTACCTTTATGAAC	aa: SNQVAVNMYKQLGYK S YLTLILNLPQPTFMN
CR TCTAACCAAGTTGCAGTTAACATGTACAAGCAGTTGGGCTACAGT GTA TATAGGACGGTCATA------------------------------	aa: SNQVAVNMYKQLGYS V YRTVI----------
Dog TCTAACCAAGTTGCAGTGAACATGTACAAGCGGTTGGGCTACAGC GTA TACAGGACAGTCATA------------------------------	aa: SNQVAVNMYKRLGYS V YRTVI----------
Horse TCTAACCAAGTGGCAGTCAACATGTACAAACAGCTGGGCTACAGT GTG TACAGGACGGTCATA------------------------------	aa: SNQVAVNMYKQLGYS V YRTVI----------
Rabbit TCTAACCAAGTTGCAGTGAATATGTATAAGCAGCTGGGCTACAGT GTC TACAGGACCGTCATA------------------------------	aa: SNQVAVNMYKQLGYS V YRTVI----------
#The individual penalty scores of Macaque is: -23.1111111111111
ENST00000370445 pos:327 Chimpanzee SP-Scores:-40.5
Human CAGAGGATGTTTCCATCGCCTTATTTCTAT---------CACCCA AGC CTGCTGGGCAGCATGGACAGCACTACGGCGGCGGCGGCTGCCGCT	aa: QRMFPSPYFY---HP S LLGSMDSTTAAAAAA
Chimpanzee CAGAGGATGTTTCCA------------TATCCTATAAATCACCCA CCC AAGATGGGCAGCATGGACAGCAAAAAAAAAAAAGCGGGTGCCGCT	aa: QRMFP----YPINHP P KMGSMDSKKKKAGAA
CE CAGAGGATGTTTCCATCGCCTTATTTCTAT---------CACCCA AGC CTGCTGGGCAGCATGGACAGCACTACGGCGGCGGCGGCTGCCGCT	aa: QRMFPSPYFY---HP S LLGSMDSTTAAAAAA
Mouse CAGAGGATGTTTCCGTCGCCTTATTTCTAT---------CACCCA AGC CTGCTGGGGAGCATGGACAGCACCACGGCGGCGGCGGCGGCCGCG	aa: QRMFPSPYFY---HP S LLGSMDSTTAAAAAA
Rat CAGAGGATGTTTCCGTCGCCTTATTTCTAC---------CACCCA AGC CTGCTGGGGAGCATGGACAGCACGACGGCGGCCGCGGCGGCCGCG	aa: QRMFPSPYFY---HP S LLGSMDSTTAAAAAA
Macaque CAGAGGATGTTTCCATCGCCTTATTTCTAT---------CACCCA AGC CTGCTGGGCAGCATGGACAGCACTACGGCGGCGGCGGCTGCCGCT	aa: QRMFPSPYFY---HP S LLGSMDSTTAAAAAA
CR CAGAGGATGTTTCCATCGCCTTATTTCTAT---------CACCCA AGC CTGCTGGGCAGCATGGACAGCACTACGGCGGCGGCGGCTGCCGCT	aa: QRMFPSPYFY---HP S LLGSMDSTTAAAAAA
Dog CAGAGGATGTTTCCGTCGCCTTATTTCTAC---------CACCCA AGC CTGCTGGGCAGCATGGACAGCACTACGGCCGCCGCGGCTGCCGCA	aa: QRMFPSPYFY---HP S LLGSMDSTTAAAAAA
Horse CAGAGGATGTTTCCGTCGCCTTATTTCTAC---------CACCCA AGC CTGCTGGGCAGCATGGACAGCACGACCGCCGCGGCGGCTGCCGCC	aa: QRMFPSPYFY---HP S LLGSMDSTTAAAAAA
Rabbit CAGAGGATGTTTCCGTCGCCTTATTTCTAT---------CACCCC AGC CTGCTGGGCAGCATGGACAGCACGACGGCGGCGGCGGCTGCCGCG	aa: QRMFPSPYFY---HP S LLGSMDSTTAAAAAA
#The individual penalty scores of Chimpanzee is: -21.8888888888889
ENST00000220669 pos:214 Horse SP-Scores:-23.4
Human CTAGCCAGGCTTAAAAATGACAATAACAAATTTACAGCTAAGAAA TTA AGGCTGTGTCACATTACTTCAGGAGAAGCCTTACCCTTGGATCAT	aa: LARLKNDNNKFTAKK L RLCHITSGEALPLDH
Chimpanzee CTGGCCAGGCTTAAAAATGACAATAACAAATTTACAGCTAAGAAA TTA AGGCTGTGTCACATTACTTCAGGAGAAGCCTTACCCTTGGATCAT	aa: LARLKNDNNKFTAKK L RLCHITSGEALPLDH
CE CTAGCCAGTCTTAAAAATGACAATAACAAATTAACAGCTAAGAAA TTA AGGCTGTGTCACATTGCTTCAGGAGAAGCCTTACCCTTGGATCAT	aa: LASLKNDNNKLTAKK L RLCHIASGEALPLDH
Mouse CTCGCTAATCTCAGGAATGAAAACAACAAGCTGACAGCGAAGAAG CTG AGGCTGTGTCATGTCCCTTCAGGAGAAGCCCTGCCATTGGATCAC	aa: LANLRNENNKLTAKK L RLCHVPSGEALPLDH
Rat CTAGCTGGTCTCAGGAATGAAAACAACAAGCTAACAGCAAAGAAG CTG AGGCTGTGCCACGTCCCTTCAGGAGAAGCCTTGCCTTTGGATCAC	aa: LAGLRNENNKLTAKK L RLCHVPSGEALPLDH
Macaque CTAGCCAGTCTTAAAAATGACAATAACAAATTAACAGCTAAGAAA TTA AGGCTGTGTCACATTGCTTCAGGAGAAGCCTTACCCTTGGATCAT	aa: LASLKNDNNKLTAKK L RLCHIASGEALPLDH
CR CTAGCCAGTCTTAAAAATGACAATAACAAATTAACAGCTAAGAAA TTA AGGCTGTGTCACATTGCTTCAGGAGAAGCCTTACCCTTGGATCAT	aa: LASLKNDNNKLTAKK L RLCHIASGEALPLDH
Dog TTAACCAGTCTTAAAAATGACAATAACAAATTAACAGCTAAGAAG TTA AGGTTATGTCACATTACTTCAGGAGAAGCCTTACCCTTGGATCAT	aa: LTSLKNDNNKLTAKK L RLCHITSGEALPLDH
Horse TTAGCCAGTCTTAAAAATGACAATAACAAATTGACAGCTAAGGTA ACA ACTNNNNNNNNNNNNNNNNNNNNNNNNNNNNNNCCCTTGGATCAT	aa: LASLKNDNNKLTAKV T TXXXXXXXXXXPLDH
Rabbit CTAGCCAGTCTGAAAAATGACAATAACAAATTAACAGCTAAGAAA TTA AGGTTATGTCACATTACTTCTGGAGAAGCCTTACCCTTGGATCAT	aa: LASLKNDNNKLTAKK L RLCHITSGEALPLDH
#The individual penalty scores of Horse is: -13.2222222222222
ENST00000335251 pos:432 CR SP-Scores:-34.4
Human CTCACACTCTGTGACATGCTGGAAAACGTAACTGGGACACAAGTT ACT AGTTCATCCCTCCTTTTAAATGGAAAACAAATTCATGTGGCTTAT	aa: LTLCDMLENVTGTQV T SSSLLLNGKQIHVAY
Chimpanzee CTCACACTCTGTGACATGCTGGAAAACGTAACTGGGACACAAGTT ACT AGCTCATCCCTCCTTTTAAATGGAAAACAAATTCATGTGGCTTAT	aa: LTLCDMLENVTGTQV T SSSLLLNGKQIHVAY
CE CTCACACTCTGTGACATGCTGGAAAACGTAACTGGGACACAAGTT ACT AGCTCATCCCTCCTTTTAAATGGAAAACAAATTCACGTGGCTTAT	aa: LTLCDMLENVTGTQV T SSSLLLNGKQIHVAY
Mouse CTCACGCTCTGTGACATGCTGGAAAGCGTAACGGGGACACAAGTC ACT AGCTCATCCCTCCATCTAAATGGGAAACAAATTCATGTTGCTTAC	aa: LTLCDMLESVTGTQV T SSSLHLNGKQIHVAY
Rat CTCACACTCTGTGACATGCTGGAAAGTGTAACTGGGACACAAGTC ACA AGCTCATCCCTCCATGTAAATGGGAAACAAATTCATGTTGCTTAC	aa: LTLCDMLESVTGTQV T SSSLHVNGKQIHVAY
Macaque CTCACACTCTGTGACATGCTGGAAAACGTAACTGGGACACAAGTT ACT AGCTCATCCCTCCTTTTAAATGGAAAACAAATTCACGTGGCTTAT	aa: LTLCDMLENVTGTQV T SSSLLLNGKQIHVAY
CR ---------------------------------------CAATTT GAC AACTCATCCCTCCTTTTAAATGGAAAACAAATTCACGTGGCTTAT	aa: -------------QF D NSSLLLNGKQIHVAY
Dog CTTACACTCTGTGACATGTTGGAAAATGTAACTGGGACACAAGTT ACT AGCTCATCCCTTCTTTTAAATGGGAGACAAATCCATGTGGCTTAT	aa: LTLCDMLENVTGTQV T SSSLLLNGRQIHVAY
Horse CTCACACTCTGTGACATGTTGGAAAATGTAACTGGGACACAAGTT ACT AGTTCATCCCTTCTCTTAAATGGGAAACAAGTTCATGTGGCTTAT	aa: LTLCDMLENVTGTQV T SSSLLLNGKQVHVAY
Rabbit CTCACCCTGTCTGATATGCTGGAAAATGTAACTGGGACACAAGTT ACC AGCTCATCCCTCCTTTTAAATGCGAAAGAAATCCACATAGCTTAT	aa: LTLSDMLENVTGTQV T SSSLLLNAKEIHIAY
#The individual penalty scores of CR is: -31.7777777777778
ENST00000296861 pos:66 Macaque SP-Scores:-36.3
Human ACAGCCACGATGATCGCGGGCTCCCTTCTCCTGCTTGGATTCCTT AGC ACCACCACAGCTCAGCCAGAACAGAAGGCCTCGAATCTCATTGGC	aa: TATMIAGSLLLLGFL S TTTAQPEQKASNLIG
Chimpanzee ACAGCCACGATGATCGCGGGCTCCCTTCTCCTGCTTGGATTCCTT AGC ACCACCACAGCTCAGCCAGAACAAAAGGCCTCGAATCTCATTGGC	aa: TATMIAGSLLLLGFL S TTTAQPEQKASNLIG
CE AGAGCCACGATGATCGCGGGCTCCCTTCTGCTGCTTGGATTGCTT AGC ACCACCACAGCTCAGCCAGAACAGAAGGCCTCGAATCTCATTGGC	aa: RATMIAGSLLLLGLL S TTTAQPEQKASNLIG
Mouse GGAGCCACGATGGTCGCCGGCTCTCTTCTCCTGCTTGGATTCCTC AGC ACCATCACAGCTCAACCAGAACAAAAGACTCTGAGTCTCCCTGGC	aa: GATMVAGSLLLLGFL S TITAQPEQKTLSLPG
Rat GGAGCCACGATGGTCGCCGGCTCCCTTCTCTTGCTTGGGTTCCTC AGC ACCATCACAGCCCAACCAGAACAAAAGACTCTGAGTCTCACGGGC	aa: GATMVAGSLLLLGFL S TITAQPEQKTLSLTG
Macaque AGAGCCACGATGATCGCGGGCTCCCTTCTGCTGATAGGAAGAATA GAA GTGACAACANNNCAGCCAGAACAGAAGGCCTCGAATCTCATTGGC	aa: RATMIAGSLLLIGRI E VTTXQPEQKASNLIG
CR AGAGCCACGATGATCGCGGGCTCCCTTCTGCTGCTTGGATTGCTT AGC ACCACCACAGCTCAGCCAGAACAGAAGGCCTCGAATCTCATTGGC	aa: RATMIAGSLLLLGLL S TTTAQPEQKASNLIG
Dog ------------------------CTTTTGTTTCTTGGATTCCTT AGC ACCACCACAGCTCAGCTAGAACAGAAGGCCTCAAATCTCATTGGC	aa: --------LLFLGFL S TTTAQLEQKASNLIG
Horse GGAGCCACGATGATCGCCGGCTCCCTTCTCCTGCTTGGATTCCTT AGC ACCACCACAGCTCAGCCAGAACAGAAGGCCCCAAATCTCATTGGC	aa: GATMIAGSLLLLGFL S TTTAQPEQKAPNLIG
Rabbit AGAGCCACGATGATCGCGGGCTCCTTTCTCCTGCTTGGATTCCTT AGC ACCACCACAGCTCAGCCAGAACAGAAGGCGCCAAATCTCATCGGC	aa: RATMIAGSFLLLGFL S TTTAQPEQKAPNLIG
#The individual penalty scores of Macaque is: -9.22222222222222
ENST00000450114 pos:295 Rabbit SP-Scores:-86.7
Human ---------------------------CTTGAAGATGAAACAAGA CCT GCTAAGAGAATTACAATTACTGAAAGCAATATGAAGTCCCGGTAT	aa: ---------LEDETR P AKRITITESNMKSRY
Chimpanzee ---------------------------CTTGAAGATGAAACGAGA CCT GCTAAGAGAATTACAATTACTGAAAGCAATATGAAGTCCCGGTAT	aa: ---------LEDETR P AKRITITESNMKSRY
CE ---------------------------CTTGAAGATGAAACAAGA CCT GCTAAGAGAATTACAATTACTGAAAGCAATATGAAGTCCCGGTAT	aa: ---------LEDETR P AKRITITESNMKSRY
Mouse ---------------------------TTTGAAGATGAAACAAGA CCT GCCAAAAGAATTACAATTACTGAAAGCAACATGAAGTCACGGTAT	aa: ---------FEDETR P AKRITITESNMKSRY
Rat ---------------------------TTTGAAGATGAAACAAGA CCT GCCAAAAGAATTACAATTACTGAAAGCAATATGAAGTCACGATAT	aa: ---------FEDETR P AKRITITESNMKSRY
Macaque ---------------------------CTTGAAGATGAAACAAGA CCT GCTAAGAGAATTACAATTACTGAAAGCAATATGAAGTCCCGGTAT	aa: ---------LEDETR P AKRITITESNMKSRY
CR ---------------------------CTTGAAGATGAAACAAGA CCT GCTAAGAGAATTACAATTACTGAAAGCAATATGAAGTCCCGGTAT	aa: ---------LEDETR P AKRITITESNMKSRY
Dog ---------------------------TTAGAAGATGAAACAAGA CCT GCTAAAAGAATTACAATTACTGAAAGCAATATGAAGTCACGGTAT	aa: ---------LEDETR P AKRITITESNMKSRY
Horse ---------------------------TTTGAAGATGAAACAAGA CCT GCTAAGAGAATTACAATTACTGAAAGCAATATGAAGTCACGGTAC	aa: ---------FEDETR P AKRITITESNMKSRY
Rabbit ATCAGAAGTGAGGCAAGCAGAGAACACTTATCAGATGAAGTTTTG GAT CTCAAAAGGATTACAATTACTGAAAGCAACATGAAGTCACGGTAT	aa: IRSEASREHLSDEVL D LKRITITESNMKSRY
#The individual penalty scores of Rabbit is: -22.3333333333333
ENST00000296280 pos:575 Horse SP-Scores:-140.5
Human GAGTGTGGTCAGCCC------TCCCGCTCCCTGCCAAGCCTGGTC AAG AGGATCATT------------------------------------	aa: ECGQP--SRSLPSLV K RII------------
Chimpanzee GAGTGTGGTCAGCCC------TCCCGCTCCCTGCCAAGCCTGGTC AAG AGGATCATT------------------------------------	aa: ECGQP--SRSLPSLV K RII------------
CE GAGTGTGGTCAGCCC------TCCCGCTCCCTGCCAAGCCTGGTC AAG AGGATCATC------------------------------------	aa: ECGQP--SRSLPSLV K RII------------
Mouse GTGTGTGGACAGCCC------TCCCGCGCCCTGCCAAACCTGGTG AAG AGAATCATC------------------------------------	aa: VCGQP--SRALPNLV K RII------------
Rat GTATGTGGGCAGCCC------TCCCGCGCCCTGCCAAACCTGGTG AAG AGAATTATC------------------------------------	aa: VCGQP--SRALPNLV K RII------------
Macaque GAGTGTGGTCAGCCC------TCCCGCTCCCTGCCAAGCCTGGTC AAG AGGATCATC------------------------------------	aa: ECGQP--SRSLPSLV K RII------------
CR GAGTGTGGTCAGCCC------TCCCGCTCCCTGCCAAGCCTGGTC AAG AGGATCATC------------------------------------	aa: ECGQP--SRSLPSLV K RII------------
Dog GTGTGCGGTCAGCCC------TCCCGCTCTCTGCCAAACCTGGTC AAG AGAATCATC------------------------------------	aa: VCGQP--SRSLPNLV K RII------------
Horse GTGTGTGGGATCCCCAAGTTCTCCCGG---------AAGCTGATT GCC AGGATCATCAATGGACGCCCAGCCCAGAGGGGAACCACTCCTTGG	aa: VCGIPKFSR---KLI A RIINGRPAQRGTTPW
Rabbit GTGTGTGGCCAGCCC------TCCCGCTCCCTGCCCAGCCTGATC AAG CGGATCATC------------------------------------	aa: VCGQP--SRSLPSLI K RII------------
#The individual penalty scores of Horse is: -38.1111111111111
ENST00000229824 pos:708 Horse SP-Scores:-30.1
Human TGTGTCCTAGGAGTAGATTTTCGGGTCAAAACCTTGCTGGTGGAC AAC AAGTGCTTTGTGCTGCAGCTCTGGGACACAGCTGGCCAAGAGAGG	aa: CVLGVDFRVKTLLVD N KCFVLQLWDTAGQER
Chimpanzee TGTGTCCTAGGAGTAGATTTTCGGGTCAAAACCTTGCTGGTGGAC AAC AAGTGCTTTGTGCTGCAGCTCTGGGACACGGCTGGCCAAGAGAGG	aa: CVLGVDFRVKTLLVD N KCFVLQLWDTAGQER
CE ------GTGGGAGTAGATTTTCGGGTCAAAACCTTGCTGGTGGAC AAC AAGTGCTTTGTGCTGCAGCTCTGGGACACGGCTGGCCAAGAGAGG	aa: --VGVDFRVKTLLVD N KCFVLQLWDTAGQER
Mouse ---------GGGGTGGATTTTCGTGTCAAAAACCTGCTGGTAGAC AAC AAAACCTTCGCCCTGCAACTGTGGGACACAGCTGGACAAGAGAGG	aa: ---GVDFRVKNLLVD N KTFALQLWDTAGQER
Rat ---------GGAGTGGATTTTCGAGTCAAGAACCTGCTGGTAGAC AAC AAAACCTTCGCCCTGCAGCTGTGGGACACGGCCGGACAAGAGAGG	aa: ---GVDFRVKNLLVD N KTFALQLWDTAGQER
Macaque TGTGTCCTAGGAGTAGATTTTCGGGTCAAAACCTTGCTGGTGGAC AAC AAGTGCTTTGTGCTGCAGCTCTGGGACACGGCTGGCCAAGAGAGG	aa: CVLGVDFRVKTLLVD N KCFVLQLWDTAGQER
CR ------GTGGGAGTAGATTTTCGGGTCAAAACCTTGCTGGTGGAC AAC AAGTGCTTTGTGCTGCAGCTCTGGGACACGGCTGGCCAAGAGAGG	aa: --VGVDFRVKTLLVD N KCFVLQLWDTAGQER
Dog ---------GGAGTGGATTTTCGGGTCAAAACTCTGCTGGTGGAC AAC AAGTGCTTCGTGCTGCAGCTTTGGGACACAGCTGGTCAGGAGAGG	aa: ---GVDFRVKTLLVD N KCFVLQLWDTAGQER
Horse ---------GGAGTGGATTTTCGGGTCAAAAACCTGCTGGTGGAC GGC AAGTGCTTTGCCCTGCAGTTCTGGGACACGGCTGGCCAGGAGAGA	aa: ---GVDFRVKNLLVD G KCFALQFWDTAGQER
Rabbit TGTGTCCTAGGAGTGGATTTTCGGGTCAAAACCCTGCTGGTGGAC AAC AAGTGGTTTGCACTGCAGCTCTGGGACACGGCTGGCCAGGAGAGG	aa: CVLGVDFRVKTLLVD N KWFALQLWDTAGQER
#The individual penalty scores of Horse is: -9.44444444444444
ENST00000369582 pos:54 Human#Chimpanzee SP-Scores:-20.9
Human ACGCTACAGGAAAACCCATTCTTCTCCCAGCCGGGTGCCCCAATA CTT CAGTGCATGGGCTGCTGCTTCTCTAGAGCATATCCCACTCCACTA	aa: TLQENPFFSQPGAPI L QCMGCCFSRAYPTPL
Chimpanzee ACGCTACAGGAAAACCCATTCTTCTCCCAGCCGGGTGCCCCAATA CTT CAGTGCATGGGCTGCTGCTTCTCTAGAGCATATCCCACTCCACTA	aa: TLQENPFFSQPGAPI L QCMGCCFSRAYPTPL
CE AAGCCAAGGGAAAACAAATTCTTCTCCAAGCCGGGTGCCCCAATA TAT CAGTGTATGGGCTGCTGCTTCTCTAGAGCATATCCCACTCCATTA	aa: KPRENKFFSKPGAPI Y QCMGCCFSRAYPTPL
Mouse AAACTAAAGGAAAATAAATACTTCTCCAAGCTAGGAGCCCCCATC TAC CAGTGTATGGGCTGTTGCTTCTCCAGGGCATATCCCACTCCCGCC	aa: KLKENKYFSKLGAPI Y QCMGCCFSRAYPTPA
Rat AAACTAAAGGAAAACAAATACTTCTCCAAGCTGGGTGCCCCCATC TAT CAGTGTATGGGCTGTTGCTTCTCCAGGGCATACCCGACTCCCGCA	aa: KLKENKYFSKLGAPI Y QCMGCCFSRAYPTPA
Macaque AAGCCAAGGGAAAACAAATTCTTCTCCAAGCCGGGTGCCCCAATA TAT CAGTGTATGGGCTGCTGCTTCTCTAGAGCATATCCCACTCCAGTA	aa: KPRENKFFSKPGAPI Y QCMGCCFSRAYPTPV
CR AAGCCAAGGGAAAACAAATTCTTCTCCAAGCCGGGTGCCCCAATA TAT CAGTGTATGGGCTGCTGCTTCTCTAGAGCATATCCCACTCCAGTA	aa: KPRENKFFSKPGAPI Y QCMGCCFSRAYPTPV
Dog AAGCTAAAGGAAAACAAATACTTCTCCAAGTTGGGTGCCCCAATT TAT CAATGCATGGGCTGCTGCTTCTCCAGAGCATATCCCACTCCAGCA	aa: KLKENKYFSKLGAPI Y QCMGCCFSRAYPTPA
Horse AAGCTAAGGGAAAACAAGTACTTCTTCAAACTGGGCGTCCCGATT TAC CAGTGTAAGGGCTGCTGCTTCTCCAGAGCGTACCCCACTCCAGCA	aa: KLRENKYFFKLGVPI Y QCKGCCFSRAYPTPA
Rabbit AAGCTAAAAGAAAACAAATACTTCTCCAAGCTGGGAGCCCCAATT TAC CAGTGCATGGGCTGCTGCTTTTCCAGAGCCTATCCCACTCCAGCA	aa: KLKENKYFSKLGAPI Y QCMGCCFSRAYPTPA
#The individual penalty scores of Human is: -6.11111111111111
#The individual penalty scores of Chimpanzee is: -6.11111111111111
ENST00000395934 pos:176 Macaque SP-Scores:-51.8
Human GCTTGGCGTTACCAGTTATTACCCAAGATGGAG---------ATT GGA CCAGTATCATCTTCAAGATTTGGTCACTATTATGATGCATCAAAA	aa: AWRYQLLPKME---I G PVSSSRFGHYYDASK
Chimpanzee GCTTGGCGTTACCAGTTATTACCCAAGATGGAG---GCAAAGATT GGA CCAGTATCATCTTCAAGATTTGGTCACTATTATGATGCATCAAAA	aa: AWRYQLLPKME-AKI G PVSSSRFGHYYDASK
CE GCTTGGCGTTACCAGTTATTACCCAAGATGGAG---CAG---ATT GGA CCAGTATCA---TCACGATTTGGTCACTATTATGATGCATCAAAA	aa: AWRYQLLPKME-Q-I G PVS-SRFGHYYDASK
Mouse GCCTGGCGGTACCAGTTACAACCCAAGATGGAG---------GTG GGA CCGGTCTCGTCGTCACGATTTGGTCACTATTATGATTTATCAAAA	aa: AWRYQLQPKME---V G PVSSSRFGHYYDLSK
Rat GCCTGGCGGTACCAGCTACAACTCAGGATGGAGCAG------GTT GGG CCAGTCTTATCGTCACGATTTGGTCACTATTATGATGTATCAAAA	aa: AWRYQLQLRMEQ--V G PVLSSRFGHYYDVSK
Macaque GCTTGGCGTTACCAGTTATTACCCAAGATGGAG---GCA---ACC ACT ATGGTATCA---TCACGATTTGGTCACTATTATGATGCATCAAAA	aa: AWRYQLLPKME-A-T T MVS-SRFGHYYDASK
CR GCTTGGCGTTACCAGTTATTACCCAAGATGGAG---GCA---NNN NNN NNNNNNNNN---NNNNNNNNNGGTCACTATTATGATGCATCAAAA	aa: AWRYQLLPKME-A-X X XXX-XXXGHYYDASK
Dog GCTTGGCGTTACCAGTTATTACCCAAGATGGAG---CCT------ GGA CCAGTA---TCTTCAAGATTCGGTCACTATTATGATTTATCAAAA	aa: AWRYQLLPKME-P-- G PV-SSRFGHYYDLSK
Horse GCTTGGCGTTACCAGTTATTACCCAAGATGGAG---GCAAGAGTT GGA CCAATATCATCTTCAATATTCGGTCACTATTATGATGCATCAAAA	aa: AWRYQLLPKME-ARV G PISSSIFGHYYDASK
Rabbit GCATGGCGTTACCAGTTATCACCTAAGATGGAG---------GTT GGA CCAGTGACATCTTCAAGATTTGGTCACTATTATGATGTATCAAAA	aa: AWRYQLSPKME---V G PVTSSRFGHYYDVSK
#The individual penalty scores of Macaque is: -12.1111111111111
ENST00000455537 pos:1039 Horse SP-Scores:-39.4
Human AACATGGACAATGGAAATGCCACAGATATC---------AATGAC AAT AGGAGTGACCTGCCGTGTGGCTATGAGGCTGAGGACCAGGCCAAG	aa: NMDNGNATDI---ND N RSDLPCGYEAEDQAK
Chimpanzee AACATGGACAATGGAAATGCCACAGATATC---------AATGAC AAT AGGAGTGACCTGCCGTGTGGCTATGAGGCTGAGGACCAGGCCAAG	aa: NMDNGNATDI---ND N RSDLPCGYEAEDQAK
CE AACATGGACAATGGAAATGCCACAGATATC---------AATGAC AAT AGGAGTGACCTGCCGTGTGGCTATGAGGCTGAGGACCAGGCCAAG	aa: NMDNGNATDI---ND N RSDLPCGYEAEDQAK
Mouse AACATGGACAATGGAAATGCCACAGATATC---------AACGAC AAC AGGAGTGACCTGCCGTGTGGCTATGAGGCTGAGGACCAGGCCAAG	aa: NMDNGNATDI---ND N RSDLPCGYEAEDQAK
Rat AACACGGACAATGGAAACGCCACAGATATC---------AACGAC AAC AGGAGTGACCTGCCCTGCGGCTATGAGGCTGAGGACCCAGCCAAG	aa: NTDNGNATDI---ND N RSDLPCGYEAEDPAK
Macaque AACATGGACAATGGAAATGCCACAGATATC---------AATGAC AAT AGGAGTGACCTGCCGTGTGGCTATGAGGCTGAGGACCAGGCCAAG	aa: NMDNGNATDI---ND N RSDLPCGYEAEDQAK
CR AACATGGACAATGGAAATGCCACAGATATC---------AATGAC AAT AGGAGTGACCTGCCGTGTGGCTATGAGGCTGAGGACCAGGCCAAG	aa: NMDNGNATDI---ND N RSDLPCGYEAEDQAK
Dog AACATGGACAATGGAAATGCTACAGATATT---------AATGAC AAC AGGAGTGACCTGCCCTGCGGCTACGAAGCTGAGGACCAGACCAAG	aa: NMDNGNATDI---ND N RSDLPCGYEAEDQTK
Horse AACATGGACAATGGT---------GATATAAGAAAAGTAAGTGAC CCG AGAGGTGACCTGCCGTGCGGCTATGATGCTGAGGACCAGGCCAAG	aa: NMDNG---DIRKVSD P RGDLPCGYDAEDQAK
Rabbit AACATGGACAATGGAAATGCCACAGACATC---------AACGAC AAC AGAAGTGACCTGCCATGCGGCTACGAGGCTGAGGAGCCCGCCAAG	aa: NMDNGNATDI---ND N RSDLPCGYEAEEPAK
#The individual penalty scores of Horse is: -16.2222222222222
ENST00000262418 pos:656 Horse SP-Scores:-9.2
Human CTGGGAGAAAAGACCCGGAACCAGATGGGAGTGTCGGAGCTGCTG ATC TCCACTGCAGTGCAGGGCATTCTCTTCGCCCTGCTGGGGGCTCAG	aa: LGEKTRNQMGVSELL I STAVQGILFALLGAQ
Chimpanzee CTGGGAGAAAAGACCCGGAACCAGATGGGAGTGTCGGAGCTGCTG ATC TCCACTGCAGTGCAGGGCATTCTCTTCGCCCTGCTGGGGGCTCAG	aa: LGEKTRNQMGVSELL I STAVQGILFALLGAQ
CE CTGGGAGAAAAGACCGGGAACCAGATGGGAGTGTCGGAGCTGCTG ATC TCCACGGCAGTGCAAGGCATTCTCTTCGCCCTCCTGGGGGCTCAG	aa: LGEKTGNQMGVSELL I STAVQGILFALLGAQ
Mouse CTGGGAGAAAAGACCCGGAACTTGATGGGGGTGTCGGAGCTGCTC ATC TCCACAGCAGTGCAAGGCATTCTCTTTGCTCTCCTGGGGGCACAG	aa: LGEKTRNLMGVSELL I STAVQGILFALLGAQ
Rat CTGGGAGAAAAGACCCGGAACCTGATGGGGGTGTCAGAGCTGCTC ATC TCCACAGCAGTGCAAGGAATTCTCTTTGCTCTCCTGGGGGCACAG	aa: LGEKTRNLMGVSELL I STAVQGILFALLGAQ
Macaque CTGGGAGAAAAGACCGGGAACCAGATGGGAGTGTCGGAGCTGCTG ATC TCCACGGCAGTGCAAGGCATTCTCTTCGCCCTCCTGGGGGCTCAG	aa: LGEKTGNQMGVSELL I STAVQGILFALLGAQ
CR CTGGGAGAAAAGACCGGGAACCAGATGGGAGTGTCGGAGCTGCTG ATC TCCACGGCAGTGCAGGGCATTCTCTTCGCCCTCCTGGGGGCTCAG	aa: LGEKTGNQMGVSELL I STAVQGILFALLGAQ
Dog CTGGGAGAAAAGACCCAGAACCAGATGGGGGTGTCGGAGCTGCTC ATC TCCACCGCGGTGCAGGGCATCCTCTTCTCCCTGCTCGGGGCTCAG	aa: LGEKTQNQMGVSELL I STAVQGILFSLLGAQ
Horse CTGGGAGAAAAGACATACAACCAGATAGGAGTGTCAGAGCTGCTC TTG TCCACTGCACTGCAGGGCATCATCTTCTGCCTGCTGGGGGCTCAG	aa: LGEKTYNQIGVSELL L STALQGIIFCLLGAQ
Rabbit CTGGGAGAAAAGACCCGGAACCAGATGGGGGTGTCGGAGCTGCTC ATC TCCACGGCGGTGCAGGGCATTCTCTTCGCCCTGCTGGGGGCTCAG	aa: LGEKTRNQMGVSELL I STAVQGILFALLGAQ
#The individual penalty scores of Horse is: -5.22222222222222
ENST00000490574 pos:98 CR SP-Scores:-126
Human ------------------------------------------CAG TGC AGTAGGATACTGAAACTGACATTATTTGTTAATGGCCAGCCAAGA	aa: --------------Q C SRILKLTLFVNGQPR
Chimpanzee ------------------------------------------CAG TGT AGTAGGATACTGAAACTGACATTATTTGTTAATGGCCAGCCAAGA	aa: --------------Q C SRILKLTLFVNGQPR
CE ------------------------------------------CAG TGT AGTAGGATACTGAAACTGACATTATTTGTTAATGGCCAGCCAAGA	aa: --------------Q C SRILKLTLFVNGQPR
Mouse ------------------------------------------CAG TGT AGTAGAATACTGAAACTGACATTATTTGTTAATGGCCAGCCAAGA	aa: --------------Q C SRILKLTLFVNGQPR
Rat ------------------------------------------CAG TGT AGTAGAATACTGAAACTGACATTATTTGTTAATGGCCAGCCAAGA	aa: --------------Q C SRILKLTLFVNGQPR
Macaque ------------------------------------------CAG TGT AGTAGGATACTGAAACTGACATTATTTGTTAATGGCCAGCCAAGA	aa: --------------Q C SRILKLTLFVNGQPR
CR TTTTTTTTTTTTTTTTTAGAGATAAGTTCTCGTTACCCTGCCCAG GCT AGTAGGATACTGAAACTGACATTATTTGTTAATGGCCAGCCAAGA	aa: FFFFFLEISSRYPAQ A SRILKLTLFVNGQPR
Dog ------------------------------------------CAG TGT AGTAGAATACTGAAACTGACATTATTTGTTAATGGCCAGCCAAGA	aa: --------------Q C SRILKLTLFVNGQPR
Horse ------------------------------------------CAG TGT AGTAGGATACTGAAACTGACATTATTTGTTAATGGCCAACCAAGA	aa: --------------Q C SRILKLTLFVNGQPR
Rabbit ------------------------------------------CAG TGT AGTAGGATACTGAAACTGACATTGTTTGTTAATGGTCAACCCAGA	aa: --------------Q C SRILKLTLFVNGQPR
#The individual penalty scores of CR is: -28
ENST00000374271 pos:260 Macaque SP-Scores:-1.8
Human TCTAATTCTTCCCTTTATTTACAGCTTGTAGAAACTTCATTAAAA GGA GAAATTGCCTTTGATCCCAGAAGCGCCTATTATTTGTGGTTTGTG	aa: SNSSLYLQLVETSLK G EIAFDPRSAYYLWFV
Chimpanzee TCTAATTCTTCCCTTTATTTACAGCTTGTAGAAACTTCATTAAAA GGA GAAATTGCCTTTGATCCCAGAAGCGCCTATTATTTGTGGTTTGTG	aa: SNSSLYLQLVETSLK G EIAFDPRSAYYLWFV
CE TCTAATTCTTCCCTTTATTTACAGCTTGTAGAAACTTCATTAAAA GGA GAAATTGCCTTTGATCCCAGAAGCGCCTATTATTTGTGGTTTGTG	aa: SNSSLYLQLVETSLK G EIAFDPRSAYYLWFV
Mouse TCTAATTCTTCCCTTTATTTACAGCTTGTAGAGACTTCATTAAAA GGA GAAATTGCCTTTGATCCCAGAAGCGCCTATTATTTGTGGTTTGTG	aa: SNSSLYLQLVETSLK G EIAFDPRSAYYLWFV
Rat TCTAATTCTTCCCTTTATTTACAGCTTGTAGAGACTTCATTAAAA GGA GAGATCGCCTTTGACCCCAGGAGCGCCTACTATTTGTGGTTTGTG	aa: SNSSLYLQLVETSLK G EIAFDPRSAYYLWFV
Macaque TCTAATTCTTCCCTTTATTTACAGCTAGTCATTCATTCTCTGAAA AGT GAAATTGCCTTTGATCCCAGAAGCGCCTATTATTTGTGGTTTGTG	aa: SNSSLYLQLVIHSLK S EIAFDPRSAYYLWFV
CR TCTAATTCTTCCCTTTATTTACAGCTTGTAGAAACTTCATTAAAA GGA GAAATTGCCTTTGATCCCAGAAGCGCCTATTATTTGTGGTTTGTG	aa: SNSSLYLQLVETSLK G EIAFDPRSAYYLWFV
Dog TCTAATTCTTCCCTTTATTTACAGCTTGTAGAGACTTCATTAAAA GGA GAAATTGCCTTTGATCCCAGAAGCGCCTATTACTTGTGGTTTGTG	aa: SNSSLYLQLVETSLK G EIAFDPRSAYYLWFV
Horse TCTAATTCTTCCCTTTATTTACAGCTTGTAGAGACTTCGTTGAAA GGA GAAATTGCCTTTGATCCCAGAAGCGCCTATTATCTATGGTTTGTG	aa: SNSSLYLQLVETSLK G EIAFDPRSAYYLWFV
Rabbit TCTAACTCTTCCCTTTATTTACAGCTTGTAGAGACTTCATTAAAA GGA GAGATTGCCTTTGATCCCAGAAGCGCCTATTATTTGTGGTTTGTG	aa: SNSSLYLQLVETSLK G EIAFDPRSAYYLWFV
#The individual penalty scores of Macaque is: -2
ENST00000389794 pos:2719 CR SP-Scores:-62.6
Human CTTGGATATCTTCAAAATAGCAAAAACAAGAGGACACAAAATATG GCT GTTGCACTACAGCTTAGAGTTCTCCAGGCTGCTATGGAATTTATA	aa: LGYLQNSKNKRTQNM A VALQLRVLQAAMEFI
Chimpanzee CTTGGATATCTTCAAAATAGCAAAAACAAGAGGACACAAAATATG GCT GTTGCACTACAGCTTAGAGTTCTCCAGGCTGCTATGGAATTTATA	aa: LGYLQNSKNKRTQNM A VALQLRVLQAAMEFI
CE CTTGGATATCTTCAAAATAGCAAAAACAAGAGGACACAAAATATG GCT GTTGCACTACAGCTTAGAGTTCTCCAGGCTGCTATGGAATTTATA	aa: LGYLQNSKNKRTQNM A VALQLRVLQAAMEFI
Mouse CTTGGATATCTTCATAATAGCAAAAACAAGAGGACACAAAATATG GCT TTGGCCCTGCAGCTTAGAGTTCTCCAGGCTGCTTTGGAATTTATA	aa: LGYLHNSKNKRTQNM A LALQLRVLQAALEFI
Rat CTTGGATATCTTCATAATAGCAAAAATAAGAGGACACAAAATATG GCT TTGGCCCTCCAGCTTAAAGTTCTCCAGGCTGCTTTGGAATTTATA	aa: LGYLHNSKNKRTQNM A LALQLKVLQAALEFI
Macaque --------------------------------------------- --- ---------------------------------------------	aa: --------------- - ---------------
CR CTTGGATATCTTCAAAATAGCAAAAACAAGAGGACACAAATTTTT AGT GTTGCACTACAGCTTAGAGTTCTCCAGGCTGCTATGGAATTTATA	aa: LGYLQNSKNKRTQIF S VALQLRVLQAAMEFI
Dog CTTGGATATCTTCAAAATAGCAAAAACAAGAGGACACAAAATATG GCT GTTGCACTACAGTTTAGAGTTCTCCAAGCTGCTATGGAATTTATA	aa: LGYLQNSKNKRTQNM A VALQFRVLQAAMEFI
Horse CTTGGATATCTTCAAAATAGCAAAAACAAGAGGACACAAAATATG GCT GTTGCACTACAGTTTAGAGTTCTCCAGGCTGCTATGGAGTTTATA	aa: LGYLQNSKNKRTQNM A VALQFRVLQAAMEFI
Rabbit CTTGGATACCTTCAAAATAGCAAAAACAAGAGGACACAAAATATG GCT ATTGCACTACAGCTCAGAGTTCTCCAGGCTGCTATGGAATTTATA	aa: LGYLQNSKNKRTQNM A IALQLRVLQAAMEFI
#The individual penalty scores of CR is: -9.55555555555556
ENST00000330062 pos:373 CE SP-Scores:-2.7
Human TGCCCTGATGGGAAGACGATTGAGGCTGAGGCCGCTCATGGGACC GTC ACCCGCCACTATCGGGAGCACCAGAAGGGCCGGCCCACCAGCACC	aa: CPDGKTIEAEAAHGT V TRHYREHQKGRPTST
Chimpanzee TGCCCTGATGGGAAGACGATTGAGGCTGAGGCCGCTCATGGGACC GTC ACCCGCCACTATCGGGAACACCAGAAGGGCCGGCCCACCAGCACC	aa: CPDGKTIEAEAAHGT V TRHYREHQKGRPTST
CE TGCCCTGATGGGAAGACGATTGAGGCTGAGGCTGCTGAGGGGCCT CCC CCCCGCCACTATCGGGAGCACCAGAAGGGCCGGCCCACCAGCACC	aa: CPDGKTIEAEAAEGP P PRHYREHQKGRPTST
Mouse TGCCCTGATGGGAAGACAATTGAGGCTGAGGCTGCTCATGGGACA GTC ACCCGCCATTACCGAGAACACCAGAAGGGCCGGCCCACCAGTACC	aa: CPDGKTIEAEAAHGT V TRHYREHQKGRPTST
Rat TGCCCTGACGGGAAGACCATTGAAGCTGAGGCTGCTCACGGGACA GTC ACCCGCCACTACCGAGAACACCAGAAGGGCCGGCCCACCAGTACC	aa: CPDGKTIEAEAAHGT V TRHYREHQKGRPTST
Macaque TGCCCTGATGGGAAGACGATTGAGGCTGAGGCTGCTCATGGGACC GTC ACCCGCCACTATCGGGAGCACCAGAAGGGCCGGCCCACCAGCACC	aa: CPDGKTIEAEAAHGT V TRHYREHQKGRPTST
CR TGCCCTGATGGGAAGACGATTGAGGCTGAGGCTGCTCATGGGACC GTC ACCCGCCACTATCGGGAGCACCAGAAGGGCCGGCCCACCAGCACC	aa: CPDGKTIEAEAAHGT V TRHYREHQKGRPTST
Dog TGCCCCGATGGGAAGACCATCGAGGCTGAGGCTGCTCATGGAACG GTA ACCCGCCATTATCGGGAGCACCAGAAGGGCCGGCCTACCAGCACG	aa: CPDGKTIEAEAAHGT V TRHYREHQKGRPTST
Horse TGCCCAGATGGGAAGACCATCGAGGCTGAGGCTGCTCATGGGACA GTC ACCCGCCACTATCGGGAGCACCAAAAGGGCCGGCCTACCAGCACC	aa: CPDGKTIEAEAAHGT V TRHYREHQKGRPTST
Rabbit TGCCCGGATGGGAAGACCATCGAGGCCGAGGCTGCCCACGGCACG GTC ACCCGTCACTACCGGGAGCACCAGAAGGGCCGGCCTACCAGTACC	aa: CPDGKTIEAEAAHGT V TRHYREHQKGRPTST
#The individual penalty scores of CE is: -3
ENST00000392903 pos:297 CR SP-Scores:-16.2
Human CAACTTGAAGAAGAGAGAATTCAGCATCAACAAAAGGTCAAAGAA TTA GAAGAGCAACTAGAAAATGAAACACTCCACAAAGAAATACACAAC	aa: QLEEERIQHQQKVKE L EEQLENETLHKEIHN
Chimpanzee CAACTTGAAGAAGAGAGAATTCAGCATCAACAAAAGGTCAAAGAA TTA GAAGAGCAACTAGAAAATGAAACACTCCACAAAGAAATACACAAC	aa: QLEEERIQHQQKVKE L EEQLENETLHKEIHN
CE CTCCTTGAAGAAGAGAGAATTCAGCATCAACAAAAGGTCAAAGAA TTA GAAGAGCAACTAGAAAATGAAACACTCCACAAAGAAATACACAAC	aa: LLEEERIQHQQKVKE L EEQLENETLHKEIHN
Mouse CAGCTTGAAGAAGAGAGGATCCAGCATCAGAAAAAGGTCAAAGAG CTG GAGGAGCGGCTGGAGAATGAAGCACTTCACAAAGAGATCCATAAC	aa: QLEEERIQHQKKVKE L EERLENEALHKEIHN
Rat CAGCTTGAAGAAGAGAGGATCCAGCATCAGCAAAAGGTCAAAGAG TTA GAGGAACGGCTAGAGAATGAAGCGCTTCACAAAGAGATCCACAAC	aa: QLEEERIQHQQKVKE L EERLENEALHKEIHN
Macaque CTCCTTGAAGAAGAGAGAATTCAGCATCAACAAAAGGTCAAAGAA TTA GAAGAGCAACTAGAAAATGAAACACTCCACAAAGAAATACACAAC	aa: LLEEERIQHQQKVKE L EEQLENETLHKEIHN
CR CTCCTTGAAGAAGAGAGAATTCAGCATCAACAAAAGGTCAAAGAA CAC AAAGAGCAACTAGAAAATGAAACACTCCACAAAGAAATACACAAC	aa: LLEEERIQHQQKVKE H KEQLENETLHKEIHN
Dog CAACTTGAAGAAGAGAGAATTCAGCATCAGAAAAAGGTGAAAGAC TTA GAAGAGCAGCTAGAAAACGCAGCACTCCACAGAGAGATACGCAGC	aa: QLEEERIQHQKKVKD L EEQLENAALHREIRS
Horse CTCCTTGAAGAAGAGAGAATTCAACATCAGCAAAAGGTCAAAGAA TTA CAAGAGCAGCTAGAAAATGAAACACTGCACAAAGAGATCCACAAT	aa: LLEEERIQHQQKVKE L QEQLENETLHKEIHN
Rabbit CTCCTTGAAGAAGAGCGAATTCAGCATCAGCAGAAGGTCAAAGAC TTA GAGGAGCGGCTGGAAAACGAAGCCCTGCACAAAGAGATCCACAGC	aa: LLEEERIQHQQKVKD L EERLENEALHKEIHS
#The individual penalty scores of CR is: -3.33333333333333
ENST00000373116 pos:75 Chimpanzee SP-Scores:-80.9
Human GCCGCGCGCGGATATGTC---GTCCGGAAACCAGCCCAGTCTAGG CTG GATGATGACCCACCTCCCTCTACGCTGCTCAAAGACTACCAGAAT	aa: AARGYV-VRKPAQSR L DDDPPPSTLLKDYQN
Chimpanzee GCGGCGCGCGGATATGTC---ATCCGGAAACCAGCCCAGTCTAGG CTG GATGATGACCCACCTCCTTCTACGCTGCTCAAAGACTACCAGAAT	aa: AARGYV-IRKPAQSR L DDDPPPSTLLKDYQN
CE ------------------------------------CAGCCTGGG CAG AATGATGACCCACCTCCTTCTACACTGCTCAAAGACTACCAGAAT	aa: ------------QPG Q NDDPPPSTLLKDYQN
Mouse GCCGCGCGAGCATACGCCGCCGTCCAGAAACCAGTCCAACCCAAG CAG GACGATGAACCACCCTCCTCTGCGTTCATCAAAGAATACAAGGAC	aa: AARAYAAVQKPVQPK Q DDEPPSSAFIKEYKD
Rat GCCGCGCGTGCATACGCC---GTCCAGAAACCAGTCCAAGCCAAG CAA GATGATGAACCAGCCTCTTCCACGTTCATCAAAGAATACAAGAAC	aa: AARAYA-VQKPVQAK Q DDEPASSTFIKEYKN
Macaque GCCGCGCGCGGATATGTC---ATCCAGAACCCAGCCCAGCCTGGG CAG AATGATGACCCACCTCCTTCTACACTGCTCAAAGACTACCAGAAT	aa: AARGYV-IQNPAQPG Q NDDPPPSTLLKDYQN
CR GCCGCGCGCGGATATGTC---ATCCAGAACCCAGCCCAGCCTGGG CAG AATGATGACCCACCTCCTTCTACACTGCTCAAAGACTACCAGAAT	aa: AARGYV-IQNPAQPG Q NDDPPPSTLLKDYQN
Dog ---------------------------------GTCCAGCCCACC CAA ---GATGACCCACCTCCTTCGACGCTGCTCAAAGACTACCAGAAT	aa: -----------VQPT Q -DDPPPSTLLKDYQN
Horse GCCGCCCGCGGATATGCC---GTCCGGAAACCAGTCCGGCCCAGC CAA GAAGATGACCCGCCCCCTTCCACGCTGCTCAAAGACTACCAGAAC	aa: AARGYA-VRKPVRPS Q EDDPPPSTLLKDYQN
Rabbit GCCGCCCGCGGATTTGCC---AGCCAGAAACCAGTCCAGCTCATC CAA GACAATGACCTGCCTCCTTCTACGCTGCTCAAAGACTACCAGAAC	aa: AARGFA-SQKPVQLI Q DNDLPPSTLLKDYQN
#The individual penalty scores of Chimpanzee is: -14
ENST00000380615 pos:221 Macaque SP-Scores:-100.5
Human GATGACAAG---------------------GGAAGG--------- AAG AATATGCAAGATGGTGCAAGTGATGGTGAAATGCCAAAATTTGAT	aa: DDK-------GR--- K NMQDGASDGEMPKFD
Chimpanzee GATGACAAG---------------------GGAAGG--------- AAG AATATGCAAGATGGTGCAAGTGATGGTGAAATGCCAAAATTTGAT	aa: DDK-------GR--- K NMQDGASDGEMPKFD
CE GATGACAAG---------------------GCAAGA------CGG AAG AATATGCAAGACGGTGCAAGTGATGGTGAAATGCCAAAATTTGAT	aa: DDK-------AR--R K NMQDGASDGEMPKFD
Mouse GATGACAAG---------------------GCAAGG--------- AAA AATGTGCAAGATGGTGCAAGTGACAGCGAGATTCCCAAGTTTGAT	aa: DDK-------AR--- K NVQDGASDSEIPKFD
Rat GATGACAAG---------------------GCAAGG--------- AAA AATATGCAAGATGGCGCAAGTGATGGTGAGATCCCCAAGTTCGAT	aa: DDK-------AR--- K NMQDGASDGEIPKFD
Macaque GATGACAAG---------------------GCAAGA------CGC TCA AATATGCAAGACGGTGCAAGTGATGGTGAAATGCCAAAATTTGAT	aa: DDK-------AR--R S NMQDGASDGEMPKFD
CR GATGACAAG---------------------GCAAGA------CGG AAG AATATGCAAGACGGTGCAAGTGATGGTGAAATGCCAAAATTTGAT	aa: DDK-------AR--R K NMQDGASDGEMPKFD
Dog ------AAGACCTCTGAGAATAAGATGCGAGGAAGG--------- AAG AATATGCATGATGGTGCGAGCGATGGTGAAATTCCTAAATTTGAT	aa: --KTSENKMRGR--- K NMHDGASDGEIPKFD
Horse GATGACAAG---------------------GCAAGA------CCG AAA CATATGCAAGATGGTGCAAGTGATGGTGAAATTCCAAAATTTGAT	aa: DDK-------AR--P K HMQDGASDGEIPKFD
Rabbit GATGACAAG---------------------GCAAGACTCTCTTTG AAA AATATGCAAGATGGTGCAAGTGATGGTGAAATTCCAAAATTTGAT	aa: DDK-------ARLSL K NMQDGASDGEIPKFD
#The individual penalty scores of Macaque is: -23.1111111111111
ENST00000289473 pos:237 Horse SP-Scores:-77.5
Human ---TCCCGCTGTCCCCACCTCCTCGACTTCTTCAAGGTGCGCCCT GAT GACCTCAAGCTCCCCACGGACAACCAGACAAAAAAGCCAGAGACA	aa: -SRCPHLLDFFKVRP D DLKLPTDNQTKKPET
Chimpanzee ---TCCCGCTGTCCCCACCTCCTCGACTTCTTCAAGGTGCGCCCT GAT GACCTCAAGCTCCCCACGGACAACCAGACAAAAAAGCCAGAGACA	aa: -SRCPHLLDFFKVRP D DLKLPTDNQTKKPET
CE ---TCCCGCTGTCCCCACCTCCTCGACTTCTTCAAGGTGCGCCCC AAC GACCTCAAGCTCCCCACAGACAACCAGACAAAAAAGCCAGAGACA	aa: -SRCPHLLDFFKVRP N DLKLPTDNQTKKPET
Mouse ---TCCCGCTGCCCACACCTGCTGGACTTCTTCAAAGTGCGGCCT GAT GACCTGAAACTGCCCACTGACAGCCAGGCGAAGAAGCCTGAGACA	aa: -SRCPHLLDFFKVRP D DLKLPTDSQAKKPET
Rat ---TCCCGCTGCCCACACCTCTTGAACTTCTTCAAAGTGCGGCCC GAT GACCTGAAGCTGCCCAATGACAGCCAGGTGAAGAAGCCAGAGACA	aa: -SRCPHLLNFFKVRP D DLKLPNDSQVKKPET
Macaque ---TCCCGCTGTCCCCACCTCCTCGACTTCTTCAAGGTGCGCCCC AAC GACCTCAAGCTCCCCACAGACAACCAGACAAAAAAGCCAGAGACA	aa: -SRCPHLLDFFKVRP N DLKLPTDNQTKKPET
CR ---TCCCGCTGTCCCCACCTCCTCGACTTCTTCAAGGTGCGCCCC AAC GACCTCAAGCTCCCCACAGACAACCAGACAAAAAAGCCAGAGACA	aa: -SRCPHLLDFFKVRP N DLKLPTDNQTKKPET
Dog ---TCCCGCTGCCCCCAACTCCTCGACTTCTTTAGAGTGCGCCCC GAC GACCTCAAGCTTCCCACGGACAGCCAGGTGAAAAAGCCAGAGACC	aa: -SRCPQLLDFFRVRP D DLKLPTDSQVKKPET
Horse TATTCCCGCTACCCCCACCTCTGCCAATTCTTTAGTTTGCGCCCA AGA GGGCGAAAGCTCGCCGCGAACTGCCCAGTGAAAAAGCCAGAGACT	aa: YSRYPHLCQFFSLRP R GRKLAANCPVKKPET
Rabbit --------------------------------------------- --- ---------------------------------------------	aa: --------------- - ---------------
#The individual penalty scores of Horse is: -19.8888888888889
ENST00000447222 pos:441 Rabbit SP-Scores:-11.8
Human GGTGCCGACCTGGACGTCGTCATGTCCCTGAACAACCTGGATGAG GAG TCCAACAAGAAGCACCCATTCCCGTGCCCTACGTCCTACCGCACG	aa: GADLDVVMSLNNLDE E SNKKHPFPCPTSYRT
Chimpanzee GGTGCCGACCTGGACATTGTCATGTCCCTGAACAACCTGGATGAG GAG TCCAACAAGAAGCACCCATTCCCGTGCCCTACGTCCTACCGCACG	aa: GADLDIVMSLNNLDE E SNKKHPFPCPTSYRT
CE GGTGCCGACCTGGATGTCGTCATGTCCCTGAACAACCTGGATGAG GAG TCCAACAAGAAGCACCCATTCCCGTGCCCCACGTCCTACCGCACC	aa: GADLDVVMSLNNLDE E SNKKHPFPCPTSYRT
Mouse GGGGCTGACCTGGATGTCATCATGTCTCTAAACAATCTCGATGAG GAG TCGAATAAGAAGCATCCGTTCCCCTGCCCCACCACCTACCGCACG	aa: GADLDVIMSLNNLDE E SNKKHPFPCPTTYRT
Rat GGAGCTGACCTGGATGTCATCATGTCTCTAAACAATCTCGATGAG GAG TCAAACAAGAAGCATCCGTTCCCCTGCCCCACCACCTACCGCACG	aa: GADLDVIMSLNNLDE E SNKKHPFPCPTTYRT
Macaque GGTGCCGACCTGGATGTCGTCATGTCCCTGAACAACCTGGATGAG GAG TCCAACAAGAAGCACCCATTCCCGTGCCCCACGTCCTACCGCACC	aa: GADLDVVMSLNNLDE E SNKKHPFPCPTSYRT
CR GGTGCCGACCTGGATGTCGTCATGTCCCTGAACAACCTGGATGAG GAG TCCAACAAGAAGCACCCATTCCCGTGCCCCACGTCCTACCGCACC	aa: GADLDVVMSLNNLDE E SNKKHPFPCPTSYRT
Dog GGTGCCGACCTGGACGTCGTCATGTCCCTGAACAACCTTGACGAG GAG TCCAACAAGAAGCACCCCTTCCCCTGCCCCACCTCCTACCGCACG	aa: GADLDVVMSLNNLDE E SNKKHPFPCPTSYRT
Horse GGTGCCGACCTGGACGTCATCATGTCCCTAAACAATCTCGATGAG GAG TCCAACAAGAAACACCCGTTCCCCTGCCCCACCTCCTACCGGACG	aa: GADLDVIMSLNNLDE E SNKKHPFPCPTSYRT
Rabbit GGTGCCGACCTGGACGTCGTCATGTCCCTGAACAACCTCGATGGG AGT CCAACAAGGAGGCACCCATTCCCC---CCCACTTCCTACCGGCAC	aa: GADLDVVMSLNNLDG S PTRRHPFP-PTSYRH
#The individual penalty scores of Rabbit is: -8.88888888888889
ENST00000393600 pos:176 Dog SP-Scores:-31.8
Human GCCAAGCGGAAGATCTCCAGCCTGTCCTTCACCCTGGAGGAGGAA GAA GAGGGAGGCGAGGAGGAAGAGGAGGCGGCCATGTATGAGGAGGAG	aa: AKRKISSLSFTLEEE E EGGEEEEEAAMYEEE
Chimpanzee GCCAAGCGGAAGATCTCCAGCCTGTCCTTCACCCTGGAGGAGGAA GAA GAGGGAGGCGAGGAGGAAGAGGAGGCGGCCATGTATGAGGAGGAG	aa: AKRKISSLSFTLEEE E EGGEEEEEAAMYEEE
CE GCCAAGCGGAAGATCTCCAGCCTGTCCTTCACCCTGGAGGAGGAA GAA GAGGGAGGCGAGGAAGAAGAGGAGGTGGCTATGTATGAGGAGGAG	aa: AKRKISSLSFTLEEE E EGGEEEEEVAMYEEE
Mouse GCCAAGCGGAAGATCTCCAGCCTGTCCTTCACCTTGGAGGAAGAG GAG GAGGGAGTTGAAGAGGAGGAAGAGATGGCTATGTACGAGGAGGAA	aa: AKRKISSLSFTLEEE E EGVEEEEEMAMYEEE
Rat GCCAAACGGAAGATCTCTAGCCTGTCCTTCACCTTGGAGGAAGAA GAG GAGGGAGGTGAAGAGGAAGAAGAGATGGCCATGTATGAGGAAGAA	aa: AKRKISSLSFTLEEE E EGGEEEEEMAMYEEE
Macaque GCCAAGCGGAAGATCTCCAGCCTGTCCTTCACCCTGGAGGAGGAA GAA GAGGGAGGCGAGGAAGAAGAGGAGGTGGCTATGTATGAGGAGGAG	aa: AKRKISSLSFTLEEE E EGGEEEEEVAMYEEE
CR GCCAAGCGGAAGATCTCCAGCCTGTCCTTCACCCTGGAGGAGGAA GAA GAGGGAGGCGAGGAAGAAGAGGAGGTGGCTATGTATGAGGAGGAG	aa: AKRKISSLSFTLEEE E EGGEEEEEVAMYEEE
Dog GCCAAGCGGAAGATCTCCAGCCTGTCCTTCACCGCCCCACCTGAA TCC GAGGCAGGT------------------------------------	aa: AKRKISSLSFTAPPE S EAG------------
Horse GCCAAGCGGAAGATCTCCAGCCTGTCCTTCACTCTAGAGGAGGAA GAG GAGGCAGGGGAGGAGGAGGAGGAGGTGGTCATTTATGAGGAAGAG	aa: AKRKISSLSFTLEEE E EAGEEEEEVVIYEEE
Rabbit GCCAAGCGGAAGATCTCTAGCCTGTCTTTCACCCTGGAAGAAGAG GAG GAGGGGGCTGAGGAGGAAGAGGAGGCAGCCATGTACGAGGAGGAG	aa: AKRKISSLSFTLEEE E EGAEEEEEAAMYEEE
#The individual penalty scores of Dog is: -30.7777777777778
ENST00000377768 pos:345 CE SP-Scores:-5.2
Human GCTAAGGATCTCTTATACAGACGCACCAAAGCCCTCATTGACTAT GAG AACTCAAACAAAGCTCTGGATAAGGCCCGGTTAAAGAGCAAAGAC	aa: AKDLLYRRTKALIDY E NSNKALDKARLKSKD
Chimpanzee GCTAAGGATCTCTTATACAGACGCACCAAAGCCCTCATTGACTAT GAG AACTCAAACAAAGCTCTGGATAAGGCCCGGTTAAAGAGCAAAGAC	aa: AKDLLYRRTKALIDY E NSNKALDKARLKSKD
CE GCTAAGGATCTCTTATACAGACGCACCAAAGCCCTCATTGACTAT GAT AACTCAAACGAATCTCTGGATAAGGTCCGGTTAAAGAGCAAAGAC	aa: AKDLLYRRTKALIDY D NSNESLDKVRLKSKD
Mouse GCAAAGGATCTCTTGTATAGACGTACCAAAGCCCTAATTGACTAT GAG AATTCAAACAAAGCTTTGGACAAGGCCCGGTTAAAAAGCAAAGAT	aa: AKDLLYRRTKALIDY E NSNKALDKARLKSKD
Rat GCAAAGGATCTCCTATACAGACGCACAAAGGCCCTAATTGACTAT GAG AATTCAAACAAAGCTTTGGACAAGGCCCGGTTAAAAAGCAAAGAT	aa: AKDLLYRRTKALIDY E NSNKALDKARLKSKD
Macaque GCTAAGGATCTCTTATACAGACGCACCAAAGCCCTCATTGACTAT GAA AACTCAAACAAAGCTCTGGATAAAGCCCGGTTAAAGAGCAAAGAC	aa: AKDLLYRRTKALIDY E NSNKALDKARLKSKD
CR GCTAAGGATCTCTTATACAGACGCACCAAAGCCCTCATTGACTAT GAA AACTCAAACAAAGCTCTGGATAAAGCCCGGTTAAAGAGCAAAGAC	aa: AKDLLYRRTKALIDY E NSNKALDKARLKSKD
Dog GCTAAGGATCTCTTATATAGACGCACCAAAGCCCTCACAGACTAT GAG AACTCAAATAAAGCCTTGGATAAGGCCCGGTTGAAAAGCAAAGAT	aa: AKDLLYRRTKALTDY E NSNKALDKARLKSKD
Horse GCAAAGGATCTCTTATACAGACGCACTAAAGCCCTCATTGACTAT GAG AACTCAAACAAAGCCTTGGATAAGGCCCGGTTAAAAAGCAGAGAC	aa: AKDLLYRRTKALIDY E NSNKALDKARLKSRD
Rabbit GCAAAGGACCTCTTATACAGACGTACTAAGGCCCTCATTGACTAT GAG AACTCAAACAAAGCTCTGGATAAAGCCCGGCTGAAAAGCAGAGAT	aa: AKDLLYRRTKALIDY E NSNKALDKARLKSRD
#The individual penalty scores of CE is: -3.33333333333333
ENST00000397885 pos:619 Macaque SP-Scores:-17.3
Human ATAGAGCAAGATAAAAAGATGAAAGAAAATGGGAGAGAAGGTTGT TTT GCAAAAACACTTGTAGAGCATGTTGGTATGAAGAACCTGAAGTCC	aa: IEQDKKMKENGREGC F AKTLVEHVGMKNLKS
Chimpanzee ATAGAGCAAGATAAAAAGATGAAAGAAAATGGGAGAGAAGGTTGT TTT GCAAAAACACTTGTAGAGCATGTTGGTATGAAGAACCTGAAGTCC	aa: IEQDKKMKENGREGC F AKTLVEHVGMKNLKS
CE ATAGAGCAAGATAAAAAGATGAAAGACAATGGGAGAGAAGGTTGT TTT GCAAAAACTCTTGTAGAGCATGTTGGTATGAAGAACCTGAAATCC	aa: IEQDKKMKDNGREGC F AKTLVEHVGMKNLKS
Mouse CTAGAGCAAGATAAAAAGATGAAAGAAAGCGGAAAGGAAGGTTGT TTT GCAAAAACCCTTGTAGAGCGTGTTGGTATGAAGAACCTCAAGTCC	aa: LEQDKKMKESGKEGC F AKTLVERVGMKNLKS
Rat ATAGAGCAAGATAAAAAGATAAAAGAAAATGGAAAAGAAGGTTGT TTT GCAAAAACCCTTGTAGAGTGCGTTGGTATGAAGAACCTCAAGTCC	aa: IEQDKKIKENGKEGC F AKTLVECVGMKNLKS
Macaque ATAGAGCAAGATAAAAAGATGAAAGACAATGGGAGAGAAGTTTGT GAG TATNNNACTCTTGTAGAGCATGTTGGTATGAAGAACCTGAAATCC	aa: IEQDKKMKDNGREVC E YXTLVEHVGMKNLKS
CR ATAGAGCAAGATAAAAAGATGAAAGACAATGGGAGAGAAGGTTGT TTT GCAAAAACTCTTGTAGAGCATGTTGGTATGAAGAACCTGAAATCC	aa: IEQDKKMKDNGREGC F AKTLVEHVGMKNLKS
Dog ATAGAACAAGATGAGAAGATGAAGGAAAGTGGAAGAGAAGGTTGT TTT GCAAAAACACTTATAGAGCATGTTGGAATGAAGAACTTGAAGTCC	aa: IEQDEKMKESGREGC F AKTLIEHVGMKNLKS
Horse ATAGAGCAAGATAAAAAGATGAAAGAAAATGGAAGAGAAGGTTGT TTT GCAAAAACGCTTGTAGAGCATGTTGGTATGAAGAACCTGAAGTCC	aa: IEQDKKMKENGREGC F AKTLVEHVGMKNLKS
Rabbit ATAGAGCAAGACAGAAAGATGAAAGAAAGTGGAAGAGAAGGTTGC TTT GCAAAAGCACTGGTAGAGCATGTTGGTGTTAAGAACCTGAAGACG	aa: IEQDRKMKESGREGC F AKALVEHVGVKNLKT
#The individual penalty scores of Macaque is: -5.44444444444444
ENST00000261263 pos:128 Dog SP-Scores:-176.2
Human CGCTACTGCGAGAACAAGTTTAACGACAAGCACATCACCACTCTG CAG ---------------------------------------------	aa: RYCENKFNDKHITTL Q ---------------
Chimpanzee CGCTACTGCGAGAACAAGTTTAACGACAAGCACATCACCACTCTG CAG ---------------------------------------------	aa: RYCENKFNDKHITTL Q ---------------
CE CGCTACTGCGAGAACAAGTTTAACGACAAGCACATCACAACTCTG CAG ---------------------------------------------	aa: RYCENKFNDKHITTL Q ---------------
Mouse CGCTACTGCGAGAACAAGTTCAACGACAAGCACATCACCACCCTG CAG ---------------------------------------------	aa: RYCENKFNDKHITTL Q ---------------
Rat CGCTACTGCGAGAACAAGTTCAACGACAAGCACATCACCACCCTG CAG ---------------------------------------------	aa: RYCENKFNDKHITTL Q ---------------
Macaque CGCTACTGCGAGAACAAGTTTAACGACAAGCACATCACAACTCTG CAG ---------------------------------------------	aa: RYCENKFNDKHITTL Q ---------------
CR CGCTACTGCGAGAACAAGTTTAACGACAAGCACATCACAACTCTG CAG ---------------------------------------------	aa: RYCENKFNDKHITTL Q ---------------
Dog ------------------------------------------ATA ATT ATCAGATACAGGAAAAAAAAATTTATGGGGAAAATGGTAGGAACA	aa: --------------I I IRYRKKKFMGKMVGT
Horse ---------------------------AAGCATATCACAACCATA GCA ---------------------------------------------	aa: ---------KHITTI A ---------------
Rabbit CGCTACTGCGAGAACAAGTTCAACGACAAGCACATCACCACTCTG CAG ---------------------------------------------	aa: RYCENKFNDKHITTL Q ---------------
#The individual penalty scores of Dog is: -62
ENST00000444746 pos:1856 Rat SP-Scores:-48.5
Human TCACTCATTGGGTTAAAGAATACAGAAAATAATGACGTAGAGATT AGT GAAACAAAAAAGGCAGATGTGCAAGCACCTGTAAGCCCATCAGAA	aa: SLIGLKNTENNDVEI S ETKKADVQAPVSPSE
Chimpanzee TCACTCATTGGGTTAAAGAATACAGAAAATAATGACGTAGAAATT AGT GAAACAAAAAAGGCAGATGTGCAAGCACCTGTAAGCCCATCAGAA	aa: SLIGLKNTENNDVEI S ETKKADVQAPVSPSE
CE TCACTCGTTGGGTTAAAGAATACAGAAAATAATGATGTAGAGGTT AGT GAAACAAAAAAGGCAGATGCGCAAGCACCTGTAAGCACGTCAGAA	aa: SLVGLKNTENNDVEV S ETKKADAQAPVSTSE
Mouse TCATTTATTGGGTTAAAGAACACAGAAAGTTATGCTATAAAGAGT GTG GAGAAAAAAAAGACAGATCTACAAGTACCTGAGACTGCCCCTGAA	aa: SFIGLKNTESYAIKS V EKKKTDLQVPETAPE
Rat TCATTTACTGGGTTAAAGAACACAGAAAGTTCTGCCATGAAGAGC TTG GAGACAAAAAAGACAGATCTACAAATGCCTGAGACTGCACCTGAA	aa: SFTGLKNTESSAMKS L ETKKTDLQMPETAPE
Macaque TCACTCGTTGGGTTAAAGAATACAGAAAATAATGATGTAGAGGTT AGT GAAACAAAAAAGGCAGATGCGCAAGCACCTGTAAGCACGTCAGAA	aa: SLVGLKNTENNDVEV S ETKKADAQAPVSTSE
CR TCACTCGTTGGGTTAAAGAATACAGAAAATAATGATGTAGAGGTT AGT GAAACAAAAAAGGCAGATGCGCAAGCACCTGTAAGCACGTCAGAA	aa: SLVGLKNTENNDVEV S ETKKADAQAPVSTSE
Dog TCATTCATTGGGCTAAAGAGTACAGAAAATTATGATGTAAAGGTC AGT GAAACCAAAAAGACAGATACGCAAACACCTGTAACTGTATCAGAA	aa: SFIGLKSTENYDVKV S ETKKTDTQTPVTVSE
Horse TCATTCACTGGGTTAAAGAATATAGAAAATTATGATATAAAGGTC AGT GAAACAAAAATACCAGATGTGCAAACACCTGAAGCTATATCAGAA	aa: SFTGLKNIENYDIKV S ETKIPDVQTPEAISE
Rabbit TCAGTCATTGGGTTAAAGAATACAGAAAAT---GATGAAAAGATT AGT GGGATAAAAAAGATTGATGTACAAACAGCTGTAACTTTATCAGAA	aa: SVIGLKNTEN-DEKI S GIKKIDVQTAVTLSE
#The individual penalty scores of Rat is: -13.5555555555556
ENST00000508834 pos:329 Human SP-Scores:-120.8
Human GCCGCTCCCTGCAAGCAGTCTTTCCGCCATGCCCACCCCCTCACG CAC GGCCACGTCATGTCTCTAAACTGCGGTCAGATGTGGCTTCTGGCT	aa: AAPCKQSFRHAHPLT H GHVMSLNCGQMWLLA
Chimpanzee GCCGCTCCCTGCAAGCAGTCTTTCCGCCATGCCCACCCCCTCACG GGC CACCACGTCATGTCTCTAAACTGCGGTCAGATGTGGCTTCTGGCT	aa: AAPCKQSFRHAHPLT G HHVMSLNCGQMWLLA
CE GCTGCTCCCTGCAAGCAGTCTTTCCGCCACGCCCACCCGCTCACC GGC CACATTGTC------------------------------------	aa: AAPCKQSFRHAHPLT G HIV------------
Mouse GACACTCCCTGCAAGCAGTCTTTCCGTCACGCCTACCCCTTGACA GGC CACATAGTC------------------------------------	aa: DTPCKQSFRHAYPLT G HIV------------
Rat GACACTCCCTGCAAGCAGTCTTTCCGTCATGCCTACCCCTTGACA GGC CACATAGTC------------------------------------	aa: DTPCKQSFRHAYPLT G HIV------------
Macaque GCTGCTCCCTGCAAGCAGTCTTTCCGCCACGCCCACCCGCTCACC GGC CACATTGTC------------------------------------	aa: AAPCKQSFRHAHPLT G HIV------------
CR GCTGCTCCCTGCAAGCAGTCTTTCCGCCACGCCCACCCGCTCACC GGC CACATTGTC------------------------------------	aa: AAPCKQSFRHAHPLT G HIV------------
Dog GACGCTCCCTGCAAACAGTCTTTCCGCCATGCCTACCCCCTCACT GGC CACATTGTC------------------------------------	aa: DAPCKQSFRHAYPLT G HIV------------
Horse GCCGCTCCCTGCACACAGTCTTTCCGCCACGCCTACCCGTTAACG GGC CACATCGTC------------------------------------	aa: AAPCTQSFRHAYPLT G HIV------------
Rabbit ---------TGCACCCAGTCCTTCCGCCACGCCTACCCCCTCACC GGC CACATCGTC------------------------------------	aa: ---CTQSFRHAYPLT G HIV------------
#The individual penalty scores of Human is: -25.2222222222222
ENST00000299424 pos:197 Chimpanzee SP-Scores:-0.9
Human CAGAAATTCATCTCAGATATTGCCAATGATGCCCTACAGCACTGC AAA ATGAAGGGCACGGCCTCCGGCAGCTCCCGGAGCAAGAGCAAGGAC	aa: QKFISDIANDALQHC K MKGTASGSSRSKSKD
Chimpanzee CAGAAATTCATCTCAGATATTGCCAATGATGCCCTACAGCACTGC CCC CCGAAGGGCACAGCCTCCGGCAGCTCCCGGAGCAAGAGCAAGGAC	aa: QKFISDIANDALQHC P PKGTASGSSRSKSKD
CE CAGAAATTCATCTCAGATATTGCCAATGATGCCCTACAGCACTGC AAA ATGAAGGGCACAGCCTCCGGCAGCTCCCGGAGCAAGAGCAAGGAC	aa: QKFISDIANDALQHC K MKGTASGSSRSKSKD
Mouse CAGAAATTCATCTCAGATATTGCCAATGATGCCCTACAGCACTGC AAA ATGAAGGGCACAGCCTCTGGCAGCTCCCGGAGCAAGAGCAAGGAT	aa: QKFISDIANDALQHC K MKGTASGSSRSKSKD
Rat CAGAAATTCATCTCAGATATTGCCAATGATGCCCTACAGCACTGC AAA ATGAAGGGTACAGCCTCTGGCAGCTCCCGGAGCAAGAGCAAGGAT	aa: QKFISDIANDALQHC K MKGTASGSSRSKSKD
Macaque CAGAAATTCATCTCAGATATTGCCAATGATGCCCTACAGCACTGC AAA ATGAAGGGCACAGCCTCCGGCAGCTCCCGGAGCAAGAGCAAGGAC	aa: QKFISDIANDALQHC K MKGTASGSSRSKSKD
CR CAGAAATTCATCTCAGATATTGCCAATGATGCCCTACAGCACTGC AAA ATGAAGGGCACAGCCTCCGGCAGCTCCCGGAGCAAGAGCAAGGAC	aa: QKFISDIANDALQHC K MKGTASGSSRSKSKD
Dog CAGAAATTCATCTCAGATATTGCCAACGATGCCCTACAGCACTGC AAA ATGAAGGGCACAGCTTCTGGCAGCTCCCGAAGCAAGAGCAAGGAC	aa: QKFISDIANDALQHC K MKGTASGSSRSKSKD
Horse CAGAAATTCATCTCAGATATTGCCAACGATGCCCTACAGCACTGC AAA ATGAAGGGCACAGCCTCTGGCAGCTCCCGAAGCAAGAGCAAGGAC	aa: QKFISDIANDALQHC K MKGTASGSSRSKSKD
Rabbit CAGAAATTCATCTCAGATATTGCCAACGATGCCCTACAGCACTGC AAA ATGAAGGGCACAGCCTCTGGCAGCTCCCGGAGCAAGAGCAAGGAC	aa: QKFISDIANDALQHC K MKGTASGSSRSKSKD
#The individual penalty scores of Chimpanzee is: -1
ENST00000229824 pos:729 Horse SP-Scores:-73.6
Human CAGCTCTGGGACACAGCTGGCCAAGAGAGGTACCACAGTATGACG CGA CAGCTGCTCCGCAAGGCTGACGGG---------------------	aa: QLWDTAGQERYHSMT R QLLRKADG-------
Chimpanzee CAGCTCTGGGACACGGCTGGCCAAGAGAGGTACCACAGTATGACG CGA CAGCTGCTCCGCAAGGCTGACGGG---------------------	aa: QLWDTAGQERYHSMT R QLLRKADG-------
CE CAGCTCTGGGACACGGCTGGCCAAGAGAGGTACCACAGCATGACG CGG CAGCTGCTCCGCAAGGCTGATGGG---------------------	aa: QLWDTAGQERYHSMT R QLLRKADG-------
Mouse CAACTGTGGGACACAGCTGGACAAGAGAGGTACCACAGCCTCACA CGA CAGCTGCTTCGCAAGGCAGAGGGG---------------------	aa: QLWDTAGQERYHSLT R QLLRKAEG-------
Rat CAGCTGTGGGACACGGCCGGACAAGAGAGGTACCACAGCCTCACG CGA CAACTGCTTCGCAAGGCGGAGGGG---------------------	aa: QLWDTAGQERYHSLT R QLLRKAEG-------
Macaque CAGCTCTGGGACACGGCTGGCCAAGAGAGGTACCACAGCATGACG CGG CAGCTGCTCCGCAAGGCTGATGGG---------------------	aa: QLWDTAGQERYHSMT R QLLRKADG-------
CR CAGCTCTGGGACACGGCTGGCCAAGAGAGGTACCACAGCATGACG CGG CAGCTGCTCCGCAAGGCTGATGGG---------------------	aa: QLWDTAGQERYHSMT R QLLRKADG-------
Dog CAGCTTTGGGACACAGCTGGTCAGGAGAGGTACCACAGCATGACT CGG CAGCTGCTCCGCAAAGCCGACGGC---------------------	aa: QLWDTAGQERYHSMT R QLLRKADG-------
Horse CAGTTCTGGGACACGGCTGGCCAGGAGAGACACTGGCCTTCCACT TTC CAGCTGGGCAGTATAGCGGACGGGTTAAGTCAACTACTGAACATT	aa: QFWDTAGQERHWPST F QLGSIADGLSQLLNI
Rabbit CAGCTCTGGGACACGGCTGGCCAGGAGAGGTACCACAGCCTGACG CGG CAGCTGCTGCGCAAGGCCGATGGA---------------------	aa: QLWDTAGQERYHSLT R QLLRKADG-------
#The individual penalty scores of Horse is: -22.2222222222222
ENST00000295713 pos:1040 Rabbit SP-Scores:-12.2
Human GCCCTGAATGAGCTACGGGAACTAGAACGGCAGAGCAGTGTCAAA CAC ACCCCTGACGTGGTTCTGGACACCTTGGAGCCCCTCAAAACCTCC	aa: ALNELRELERQSSVK H TPDVVLDTLEPLKTS
Chimpanzee GCCCTGAATGAGCTACGGGAGCTAGAACGGCAGAGCAGTGTCAAA CAC ACCCCTGACGTGGTTCTGGACACCTTGGAGCCCCTCAAAACCTCC	aa: ALNELRELERQSSVK H TPDVVLDTLEPLKTS
CE GCCCTGAATGAGCTACGGGAGCTAGAACGGCAGAGCAGCGTCAAG CAC ACCCCCGACGTGGTTCTGGACACCTTGGAGCCCCTCAAAACCTCC	aa: ALNELRELERQSSVK H TPDVVLDTLEPLKTS
Mouse GCCCTGAATGAGCTTCAAGAGCTAGAGCGGCAGAGCAGTGCTAAG CAC ACACCTGATGTGGTTCTGGACACCTTGGAACCACTCAAGACCTCC	aa: ALNELQELERQSSAK H TPDVVLDTLEPLKTS
Rat GCCCTGAATGAGCTTCAAGAGCTAGAGCGGCAGAGCAGTGCTAAG CAC ACACCTGATGTGGTTCTGGACACCTTGGAACCCCTCAAGACCTCC	aa: ALNELQELERQSSAK H TPDVVLDTLEPLKTS
Macaque GCCCTGAATGAGCTACGGGAGCTAGAACGGCAGAGCAGCGTCAAG CAC ACCCCCGACGTGGTTCTGGACACCTTGGAGCCCCTCAAAACCTCC	aa: ALNELRELERQSSVK H TPDVVLDTLEPLKTS
CR GCCCTGAATGAGCTACGGGAGCTAGAACGGCAGAGCAGCGTCAAG CAC ACCCCCGACGTGGTTCTGGACACCTTGGAGCCCCTCAAAACCTCC	aa: ALNELRELERQSSVK H TPDVVLDTLEPLKTS
Dog GCCCTGAATGAGCTGCGTGAGCTAGAGCGGCAGAGCAGTGTCAAG CAC ACCCCCGATGTGGTTCTGGACACCTTGGAGCCCCTCAAGACCTCC	aa: ALNELRELERQSSVK H TPDVVLDTLEPLKTS
Horse GCCCTGAACGAGCTGCGGGAGCTAGAGCGGCAGAGCAGCGTCAAG CAC ACCCCTGATGTGGTTTTGGACACCTTGGAGCCCCTCAAAACCTCC	aa: ALNELRELERQSSVK H TPDVVLDTLEPLKTS
Rabbit GCCTTGAATGAGCTGCGGGAG---GAGCGCAGAGTCAGTGTGGAA GCA CACCCTGATTGTGTCCTGGACACTTGGAGCCCCTCAAAAACCTCC	aa: ALNELRE-ERRVSVE A HPDCVLDTWSPSKTS
#The individual penalty scores of Rabbit is: -10.6666666666667
ENST00000357388 pos:43 Horse SP-Scores:-58.5
Human AGCGACGCGGAGCCTGAGCCGCCGTCCGGCCGCACGGAGAGCCCA GCC ACCGCCGCAGAGACTGCAAGTGAGGAACTTGATAATAGAAGTTTA	aa: SDAEPEPPSGRTESP A TAAETASEELDNRSL
Chimpanzee AGCGACGCGGAGCCTGAGCCGCCGTCCGGCCGCACGGAGAGCCCA GCC ACCGCCGCAGAGACTGCAAGTGAGGAACTTGATAATAGAAGTTTA	aa: SDAEPEPPSGRTESP A TAAETASEELDNRSL
CE AGCGACACGGAGCCTGAGCCGCCGTCCGGCCGCGCGGAGAGCCCA GCC ACCGCCGCAGAGACTGCAAGTGAGGAGCTTGATAATAGAAGTTTA	aa: SDTEPEPPSGRAESP A TAAETASEELDNRSL
Mouse AGCGACGAAGAGATGGAGCAACCGGCCGGCGAAGCGGAGAGC--- GCT GCACCCGCAAAGCCTCCAGGTGAGGAGCTGGATAACAGAAGTTTA	aa: SDEEMEQPAGEAES- A APAKPPGEELDNRSL
Rat AGCGAAGGGGAGAAGGAGCAACCGGACTGCGAAGTGGACAGC--- GCT GCAGCTGCAGAGACTCCAGGTGAGGAGCTTGATAGCAGAAGTTTA	aa: SEGEKEQPDCEVDS- A AAAETPGEELDSRSL
Macaque AGCGACACGGAGCCTGAGCCGCCGTCCGGCCGCGCGGAGAGCCCA GCC ACCGCCGCAGAGACTGCAAGTGAGGAGCTTGATAATAGAAGTTTA	aa: SDTEPEPPSGRAESP A TAAETASEELDNRSL
CR AGCGACACGGAGCCTGAGCCGCCGTCCGGCCGCGCGGAGAGCCCA GCC ACCGCCGCAGAGACTGCAAGTGAGGAGCTTGATAATAGAAGTTTA	aa: SDTEPEPPSGRAESP A TAAETASEELDNRSL
Dog AGCGACGCGGAGCCCGAACCCCCGCCTGGCCGCGCGGGCAGCCCG TTG ACTGACTTAGAGACACCAAGTGAGGAAATTGATAATAGAAGTTTA	aa: SDAEPEPPPGRAGSP L TDLETPSEEIDNRSL
Horse ------------------------------------------CCT TTG CCTGACTTAGAGACTCCAAGTGAGGAGGCTGATAATAGAAGTTTA	aa: --------------P L PDLETPSEEADNRSL
Rabbit AGCGACGCGGAGCCCGAGCCGCCGTCCGGCCGCGCCGAGAGCCCG GCT GCGGGCGCAGAGACTCCAAGTGAGGAACTTGATAATAGAAGTTTA	aa: SDAEPEPPSGRAESP A AGAETPSEELDNRSL
#The individual penalty scores of Horse is: -36.4444444444444
ENST00000296333 pos:253 Macaque SP-Scores:-127.8
Human ------------------------GAGTTCCCG------ATTTTG AAA TGCTGGGCTCACTCAGAAGTGGCAGCCCCTTGTGCTTTGGAGAAT	aa: --------EFP--IL K CWAHSEVAAPCALEN
Chimpanzee ------------------------GAGTTCCCG------ATTTTG AAA TGCTGGGCTCACTCAGAAGTGGCAGCCCCTTGTGCTTTGGAGAAT	aa: --------EFP--IL K CWAHSEVAAPCALEN
CE ------------------------GAGTTCCCA------ATTTTG AAA TGCTGGGCTCACTCAAAAGTGGCGGCTCCTTGTGCTTTGGAGAAC	aa: --------EFP--IL K CWAHSKVAAPCALEN
Mouse ------------------------GAGTTTCCA------ATTTTG AAA TGCTGGGCTCAGTCAGAAGTAGCAGCTCCTTGTGCTTTGAAGAGT	aa: --------EFP--IL K CWAQSEVAAPCALKS
Rat ------------------------GAGTTCCCA------ATTTTG AAA TGCTGGGCTCAGTCAGAAGTAGCAGCTCCTTGTTCTTTGAAGAGT	aa: --------EFP--IL K CWAQSEVAAPCSLKS
Macaque ------------------------------CCAAGAGAACTTTTG CGT TGCTGGTCA------------------------------------	aa: ----------PRELL R CWS------------
CR ------------------------GAGTTCCCA------ATTTTG AAA TGCTGGGCTCACTCAAAAGTGGCGGCTCCTTGTGCTTTGGAGAAT	aa: --------EFP--IL K CWAHSKVAAPCALEN
Dog ------------------------GAATTGCCA------ATTTTG AAA TGCTGGGCTCAGTCACAAGTAGCAGCTCCTTGTACTTTGAAGAAT	aa: --------ELP--IL K CWAQSQVAAPCTLKN
Horse AAGATGTTCTACCACTTTTTCTCAGAGTTTCCA------ATTTTG AAA TGCTGGGCTCAGTCAAAAGTGGCAGCTCCTTGTGCTTTGAAGAAT	aa: KMFYHFFSEFP--IL K CWAQSKVAAPCALKN
Rabbit ------------------------GAGTTTCCA------ATTTTG AAA TGCTGGACTCAGTCAGAAGTGGCAGCTCCTTGTGCTTTGGAGAAT	aa: --------EFP--IL K CWTQSEVAAPCALEN
#The individual penalty scores of Macaque is: -54.8888888888889
ENST00000310823 pos:867 Macaque SP-Scores:-155.8
Human ------------------------------------------AAA TTG GATAAACAGTATGAATCTCTGTCTCTGTTTCACCCCAGTAACGTC	aa: --------------K L DKQYESLSLFHPSNV
Chimpanzee ------------------------------------------AAA TTG GATAAACAGTATGAATCTCTGTCTCTGTTTCACCCCAGTAACGTC	aa: --------------K L DKQYESLSLFHPSNV
CE ------------------------------------------AAA TTG GATAAGCAGTATGAATCTCTGTCTCTGTTTCACCCCAGTAATGTT	aa: --------------K L DKQYESLSLFHPSNV
Mouse ------------------------------------------AAA CTG GACAAGCAGTATGAATCCCTGTCTCTGTTTCATCACAGTAACATT	aa: --------------K L DKQYESLSLFHHSNI
Rat ------------------------------------------AAA CTG GACAAGCAGTATGAGTCCCTGTCTCTGTTTCATCACAGTAACATT	aa: --------------K L DKQYESLSLFHHSNI
Macaque AAACATAGTACTGAAACCTTGCCTCTTTTTGTACTTAATGCCAAA ATT ---------------------------------------------	aa: KHSTETLPLFVLNAK I ---------------
CR ------------------------------------------AAA TTG GATAAGCAGTATGAATCTCTGTCTCTGTTTCACCCCAGTAATGTC	aa: --------------K L DKQYESLSLFHPSNV
Dog ------------------------------------------AAG CTG GATAAGCAGTATGAGTCTCTGTCTCTCTTCCACCCCAGCAACGTG	aa: --------------K L DKQYESLSLFHPSNV
Horse ------------------------------------------AAA CTG GATAAGCAGTATGAGTCTCTGTCTCTGTTTCACCCCAGTAATGTC	aa: --------------K L DKQYESLSLFHPSNV
Rabbit ------------------------------------------AAG CTG GACAAGCAGTATGAGTCCCTGTCGCTGTTTCACCCGAGTAACGTG	aa: --------------K L DKQYESLSLFHPSNV
#The individual penalty scores of Macaque is: -61.3333333333333
ENST00000382869 pos:662 Macaque SP-Scores:-63.7
Human TGTTCAAAACCAGAAATCCTGGAATGGGAG------------AAC AAA GTGCATCAGTTCTGCAGCAAAACTTGTTCAGATGACTATAAGAAG	aa: CSKPEILEWE----N K VHQFCSKTCSDDYKK
Chimpanzee TGTTCAAAACCAGAAATCCTGGAATGGGAG------------AAC AAA GTGCATCAGTTCTGCAGCAAAACTTGTTCAGATGACTATAAGAAG	aa: CSKPEILEWE----N K VHQFCSKTCSDDYKK
CE TGTTCAAAACCAGAAATCCTGGAATGGGAG------------AAC AAA GTGCATCAGTTCTGCAGCAAAACTTGTTCAGATGACTATAAGAAG	aa: CSKPEILEWE----N K VHQFCSKTCSDDYKK
Mouse TGTTCAAAACCAGAAATCTTGGAATGGGAG------------AAC AAA GTGCATCAGTTCTGCAGCAAAACTTGCTCAGATGACTATAAGAAG	aa: CSKPEILEWE----N K VHQFCSKTCSDDYKK
Rat TGTTCAAAACCAGAAATCTTGGAATGGGAG------------AAC AAA GTGCATCAGTTCTGCAGCAGAACTTGCTCAGATGACTATAAGAAG	aa: CSKPEILEWE----N K VHQFCSRTCSDDYKK
Macaque TGTTCAAAACCAGAAATCCTGGAATGGGAG------------GCA AGT TTGCATCAGTTCTGCAGCAAAACTTGTTCAGATGACTATAAGAAG	aa: CSKPEILEWE----A S LHQFCSKTCSDDYKK
CR TGTTCAAAACCAGAAATCCTGGAATGGGAG------------AAC AAA GTGCATCAGTTCTGCAGCAAAACTTGTTCAGATGACTATAAGAAG	aa: CSKPEILEWE----N K VHQFCSKTCSDDYKK
Dog TGTTCAAAGCCAGAAATCCTGGAATGGGAG------------AAC AAA GTGCATCAATTCTGCAGCAAAACTTGTTCAGATGACTATAAGAAG	aa: CSKPEILEWE----N K VHQFCSKTCSDDYKK
Horse TGTTCAAAGCCAGAAATCCTGGAATGGGAGGCAAGTTGCATCAAT --- ---------TTCTGCAGCAAAACTTGTTCAGATGACTATAAGAAG	aa: CSKPEILEWEASCIN - ---FCSKTCSDDYKK
Rabbit --------------------------------------------- --- GTGCATCAGTTCTGCAGCAAAACTTGTTCAGATGACTATAAGAAG	aa: --------------- - VHQFCSKTCSDDYKK
#The individual penalty scores of Macaque is: -13.8888888888889
ENST00000269445 pos:441 Macaque SP-Scores:-117
Human ---------------------------------------GAAAAT CTT GTTTTACCAATTCTTGAGATTCTGTATCATGTTGAAGAAAGGAAT	aa: -------------EN L VLPILEILYHVEERN
Chimpanzee ---------------------------------------GAAAAT CTT GTTTTACCAATTCTTGAGATTCTGTATCATGTTGAAGAAAGGAAT	aa: -------------EN L VLPILEILYHVEERN
CE ---------------------------------------GAAAAT CTT GTTTTACCTATTCTTGAGATTCTGTATCATGTTGAAGAAAGGAAT	aa: -------------EN L VLPILEILYHVEERN
Mouse ---------------------------------------GAAAAT CTT GTTTTACCAATTCTTGAGATTTTGTATCATGTTGAGGAAAGAAAC	aa: -------------EN L VLPILEILYHVEERN
Rat ---------------------------------------GAAAAC CTT GTTTTACCAATTCTGGAGATTCTATATCATGTTGAGGAAAGAAAC	aa: -------------EN L VLPILEILYHVEERN
Macaque CTCCTTACTTTAGGCATCTTAATAGCTAAGATACATTTGGAAAAT ACA GTTTTACCTATTCTTGAGATTCTGTATCATGTTGAAGAAAGGAAT	aa: LLTLGILIAKIHLEN T VLPILEILYHVEERN
CR ---------------------------------------GAAAAT CTT GTTTTACCTATTCTTGAGATTCTGTATCATGTTGAAGAAAGGAAT	aa: -------------EN L VLPILEILYHVEERN
Dog ---------------------------------------GAAAAT CTT GTTTTACCAATTCTTGAGATTCTGTATCATGTCGAAGAAAGAAAT	aa: -------------EN L VLPILEILYHVEERN
Horse ---------------------------------------GAAAAT CTT GTTTTACCAATTCTTGAGATTCTATATCATGTTGAAGAAAGAAAT	aa: -------------EN L VLPILEILYHVEERN
Rabbit ---------------------------------------GAAAAC CTG GTTTTACCAATTCTTGAGATTCTGTATCATGTCGAAGAGAGAAAT	aa: -------------EN L VLPILEILYHVEERN
#The individual penalty scores of Macaque is: -26
ENST00000293756 pos:149 Rat SP-Scores:-43.7
Human CCAGTGAAGGAGAGCCAGGAGCCCTTCAAGGTCTCCACAGAGTCG GCG GCGGTGGCCATATGGCAGACGCTCCAGCAGACCACCGGCAGCAAT	aa: PVKESQEPFKVSTES A AVAIWQTLQQTTGSN
Chimpanzee CCAGTGAAGGAGAGCCAGGAGCCCTTCAAGGTCTCCACAGAGTCG GCG GCGGTGGCCATATGGCAGACGCTCCAGCAGACCACCGGCAGCAAT	aa: PVKESQEPFKVSTES A AVAIWQTLQQTTGSN
CE CCAGTGAAGGAGAGCCGGGAGCCCTTCAAGGTCTCCACAGAGTCG GCG GCAATGGCCATCTGGCAGACGCTCCAGCAGACCACCGGCAGCAGT	aa: PVKESREPFKVSTES A AMAIWQTLQQTTGSS
Mouse CCACTGAAGGAGAACCTGGAGCCTTTCCAGGTCTCCCCAGAGTCC AGA GCGGTAGCTCTCTGGCAGACACTTCAGCAGACAACCGGCAGCGAG	aa: PLKENLEPFQVSPES R AVALWQTLQQTTGSE
Rat CCGTTGAAGGAGAACCTGGAGCCTTTCCAGGTCTCCCCAGAGTCC AGA GCGGTAGCTCTCTGGCAGACACTTCAGCAGACCACCAGCAGTGAG	aa: PLKENLEPFQVSPES R AVALWQTLQQTTSSE
Macaque CCAGTGAAGGAGAGCCGGGAGCCCTTCAAGGTCTCCACAGAGTCG GCG GCAATGGCCATCTGGCAGACGCTCCAGCAGACCACCGGCAGCAGT	aa: PVKESREPFKVSTES A AMAIWQTLQQTTGSS
CR CCAGTGAAGGAGAGCCGGGAGCCCTTCAAGGTCTCCACAGAGTCG GCG GCAATGGCCATCTGGCAGACGCTCCAGCAGACCACCGGCAGCAGT	aa: PVKESREPFKVSTES A AMAIWQTLQQTTGSS
Dog CCGCTGAAGGAGAACCGGGGGCCCTTCAAGGTCTCCACGGAGTCG GCG GCAGTGGCACTATGGCAGACTCTCCAGCAGACCACCAGCGGCAGT	aa: PLKENRGPFKVSTES A AVALWQTLQQTTSGS
Horse CCACTGAAGGAGAACCGGGGGCCCTTCAAGGTCTCCACGGAGTCA GCG GCAGTGGCGATATGGCAGACGCTCCAGCAGACCACCGGTGGCAGT	aa: PLKENRGPFKVSTES A AVAIWQTLQQTTGGS
Rabbit CCACTAAAGGAGAGCCGCGAGCCCTTCAAGGTGTCCCCGGAGTCG GCG GCCGTGGCA------------------------------------	aa: PLKESREPFKVSPES A AVA------------
#The individual penalty scores of Rat is: -9.44444444444444
ENST00000216446 pos:388 Dog SP-Scores:-103.4
Human AGCAGCAAGGCTGAGCGAGCCGAGTGGATTGAAGCTATCAAAAAG CTA ACANNN------------	aa: SSKAERAEWIEAIKK L TX----
Chimpanzee AGCAGCAAGGCTGAGCGAGCCGAGTGGATTGAAGCTATCAAAAAG CTA ACANNN------------	aa: SSKAERAEWIEAIKK L TX----
CE AGCAGCAAGGCTGAGCGAGCTGAGTGGATTGAAGCTATCAAAAAG CTA ACA---------------	aa: SSKAERAEWIEAIKK L T-----
Mouse AGCAGCAAGGCTGAGCGAGCAGAATGGATTGAAGCTATCAAGAAG CTA ACANNN------------	aa: SSKAERAEWIEAIKK L TX----
Rat AGCAACAAGGCTGAGCGAGCAGAATGGATTGAAGCTATCAAGAAG CTA ACANNN------------	aa: SNKAERAEWIEAIKK L TX----
Macaque AGCAGCAAGGCTGAGCGAGCTGAGTGGATTGAAGCTATCAAAAAG CTA ACANNN------------	aa: SSKAERAEWIEAIKK L TX----
CR AGCAGCAAGGCTGAGCGAGCTGAGTGGATTGAAGCTATCAAAAAG CTA ACA---------------	aa: SSKAERAEWIEAIKK L T-----
Dog AGCAGCAAGGCTGAGCGAGCTGAGTGGATTGAAGCTATCAAAAAG GCT TTCTCTGAGACTGGAGTT	aa: SSKAERAEWIEAIKK A FSETGV
Horse AGCAGCAAGGCTGAGCGAGCTGAGTGGATTGAAGCTATCAAAAAG CTA ACGNNN------------	aa: SSKAERAEWIEAIKK L TX----
Rabbit AGCAGCAAGGCTGAGCGCGCGGAGTGGATTGAAGCTATCAAAAAA CTA ACANNN------------	aa: SSKAERAEWIEAIKK L TX----
#The individual penalty scores of Dog is: -25.6666666666667
ENST00000537855 pos:73 Macaque SP-Scores:-106.3
Human ---------------ATGGATTGTAGAGAGATGGACTTATATGAG GAC TACCAGTCCCCGTTTGATTTTGATGCAGGAGTGAACAAAAGCTAT	aa: -----MDCREMDLYE D YQSPFDFDAGVNKSY
Chimpanzee ---------------ATGGATTGTAGAGAGATGGACTTATATGAG GAC TACCAGTCCCCGTTTGATTTTGATGCAGGAGTGAACAAAAGCTAT	aa: -----MDCREMDLYE D YQSPFDFDAGVNKSY
CE ---------------ATGGATTGTGGAGAGATGGACTTAGGCGAG GAC TACCAGTCCCCGTTTGATTTTGAAGCAGGAGTCAACAAAAGCTAT	aa: -----MDCGEMDLGE D YQSPFDFEAGVNKSY
Mouse ---------------ATGGAGTGCAGAGATATGGAGTTGGCTGAT GAT TACCAATCCCCCTTTGATTTTGATTCTGGAGTGAACAAGAACTAC	aa: -----MECRDMELAD D YQSPFDFDSGVNKNY
Rat ---------------ATGGATTGTAGAGATATGGAGCTGTCTGAT GAT TACCAGTCCCCGTTCGATTTCGATTCCGGAGTGAACAAGAACTAT	aa: -----MDCRDMELSD D YQSPFDFDSGVNKNY
Macaque GCGAGGCGGCGGGCT---------GGAGACATGGACCGCGGCGAG CAA ---------------------------------------------	aa: ARRRA---GDMDRGE Q ---------------
CR ---------------ATGGATTGTGGAGAGATGGACTTAGGCGAG GAC TACCAGTCCCCGTTTGATTTTGAAGCAGGAGTCAACAAAAGCTAT	aa: -----MDCGEMDLGE D YQSPFDFEAGVNKSY
Dog ---------------GTGGACTGTAGGGAGATGGAGTTTTATGAA GAT TACCAGTCCCCGTTTGATTTTGACACAGGAGTGAACAAAAACTAT	aa: -----VDCREMEFYE D YQSPFDFDTGVNKNY
Horse ------------------------------ATGGATTTTTATGAG GAC TACCAGTCCCCGTTTGATTTTGATACAGGAGTGAACAAAAGCTAT	aa: ----------MDFYE D YQSPFDFDTGVNKSY
Rabbit ---------------ATGGATTGTAAAGAGATGGATTTGTACGAG GAC TACCAGTCCCCGTTTGATTTTGACACAGGCGTGAACAAAAGCTAC	aa: -----MDCKEMDLYE D YQSPFDFDTGVNKSY
#The individual penalty scores of Macaque is: -54.1111111111111
ENST00000296280 pos:961 Horse SP-Scores:-170.9
Human ---------------GACTTGAGCCAGCGCTGGGTGGTGCAAGGC CTG GTGTCCTGGGGG---------------------------------	aa: -----DLSQRWVVQG L VSWG-----------
Chimpanzee ---------------GACTTGAGCCACCGCTGGGTGGTGCAA--- CTG GTGTCCTGG------------------------------------	aa: -----DLSHRWVVQ- L VSW------------
CE ---------------GACTTGAGCCAGCGCTGGGTGGTGCAAGGC CTG GTGTCCTGGGGG---------------------------------	aa: -----DLSQRWVVQG L VSWG-----------
Mouse ---------------GAGATGAGCCAGCACTGGGTAGCCCAAGGC CTG GTGTCCTGGGGA---------------------------------	aa: -----EMSQHWVAQG L VSWG-----------
Rat ---------------GAGATGAGCCAGCGCTGGGTAGCCCAAGGC CTG GTGTCCTGGGGA---------------------------------	aa: -----EMSQRWVAQG L VSWG-----------
Macaque ---------------GACTTGAGCCAGCGCTGGGTGGTGCAAGGC CTG GTGTCCTGGGGG---------------------------------	aa: -----DLSQRWVVQG L VSWG-----------
CR ---------------GACTTGAGCCAGCGCTGGGTGGTGCAAGGC CTG GTGTCCTGGGGG---------------------------------	aa: -----DLSQRWVVQG L VSWG-----------
Dog ---------------GACTTGAGCCAGCGCTGGGTGGCCCAAGGC CTG GTGTCCTGGGGG---------------------------------	aa: -----DLSQRWVAQG L VSWG-----------
Horse CAGTGGTACCTGGTG---------------------------GGC ACC GTGTCCTGGGGGGAGGACTGCGGAAAGAAGGACCGCTACGGAGTG	aa: QWYLV---------G T VSWGEDCGKKDRYGV
Rabbit ---------------GACTTGAGCCGGCGCTGGGTGGCCCAAGGC CTG GTGTCCTGGGGG---------------------------------	aa: -----DLSRRWVAQG L VSWG-----------
#The individual penalty scores of Horse is: -52.4444444444444
ENST00000343410 pos:716 Rat SP-Scores:-22.2
Human GGTCGACTTATGGCTTTGCAGGAAGATAGAAAAAACAAGAAATGG AAG AAGCAGGATCTTTGCCTGGGCAGCACCACGTCCTGTGCCTTCCCA	aa: GRLMALQEDRKNKKW K KQDLCLGSTTSCAFP
Chimpanzee GGTCGACTTATGGCTTTGCAGGAAGATAGAAAAAACAAGAAATGG AAG AAGCAGGATCTTTGCCTGGGCAGCACCACATCCTGTGCCTTCCCA	aa: GRLMALQEDRKNKKW K KQDLCLGSTTSCAFP
CE GGTCGACTTATGGCTTTGCAGGAAGATAGAAAAACCAAGAAATGG AAG AAGCGGGATCTTTGCCTGGGCAGCACTACGTCCTGTGCCTTCCCA	aa: GRLMALQEDRKTKKW K KRDLCLGSTTSCAFP
Mouse GGTCGACTTATGGCTTTGCAGGAAGATAGGAAAACCCAGAAATGG ACA AAGCGAGACATCTGCTTGGGCAACTCG---ACCTGCGCCTTCCCG	aa: GRLMALQEDRKTQKW T KRDICLGNS-TCAFP
Rat GGTCGACTTATGGCTTTGCAGGAAGATAGGAAAACCCAGAAATGG TCA AAGCGAGACATCTGTCTGGGAAACTCG---TCCTGCGCCTTCCCG	aa: GRLMALQEDRKTQKW S KRDICLGNS-SCAFP
Macaque GGTCGACTTATGGCTTTGCAGGAAGATAGAAAAACCAAGAAATGG AAG AAGCGGGATCTTTGCCTGGGCAGCACTACGTCCTGTGCCTTCCCA	aa: GRLMALQEDRKTKKW K KRDLCLGSTTSCAFP
CR GGTCGACTTATGGCTTTGCAGGAAGATAGAAAAACCAAGAAATGG AAG AAGCGGGATCTTTGCCTGGGCAGCACTACGTCCTGTGCCTTCCCA	aa: GRLMALQEDRKTKKW K KRDLCLGSTTSCAFP
Dog GGTCGACTTATGGCTTTGCAGGAAGATAGAGAAACCAAGAAATGG AAG AAACAGGACATTTGTCTGGGCAACACTGAGTCCTGTGCCTTCCCA	aa: GRLMALQEDRETKKW K KQDICLGNTESCAFP
Horse GGTCGACTTATGGCTTTGCAGGAAGATAGAAAAACCAAGAAATGG AAG AAACAGGACATTTGCCTGGGCAGCACCAAGACCTGCGCCTTCCCA	aa: GRLMALQEDRKTKKW K KQDICLGSTKTCAFP
Rabbit GGTCGACTTATGGCTTTGCAGGAAGATAGGAGAACCGAAAAATGG AAG AAGCGGGACGTTTGCTTGGGCAACACCATGACCTGTGCTTTCCCA	aa: GRLMALQEDRRTEKW K KRDVCLGNTMTCAFP
#The individual penalty scores of Rat is: -6.55555555555556
ENST00000265593 pos:144 Macaque SP-Scores:-11.7
Human TTGGTCAGCTGGGTCATGGACTATGCCATTGCTGCCTGTCTGCAA GCC CAGCAGTGGATGTCCCGGGGCTTGAACACCAGCATCTTGCTCCAG	aa: LVSWVMDYAIAACLQ A QQWMSRGLNTSILLQ
Chimpanzee TTGGTCAGCTGGGTCATGGACTATGCCATTGCTGCCTGTCTGCAA GCC CAGCAGTGGATGTCCCGGGGC---AACACCAGCATCTTGCTCCAG	aa: LVSWVMDYAIAACLQ A QQWMSRG-NTSILLQ
CE TTGGTCAGCTGGGCCATGGACTATGCCATTGCTGCCTGTCTGCAA GCC CAGCAGTGGATGTCCCGGGGTTTGAACACTAGCATCTTACTCCAG	aa: LVSWAMDYAIAACLQ A QQWMSRGLNTSILLQ
Mouse CTGGTCAGCTGGGCTATGGACTATGCCATCGCTGTCTGTCTACAG GCT CAGCAATGGATGTCCCGGGGCTTAAACACCAACATCTTACTCCAG	aa: LVSWAMDYAIAVCLQ A QQWMSRGLNTNILLQ
Rat TTGGTCAGTTGGGCCATGGACTATGCCATCGCTGTCTGTCTACAG GCT CAGCAATGGATGTCCCGGGGCTTAAACACCAACATCTTACTCCAG	aa: LVSWAMDYAIAVCLQ A QQWMSRGLNTNILLQ
Macaque TTGGTCACCTGGGTCATGGACTATGCCATTGCTGCCTGTCTGCAA ACC CAGCAGTGGATGTCCCGGGGTTTGAACACTAGCATCTTACTCCAG	aa: LVTWVMDYAIAACLQ T QQWMSRGLNTSILLQ
CR TTGGTCAGCTGGGCCATGGACTATGCCATTGCTGCCTGTCTGCAA GCC CAGCAGTGGATGTCCCGGGGTTTGAACACTAGCATCTTACTCCAG	aa: LVSWAMDYAIAACLQ A QQWMSRGLNTSILLQ
Dog CTGGTTAGCTGGGCCATGGACTATGCCATCGCTGCCTGTCTACAG GCC CAACAGTGGATGTCCCGGGGCTTGAACACCAGCGTCTTTCTCCAG	aa: LVSWAMDYAIAACLQ A QQWMSRGLNTSVFLQ
Horse CTGGTCAGCTGGGCCATGGACTATGCCATCGCTGCCTGTCTGCAG GCT CAGCAGTGGATGTCCCGGGGCTTGAACACCAGCCTCTTGCTCCAG	aa: LVSWAMDYAIAACLQ A QQWMSRGLNTSLLLQ
Rabbit CTGGTCAGCTGGGCCATGGATTACGCCATCGCTGCCTGTCTGCAG GCT CAGCAGTGGATGTCCCGGGGCCTGAACACCAACCTCCTGCTCCAG	aa: LVSWAMDYAIAACLQ A QQWMSRGLNTNLLLQ
#The individual penalty scores of Macaque is: -3
ENST00000381971 pos:765 Rat SP-Scores:-74.6
Human TCCCCTAGAGATGCTGCTGCTGAAGGGACCGTGGGACGCTCCCCT GGA CCCGGGCCTGAC------------------CTCTATTCAGCTCCC	aa: SPRDAAAEGTVGRSP G PGPD------LYSAP
Chimpanzee TCCCCTAGAGATGCTGCTGCTGAAGGGACCGTGGGACGCTCCCCT GGA CCCGGGCCTGAC------------------CTCTATTCAGCTCCC	aa: SPRDAAAEGTVGRSP G PGPD------LYSAP
CE TCCCCTAGAGATGCTGCTGCTGAAGGGACCGTGGGACGCTCCCCA GGA CCTGGGCCTGAC------------------CTCTATTCAGCTCCC	aa: SPRDAAAEGTVGRSP G PGPD------LYSAP
Mouse TCCCCTGGAGATGCT---GCTGATCATACCGTGGGGCACTCCCCA GGG CCGGGGCCTGGGCCAGGGCCTGGGGCTGAACTCTATTCAGCTCCC	aa: SPGDA-ADHTVGHSP G PGPGPGPGAELYSAP
Rat TCCCCCAGAGATGCT---GCTGATCGCAGCATAGGTCACTCTGAC ATC TGGGGACCGAACCCAGGGCCTTGCCTCTCTTTGTATTCTGCTCCC	aa: SPRDA-ADRSIGHSD I WGPNPGPCLSLYSAP
Macaque TCCCCTAGAGATGCTGCTGCTGAAGGGACCGTGGGACGCTCCCCA GGA CCTGGGCCTGAC------------------CTCTATTCAGCTCCC	aa: SPRDAAAEGTVGRSP G PGPD------LYSAP
CR TCCCCTAGAGATGCTGCTGCTGAAGGGACCGTGGGACGCTCCCCA GGA CCTGGGCCTGAC------------------CTCTATTCAGCTCCC	aa: SPRDAAAEGTVGRSP G PGPD------LYSAP
Dog TCCCCACGCGATGCTGCTGCTGATGGGGCGGTGGGGCGCTCCCCC GGG CCGGGGCCTGAC------------------CTCTACCCAGCTTCC	aa: SPRDAAADGAVGRSP G PGPD------LYPAS
Horse TCCCCACGAGATGCT---GCCGACGGGGTTGTGGGACGCTCCCCA GGG CCTGGGCCTGAC------------------CTCTATTCAGCTTCC	aa: SPRDA-ADGVVGRSP G PGPD------LYSAS
Rabbit TCCCCACGAGACGCTGCTGCTGATGGCACTGTGGGATGCTCCCCA GGG CCCGGGCCTGAC------------------CTCTATTCAGCACCC	aa: SPRDAAADGTVGCSP G PGPD------LYSAP
#The individual penalty scores of Rat is: -21.1111111111111
ENST00000433931 pos:623 Macaque SP-Scores:-105.6
Human CGAGCACTTTTAACTACTGGAAGTTTGCGT------------GTT TCT GAGCAGACATTACAGTCAGCA------------------TCTTCT	aa: RALLTTGSLR----V S EQTLQSA------SS
Chimpanzee CGAGCACTTTTAACTACTGGAAGTTTGCGT------------GTT TCT GAACAGACATTACAGTCAGCA------------------TCTTCT	aa: RALLTTGSLR----V S EQTLQSA------SS
CE CGAGCACTTTTAACTACTGGAAGTTTGCGT------------GTT TCT GAACAGACATTACAGTCAGCA------------------TCTTCT	aa: RALLTTGSLR----V S EQTLQSA------SS
Mouse CGAGCGCTTCTAACTACTGGAAGTTTGCGT------------GTT TCT GAACAGACATTACAGTCAGCA------------------TCTTCC	aa: RALLTTGSLR----V S EQTLQSA------SS
Rat CGGGCACTTCTAACTACTGGGAGTTTGCGT------------GTG TCT GAACAGACATTACAGTCAGCA------------------TCTTCC	aa: RALLTTGSLR----V S EQTLQSA------SS
Macaque CGAGCACTTTTAACTACTGGAAGTTTGCGT------------GCC AGT ------------------GCAAAGGCCCTGTGGGCCCCATCTTCT	aa: RALLTTGSLR----A S ------AKALWAPSS
CR CGAGCACTTTTAACTACTGGAAGTTTGCGT------------GTT TCT GAACAGACATTACAGTCAGCA------------------TCTTCT	aa: RALLTTGSLR----V S EQTLQSA------SS
Dog CGAGCACTTCTAACTACAGGAAGTTTGCGTGATGCATCCATAGTT TCT GAACAGACATTACAGTCAGCA------------------TCTTCC	aa: RALLTTGSLRDASIV S EQTLQSA------SS
Horse CGAGCACTTTTGACTACTGGAAGTTTGCGT------------GTT TCT GAACAGACGTTACAGTCAGCA------------------TCTTCT	aa: RALLTTGSLR----V S EQTLQSA------SS
Rabbit CGAGCACTTTTAACTACTGGAAGTTTGCGT------------GCC AGT AGCCAGGTGCTTCCTCCTGCA------------------TCTTCT	aa: RALLTTGSLR----A S SQVLPPA------SS
#The individual penalty scores of Macaque is: -35.1111111111111
ENST00000381774 pos:144 Horse SP-Scores:-13.4
Human CATGACATTGGCAACACCCCCACGGCCGAGACCGTCGAGGAGTTC TGC CGGACTTGGGGAGATGACTACTTCAGCTTCTGGGTCGGGGGCGTC	aa: HDIGNTPTAETVEEF C RTWGDDYFSFWVGGV
Chimpanzee CACGACATCGGCAACGCCCCCACGGCCGAGACCGTCGAGGAGTTC TGC CGGACTTGGGGAGATGACTACTTCAGCTTCTGGGTCGGGGGCGTC	aa: HDIGNAPTAETVEEF C RTWGDDYFSFWVGGV
CE CACGACATCGGCAATGCCCCCACGGCTGAGACCGTCGAGGAGTTC TGC CAAACTTGGGGAGACGACTACTTCAGCTTCTGGGTCGGGGGCGTC	aa: HDIGNAPTAETVEEF C QTWGDDYFSFWVGGV
Mouse CATGACTTGGGCAATGCCCCCACAGCCGAGACTGTGGAGGAGTTC TGC CAGACATGGGGAGACGACTACTTCAGCTTTTGGGTCGGGGGCGTC	aa: HDLGNAPTAETVEEF C QTWGDDYFSFWVGGV
Rat CATGACTTGGGCAATGCCCCCACAGCCGAGACTGTGGAGGAGTTC TGC CAGACATGGGGAGATGACTACTTCAGCTTCTGGGTCGGGGGTGCC	aa: HDLGNAPTAETVEEF C QTWGDDYFSFWVGGA
Macaque CACGACATCGGCAATGCCCCCACGGCTGAGATCGTCGAGGAGTTC TGC CAAACTTGGGGAGACGACTACTTCAGCTTCTGGGTCGGGGGCGTC	aa: HDIGNAPTAEIVEEF C QTWGDDYFSFWVGGV
CR CACGACATCGGCAATGCCCCCACGGCTGAGACCGTCGAGGAGTTC TGC CAAACTTGGGGAGACGACTACTTCAGCTTCTGGGTCGGGGGCGTC	aa: HDIGNAPTAETVEEF C QTWGDDYFSFWVGGV
Dog CACGACGTGGGCAACACCCCCACACCTGAGACTGTGGCAGAGTTC CAG CAGACCTGGGGGGACGACTATTTCAGCTTCTGGGTTGGGGGTGTC	aa: HDVGNTPTPETVAEF Q QTWGDDYFSFWVGGV
Horse CACGATGTGGGCAACGTGCCCACCCCAGAGACCATCGAGGAGTTC CAG CAGACTTGGGGAGATGACTATTTCAGCTTCTGGGTCGGGGGCGTC	aa: HDVGNVPTPETIEEF Q QTWGDDYFSFWVGGV
Rabbit CATGACGTGGGCAACGTCCCCACGGCGGAGACCATCGAGGAGTTC CGC CAGACCTGGGGAGACGACTACTTCAGCTTCTGGGTTGGGGGCGTC	aa: HDVGNVPTAETIEEF R QTWGDDYFSFWVGGV
#The individual penalty scores of Horse is: -4
ENST00000290866 pos:1384 Chimpanzee SP-Scores:-68.8
Human AACATGAGCGCCTCGGCCATGTTGAGCTACTTCAAGCCGCTGCTG GAC TGGCTCCGCACGGAGAACGAGCTGCATGGGGAGAAGCTG------	aa: NMSASAMLSYFKPLL D WLRTENELHGEKL--
Chimpanzee ------------------------ACCTACTTCAAACCCCTACTG ACC TGG---------------------------------CTGGTGACA	aa: --------TYFKPLL T W-----------LVT
CE AATATGAGCGCCTCGGCCATGCTGAGCTACTTCAAGCCGCTGCTG GAC TGGCTCCGCACGGAGAATGAGCTGCACGGGGAGAAGCTG------	aa: NMSASAMLSYFKPLL D WLRTENELHGEKL--
Mouse AACATGTCAGCCTCCGCCATGATGAATTACTTCAAGCCACTGACA GAA TGGCTCGTCACCGAGAACAGGAGACATGGAGAGACACTG------	aa: NMSASAMMNYFKPLT E WLVTENRRHGETL--
Rat AACATGTCAGCCTCTGCCATTATGAATTACTTCAAGCCACTGACT GAA TGGCTCGTCACAGAGAACAGGAGACATGGAGAGACACTG------	aa: NMSASAIMNYFKPLT E WLVTENRRHGETL--
Macaque AATATGAGCGCCTCGGCCATGCTGAGCTACTTCAAGCCGCTGCTA GAC TGGCTCCGCACGGAGAATGAGCTGCACGGGGAGAAGCTG------	aa: NMSASAMLSYFKPLL D WLRTENELHGEKL--
CR AATATGAGCGCCTCGGCCATGCTGAGCTACTTCAAGCCGCTGCTG GAC TGGCTCCGCACGGAGAATGAGCTGCACGGGGAGAAGCTG------	aa: NMSASAMLSYFKPLL D WLRTENELHGEKL--
Dog AACATGTCTGCATCAGCCATGATGAACTACTTCAAGCCGCTGCTG GAC TGGCTGCTCACGGAGAACGGGCGGCACGGGGAGAAGCTG------	aa: NMSASAMMNYFKPLL D WLLTENGRHGEKL--
Horse AACATGTCAGCCTCAGCCATGATGAACTACTTCAAGCCGCTGCTG GAC TGGCTCCTCACTGAGAACGGGCGGCACGGGGAGAAGCTG------	aa: NMSASAMMNYFKPLL D WLLTENGRHGEKL--
Rabbit AACATGTCAGCCTCGGCCATGATGAACTACTTCAAGCCGCTGATG GAC TGGCTCCTCACCGAGAACGGGCGGCACGGGGAGAAGCTG------	aa: NMSASAMMNYFKPLM D WLLTENGRHGEKL--
#The individual penalty scores of Chimpanzee is: -47.5555555555556
ENST00000275227 pos:339 CR SP-Scores:-30.1
Human GCCGGGTGCTACATGCTCTTAGGGCCTGTCCCAATCTTGCATATT AAA AGTCAGCTCTGGCTGCTGGTGCTGATATTAGTTGTAAGTGGCCTC	aa: AGCYMLLGPVPILHI K SQLWLLVLILVVSGL
Chimpanzee GCCGGGTGCTACATGCTCTTAGGGCCTGTCCCAATCTTGCATATT AAA AGTCAGCTCTGGCTGCTGGTGCTGATATTAGTTGTAAGTGGCCTC	aa: AGCYMLLGPVPILHI K SQLWLLVLILVVSGL
CE GCTGGGTGCTACATACTCTTAGGGCCTGTCCCAGTCTTGCATATT AAA AGTCAGCTTTGGCTGCTGGTGCTGATACTAGTTGTAAATGGCATC	aa: AGCYILLGPVPVLHI K SQLWLLVLILVVNGI
Mouse GCTGGGTGCTACATGCTCTTAGGACCTGTTCCTCTTCTGCACATC AAA AGTCAGCTCTGGCTTCTTGTGTTGGTGTTGGTTGTAAATGGCATC	aa: AGCYMLLGPVPLLHI K SQLWLLVLVLVVNGI
Rat GCTGGCTGCTACATGCTCTTAGGACCTATACCCCTTCTGCACATT AAA AGTCAGCTCTGGCTTCTCGTGCTGGTGTTAGTTATAAACGGGGTC	aa: AGCYMLLGPIPLLHI K SQLWLLVLVLVINGV
Macaque GCTGGGTGCTACATACTCTTAGGGCCTGTCCCAGTCTTGCATATT AAA AGTCAGCTTTGGCTGCTGGTGCTGATACTAGTTGTAAATGGCATC	aa: AGCYILLGPVPVLHI K SQLWLLVLILVVNGI
CR NNNNNNNNNNNNNNNNNNNNNNNNNNNNNNNNNNNNNNNCCCTTT TGC AGTCAGCTTTGGCTGCTGGTGCTGATACTAGTTGTAAATGGCATC	aa: XXXXXXXXXXXXXPF C SQLWLLVLILVVNGI
Dog GCAGGATGCTACATGCTCTTAGGACCTATACCAGTCTTGCACATT AAA AGTCAGCTCTGGCTGCTGGTGCTAATATTAGTCCTAAATGGCATC	aa: AGCYMLLGPIPVLHI K SQLWLLVLILVLNGI
Horse GCGGGATGCTACATGCTCTTAGGACCTGTCCCAGTCTTGCACATT AAA AGTCAGCTCTGGCTGCTGGTGCTGGTATCAGTCATAAACGGCATC	aa: AGCYMLLGPVPVLHI K SQLWLLVLVSVINGI
Rabbit GCTGGGTGTTTCATACTTTTAGGACCTGTCCCAATCTTGCACATT AAA AGTCAGCTCTGGCTGCTGGTGCTGGTGTTAGTGGTCAATGGCGTC	aa: AGCFILLGPVPILHI K SQLWLLVLVLVVNGV
#The individual penalty scores of CR is: -16.5555555555556
ENST00000473539 pos:339 Chimpanzee SP-Scores:-139.330769230769
Human ATCTTACTGTACTGGAAACGTCACCGGAATCAGGACCGAGAGCCC NNN ---------------------------------------	aa: ILLYWKRHRNQDREP X -------------
Chimpanzee ATCTTACTGTACTGGAAACGTCACCGGAATCAGGACCGAGTA--- CCT ---------------------------------------	aa: ILLYWKRHRNQDRV- P -------------
CE ATCTTACTGTACTGGAAACGTCACCGGAATCAGGACCGAGGT--- GAG ---------------------------------------	aa: ILLYWKRHRNQDRG- E -------------
Mouse ATCTTACTATACTGGAAACGTCACCGAAATCAGGAGCGGGGT--- GAA TCATCACAGGGGATGCAAAGAATGAAANNN---------	aa: ILLYWKRHRNQERG- E SSQGMQRMKX---
Rat ATCTTATTATACTGGAAACGGCACCGAAATCAGGAGCGGGGT--- GAG TCATCACAGGGGATGCAAAGAATGAAANNN---------	aa: ILLYWKRHRNQERG- E SSQGMQRMKX---
Macaque ATCTTACTGTACTGGAAACGTCACCGGAATCAGGACCGAGGT--- GAG ---------------------------------------	aa: ILLYWKRHRNQDRG- E -------------
CR ATCTTACTGTACTGGAAACGTCACCGGAATCAGGACCGAGGT--- GAG ---------------------------------------	aa: ILLYWKRHRNQDRG- E -------------
Dog ATCTTATTATACTGGAAACGTCGTCGGAACCAGGACAGAGGT--- GAG ---------------------------------------	aa: ILLYWKRRRNQDRG- E -------------
Horse ATCTTATTATACTGGAAACGTCGTCGGAACCAAAACCGAGGT--- GAG TCATCACAGGGAGTACAAAGAAGAAAANNN---------	aa: ILLYWKRRRNQNRG- E SSQGVQRRKX---
Rabbit ATCTTATTATATTGGAAACGTCACCGGAATCAGGACCGAGGT--- GAG TCATCACAGGGA------------AAAATGAATCAAGCA	aa: ILLYWKRHRNQDRG- E SSQG----KMNQA
#The individual penalty scores of Chimpanzee is: -37.1111111111112
ENST00000360000 pos:36 Rabbit SP-Scores:-42.1
Human GATCGCCCTTTGGAGGATGTACCACAGGAGGCAGAAGGAAATCCT CAA CCTTCCGAAGAAGGCGTAAGCCAGGAAGCAGAAGGAAACCCCAGA	aa: DRPLEDVPQEAEGNP Q PSEEGVSQEAEGNPR
Chimpanzee GATCGCCCTTTGGAGGATGTACCACAGGAGGCAGAAGGAAATCCT CAA CCTTCCGAAGAAGGTGTAAGCCAGGAAGCAGAAGGAAACCCCAGA	aa: DRPLEDVPQEAEGNP Q PSEEGVSQEAEGNPR
CE GATCGCCCTTTGGAGGATGTACCACAGGAGGCAGAAGGAAATCCT CAA CCTTCCGAAGAAGGTATAAGCCAGGAGGCAGAAGGAAACCCCAGA	aa: DRPLEDVPQEAEGNP Q PSEEGISQEAEGNPR
Mouse GGCCATCCTTCAGAAGATCCACCACAGCAGGCAGGAGAAACTCTT CAG GCTTCTGGAGAAAATGTGAGGGAGGAAACTGAAGGGAGCCATAGA	aa: GHPSEDPPQQAGETL Q ASGENVREETEGSHR
Rat GGCCATCCTTCAGAAGATCCACCACAGCAGGCAGGAGAAAATCTT CAG GCTTCTGGAGAAAATGTGAGAGAGGAAACTGATGGAAGCCTTCGA	aa: GHPSEDPPQQAGENL Q ASGENVREETDGSLR
Macaque GATCGCCCTTTGGAGGATGTACCACAGGAGGCAGAAGGAAATCCT CAA CCTTCCGAAGAAGGTATAAGCCAGGAGGCAGAAGGAAACCCCAGA	aa: DRPLEDVPQEAEGNP Q PSEEGISQEAEGNPR
CR GATCGCCCTTTGGAGGATGTACCACAGGAGGCAGAAGGAAATCCT CAA CCTTCCGAAGAAGGTATAAGCCAGGAGGCAGAAGGAAACCCCAGA	aa: DRPLEDVPQEAEGNP Q PSEEGISQEAEGNPR
Dog GACCGCCCTTCAGAAGATGTACCACAGGAGGGAGAAGGAAATCTT CAA CCTTCTGAAGAAGGTGTAAGCCAAGAAGCAGGAGGAAATCTTAGA	aa: DRPSEDVPQEGEGNL Q PSEEGVSQEAGGNLR
Horse GACCGCCCTTCGGAAGATGTACCACAGGAGGGAGAAGGAAATCCT CAA CCTTCCGAAGAAGGTGTAAGCCAGGAGGCAGAAGGAAACCTTAGA	aa: DRPSEDVPQEGEGNP Q PSEEGVSQEAEGNLR
Rabbit GACCACCCTGCACGAGAGGTACCACGGGAGGCAGAAGGAAATCCC GCA CCTTCCCAAGAA---GTAAGCCAGGAGGCCGAAGGAACCCTTGGA	aa: DHPAREVPREAEGNP A PSQE-VSQEAEGTLG
#The individual penalty scores of Rabbit is: -13.8888888888889
ENST00000377768 pos:354 CE SP-Scores:-8.4
Human AAAGCCCTCATTGACTATGAGAACTCAAACAAAGCTCTGGATAAG GCC CGGTTAAAGAGCAAAGACGTCAAGTTGGCTGAGGCACACCAGCAG	aa: KALIDYENSNKALDK A RLKSKDVKLAEAHQQ
Chimpanzee AAAGCCCTCATTGACTATGAGAACTCAAACAAAGCTCTGGATAAG GCC CGGTTAAAGAGCAAAGACGTCAAGTTGGCTGAGGCACACCAGCAG	aa: KALIDYENSNKALDK A RLKSKDVKLAEAHQQ
CE AAAGCCCTCATTGACTATGATAACTCAAACGAATCTCTGGATAAG GTC CGGTTAAAGAGCAAAGACATCAAGTTGGCTGAGGCACACCAGCAG	aa: KALIDYDNSNESLDK V RLKSKDIKLAEAHQQ
Mouse AAAGCCCTAATTGACTATGAGAATTCAAACAAAGCTTTGGACAAG GCC CGGTTAAAAAGCAAAGATGTCAAGTTGGCAGAGACTCATCAGCAG	aa: KALIDYENSNKALDK A RLKSKDVKLAETHQQ
Rat AAGGCCCTAATTGACTATGAGAATTCAAACAAAGCTTTGGACAAG GCC CGGTTAAAAAGCAAAGATGTCAAGTTGGCAGAGACTCATCAGCAG	aa: KALIDYENSNKALDK A RLKSKDVKLAETHQQ
Macaque AAAGCCCTCATTGACTATGAAAACTCAAACAAAGCTCTGGATAAA GCC CGGTTAAAGAGCAAAGACGTCAAGTTGGCTGAGGCACACCAGCAG	aa: KALIDYENSNKALDK A RLKSKDVKLAEAHQQ
CR AAAGCCCTCATTGACTATGAAAACTCAAACAAAGCTCTGGATAAA GCC CGGTTAAAGAGCAAAGACGTCAAGTTGGCTGAGGCACACCAGCAG	aa: KALIDYENSNKALDK A RLKSKDVKLAEAHQQ
Dog AAAGCCCTCACAGACTATGAGAACTCAAATAAAGCCTTGGATAAG GCC CGGTTGAAAAGCAAAGATGTCAAGTTGGCTGAGTCACATCAGCAG	aa: KALTDYENSNKALDK A RLKSKDVKLAESHQQ
Horse AAAGCCCTCATTGACTATGAGAACTCAAACAAAGCCTTGGATAAG GCC CGGTTAAAAAGCAGAGACGTCAAGTTGGCTGAAGCACACCAGCAG	aa: KALIDYENSNKALDK A RLKSRDVKLAEAHQQ
Rabbit AAGGCCCTCATTGACTATGAGAACTCAAACAAAGCTCTGGATAAA GCC CGGCTGAAAAGCAGAGATGTTAAGTTGGCAGAGGCACACCAGCAG	aa: KALIDYENSNKALDK A RLKSRDVKLAEAHQQ
#The individual penalty scores of CE is: -4.66666666666667
ENST00000341772 pos:637 Macaque SP-Scores:-7.3
Human GACGGCCTGAATGGCACGTGCATCTGTGCACCCGGGTTTACAGGT GAA GAGTGCGACATTGACATAAATGAATGTGACAGTAACCCCTGCCAC	aa: DGLNGTCICAPGFTG E ECDIDINECDSNPCH
Chimpanzee GACGGCCTGAATGGCACGTGCATCTGTGCACCCGGGTTTACAGGT GAA GAGTGCGACATTGACATAAATGAATGTGACAGTAACCCCTGCCAC	aa: DGLNGTCICAPGFTG E ECDIDINECDSNPCH
CE GATGGCCTGAATGGCACGTGCATCTGTGCACCCGGGTTTACAGGT GAA GAGTGTGACATTGACATAAATGAATGTGACAGTAACCCCTGCCAC	aa: DGLNGTCICAPGFTG E ECDIDINECDSNPCH
Mouse GAGGGGCTGAATGGCACGTGCATCTGTGCACCCGGGTTCACAGGT GAA GAGTGTGACATTGACATCAATGAATGTGATAGTAACCCATGTCAT	aa: EGLNGTCICAPGFTG E ECDIDINECDSNPCH
Rat GAGGGGCTGAATGGCACATGCATCTGTGCTCCTGGGTTCACAGGT GAA GAGTGTGACATTGACATCAATGAATGTGACAGTAACCCCTGTCAT	aa: EGLNGTCICAPGFTG E ECDIDINECDSNPCH
Macaque GATGGCCTGAATGGCACGTGCATCTGTGCACCCGGGTTTACAGGC AAT CAATGTGACATTGACATAAATGAATGTGACAGTAACCCCTGCCAC	aa: DGLNGTCICAPGFTG N QCDIDINECDSNPCH
CR GATGGCCTGAATGGCACGTGCATCTGTGCACCCGGGTTTACAGGT GAA GAGTGTGACATTGACATAAATGAATGTGACAGTAACCCCTGCCAC	aa: DGLNGTCICAPGFTG E ECDIDINECDSNPCH
Dog GAGGGCCTAAATGGCACATGTGTCTGCGCACCAGGGTTTACAGGC GAA GAGTGTGACATCGACATAAATGAATGTGACAGTAACCCCTGCCAT	aa: EGLNGTCVCAPGFTG E ECDIDINECDSNPCH
Horse GAAGGCCTCAATGGCACATGTGTCTGCGCTCCAGGGTTTACAGGC AAA GAATGCGACATTGAGATCAATGAATGTGACAGTAACCCCTGCCAT	aa: EGLNGTCVCAPGFTG K ECDIEINECDSNPCH
Rabbit GAAGCCCTGAACGGCACGTGTGTCTGCGCACCTGGCTTTACAGGT GAC GAGTGCGACATTGATATAAATGAATGTGACAGTAACCCCTGCCAT	aa: EALNGTCVCAPGFTG D ECDIDINECDSNPCH
#The individual penalty scores of Macaque is: -2.11111111111111
ENST00000395965 pos:255 CR SP-Scores:-32.1
Human GGAGTAATAGTACTAAATCCCAATGAAAACTATATTGAAGTAGAA AAG CCGAAGATACACGTACAGTCA---TCATCTGATAGTTCAGATGAA	aa: GVIVLNPNENYIEVE K PKIHVQS-SSDSSDE
Chimpanzee GGAGTAATAGTACTAAATCCCAATGAAAACTATATTGAAGTAGAA AAG CCGAAGATACACGTACAGTCA---TCATCTGATAGTTCAGATGAA	aa: GVIVLNPNENYIEVE K PKIHVQS-SSDSSDE
CE GGAGTTATAGTACTAAATCCCAATGAAAACTATATTGAAGTAGAA AAG CCGAAGATACATGTACAGTCA---TCATCTGATAGTTCAGATGAA	aa: GVIVLNPNENYIEVE K PKIHVQS-SSDSSDE
Mouse GGAGTCATCGTCCTGAACCCAAATGAAAACTATATAGAAGTGGAA AAG CAGAAAATGCATAAACAGTCATCATCTTCTGATGGTACAGATGAG	aa: GVIVLNPNENYIEVE K QKMHKQSSSSDGTDE
Rat GGAGTCATAGTCCTCAACCCAAATGAAAACTATATAGAAGTGGAA AAG CAGAAAATGCATAAACAATCA---TCTTCTGATGGCACAGATGAG	aa: GVIVLNPNENYIEVE K QKMHKQS-SSDGTDE
Macaque GGAGTTATAGTACTAAATCCCAATGAAAACTATATTGAAGTAGAA AAG CCGAAGATACATGTACAGTCA---TCATCTGATAGTTCAGATGAA	aa: GVIVLNPNENYIEVE K PKIHVQS-SSDSSDE
CR GGAGTTATAGTACTAAATCCCAATGAAAACTATATTGAANNNAAA AGC CAANNNNNNNNNNNNNNNNNN---NNNNNNNNNNNNNNNNNNNNN	aa: GVIVLNPNENYIEXK S QXXXXXX-XXXXXXX
Dog GGAGTAATAGTACTGAATCCCAATGAAAACTATATTGAAGTAGAA AAG CCAAAGATACATGTACAGTCA---TCGTCTGATAGTTCAGATGAA	aa: GVIVLNPNENYIEVE K PKIHVQS-SSDSSDE
Horse GGAGTAATAGTACTGAATCCCAATGAAAACTGTATTGAAGTAGAA AAG CCGAAGACACATGTACAGTCG---TCTTCTGATAGCTCAGATGAA	aa: GVIVLNPNENCIEVE K PKTHVQS-SSDSSDE
Rabbit GGAGTGATAGTACTGAATCCCAACGAAAACTATATTGAAGTAGAA AAG CCCAAGACTCACGTACAGTCA---TCTTCAGATAGCTCAGATGAA	aa: GVIVLNPNENYIEVE K PKTHVQS-SSDSSDE
#The individual penalty scores of CR is: -18.1111111111111
ENST00000375460 pos:651 CR SP-Scores:-11.8
Human GGCCTCCACTGCACCTTCATTGATGACTTCACTCCATACCACATG CTG CATGGGGAGGTGCACTGTGGCACCAATGTGTGCAGAAAGCCCTTC	aa: GLHCTFIDDFTPYHM L HGEVHCGTNVCRKPF
Chimpanzee GGCCTCCACTGCACCTTCATTGATGACTTCACTCCATACCACATG CTG CATGGGGAGGTGCACTGTGGCACCAATGTGCGCAGAAAGCCCTTC	aa: GLHCTFIDDFTPYHM L HGEVHCGTNVRRKPF
CE GGCCTCCACTGCACCTTCATTGATGACTTCACTCCATACCACATG CTG CATGGGGAGGTGCACTGTGGCACCAATGTGCGCAGAAAGCCCTTC	aa: GLHCTFIDDFTPYHM L HGEVHCGTNVRRKPF
Mouse GGTCTGCACTGCACCTTCATCGATGACTTCACGCCATACCACATG CTG CACGGGGAGGTTCACTGTGGCACCAACGTGCGCCGGGAGCCCTTC	aa: GLHCTFIDDFTPYHM L HGEVHCGTNVRREPF
Rat GGTCTGCACTGCACCTTCATTGATGACTTCACACCGTACCACATG CTG CACGGGGAGGTTCACTGTGGCACCAACGTGCGCCGGGAGCCCTTT	aa: GLHCTFIDDFTPYHM L HGEVHCGTNVRREPF
Macaque GGCCTCCACTGCACCTTCATTGATGACTTCACTCCATACCACATG CTG CATGGGGAGGTGCACTGTGGCACCAATGTGCGCAGAAAGCCCTTC	aa: GLHCTFIDDFTPYHM L HGEVHCGTNVRRKPF
CR GGCCTCCACTGCACTTTCATCAATGACTTCTACACCTACCACATC AGG CATGGGGAGGTGCACTGCGGCACCAATGTGCGCAGAAAGCCTTTC	aa: GLHCTFINDFYTYHI R HGEVHCGTNVRRKPF
Dog GGCCTGCACTGCACCTTCATCGACGACTTCACCCCGTACCACATG CTG CACGGGGAGGTCCACTGTGGCACCAACGTGCGCCGGCAGCCCTTC	aa: GLHCTFIDDFTPYHM L HGEVHCGTNVRRQPF
Horse GGCCTCCACTGCACCTTCATCGACGACTTCTCCTCCTACCACGTG CTG CACGGCGAGGTCCACTGCGGCACCAACGTGCGCCGGCAGCCGTTT	aa: GLHCTFIDDFSSYHV L HGEVHCGTNVRRQPF
Rabbit GGCCTGCGCTGCACCTTCATCGACGACTTCACCCCGTACCACATG CTG CACGGCGAGGTGCACTGCGGCACCAACGTGCGCCGACAGCCCTTG	aa: GLRCTFIDDFTPYHM L HGEVHCGTNVRRQPL
#The individual penalty scores of CR is: -4.88888888888889
ENST00000264377 pos:131 CE SP-Scores:-76.6
Human CTCGCCGCCTCGTCCCGGCCCCGCGCCTGGGGGGCTGCTGCGCCC AGC GCTCCGCATTGGAATGAAACTGCAGAAAAAAATTTGGGAGTCCTG	aa: LAASSRPRAWGAAAP S APHWNETAEKNLGVL
Chimpanzee ------------------------------------------CCC AGC GCTCCGCATTGGAATGAAACTGCAGAAAAAAATTTGGGAGTCCTG	aa: --------------P S APHWNETAEKNLGVL
CE ------------------------------------------CCA CCA GCTCCGCGTTGGAATGAAACTGCAGAAAAAAATTTGGGAGTCCTG	aa: --------------P P APRWNETAEKNLGVL
Mouse CTCGCCACCTCATCCCGGCCCCGTGCCCGGGGGGCCGCTGCGCCC AGC GCTCCGCACTGGAATGAAACTGCAGAAAAAACCCTGGGAGTCCTG	aa: LATSSRPRARGAAAP S APHWNETAEKTLGVL
Rat CTCGCCGCCTCGTCCCGGCCCCGTGCCCGGGGGGCCGCTGCGCTC AGC GCTCTGCATTGGAATGAAACTGCAGAAAACAGCCCGGGAGTTGTG	aa: LAASSRPRARGAAAL S ALHWNETAENSPGVV
Macaque CTCGCCGCCTCGTACCGGCCCCGCGCCTGGGGGGCTGCTGCGCCC AGC GCTCCGCGTTGGAATGAAACTGCAGAAAAAAATTTGGGAGTCCTG	aa: LAASYRPRAWGAAAP S APRWNETAEKNLGVL
CR ------------------------NNNTGGGGGGCTGCTGCGCCC AGC GCTCCGCGTTGGAATGAAACTGCAGAAAAAAATTTGGGAGTCCTG	aa: --------XWGAAAP S APRWNETAEKNLGVL
Dog CTCGCCACCTCGTCGCGGCCCCGCGCCTGGGGGGCGGCTGCGCCC AGC GCTCCGCATTGGAATGAAACTGCAGAAAAAAATTGGGGAGCCCTG	aa: LATSSRPRAWGAAAP S APHWNETAEKNWGAL
Horse CTCGCCGCCTCGTCCGGACCC---GCGCTTGGGGCTGCTGCGCCC AGC GCTCCGCATTGGAATGAAACTGCAGAAAAAGATTTGGGAGTCCTG	aa: LAASSGP-ALGAAAP S APHWNETAEKDLGVL
Rabbit CTCGCCGCCTCGTCCCGGCCCCGCACCTGGGGGGCTACTGCTCCC AGC GCTCCGCATTGGAATGAAACTGCAGAAAAAAATTTGGGAGTCCTG	aa: LAASSRPRTWGATAP S APHWNETAEKNLGVL
#The individual penalty scores of CE is: -33
ENST00000436346 pos:530 CR SP-Scores:-9.7
Human ATCCTGAAAATGGAAAAAGAAAATCAAAGGCTCAGTAAAAAGGTT GAG ATTCTTGAAAATGAGATTGTTCAAGAAAAGCAAAGTCTTCAGAAT	aa: ILKMEKENQRLSKKV E ILENEIVQEKQSLQN
Chimpanzee ATCCTGAAAATGGAAAAAGAAAATCAAAGGCTCAGTAAAAAGGTT GAA ATTCTTGAAAATGAGATTGTTCAAGAAAAGCAAAGTCTTCAGAAT	aa: ILKMEKENQRLSKKV E ILENEIVQEKQSLQN
CE ATCCTGAAAATTGAAAAAGAAAATCAAAGACTCAGTAAAAAGGTT GAA ATTCTTGAAAATGAGATTGTTCAAGAAAAGCAAAGTCTTCAGAAT	aa: ILKIEKENQRLSKKV E ILENEIVQEKQSLQN
Mouse ATCCTAAAAGTTGAAAAGGAAAACCAGAGACTGAATAAAAAGGTT GAA ATTCTTGAAAATGAAATTATTCAAGAAAAGCAAAGTCTTCAGAAT	aa: ILKVEKENQRLNKKV E ILENEIIQEKQSLQN
Rat ATCCTCAAAGTTGAAAAGGAAAACCAGAGACTGAGTAAAAAGGTT GAA ATTCTTGAAAATGAAATTATTCAAGAAAAGCAAAGTCTTCAGAAT	aa: ILKVEKENQRLSKKV E ILENEIIQEKQSLQN
Macaque ATCCTGAAAATTGAAAAAGAAAATCAAAGACTCAGTAAAAAGGTT GAA ATTCTTGAAAATGAGATTGTTCAAGAAAAGCAAAGTCTTCAGAAT	aa: ILKIEKENQRLSKKV E ILENEIVQEKQSLQN
CR ATCCTGAAAATTGAAAAAGAAAATCAAAGACTCAGTAAAAAGGTA AGT NNNNNNGAAAATGAGATTGTTCAAGAAAAGCAAAGTCTTCAGAAT	aa: ILKIEKENQRLSKKV S XXENEIVQEKQSLQN
Dog ATCCTGAAAATTGAAAAAGAAAATCAAAGACTAAGTAAAAAGGTT GAA ATTCTTGAAAATGAGATTATTCAAGAAAAGCAAAGTCTTCAGAAT	aa: ILKIEKENQRLSKKV E ILENEIIQEKQSLQN
Horse ATCCTGAAAATTGAAAAAGAAAATCAAAGACTGAGTAAAAAGGTT GAA ATTCTTGAAAATGAGATTATTCAAGAAAAGCAAAGTCTTCAGAAT	aa: ILKIEKENQRLSKKV E ILENEIIQEKQSLQN
Rabbit ATACTGAAAATTGAAAAAGAAAATCAAAGGCTGAGTAGAAAGGTT GAA ATGCTTGAAAATGAGATTATTCAAGAAAAGCAGAGTCTTCAAAAT	aa: ILKIEKENQRLSRKV E MLENEIIQEKQSLQN
#The individual penalty scores of CR is: -3.22222222222222
ENST00000361547 pos:489 Macaque SP-Scores:-139.5
Human AAGCTGGTGCACTCAATCCTGCTGTGGGGGGCCCTGGATGACCAG TCC TGCNNNGGTTCA---------------------------------	aa: KLVHSILLWGALDDQ S CXGS-----------
Chimpanzee AAGCTGGTGCACTCAATCCTGCTGTGGGGGGCCCTGGACGACCAG TCC ---ACAGGTTCA---------------------------------	aa: KLVHSILLWGALDDQ S -TGS-----------
CE AAGCTGGTGCACTCGATCCTGCTGTGGGGGGCCCTGGACGACCAG TCC TGCNNNGGTTCA---------------------------------	aa: KLVHSILLWGALDDQ S CXGS-----------
Mouse AAACTTGTTCATTCCATCTTGCTGTGGGGGGCCCTGGACGACCAG TCC TGCNNNGGTTCC---------------------------------	aa: KLVHSILLWGALDDQ S CXGS-----------
Rat AAACTCGTCCATTCCATCTTGCTGTGGGGGGCCCTGGACGACCAG TCC TGCTCAGGTTCC---------------------------------	aa: KLVHSILLWGALDDQ S CSGS-----------
Macaque AAGCTGGTGCACTCGATCCTGCTGTGGGGGGCCCTGGACGACCAA AGC TGTCACTGTTCA---------------------------------	aa: KLVHSILLWGALDDQ S CHCS-----------
CR AAGCTGGTGCACTCGATCCTGCTGTGGGGGGCCCTGGACGACCAG TCC TGCNNNGGTTCA---------------------------------	aa: KLVHSILLWGALDDQ S CXGS-----------
Dog --------------------------------------------- --- ---------TCACCGAGGCCTTCGACCAAGCCAAGGCCAAGAACA	aa: --------------- - ---SPRPSTKPRPRT
Horse AAGCTGGTGCACTCGATCCTGCTGTGGGGGGCCCTGGACGACCAA CCA TTCTGCAGTTCA---------------------------------	aa: KLVHSILLWGALDDQ P FCSS-----------
Rabbit AGGCTGGTGCACTCGATCCTGCTGTGGGGGGCGCTGGACGACCAG TCC TGGACAGGTTCG---------------------------------	aa: RLVHSILLWGALDDQ S WTGS-----------
#The individual penalty scores of Macaque is: -30.7777777777778
ENST00000336307 pos:89 Macaque SP-Scores:-36.4
Human AATGCTCTGGGCATCATAGCCAACCGTGGCCAGCATTTTCACGGT CAG AACATGACCATTTTCTACAAGAACCAACTCGGCCTCTATCCCTAC	aa: NALGIIANRGQHFHG Q NMTIFYKNQLGLYPY
Chimpanzee AACGCTCTGGGCATCATAGCCAACCGTGGACAGCATTTCCACGGT CAG AACATGACCATTTTCTACAAGAACCAACTCGGCCTCTATCCCTAC	aa: NALGIIANRGQHFHG Q NMTIFYKNQLGLYPY
CE AATGCCCTGGGCATCATAGCCAACCGTGACCAGCATTTCCACGGT CAG AACATGACTATTTTCTACAAGAACCAACTCGGCCTCTATCCCTAC	aa: NALGIIANRDQHFHG Q NMTIFYKNQLGLYPY
Mouse GATGCCCTCGGCATTGTAGCCAACCACGGCCAACATTTTCACGGC CAA AACATCTCCATCTTCTACAAGAACCAGTTTGGTCTTTATCCTTAC	aa: DALGIVANHGQHFHG Q NISIFYKNQFGLYPY
Rat GATGCTCTTGGCATCATAGCCAACCATGGCCAGCGTTTTCATGGC CAA AACATCACCATCTTCTATAAGAACCAGTTCGGTCTTTATCCTTAC	aa: DALGIIANHGQRFHG Q NITIFYKNQFGLYPY
Macaque ------------------GCCAACCCAGGGCAGACCTTCCGTGGC CCT GACATGACAATTTTCTATAGCTCTCAGCTGGGCACCTATCCCTAC	aa: ------ANPGQTFRG P DMTIFYSSQLGTYPY
CR AATGCCCTGGGCATCATAGCCAACCGTGACCAGCATTTCCACGGT CAG AACATGACTATTTTCTACAAGAACCAACTCGGCCTCTATCCCTAC	aa: NALGIIANRDQHFHG Q NMTIFYKNQLGLYPY
Dog GAGGCCCTGGGCATCACAGCCAACCGTGGCCAGCGTTTCCGTGGC CAG AACATCACCATCTTCTACAAGAACCAGCTCGGCCTCTATCCCTAC	aa: EALGITANRGQRFRG Q NITIFYKNQLGLYPY
Horse GAGGCCCTGGGCATCACCGCCAACCGTGGCCAGCGTTTCCATGGC CAG AAGATCACCATCTTCTACAAGAACCAGCTTGGCCTCTATCCCTAC	aa: EALGITANRGQRFHG Q KITIFYKNQLGLYPY
Rabbit AGCGCCCTGGGCATCACAGTCAACTGGGGCCAGCACTTCCGTGGC CAG AATGTCACCATTTTCTACAAGAACCAGTTCGGCCTGTACCCCTAC	aa: SALGITVNWGQHFRG Q NVTIFYKNQFGLYPY
#The individual penalty scores of Macaque is: -21.4444444444444
ENST00000360000 pos:105 Rabbit SP-Scores:-84.1
Human AGAAGAGTAAGAAACAAGTTTGTGATGATGCATTGGAAGCAAAGA CAT TCACGCAGCCGT------------------------CCTTATCCT	aa: RRVRNKFVMMHWKQR H SRSR--------PYP
Chimpanzee AGAAGAGTAAGAAACAAGTTTGTGATGATGCATTGGAAGCAAAGA CAT TCACGCAGCCGT------------------------CCTTATCCT	aa: RRVRNKFVMMHWKQR H SRSR--------PYP
CE AGAAGAGTAAGAAACAAGTTTGTGATGATGCATTGGAAGCAAAGA CAT TCACGCAGCCGT------------------------CCTTATCCT	aa: RRVRNKFVMMHWKQR H SRSR--------PYP
Mouse AGAAGAGTAAGAAACAAGTTCGTGTTGATGCATTGGAAGCAAAGA CAT TCCCGAAGCCGT------------------------CCTTACCCT	aa: RRVRNKFVLMHWKQR H SRSR--------PYP
Rat AGAAGAGTAAGAAATAAGTTTGTGTTGATGCATTGGAAGCAAAGA CAT TCCCGAAGCCGT------------------------CCTTACCCT	aa: RRVRNKFVLMHWKQR H SRSR--------PYP
Macaque AGAAGAGTAAGAAACAAGTTTGTGATGATGCATTGGAAGCAAAGA CAT TCACGCAGCCGT------------------------CCTTATCCT	aa: RRVRNKFVMMHWKQR H SRSR--------PYP
CR AGAAGAGTAAGAAACAAGTTTGTGATGATGCATTGGAAGCAAAGA CAT TCACGCAGCCGT------------------------CCTTATCCT	aa: RRVRNKFVMMHWKQR H SRSR--------PYP
Dog AGAAGAGTAAGAAACGAGTTTATGATGATGCATTGGAAGCAAAGA CAT TCACGTAGCCAT------------------------CCTNNN---	aa: RRVRNEFMMMHWKQR H SRSH--------PX-
Horse AGAAGAGTAAGAAACAAGTTTGTGATGATGCATTGGAAGCAAAGA CAT TCACGCAGCCGT------------------------CCTTATCCT	aa: RRVRNKFVMMHWKQR H SRSR--------PYP
Rabbit AGAAGAGTAAGAAACAAATTTGTGATGATGCATTGGAAGCAAAAC ATG TCTCAGAGCAGACATGTCAGTCCTCTGCTGCTGAGCCCT------	aa: RRVRNKFVMMHWKQN M SQSRHVSPLLLSP--
#The individual penalty scores of Rabbit is: -23
ENST00000271417 pos:432 Macaque SP-Scores:-131.8
Human GCCATGGAGTATAACAAAGAGGATCGAGAGAGCTTCAGGCACAGC CAG CCG------------------------------------------	aa: AMEYNKEDRESFRHS Q P--------------
Chimpanzee GCCATGGAGTATAACAAAGAGGATCGAGAGAGCTTCAGGCACAGC CAG CCG------------------------------------------	aa: AMEYNKEDRESFRHS Q P--------------
CE GCCATGGAGTATAACAAAGAGGATCGAGAGAGCTTCAGGCACAGC CAG CCA------------------------------------------	aa: AMEYNKEDRESFRHS Q P--------------
Mouse GCCTTGGAGTATAACAAAGAGGACCGTGAGAGCTTCAGGCACAGC CAG CAG------------------------------------------	aa: ALEYNKEDRESFRHS Q Q--------------
Rat GCCCTGGAGTATAACAAAGAGGACCGTGAGAGCTTCAGGCACAGC CAG CCG------------------------------------------	aa: ALEYNKEDRESFRHS Q P--------------
Macaque GCCATGGAGTATAACAAAGAGGATCGAGAGAGCTTCAGGCACAGA ATC CCACCCATCATCTCACATCTTTTTTTTTTTTTCTCGACTGGTCTT	aa: AMEYNKEDRESFRHR I PPIISHLFFFFSTGL
CR GCCATGGAGTATAACAAAGAGGATCGAGAGAGCTTCAGGCACAGC CAG CCA------------------------------------------	aa: AMEYNKEDRESFRHS Q P--------------
Dog GCCATGGAATATAACAAAGAGGACCGGGAGAGCTTCAGGTACAGC CAG CAG------------------------------------------	aa: AMEYNKEDRESFRYS Q Q--------------
Horse GCCATGGAGTATAACAAAGAGGACCGGGAGAGCTTCAGGCACAGC CAG CAG------------------------------------------	aa: AMEYNKEDRESFRHS Q Q--------------
Rabbit GCCATGGAGTACAACAAAGAGGACCGGGAGAGCTTCAGGCACAGC CAG CAG------------------------------------------	aa: AMEYNKEDRESFRHS Q Q--------------
#The individual penalty scores of Macaque is: -29.7777777777778
ENST00000342711 pos:2009 Macaque SP-Scores:-166.9
Human TGCCCCCAGGGATCGCTGAGCCCTGCAACCTCCCTAATGCAGGTC TCA GAACGGCCCCGAAGCCTCCCCCTATCCCCTGAATTGGAGAGCTCT	aa: CPQGSLSPATSLMQV S ERPRSLPLSPELESS
Chimpanzee TGCCCCCAGGGATCTCTGAGCCCTGCAACCTCCCTAATGCAGGTC TCA GAACGGCCCCGAAGCCTCCCCCTATCCCCTGAATTGGAGAGCTCT	aa: CPQGSLSPATSLMQV S ERPRSLPLSPELESS
CE TGCCCCCAGGGATCGCTGAGCCCTGCAACCTCCCTAATGCAGGTC TCA GAGCGGCCCCGAAGCCTCCCCCTATCCCCTGAATTGGAGAGCTCT	aa: CPQGSLSPATSLMQV S ERPRSLPLSPELESS
Mouse TGCCCCCAGGGGTCCCTGAGCCCTGCAGCATCCCTGATACAGGTC TCA GAACGGCCCCGAAGTCTCCCTCCAGATCCTGAGTCAGAGAGCTCC	aa: CPQGSLSPAASLIQV S ERPRSLPPDPESESS
Rat TGCCCCCAGGGGTCCCTGAGCCCTGCAGCATCCCTGATACAGGTC TCA GAACGGCCCCGGAGTCTCCCTCCAGATCCTGAGTCAGAGGGCTCC	aa: CPQGSLSPAASLIQV S ERPRSLPPDPESEGS
Macaque TGCCCCCAGGGATCGCTGAGCCCTGCAACCTCCCTAATGCAGGTG AGC ---------------------------------------------	aa: CPQGSLSPATSLMQV S ---------------
CR TGCCCCCAGGGATCGCTGAGCCCTGCAACCTCCCTAATGCAGGTC TCA GAGCGGCCCCGAAGCCTCCCCCTATCCCCTGAATTGGAGAGCTCT	aa: CPQGSLSPATSLMQV S ERPRSLPLSPELESS
Dog --------------------------------------------- --- ---------------------------------------------	aa: --------------- - ---------------
Horse --------------------------------------------- --- ---------------------------------------------	aa: --------------- - ---------------
Rabbit --------------------------------------------- --- ---------------------------------------------	aa: --------------- - ---------------
#The individual penalty scores of Macaque is: -43.7777777777778
ENST00000409381 pos:105 Rat SP-Scores:-8.1
Human CCATATCCTGGTGGATTTAAATGTTTCACCTGTGAAAAGGCAGCA GAC AATTATGAGTGCAACCGATGGGCTCCAGACATCTACTGCCCTCGA	aa: PYPGGFKCFTCEKAA D NYECNRWAPDIYCPR
Chimpanzee CCATATCCTGGTGGATTTAAATGTTTCACCTGTGAAAAGGCAGCA GAC AATTATGAGTGCAACCGATGGGCTCCAGACATCTACTGCCCTCGA	aa: PYPGGFKCFTCEKAA D NYECNRWAPDIYCPR
CE CCATATCCTGGTGGATTTAAATGTTTCACCTGTGAAAAGGCAGCA GAC AATTATGAGTGCAACCGATGGGCTCCAGACATCTACTGCCCTCGA	aa: PYPGGFKCFTCEKAA D NYECNRWAPDIYCPR
Mouse CCGTATCCTGGTGGGTTTAAGTGTTTCACCTGTGAGAAAGCAGCA GAC AATTATGAATGCAACCGATGGGCTCCTGACATCTACTGTCCTCGA	aa: PYPGGFKCFTCEKAA D NYECNRWAPDIYCPR
Rat CCATATCCTGGTGGATTTAAATGTTTCACCTGTGAACAGGCAATG AGA AATTATAACAGAAACCAATGGCACCCAAACAGAATTTGTCCTCGA	aa: PYPGGFKCFTCEQAM R NYNRNQWHPNRICPR
Macaque CCATATCCTGGTGGATTTAAATGTTTCACCTGTGAAAAGGCAGCA GAC AATTATGAGTGCAACCGATGGGCTCCAGACATCTACTGCCCTCGA	aa: PYPGGFKCFTCEKAA D NYECNRWAPDIYCPR
CR CCATATCCTGGTGGATTTAAATGTTTCACCTGTGAAAAGGCAGCA GAC AATTATGAGTGCAACCGATGGGCTCCAGACATCTACTGCCCTCGA	aa: PYPGGFKCFTCEKAA D NYECNRWAPDIYCPR
Dog CCATATCCCGGTGGATTTAAGTGTTTCACCTGTGAAAAGGCAGCA GAC AATTATGAGTGCAACCGATGGGCTCCAGACATCTACTGTCCTCGA	aa: PYPGGFKCFTCEKAA D NYECNRWAPDIYCPR
Horse CCATATCCTGGTGGATTTAAGTGTTTCACCTGTGAAAAGGCGGCA GAC AATTATGAGTGCAACCGATGGGCTCCAGACATCTATTGTCCTCGA	aa: PYPGGFKCFTCEKAA D NYECNRWAPDIYCPR
Rabbit CCATATCCTGGTGGATTTAAATGTTTCACCTGTGAAAAGGCGGCA GAT AATTATGAATGCAACCGATGGGCTCCAGACATCTACTGCCCTCGA	aa: PYPGGFKCFTCEKAA D NYECNRWAPDIYCPR
#The individual penalty scores of Rat is: -9
ENST00000381112 pos:110 Rabbit SP-Scores:-5.4
Human GAGCCAGACAGACTGCTGAGCGACTATATTGAGAAGGAGGTAAAG TAT TTAGGTCAGTTAACGTCCATACCAGGATACCTGAATCCCTCCAGT	aa: EPDRLLSDYIEKEVK Y LGQLTSIPGYLNPSS
Chimpanzee GAGCCAGACAGACTGCTGAGCGACTATATTGAGAAGGAGGTAAAG TAT TTAGGTCAGTTAACGTCCATACCAGGATACCTGAATCCCTCCAGT	aa: EPDRLLSDYIEKEVK Y LGQLTSIPGYLNPSS
CE GAGCCAGACAGACTGCTGAGCGACTATATTGAGAAGGAGGTAAAG TAT TTAGGTCAGTTAACGTCCATACCAGGATACCTGAATCCCTCCAGT	aa: EPDRLLSDYIEKEVK Y LGQLTSIPGYLNPSS
Mouse GAGCCAGACAGACTGCTGAGCGACTATATTGAGAAGGAGGTGAAG TAT TTAGGTCAGTTAACATCCATTCCCGGCTACCTGAACCCTTCCAGT	aa: EPDRLLSDYIEKEVK Y LGQLTSIPGYLNPSS
Rat GAGCCAGACAGACTGCTGAGCGACTATATTGAGAAGGAGGTGAAG TAT TTAGGGCAGTTAACATCCATTCCTGGCTACCTGAACCCTTCCAGT	aa: EPDRLLSDYIEKEVK Y LGQLTSIPGYLNPSS
Macaque GAGCCAGACAGACTGCTGAGCGACTATATTGAGAAGGAGGTAAAG TAT TTAGGTCAGTTAACGTCCATACCAGGATACCTGAATCCCTCCAGT	aa: EPDRLLSDYIEKEVK Y LGQLTSIPGYLNPSS
CR GAGCCAGACAGACTGCTGAGCGACTATATTGAGAAGGAGGTAAAG TAT TTAGGTCAGTTAACGTCCATACCAGGATACCTGAATCCCTCCAGT	aa: EPDRLLSDYIEKEVK Y LGQLTSIPGYLNPSS
Dog GAGCCCGACCGACTCCTGAGTGATTACATCGAGAAGGAGGTGAAG TAC TTAGGTCAGCTGACGTCCATCCCAGGATACCTGAATCCCTCCAGT	aa: EPDRLLSDYIEKEVK Y LGQLTSIPGYLNPSS
Horse GAGCCTGACAGACTGCTGAGCGACTATATCGAGAAGGAGGTGAAG TAC TTAGGTCAGTTAACGTCCATACCAGGATACCTGAATCCCTCCAGT	aa: EPDRLLSDYIEKEVK Y LGQLTSIPGYLNPSS
Rabbit GAGCCAGACAGACTGCTGAGCGACTATATTGAGAAGGAGGTGAAG GTG CTGGGTGTTCTGGAAGCCTTGCCAGGATACCTGAACCCTCGAGTA	aa: EPDRLLSDYIEKEVK V LGVLEALPGYLNPRV
#The individual penalty scores of Rabbit is: -6
ENST00000216133 pos:50 Horse SP-Scores:-10.8
Human GTGAAGTGGAAAGGATGGCCCCCAAAGTACAGCACGTGGGAGCCA GAA GAGCACATCTTGGACCCCCGCCTCGTCATGGCCTACGAGGAGAAG	aa: VKWKGWPPKYSTWEP E EHILDPRLVMAYEEK
Chimpanzee GTGAAGTGGAAAGGATGGCCCCCAAAGTACAGCACGTGGGAGCCA GAA GAGCACATCTTGGACCCCCGCCTCGTCATGGCCTACGAGGAGAAG	aa: VKWKGWPPKYSTWEP E EHILDPRLVMAYEEK
CE GTGAAGTGGAAAGGATGGCCCCCAAAGTACAGCACGTGGGAGCCC GAA GAGCACATTTTGGACCCCCGCCTCGTCATGGCCTACGAGGAGAAG	aa: VKWKGWPPKYSTWEP E EHILDPRLVMAYEEK
Mouse GTGAAGTGGAAAGGATGGCCCCCCAAGTATAGCACCTGGGAGCCA GAG GAGCACATCTTGGACCCTCGCCTTGTCATGGCCTACGAGGAGAAG	aa: VKWKGWPPKYSTWEP E EHILDPRLVMAYEEK
Rat GTGAAGTGGAAAGGATGGCCCCCCAAATACAGCACATGGGAACCA GAG GAGCACATTCTGGACCCTCGCCTTGTCATGGCCTACGAGGAGAAG	aa: VKWKGWPPKYSTWEP E EHILDPRLVMAYEEK
Macaque GTGAAGTGGAAAGGATGGCCCCCAAAGTACAGCACGTGGGAGCCA GAA GAGCACATTTTGGACCCCCGCCTCGTCATGGCCTACGAGGAGAAG	aa: VKWKGWPPKYSTWEP E EHILDPRLVMAYEEK
CR GTGAAGTGGAAAGGATGGCCCCCAAAGTACAGCACGTGGGAGCCC GAA GAGCACATTTTGGACCCCCGCCTCGTCATGGCCTACGAGGAGAAG	aa: VKWKGWPPKYSTWEP E EHILDPRLVMAYEEK
Dog GTGAAATGGAAAGGATGGCCTCCAAAGTACAGCACATGGGAGCCG GAA GAGCACATCCTGGACCCCCGCCTGGTCATGGCCTATGAGGAGAAG	aa: VKWKGWPPKYSTWEP E EHILDPRLVMAYEEK
Horse GTGAAGTGGAAAGGATGGCCCCCAAACTACAGGGCTTGGGGGCCT AGC CCCAGCCTCCTGCCGCCAAGACTAGTCCTGTCTGAGGAGGAAATT	aa: VKWKGWPPNYRAWGP S PSLLPPRLVLSEEEI
Rabbit GTGAAGTGGAAAGGATGGCCCCCAAAGTACAGCACGTGGGAGCCG GAG GAGCACATCCTGGACCCCCGTCTCGTCATGGCCTACGAGGAGAAG	aa: VKWKGWPPKYSTWEP E EHILDPRLVMAYEEK
#The individual penalty scores of Horse is: -12
ENST00000257566 pos:640 Dog SP-Scores:-89.2
Human TTCCACCTCCAGCAGCACGTCCTGGCCTCTCAGGGCCTGGCCATG TCC CCTTTC---------GGAAGCCTGTTCCCTTACCCCTACACGTAC	aa: FHLQQHVLASQGLAM S PF---GSLFPYPYTY
Chimpanzee TTCCACCTCCAGCAGCACGTCCTGGCCTCTCAGGGCCTGGCCATG TCC CCTTTC---------GGAAGCCTGTTCCCTTACCCCTACACGTAC	aa: FHLQQHVLASQGLAM S PF---GSLFPYPYTY
CE TTCCACCTCCAGCAGCACGTCCTGGCCTCTCAGGGCCTGGCCATG TCC CCTTTC---------GGAAGCCTGTTCCCTTACCCCTACACGTAC	aa: FHLQQHVLASQGLAM S PF---GSLFPYPYTY
Mouse TTCCACCTCCAACAACACGTTCTGGCCTCCCAGGGCTTGGCTATG TCG CCTTTC---------GGGAGCCTGTTTCCTTACCCCTACACATAC	aa: FHLQQHVLASQGLAM S PF---GSLFPYPYTY
Rat TTCCACCTCCAACAACACGTTCTGGCCTCCCAGGGTTTGGCCATG TCG CCTTTT---------GGGAGCCTGTTTCCTTACCCCTACACATAC	aa: FHLQQHVLASQGLAM S PF---GSLFPYPYTY
Macaque TTCCACCTCCAGCAGCACGTCCTGGCCTCTCAGGGCCTGGCCATG TCC CCTTTC---------GGAAGCCTGTTCCCTTACCCCTACACGTAC	aa: FHLQQHVLASQGLAM S PF---GSLFPYPYTY
CR TTCCACCTCCAGCAGCACGTCCTGGCCTCTCAGGGCCTGGCCATG TCC CCTTTC---------GGAAGCCTGTTCCCTTACCCCTACACGTAC	aa: FHLQQHVLASQGLAM S PF---GSLFPYPYTY
Dog TTCCACCTGCAGCAGCACGTCCTGGCCTCCCAGGAGCTAGGTCTT GAA CCTTTCCTCCCAGTGGGAAGCTTG---------------------	aa: FHLQQHVLASQELGL E PFLPVGSL-------
Horse --------------------------------------------- --- ---------------------------------------------	aa: --------------- - ---------------
Rabbit TTCCACCTCCAGCAGCACGTCTTGGCTTCCCAGGGCCTGGCCATG GCG CCGTTC---------GGAAGCCTGTTCCCTTATCCGTACACGTAC	aa: FHLQQHVLASQGLAM A PF---GSLFPYPYTY
#The individual penalty scores of Dog is: -28.6666666666667
ENST00000507104 pos:75 Rabbit SP-Scores:-70.9
Human GGCCGGGACCGGAAAGTCCGTGACTTGCAAGAGGCAGATCTGGAC CTT TTGAGAGTCACT---TTATCCTCCAAGCCACAAGCACTGGCCACA	aa: GRDRKVRDLQEADLD L LRVT-LSSKPQALAT
Chimpanzee GGCCGGGACCGGAAAGTCCGTGACTTGCAAGAGGCAGATCTGGAC CTT TTGAGAGTCACT---TTATCCTCCAAGCCACAAGCACTGGCCACA	aa: GRDRKVRDLQEADLD L LRVT-LSSKPQALAT
CE GGCCGGGATCGGAAAGTCCGTGACTTGCAAGAGGCAGATCTGGAC CTT TTAAGAGTCACT---TTATCCTCCAAGCCACAAGCACTGGCCACA	aa: GRDRKVRDLQEADLD L LRVT-LSSKPQALAT
Mouse GATCGTGCTCAGGGGGTCCAGGACTTGGAAGGGACAGATCTGAAC CTT TTCAAAGTTGCT---TTCTCCTCCAAGCCACAAGGCCTGGCCACC	aa: DRAQGVQDLEGTDLN L FKVA-FSSKPQGLAT
Rat GATCGCGCTCAGGAGGTCCAGGACTTGGAAGGGACCGATCTGGAC CTT TTCAAAGTTGCT---TTCTCCTCCAAGCCACAAGCCCTGGCCACC	aa: DRAQEVQDLEGTDLD L FKVA-FSSKPQALAT
Macaque GGCCGGGATCGGAAAGTCCGTGACTTGCAAGAGGCAGATCTGGAC CTT TTGAGAGTCACT---TTATCCTCCAAGCCACAAGCACTGGCCACA	aa: GRDRKVRDLQEADLD L LRVT-LSSKPQALAT
CR GGCCGGGATCGGAAAGTCCGTGACTTGCAAGAGGCAGATCTGGAC CTT TTGAGAGTCACT---TTATCCTCCAAGCCACAAGCACTGGCCACA	aa: GRDRKVRDLQEADLD L LRVT-LSSKPQALAT
Dog GGCCGGGCCAGGGAAGTCCTGGACTTAGAAGAGACGGACCTGGAC CTT TTAAGAGCAGCTGCTTTCTCCTCCAAGCCACAGGCTCTGGCCACA	aa: GRAREVLDLEETDLD L LRAAAFSSKPQALAT
Horse --------------------------------------------- --- ---------GCTGCTTTCTCATCCAAGCCACAAGCTCTGGTCACA	aa: --------------- - ---AAFSSKPQALVT
Rabbit GGCTTCGGCCCGGAAGTACCGGACTTGGAAGAGGCAGATCTGTAC AGA GGTAGGTCTGCT---TTCTCCTCCAAGCCACAAGCTCTGGCCACA	aa: GFGPEVPDLEEADLY R GRSA-FSSKPQALAT
#The individual penalty scores of Rabbit is: -16
ENST00000343702 pos:554 Horse SP-Scores:-142.1
Human --------------------------------------------- TCA GGTAAATGCGAATGTAAGGAACAGACATTAGGAAATGCCAAGGCA	aa: --------------- S GKCECKEQTLGNAKA
Chimpanzee --------------------------------------------- TCA GGTAAATGCGAATGTAAGGAACAGACATTAGGAAATGCCAAGGCA	aa: --------------- S GKCECKEQTLGNAKA
CE --------------------------------------------- TCA GGTAAATGCGAATGTAAGGAACAGATATTAGGAAACGCCAAGGCA	aa: --------------- S GKCECKEQILGNAKA
Mouse --------------------------------------------- TCA GGTAAATGTGAATGTAAGGAACAGGTGTTAGGAAACCCCAAAGCC	aa: --------------- S GKCECKEQVLGNPKA
Rat --------------------------------------------- TCA GGTAAATGTGAATGTAAGGAACAAGTGTTAGGAAACCCCAAGGCC	aa: --------------- S GKCECKEQVLGNPKA
Macaque --------------------------------------------- TCA GGTAAATGCGAATGTAAGGAACAGATATTAGGAAACGCCAAGGCA	aa: --------------- S GKCECKEQILGNAKA
CR --------------------------------------------- TCA GGTAAATGCGAATGTAAGGAACAGATATTAGGAAACGCCAAGGCA	aa: --------------- S GKCECKEQILGNAKA
Dog --------------------------------------------- TCA GGTAAATGTGAATGTAAAGAACAGGTATTAGGAAACTCCAAAGCA	aa: --------------- S GKCECKEQVLGNSKA
Horse GAGTTTAGGTGGAAGATACAGCAACGATTTTCCCACTGGGTAAAG AGC AGTAAATGTGAATGTAAGGAACAGGTGTTAGGAAACTCCAAGGCA	aa: EFRWKIQQRFSHWVK S SKCECKEQVLGNSKA
Rabbit --------------------------------------------- TCA GGTAAATGTGAATGTAAGGAACAGGTGTTAGGAAACCCCAAGGCA	aa: --------------- S GKCECKEQVLGNPKA
#The individual penalty scores of Horse is: -32.4444444444444
ENST00000546530 pos:978 Macaque SP-Scores:-189.2
Human ---------------------------------------CTCAGG CTG AAATTACTGGAGGATTCTAACATGGATACAACTCTGGAGGCAGAC	aa: -------------LR L KLLEDSNMDTTLEAD
Chimpanzee --------------------------------------------- CTG AAATTGCTGGAGGATTCTAACATGGATACAACTCTGGAGGCAGAC	aa: --------------- L KLLEDSNMDTTLEAD
CE ---------------------------------------CTCAGG CTG AAATTACTGGAGGATTCTAATATGGATACAGCTCTGGAGGCAGAC	aa: -------------LR L KLLEDSNMDTALEAD
Mouse ---------------------------------------CTCAGG CTG AAACTGCTGGAGGATTCCAGCCTGGACACA------GAAGTGGAC	aa: -------------LR L KLLEDSSLDT--EVD
Rat GAGAATCTTGGAAACCAATTTTGCCTTTCCCTATCAACCCTCAGG CTG AAACTGCTGGAGGACTCCAGCCTGGACACAGCTCCAGATGTGGAC	aa: ENLGNQFCLSLSTLR L KLLEDSSLDTAPDVD
Macaque ---------------------------------------CTCAGG TGG ---------------------------------------------	aa: -------------LR W ---------------
CR ---------------------------------------CTCAGG CTG AAATTACTGGAGGATTCTAATATGGATACAGCTCTGGAGGCAGAC	aa: -------------LR L KLLEDSNMDTALEAD
Dog ---------------------------------------CTCAGG ATA AAATTCCAGGAAGATCCCAGCATAGATTCAAGTCCGGAGGCAGAC	aa: -------------LR I KFQEDPSIDSSPEAD
Horse ---------------------------------------CTCAGG AGG AAATTCCTGGAGAATTCTAGCGAGAATCTGGAGCTGGAGGAAGCC	aa: -------------LR R KFLENSSENLELEEA
Rabbit ---------------------------------------CTCAGG --- ---------------------------------------------	aa: -------------LR - ---------------
#The individual penalty scores of Macaque is: -62.6666666666667
ENST00000389494 pos:370 Rabbit SP-Scores:-67.5
Human GTGCTCCTGGCCCAGACTGTCTTCCTCTTCCTTGTGGCCAAGAAG GTG CCTGAAACCTCCCAGGCGGTG---------------------CCA	aa: VLLAQTVFLFLVAKK V PETSQAV-------P
Chimpanzee GTGCTCCTGGCCCAGACTGTCTTCCTCTTCCTTGTGGCCAAGAAG GTG CCTGAAACCTCCCAGGCGGTG---------------------CCA	aa: VLLAQTVFLFLVAKK V PETSQAV-------P
CE GTGCTCCTGGCCCAGACTGTCTTCCTTTTCCTTGTGGCCAAGAAG GTG CCTGAAACCTCCCAGGCGGTG---------------------CCA	aa: VLLAQTVFLFLVAKK V PETSQAV-------P
Mouse GTGCTCCTGGCCCAGACTGTCTTCCTTTTCCTTGTGGCTAAGAAG GTG CCTGAGACCTCCCAGGCAGTG---------------------CCA	aa: VLLAQTVFLFLVAKK V PETSQAV-------P
Rat GTGCTCCTGGCCCAGACCGTCTTCCTTTTCCTCGTGGCTAAGAAG GTG CCTGAGACCTCCCAGGCAGTG---------------------CCG	aa: VLLAQTVFLFLVAKK V PETSQAV-------P
Macaque GTGCTCCTGGCCCAGACTGTCTTCCTTTTCCTTGTGGCCAAGAAG GTG CCTGAAACCTCCCAGGCGGTG---------------------CCA	aa: VLLAQTVFLFLVAKK V PETSQAV-------P
CR GTGCTCCTGGCCCAGACTGTCTTCCTTTTCCTTGTGGCCAAGAAG GTG CCTGAAACCTCCCAGGCGGTG---------------------CCA	aa: VLLAQTVFLFLVAKK V PETSQAV-------P
Dog GTGCTCCTGGCCCAGACTGTCTTCCTCTTCCTTGTGGCCAAGAAG GTG CCCGAGACCTCCCAGGCAGTG---------------------CCA	aa: VLLAQTVFLFLVAKK V PETSQAV-------P
Horse GTGCTCCTGGCCCAGACCGTCTTCCTCTTCCTTGTGGCCAAGAAG GTG CCCGAGACCTCTCAGGCGGTG---------------------CCA	aa: VLLAQTVFLFLVAKK V PETSQAV-------P
Rabbit GTGCTCCTGGCCCAGACTGTCTTTCTTCTCTTGTGGCCAAGAAGG TGC CCCGAGACCTCCCAGGCAGTGCCCGCTCATCAGCAAACCCCTCCC	aa: VLLAQTVFLLLWPRR C PETSQAVPAHQQTPP
#The individual penalty scores of Rabbit is: -19
ENST00000290649 pos:454 Horse SP-Scores:-15
Human AGAATGTCTCTTAATATTGCCGACAATAATCGTGTCAGGGAAGAA CAT CAAGGAGAGAACTTGGATGAGAATTTGGTTCCTGTAGCAGCAGCC	aa: RMSLNIADNNRVREE H QGENLDENLVPVAAA
Chimpanzee AGAATGTCTCTTAATATTGCCGACAATAATCGTGTCAGGGAAGAA CAT CAAGGAGAGAACTTGGATGAGAATTTGGTTCCTGTAGCAGCAGCC	aa: RMSLNIADNNRVREE H QGENLDENLVPVAAA
CE AGAATGTCTCTTAATATTGCTGACAATAATCGTGTCAGGGAAGAC CAT CAAGGAGAGAATTTGGATGAGAATTTGGTTCCTGTAGCAGCAGCC	aa: RMSLNIADNNRVRED H QGENLDENLVPVAAA
Mouse AGAATGTCTCTTAATATTGCTGATGGCAGTCGTGCCAGGGAAGAC CAT CAAGGAGAGAACCTGGACGAGAACTTGGTTCCTGTAGCAGCTGCC	aa: RMSLNIADGSRARED H QGENLDENLVPVAAA
Rat AGAATGTCTCTTAACATTGCTGACGGCAGCCGTGCCAGGGAAGAC CAT CAAGGAGAGAACCTGGACGAGAACTTGGTTCCTGTAGCAGCTGCA	aa: RMSLNIADGSRARED H QGENLDENLVPVAAA
Macaque AGAATGTCTCTTAATATTGCTGACAATAATCGTGTCAGGGAAGAC CAT CAAGGAGAGAATTTGGATGAGAATTTGGTTCCTGTAGCAGCAGCC	aa: RMSLNIADNNRVRED H QGENLDENLVPVAAA
CR AGAATGTCTCTTAATATTGCTGACAATAATCGTGTCAGGGAAGAC CAT CAAGGAGAGAATTTGGATGAGAATTTGGTTCCTGTAGCAGCAGCC	aa: RMSLNIADNNRVRED H QGENLDENLVPVAAA
Dog AGAATGTCTCTTAATATTGCTGACAATAACCGGGTCCGGGAGGAC CAG CAAGGAGACAACTTGGATGAGAATTTGGTGCCTGTAGCAGCCACT	aa: RMSLNIADNNRVRED Q QGDNLDENLVPVAAT
Horse AGAATGTCT---AATATTGCTGACAATAATCGT---AGGGAAGAC ATT CAAGGAGAGAACCTGGATGAGAATTCTGTTTCTGTGGCAGCAGCT	aa: RMS-NIADNNR-RED I QGENLDENSVSVAAA
Rabbit AGAATGTCTCTCAACATCGCTGACAGTAATCGTGTCAGGGAGGAC CAT CAAGCAGAGAACTTGGATGAGAATTTGGTTCCGGTAGCAGCTGCT	aa: RMSLNIADSNRVRED H QAENLDENLVPVAAA
#The individual penalty scores of Horse is: -7.55555555555556
ENST00000358933 pos:657 Dog SP-Scores:-49.4
Human AGCAGCAGCAGCAGCGGTAGCAGCAGCAGCAGCAGC---AGTAGC AGC AGCTCCCTTACAGCTGTGTCTGCCATGAGCAGCACCTCAGCTGTG	aa: SSSSSGSSSSSS-SS S SSLTAVSAMSSTSAV
Chimpanzee AGCAGCAGCAGCAGCGGTAGCAGCAGCAGCAGCAGC---AGTAGC AGC AGCTCCCTTACAGCTGTGTCTGCCATGAGCAGCACCTCAGCTGTG	aa: SSSSSGSSSSSS-SS S SSLTAVSAMSSTSAV
CE GCCAGCAGCAGCGGTGGTAGCAGCAGCAGCAGCAGC---AGCAGC AGC AGCTCCCTTACAGCTGTGTCTGCCATGAGCAGCACCTCAGCTGTG	aa: ASSSGGSSSSSS-SS S SSLTAVSAMSSTSAV
Mouse AGCAGCAGTAGCAGCAGCAGCAGTAGCAGCAGCAGC---AGCAGC AGC AGCTCTCTAACAGCTGTGTCTGCTGTGAGCAGCTCCTCAGCCATG	aa: SSSSSSSSSSSS-SS S SSLTAVSAVSSSSAM
Rat AGCAGCAGTAGCAGCAGCAGCAGTAGCAGCAGCAGCAGTAGCAGC AGC AGCTCTCTAACAGCTGTGTCTGCTGTGAGCAGCTCCTCAGCCATG	aa: SSSSSSSSSSSSSSS S SSLTAVSAVSSSSAM
Macaque AGCAGCAGCAGCAGTGGTAGCAGCAGCAGCAGCAGC---AGCAGC AGC AGCTCCCTTACAGCTGTGTCTGCCATGAGCAGCACCTCAGCTGTG	aa: SSSSSGSSSSSS-SS S SSLTAVSAMSSTSAV
CR AGCAGCAGCAGCAGTGGTAGCAGCAGCAGCAGCAGC---AGCAGC AGC AGCTCCCTTACAGCTGTGTCTGCCATGAGCAGCACCTCAGCTGTG	aa: SSSSSGSSSSSS-SS S SSLTAVSAMSSTSAV
Dog AGCAGCAGCAGTAGCAGCTCCAGCTCCAGCTCC---------AGC TCC TCCTCTCTCACAGCCGTGTCTGCCATGAGCAGTACCTCAGCTGTG	aa: SSSSSSSSSSS---S S SSLTAVSAMSSTSAV
Horse AGCAGCAGCAGTAGCAGCAGCAGCAGCAGCAGCAGC---AGCAGC AGC TCCTCTCTTACAGCTGTGTCTGCCATGAGCAGTACCTCAGCTGTG	aa: SSSSSSSSSSSS-SS S SSLTAVSAMSSTSAV
Rabbit --------------------------------------------- --- ------CTTACAGCTGTGTCTGCTATGAGCAGCACTTCAGCTGTG	aa: --------------- - --LTAVSAMSSTSAV
#The individual penalty scores of Dog is: -11.2222222222222
ENST00000301744 pos:242 Horse SP-Scores:-111.2
Human AGAATCCATACTGGTGAGAAACCTTATAAGTGTGCCAAGTGCAGT GCC AGCTTTCGCCAGCACTCTCATCTATCCCGACACATGAATAGCCAC	aa: RIHTGEKPYKCAKCS A SFRQHSHLSRHMNSH
Chimpanzee AGAATCCATACTGGTGAGAAACCTTATAAGTGTGCCAAGTGCAGT GCC AGCTTTCGTCAGCACTCTCATCTATCCCGACACATGAATAGCCAT	aa: RIHTGEKPYKCAKCS A SFRQHSHLSRHMNSH
CE AGAATCCATACTGGTGAGAAACCTTATAAGTGTGCCAAGTGCAGT GCC AGCTTTCGCCAGCACTCGCATCTGTCCCGACACGTGAATAGCCAT	aa: RIHTGEKPYKCAKCS A SFRQHSHLSRHVNSH
Mouse CGAATCCACACTGGTGAGAAGCCTTACAAGTGTACCGAGTGTGCT GCC AGCTTCCGACAGCAGTCACACCTGTCTAGGCACATGAATAGCCAT	aa: RIHTGEKPYKCTECA A SFRQQSHLSRHMNSH
Rat CGAATCCACACCGGAGAGAAGCCTTACAAGTGTACCGAGTGTGCT GCC AGCTTCCGACAGCAGTCACACCTGACCCGGCACATGAATAGCCAT	aa: RIHTGEKPYKCTECA A SFRQQSHLTRHMNSH
Macaque AGAATCCATACTGGTGAGAAACCTTATAAGTGTGCCAAGTGCAGT GCC AGCTTTCGCCAGCACTCGCATCTGTCCCGACACGTGAATAGCCAT	aa: RIHTGEKPYKCAKCS A SFRQHSHLSRHVNSH
CR AGAATCCATACTGGTGAGAAACCTTATAAGTGTGCCAAGTGCAGT GCC AGCTTTCGCCAGCACTCGCATCTGTCCCGACACGTGAATAGCCAT	aa: RIHTGEKPYKCAKCS A SFRQHSHLSRHVNSH
Dog --------------------------------------------- --- ---------------------------------------------	aa: --------------- - ---------------
Horse AGAATCCATACTGGCGAGAAGCCTTATCAGTGTGCTGAATGCGGC AGC AGCTTCCGCCAACACTCGCATCTGTCTCGGCACATGAATACCCAC	aa: RIHTGEKPYQCAECG S SFRQHSHLSRHMNTH
Rabbit --------------------------------------------- --- ---------------------------------------------	aa: --------------- - ---------------
#The individual penalty scores of Horse is: -17.1111111111111
ENST00000374142 pos:379 Horse SP-Scores:-49.3
Human TTCCTCTCCACTCTGAAGGAGACACCAGCA------------AGC GTG CTGGAGTTGGTGATCTGCTTCTTCTCCATCTGGTCCATTCTGGGC	aa: FLSTLKETPA----S V LELVICFFSIWSILG
Chimpanzee TTCCTCTCCACTCTGAAGGAGACACCAGCA------------AGC GTG CTGGAGTTGGTGATCTGCTTCTTCTCCATCTGGTCCATTCTGGGC	aa: FLSTLKETPA----S V LELVICFFSIWSILG
CE TTCCTCTCCACTCTGAAGGAGACACCAGCA------------AGC GTG CTGGAGTTGGTCATCTGCTTCTTCTCCATCTGGTCCATTCTGGGC	aa: FLSTLKETPA----S V LELVICFFSIWSILG
Mouse TTCCTCTCCGCTCTGAAAAAGACACCAGCA------------AGT GTG CTGGAGTTGGTCATCTGCTTCTTCTCAATCTGGTCCATCCTGGGC	aa: FLSALKKTPA----S V LELVICFFSIWSILG
Rat TTCCTCTCTGCTCTAAAAAAGACACCAGCA------------AGT GTG CTGGAGTTGGTCATTTGCTTCTTCTCAATCTGGTCCATCCTGGGC	aa: FLSALKKTPA----S V LELVICFFSIWSILG
Macaque TTCCTCTCCACTCTGAAGGAGACACCAGCAAGATATCCTTTA--- --- ------TTGGTCATCTGCTTCTTCTCCATCTGGTCCATTCTGGGC	aa: FLSTLKETPARYPL- - --LVICFFSIWSILG
CR TTCCTCTCCACTCTGAAGGAGACACCAGCA------------AGC GTG CTGGAGTTGGTCATCTGCTTCTTCTCCATCTGGTCCATTCTGGGC	aa: FLSTLKETPA----S V LELVICFFSIWSILG
Dog TTCCTCTCCACTCTGAAGGAGACACCAGCA------------AGT GTG CTGGAGTTGGTGATCTGCTTCTTCTCCATCTGGTCCATCCTGGGC	aa: FLSTLKETPA----S V LELVICFFSIWSILG
Horse TTCCTCTCCACTCTGAAGGAGACACCAGCG------------AGA TAT CCTTTGTTGGTGATCTGCTTCTTCTCCATCTGGTCCATCCTGGGC	aa: FLSTLKETPA----R Y PLLVICFFSIWSILG
Rabbit TTCCTCTCCACTCTGAAGGCGACGCCGCCC------------ACC GTG CTGGAGTTGGTGATCTGCTTCTTCTCCATCTGGTCCATCCTGGGC	aa: FLSTLKATPP----T V LELVICFFSIWSILG
#The individual penalty scores of Horse is: -12.8888888888889
ENST00000496664 pos:560 Macaque SP-Scores:-136.8
Human --------------------------------------------- GAA CCAGCAGATAGACACCCAAATCGTAAAGCAAGAGGACAGCTACGG	aa: --------------- E PADRHPNRKARGQLR
Chimpanzee --------------------------------------------- GAA CCAGCAGATAGACACCCAAATCGTAAAGCAAGAGGACAGCTACGG	aa: --------------- E PADRHPNRKARGQLR
CE --------------------------------------------- GAA CCAGCAGATAGACACCCAAATCGTAAAGCAAGAGGACAGCTACGG	aa: --------------- E PADRHPNRKARGQLR
Mouse --------------------------------------------- GAA CCAGCAGATAGACATCCGAATCGCAAAGCAAGGGGACAGCTACGG	aa: --------------- E PADRHPNRKARGQLR
Rat --------------------------------------------- GAA CCGGCTGATAGACATCCGAATCGCAAAGCAAGGGGACAGCTGCGG	aa: --------------- E PADRHPNRKARGQLR
Macaque --------------------------------------------- GGC ATATCAGATAGACACCCAAATCGTAAAGCAAGAGGACAGCTACGG	aa: --------------- G ISDRHPNRKARGQLR
CR --------------------------------------------- GAA CCAGCAGATAGACACCCAAATCGTAAAGCAAGAGGACAGCTACGG	aa: --------------- E PADRHPNRKARGQLR
Dog GGCCCCGGACGAGCG------------------------------ GAA CCGGCGGACAGACATCCAAACCGCAAAGCCAGAGGACAGCTGCGG	aa: GPGRA---------- E PADRHPNRKARGQLR
Horse --------------------------------------------- GAA CCAGCAGACAGACACCCGAACCGTAAAGCCAGAGGGCAGCTGCGG	aa: --------------- E PADRHPNRKARGQLR
Rabbit ---------------GGTAGGGTTCTTAATCCTGTTTCTCTCTCA GAA CCAGCAGACAGGCATCCAAACCGCAAGGCAAGAGGACAGCTGCGG	aa: -----GRVLNPVSLS E PADRHPNRKARGQLR
#The individual penalty scores of Macaque is: -35.3333333333333
ENST00000377768 pos:174 CE SP-Scores:-4.6
Human GCTGTGTTTAAGAAGACTGTGTCCTCCCATGAAGTCTTTCTTCAG CGG CTTTCTTCTCACCCTGTTCTCAGTAAAGATCGCAACTTTCATGTT	aa: AVFKKTVSSHEVFLQ R LSSHPVLSKDRNFHV
Chimpanzee GCTGTGTTTAAGAAGACTGTGTCCTCCCATGAAGTCTTTCTTCAG CGG CTTTCTTCTCACCCTGTTCTCAGTAAAGATCGCAACTTTCATGTT	aa: AVFKKTVSSHEVFLQ R LSSHPVLSKDRNFHV
CE GCTGTTTTTAAGAAGACTGTGTCCTCCCATGAAGTCTTTCTTCAG TGG CTTTCTTCTCACCCTGTTCTCAGTAAAGATCGCAACTTTCATGTT	aa: AVFKKTVSSHEVFLQ W LSSHPVLSKDRNFHV
Mouse GCTGTCTTTAAGAAGACTGTGTCCACCCATGAAGTCTTTCTTCAG CGG CTTTCTTCTCACCCTGTTCTCAGTAAAGACCGCAACTTTCATGTT	aa: AVFKKTVSTHEVFLQ R LSSHPVLSKDRNFHV
Rat GCTGTCTTTAAGAAGACTGTGTCCTCACATGAAGTCTTTCTTCAG CGG CTTTCTTCTCACCCTGTTCTCAGTAAAGACCGAAACTTCCATGTT	aa: AVFKKTVSSHEVFLQ R LSSHPVLSKDRNFHV
Macaque GCTGTTTTTAAGAAGACTGTCTCCTCCCATGAAGTCTTTCTTCAG CGG CTTTCTTCTCACGCTATTCTTAGTAAAGATCGCAACTTTCATGTT	aa: AVFKKTVSSHEVFLQ R LSSHAILSKDRNFHV
CR GCTGTTTTTAAGAAGACTGTCTCCTCCCATGAAGTCTTTCTTCAG CGG CTTTCTTCTCACGCTATTCTTAGTAAAGATCGCAACTTTCATGTT	aa: AVFKKTVSSHEVFLQ R LSSHAILSKDRNFHV
Dog GCGGTCTTTAAGAAGACTGTATCTTCCCATGAAGTCTTTCTGCAG CGG CTCTCTTCTCACCCTGTTCTCAGTAAAGATCGCAACTTCCATGTG	aa: AVFKKTVSSHEVFLQ R LSSHPVLSKDRNFHV
Horse GCTGTCTTTAAGAAGACTGTGTCCTCCCACGAAGTCTTTCTTCAG CGG CTCTCTTCGCACCCTATTCTCAGTAAAGATCGCAACTTCCATGTT	aa: AVFKKTVSSHEVFLQ R LSSHPILSKDRNFHV
Rabbit GCTGTCTTTAAGAAGACTGTGTCCTCCCATGAAGTCTTTCTTCAA CGG CTTTCTTCTCATCCTGTTCTCAGTAAAGATCGCAACTTTCATGTT	aa: AVFKKTVSSHEVFLQ R LSSHPVLSKDRNFHV
#The individual penalty scores of CE is: -0.666666666666667
ENST00000407071 pos:1715 Rabbit SP-Scores:-139.9
Human ------------------------------GACGAGCCTAGCGGC AAG ACGAAGGACGCCAGCAGCAGCAGCAAGCTCTTCAGTGCCAAGCTG	aa: ----------DEPSG K TKDASSSSKLFSAKL
Chimpanzee ------------------------------GACGAGCCTAGCGGC AAG ACGAAGGACGCCAGCAGCAGCAGCAAGCTCTTCAGTGCCAAGCTG	aa: ----------DEPSG K TKDASSSSKLFSAKL
CE ------------------------------GATGAGCCTGGCGGC AAG ACGAAGGACGCCAGCAGCAGCAGCAAGCTCTTCAGTGCCAAGCTG	aa: ----------DEPGG K TKDASSSSKLFSAKL
Mouse ------------------------------GATGAGTCCAACGGC AAG ACTAAGGATGTCAGTAGCAGCAGTAAGCTCTTCAGCGCCAAGCTG	aa: ----------DESNG K TKDVSSSSKLFSAKL
Rat ------------------------------GAGGAGTCCAACAGC AAG ACTAAGGATGCCAGTAGCAGCAGTAAGCTCTTCAGCGCCAAGCTG	aa: ----------EESNS K TKDASSSSKLFSAKL
Macaque --------------------------------------------- --- ---------------------------------------------	aa: --------------- - ---------------
CR ------------------------------GATGAGCCTGGCGGC AAG ACGAAGGACGCCAGCAGCAGCAGCAAGCTCTTCAGTGCCAAGCTG	aa: ----------DEPGG K TKDASSSSKLFSAKL
Dog CCCCCGGCGCCCTCGGCGGGCCCGCAGGCCGACGAGGCGGGCGGC AAG GCGAAGGAGGCCGCCAGCAGCAGCAGGCTCTTCAGCGCCAAGCTG	aa: PPAPSAGPQADEAGG K AKEAASSSRLFSAKL
Horse ------------------------------GATGAGCCCAGCGGC AAA ATGAAGGACGCCAGCAGCAGCAGCAAGCTCTTCAGCGCCAAACTG	aa: ----------DEPSG K MKDASSSSKLFSAKL
Rabbit ------------------------------GAGGAGGCCAGCGGC GCA GGCAAGGGCAGCAGCAGCAGCAGCAAGCTCTTCAGTGCCAAGCTG	aa: ----------EEASG A GKGSSSSSKLFSAKL
#The individual penalty scores of Rabbit is: -31.7777777777778
ENST00000487499 pos:981 Horse SP-Scores:-54.6
Human GGGGAGAAGCGCAGGCCAGCCTCCCAGAAAGACTCCGGAGCTGCC TCC GAACAGGCCACCGCAGCCCCCAACCCCTGCTCCAGTAGTTCGAGG	aa: GEKRRPASQKDSGAA S EQATAAPNPCSSSSR
Chimpanzee GGGGAGAAGCGCAGGCCAGCCTCCCAGAAAGACTCTGGAGCTGGC TCC GAACAGGCCACCACAGCCCCCAACCCCTGCTCCAGTAGTTCGAGG	aa: GEKRRPASQKDSGAG S EQATTAPNPCSSSSR
CE GGGGAGAAGCGCAGGCCAGCCCCCCATAAAGACTCTGGAGCTGCC TCC GAACAGGCCACCCCAGCCCCCAACCCCTGTACCAGTAGTTCTCGG	aa: GEKRRPAPHKDSGAA S EQATPAPNPCTSSSR
Mouse GAGGAAAAACGTAAGCAAACCTCCAAGAAGGATTCCAGAGCCGCC TCT GAGCAGGCT------GCCGCCAACAGCAACAGCAGGGACTCCTGG	aa: EEKRKQTSKKDSRAA S EQA--AANSNSRDSW
Rat GAGGAAAAACGTAAGCAGGCTCCCAAGAAGGACTCCAGAGCTGTC TCT GAGCAGACT------GCCCCCAACAGCAACAGCAATGGCTCCTGG	aa: EEKRKQAPKKDSRAV S EQT--APNSNSNGSW
Macaque GGGGAGAAGCGCAGGCCAGCCCCCCATAAAGACTCTGGAGCTGCC TCC GAACAGGCCACCCCAGCCCCCAACCCCTGTACCAGTAGTTCTCGG	aa: GEKRRPAPHKDSGAA S EQATPAPNPCTSSSR
CR GGGGAGAAGCGCAGGCCAGCCCCCCATAAAGACTCTGGAGCTGCC TCC GAACAGGCCACCCCAGCCCCCAACCCCTGTACCAGTAGTTCTCGG	aa: GEKRRPAPHKDSGAA S EQATPAPNPCTSSSR
Dog GAGGAGAAGCACAGGCCAGCCCCTAAGAAGGACTGCGGGCCTGCC AGC AAAGCGGCCGCCCCCGCCCCTGACAACTGCAGCGGCAGCGCTCAG	aa: EEKHRPAPKKDCGPA S KAAAPAPDNCSGSAQ
Horse GAGGAGAAGTACAGGTCTGCCTCCAAGAAGGACTCGGGAGCTGCC AGC ACACAGGCTACCCCAGCCCCCGACAACGGCAGCAGCGGTTCTCAG	aa: EEKYRSASKKDSGAA S TQATPAPDNGSSGSQ
Rabbit GGGGAGAAGCACAAGCCAGCTCCCAAGAAAGACGGGGGAGCTGCC CGT GGACAGGCTGCCCCAGCCCCCAGCAACTGTAGCAGCACCTCTCGG	aa: GEKHKPAPKKDGGAA R GQAAPAPSNCSSTSR
#The individual penalty scores of Horse is: -13
ENST00000367274 pos:153 Macaque SP-Scores:-10.9
Human CCTGATGACCCGCTCATGGCTGACATATCCTCAGAATTTAAATAT AAT AAGCCAGCCTTCCTCAAGAATGCCAGACAGTGGACAGAGAAGCAT	aa: PDDPLMADISSEFKY N KPAFLKNARQWTEKH
Chimpanzee CCTGATGACCCGCTCATGGCTGACATATCCTCAGAATTTAAATAT AAT AAGCCAGCCTTCCTCAAGAATGCCAGACAGTGGACAGAGAAGCAT	aa: PDDPLMADISSEFKY N KPAFLKNARQWTEKH
CE CCTGATGACCCGCTCATGGCTGACATATCCTCAGAATTTAAATAT AAT AAGCCAGTCTTCCTCAAGAATGCCAGACAGTGGACAGAGAAGCAT	aa: PDDPLMADISSEFKY N KPVFLKNARQWTEKH
Mouse CCTGATGACCCACTAATGGCTGACATTTCTTCAGAATTTAAATAT AAC AAGATAGCTTTTCTCAAGAAAGCCAAGCAGTGGACAGAGGCTCAT	aa: PDDPLMADISSEFKY N KIAFLKKAKQWTEAH
Rat CCTGATGACCCACTAATGGCTGACATTTCTTCAGAATTTAAATAT AAC AAGATCGCTTTTGTCAAGAAAGCAAGACAGTGGACAGAGACTCAT	aa: PDDPLMADISSEFKY N KIAFVKKARQWTETH
Macaque CCTGATGACCCGCTCATGGCTGACATATCCTCAGAATTTAAATAT CTT AAGCCAGTCTTCCTCAAGAATGCCAGACAGTGGACAGAGAAGCAT	aa: PDDPLMADISSEFKY L KPVFLKNARQWTEKH
CR CCTGATGACCCGCTCATGGCTGACATATCCTCAGAATTTAAATAT AAT AAGCCAGTCTTCCTCAAGAATGCCAGACAGTGGACAGAGAAGCAT	aa: PDDPLMADISSEFKY N KPVFLKNARQWTEKH
Dog CCTGATGACCCGCTCATGGCAGACATATCCTCCGAATTTAAATAC AAT AAGCCAGTCTTCCTCAAGAATGCCAGGCAGTGGACAGAGAAGCAT	aa: PDDPLMADISSEFKY N KPVFLKNARQWTEKH
Horse CCCGACGACCCGCTCATGGCTGACATATCCTCAGAATTTAAATAT AAC AAGCCAGTCTTCCTCAAGAATGCCAGGCAGTGGACGGAGAAGCAT	aa: PDDPLMADISSEFKY N KPVFLKNARQWTEKH
Rabbit CCTGATGACCCGCTGATGGCTGACATTTCCTCAGAATTTAAATAT AAC AAGCCAGTCTTCCTCAAGAATGCCAGGCTGTGGACAGAGAAATAT	aa: PDDPLMADISSEFKY N KPVFLKNARLWTEKY
#The individual penalty scores of Macaque is: -1.55555555555556
ENST00000395987 pos:224 CR SP-Scores:-79.1
Human ---TTTGAGGAAGTGATTGAGAAGAGTAAAGTAGTGCTAAATTTA ATT GAGAAATTGAAATTTATTTTACTGGAAACTCCACCATGTGATTTG	aa: -FEEVIEKSKVVLNL I EKLKFILLETPPCDL
Chimpanzee ---TTTGAGGAAGTGATTGAGAAGAGTAAAGTAGTGCTAAATTTA ATT GAGAAATTGAAATTTATTTTATTGGAAACTCCACCATGTGATTTG	aa: -FEEVIEKSKVVLNL I EKLKFILLETPPCDL
CE ---TTTGAGGAAGTGATTGAGAAGAGTAAAGTAGTGCTAAATTTA ATT GAGAAATTGAAATTTATTTTATTGGAAACTCCACCGTGTGATTTG	aa: -FEEVIEKSKVVLNL I EKLKFILLETPPCDL
Mouse ---TTTGAACAAGTGATGGAGAAAAGCAAACTGGTGCTGTCGTTG ATT GAAAAGGTGAAGTTAATTTTACTGGAAACTCCGACATATGAGCTG	aa: -FEQVMEKSKLVLSL I EKVKLILLETPTYEL
Rat ---TTTGAGCAAGTGATGGAGAAAAGTAAACTGGTTCTGTCCCTG ATT GAAAAGCTGAAGTTAATTTTACTGGAAACTCCGTCGTGTGACCTG	aa: -FEQVMEKSKLVLSL I EKLKLILLETPSCDL
Macaque ---TTTGAGGAAGTGATTGAGAAGAGTAAAGTAGTGCTAAATTTA ATT GAGAAATTGAAATTTATTTTATTGGAAACTCCACCGTGTGATTTG	aa: -FEEVIEKSKVVLNL I EKLKFILLETPPCDL
CR ---TTTGAGGAAGTGATTGAGAAGAGTAAAGTAGTGCTAAATGTA GGA GAGAAATTGAAATTTATTTTATTGGAAACTCCACCGTGTGATTTG	aa: -FEEVIEKSKVVLNV G EKLKFILLETPPCDL
Dog ---TTTGAGGAAGTGATTGCAAAGAGTAAACTAGTGCTAAATAGA AGG GAAACAAAAAAAATAATTCTTAAGGAAATGCCACCATATTATTTG	aa: -FEEVIAKSKLVLNR R ETKKIILKEMPPYYL
Horse GTTCATGAGGAA--------------------------------- --- ---------------------------------------------	aa: VHEE----------- - ---------------
Rabbit ---TTTGAGCAAGTGATTGAGAAGAGTAAGCTGGTACTAAGTTTA ATT GAGAAATTGAAGCTAATTTTAATGGAAACCCCTTTGTATGAGTTG	aa: -FEQVIEKSKLVLSL I EKLKLILMETPLYEL
#The individual penalty scores of CR is: -12.5555555555556
ENST00000342771 pos:1102 Chimpanzee SP-Scores:-32.6
Human GCCTCGATGCCCATGACGGTGGGGGTGACGGGCATTCACCCCATG AAC AGCATCAGCAGCCTGGACAGGACTCGCATGATGACCCCCTTCATG	aa: ASMPMTVGVTGIHPM N SISSLDRTRMMTPFM
Chimpanzee GCCTCGATG---ATGNNNGGTGGGGTGACGGGCATT------CTC ATG AGCATCAGCAGC---------------------------------	aa: ASM-MXGGVTGI--L M SISS-----------
CE GCCTCGATGCCCATGACGGTGGGGGTGACGGGCATTCACCCCATG AAC AGCATCAGCAGCCTGGACAGGACTCGCATGATGACCCCCTTCATG	aa: ASMPMTVGVTGIHPM N SISSLDRTRMMTPFM
Mouse GCATCCATGCCCATGACCGTGGGAGTGACTGGCATCCATGCCATG AAC AGTATCGGTAGTCTGGACAGGACACGTATGGTGACCCCATTTATG	aa: ASMPMTVGVTGIHAM N SIGSLDRTRMVTPFM
Rat GCATCAATGCCCATGACCGTGGGAGTGACTGGCATCCACGCCATG AAC AGTATCGGTAGTCTGGACAGGACACGCATGATGACCCCATTTATG	aa: ASMPMTVGVTGIHAM N SIGSLDRTRMMTPFM
Macaque GCCTCGATGCCCATGACGGTGGGGGTGACGGGCATTCACCCCATG AAC AGCATCAGCAGCCTGGACAGGACTCGCATGATGACCCCCTTCATG	aa: ASMPMTVGVTGIHPM N SISSLDRTRMMTPFM
CR GCCTCGATGCCCATGACGGTGGGGGTGACGGGCATTCACCCCATG AAC AGCATCAGCAGCCTGGACAGGACTCGCATGATGACCCCCTTCATG	aa: ASMPMTVGVTGIHPM N SISSLDRTRMMTPFM
Dog GCGTCGATGCCCATGACGGTGGGGGTGACGGGCATTCACCCCATG AAC AGCATCAGCAGCCTGGACAGGACTCGCATGATGACTCCCTTCATG	aa: ASMPMTVGVTGIHPM N SISSLDRTRMMTPFM
Horse GCTTCGATGCCCATGACGGTGGGGGTGACAGGAATTCACCCCATG AAC AGCATCAGCAGCCTGGACAGGACTCGCATGATGACTCCTTTCATG	aa: ASMPMTVGVTGIHPM N SISSLDRTRMMTPFM
Rabbit GCGAGCATGCCCATGACGGTGGGGGTGGCGGGCATCCATCCCATG AAC AGCATCAGCAGCCTGGACAGGACTCGCATGATGACCCCCTTCATG	aa: ASMPMTVGVAGIHPM N SISSLDRTRMMTPFM
#The individual penalty scores of Chimpanzee is: -34.4444444444444
ENST00000276659 pos:43 Macaque SP-Scores:-105.2
Human CGCAGTAAGCGA------------------------------GCT AGT TATGTATCAAATCCCATTTGCAAGGGTTGTTTGTCTTGTTCAAAG	aa: RSKR----------A S YVSNPICKGCLSCSK
Chimpanzee CGCAGTAAGCGA------------------------------GCT AGT TATGTATCAAATCCCATTTGCAAGGGTTGTTTGTCTTGTTCAAAG	aa: RSKR----------A S YVSNPICKGCLSCSK
CE CGCAGTAAGCGA------------------------------GCT AGT TATGTATCAAATCCCATTTGCAAGGGTTGTTTGTCTTGTTCAAAG	aa: RSKR----------A S YVSNPICKGCLSCSK
Mouse CGCAATAAGCGA------------------------------GCT AGT TATGTATCAAATCCCATTTGCAAGGGTTGTTTGTCTTGTTCGAAG	aa: RNKR----------A S YVSNPICKGCLSCSK
Rat CGCAGTAAGCGAGGTGGGTCGCGCTCGCCTGAA---------GCT AGT TATGTATCAAATCCCATTTGCAAGGGTTGTTTGTCTTGTTCGAAG	aa: RSKRGGSRSPE---A S YVSNPICKGCLSCSK
Macaque CGCAGTAAGCGA------------------------------GTT GTT TATGTATCAAATCCCATTTGCAAGGGTTGTTTGTCTTGTTCAAAG	aa: RSKR----------V V YVSNPICKGCLSCSK
CR ---------------------------------TCTTTTACAGCT AGT TATGTATCAAATCCCATTTGCAAGGGTTGTTTGTCTTGTTCAAAG	aa: -----------SFTA S YVSNPICKGCLSCSK
Dog ---------ACA------------------------------GCT AGT TATGTATCAAATCCCATTTGCAAGGGTTGTTTGTCTTGTTCAAAG	aa: ---T----------A S YVSNPICKGCLSCSK
Horse CGCAACAAGCGA------------------------------GCT AGT TATGTATCAAATCCCATTTGCAAGGGTTGCTTGTCCTGTTCAAAG	aa: RNKR----------A S YVSNPICKGCLSCSK
Rabbit CGCAATAAGCGA------------------------------GCT AGT TATGTATCAAATCCTATTTGCAAAGGTTGCTTGTCTTGTTCTAAG	aa: RNKR----------A S YVSNPICKGCLSCSK
#The individual penalty scores of Macaque is: -25.2222222222222
ENST00000513335 pos:312 CR SP-Scores:-25.6
Human AAAAAGATGGAAGCGGAAGCCTCTTACTACTTGGGCTTAGCACAC TTA GCTGCTGAGGAATATGAAACAGCATTAACAGTCCTTGACACTTAC	aa: KKMEAEASYYLGLAH L AAEEYETALTVLDTY
Chimpanzee AAAAAGATGGAAGCGGAAGCCTCTTACTACTTGGGCTTAGCACAC TTA GCTGCTGAGGAATATGAAACAGCATTAACAGTCCTTGACACTTAC	aa: KKMEAEASYYLGLAH L AAEEYETALTVLDTY
CE AAAAAGATGGAAGGGGAAGCCTCTTACTACTTGGGCTTAGCACAC TTA GCTGCTGAGGAATATGAAACTGCATTAACAGTCCTTGACACTTAC	aa: KKMEGEASYYLGLAH L AAEEYETALTVLDTY
Mouse AGAAGCATGGAAGGGGAGGCTTCTTACTACCTGGGCTTGGCCCAC TTG GCTTCTGGAGAATATGAAACCGCACTAACAGTGCTGAATCGGTAC	aa: RSMEGEASYYLGLAH L ASGEYETALTVLNRY
Rat AGAAGCATGGAAGGAGAGGCTTCTTACTACCTGGGCTTGGCCCAC TTG GCTTCTGGAGAATATGAAACCGCACTATCAGTGCTCGATAGATAC	aa: RSMEGEASYYLGLAH L ASGEYETALSVLDRY
Macaque AAAAAGATGGAAGGGGAAGCCTCTTACTACTTGGGCTTAGCACAC TTA GCTGCTGAGGAATATGAAACTGCATTAACAGTCCTTGACACTTAC	aa: KKMEGEASYYLGLAH L AAEEYETALTVLDTY
CR AAAAAGATGGAAGGGGAAGCCTCTTACTACTTGGGCTTAGCACAG TAT AGCNNNNNNNNNNNNNNNNNNNNNNNNNNNGTCCTTGACACTTAC	aa: KKMEGEASYYLGLAQ Y SXXXXXXXXXVLDTY
Dog AAGAAGATGGAAGGAGAAGCTTCCTATTACTTGGGCTTAGCACAC CTA GCTGCTGGAGAGTATGAAACAGCATTAACAGTCTTTAACACTTAC	aa: KKMEGEASYYLGLAH L AAGEYETALTVFNTY
Horse AGGAAGATGGAAGGAGAAGCTTCCTATTACTTGGGCTTAGCACAC CTG GCTGCTGGAGAATATGAAACAGCATTAACAGTCCTTAACACTTAC	aa: RKMEGEASYYLGLAH L AAGEYETALTVLNTY
Rabbit AAGAAGATGGAAGGAGAAGCTTCCTATTACTTGGGATTAGCACAC TTG GCTGCTGCAGAGTACGAGACAGCATTAACAGTCCTTAACACGTGC	aa: KKMEGEASYYLGLAH L AAAEYETALTVLNTC
#The individual penalty scores of CR is: -12.6666666666667
ENST00000324288 pos:420 Macaque SP-Scores:-48.7
Human ACCTCCCGAGCAAACATGACAGAGCACAAGACGTCCCCCACCCAA TGC CCGGCAGCTGGAGAGGTCTCCAACAAGCTTCCAAAATGGCCTGAG	aa: TSRANMTEHKTSPTQ C PAAGEVSNKLPKWPE
Chimpanzee ACTTCCCGAGCAAACATGACAGAGCACAAGACGTCCCCCACCCAA TGC CAGGCAGCTGGAGAGGTCTCCAACAAGCTTCCAAAATGGCCTGAG	aa: TSRANMTEHKTSPTQ C QAAGEVSNKLPKWPE
CE ATCTCCCGAGCAAACGTGACAGAGCACAAGACGTCCCCCACCCAA TGC CAGGCAGCTGGAGAGGTCTCCAACAAGCTTCCAAAATGGCCTGAG	aa: ISRANVTEHKTSPTQ C QAAGEVSNKLPKWPE
Mouse ACCTCCCGTGTAAATGAGACAGAGGACACATCT---CCCTCCCCA TGC CAAGAGGGTCCCGAGTCTTCCATCAAGCTTCCAAAATGGCCAGAG	aa: TSRVNETEDTS-PSP C QEGPESSIKLPKWPE
Rat ACCTCCCGTGTAAATGAGACAGAGGACACAACACCCCCCTCCCCA TGC CAAGAGGATCCCGAGCCTTCCATCAAGCTTCCAAAATGGCCAGAG	aa: TSRVNETEDTTPPSP C QEDPEPSIKLPKWPE
Macaque ATCTCCCGAGCAAACATGACAGAGCACAAGACGTCCCCCACCCAA CAC CAGGCAGCTGGAGAGGTCTCCAACAAGCTTCCAAAATGGCCTGAG	aa: ISRANMTEHKTSPTQ H QAAGEVSNKLPKWPE
CR ATCTCCCGAGCAAACGTGACAGAGCACAAGACGTCCCCCACCCAA CAC CAGGCAGCTGGAGAGGTCTCCAACAAGCTTCCAAAATGGCCTGAG	aa: ISRANVTEHKTSPTQ H QAAGEVSNKLPKWPE
Dog ACCTCCCGTGCAAATATGACAGAGGACCAGCTGTCCCCTCCCCGA TGT GTGGCAGCTCACGAGGTCTCCAGCAAGCCTCCAAAATTGCCCGAG	aa: TSRANMTEDQLSPPR C VAAHEVSSKPPKLPE
Horse ACCTCCCGTGCCCACGTGACCGAGGACCAGGTGTCGCCCACCCGA TGC CAGGCAGCTCACGAGGGCTCCAGCAAGCCTCCAAAATGGCCCGAG	aa: TSRAHVTEDQVSPTR C QAAHEGSSKPPKWPE
Rabbit ACCTCCCGCACAAACGAGACAGAGGACACTGTGCTCCCCACACGA TGC CAAGAAGCCCCGGAGGTCTCC------------AAATGGCCTGAG	aa: TSRTNETEDTVLPTR C QEAPEVS----KWPE
#The individual penalty scores of Macaque is: -8.11111111111111
ENST00000054650 pos:171 Dog SP-Scores:-53
Human AACATGGACACTGCACTTGAAGAGCTTCAGTTGCCCCCAAATGCC GAA GGCCACGTAAAACAGGTCTCGCCACGGAGGCCGCAAGCAACAGAG	aa: NMDTALEELQLPPNA E GHVKQVSPRRPQATE
Chimpanzee AACATGGACACTGCACTTGAAGAGCTTCAGTTGCCCCCAAATGCC GAA GGCCACGTAAAACAGGTCTCGCCACGGAGGCCGCAAGCAACAGAG	aa: NMDTALEELQLPPNA E GHVKQVSPRRPQATE
CE AAGATGGACACTGCGCTTGAAGAGCTTCAATTGCCCCCAAATGCC GAA GGCCCCGTAAAACAGGTCTCGCCATGGAGGCCACGAGCAACAGAG	aa: KMDTALEELQLPPNA E GPVKQVSPWRPRATE
Mouse AACATGGACACCACACTGGAAGAACTTCAG---CCTCCAACCCCG GAA GGCCCCGTGCAGCAGGTCTTACCAGATCGA---GAAGCAATGGAG	aa: NMDTTLEELQ-PPTP E GPVQQVLPDR-EAME
Rat AACATGGACGCTACACTGGAAGAGCTTCAG---TCTCCAAATACT GAA GGCCCCATGCAACAGGTGTTACCAGATAGA---CAAGCAACGGAG	aa: NMDATLEELQ-SPNT E GPMQQVLPDR-QATE
Macaque AAGATGGACACTGCGCTTGAAGAGCTTCAGTTGCCCCCAAATGCC GAA GGCCCCGTAAAACAGGTCTCGCCATGGAGGCCACGAGCAACAGAG	aa: KMDTALEELQLPPNA E GPVKQVSPWRPRATE
CR AAGATGGACACTGCGCTTGAAGAGCTTCAGTTGCCCCCAAATGCC GAA GGCCCCGTAAAACAGGTCTCGCCATGGAGGCCACGAGCAACAGAG	aa: KMDTALEELQLPPNA E GPVKQVSPWRPRATE
Dog AAGCTGGAGGCTGCCCTGGAAGTG------CTGCCCCCGATGGCC AGC GGCCCTGCAGAGCAGGTCGTGCCGCGGAGACTGCAGGGAACTCAG	aa: KLEAALEV--LPPMA S GPAEQVVPRRLQGTQ
Horse AAGGTGGACACTGCGCTGGAAGCGCTGCAGCTGCCCCCAAGTGCC CGA CGCCCTGGAGAGCAGGTCCTGCCACACAGACCAGAAGCAACCAAG	aa: KVDTALEALQLPPSA R RPGEQVLPHRPEATK
Rabbit AACATGGGCACCGCGCTGGAGGAGCTGCAGCTGCCCCCGAACGCC GGA GGCCCCCGGAGCCCGGTCTGGCCGCAGAGACCGGACGCACCT---	aa: NMGTALEELQLPPNA G GPRSPVWPQRPDAP-
#The individual penalty scores of Dog is: -19.2222222222222
ENST00000216264 pos:79 CR SP-Scores:-64.9
Human GACGTTCACGGGAAACATCAAGGCAGTGGAAAATGGCAGAAAATG GAA AAGCCTTACGCTTTTACAGTTCACTGTGTAAAGAGAGCACGACGG	aa: DVHGKHQGSGKWQKM E KPYAFTVHCVKRARR
Chimpanzee GACGTTCACGGGAAACATCAAGGCAGTGGAAAATGGCAGAAAATG GAA AAGCCTTACGCTTTTACAGTTCACTGTGTAAAGAGAGCACGACGG	aa: DVHGKHQGSGKWQKM E KPYAFTVHCVKRARR
CE GACGTTCACGGGAAACATCACAGCAGTGGAAAATGGCAGAAAATG GAA AAGCCTTATGCTTTTACAGTTCACTGTGTAAAGAGAGCACGACGG	aa: DVHGKHHSSGKWQKM E KPYAFTVHCVKRARR
Mouse GACGACTGCGAGAAACACGCCTCCAGTGGCCGATGGCATAAAATG GAA AATCCGTTCGCATTCACAGTCCACCGTGTGAAGCGAGTACGACAT	aa: DDCEKHASSGRWHKM E NPFAFTVHRVKRVRH
Rat GAAGTCCACCAGAAACAGTCCTCCAATGGCCGATGGCATAGAATG GAA AATCCGTTTGCATTCACAGTCCACTGTGTGAAGCGAGCTCGACAC	aa: EVHQKQSSNGRWHRM E NPFAFTVHCVKRARH
Macaque GACGTTCACGGGAAACATCACAGCAGTGGAAAATGGCAGAAAATG GAA AAGCCTTATGCTTTTACAGTTCACTGTGTAAAGAGAGCACGACGG	aa: DVHGKHHSSGKWQKM E KPYAFTVHCVKRARR
CR ------------------------------------------ATG CCG ---------------ACTGTTCACTGTGTAAAGAGAGCACGACGG	aa: --------------M P -----TVHCVKRARR
Dog GACACTCGTGGGAAGCACTACGGTAGCGGGAAATGGCAAAAGATG GAG AAGCCCTTCGCTTTCACAGTGCACTGTGTGAAGAGAGCCCGACGC	aa: DTRGKHYGSGKWQKM E KPFAFTVHCVKRARR
Horse GATGTCCATGGGAAGCGCTCCGCCAGCGGGAAATGGCAGAAGATG GAG AGGCTTTACGCTTTCACAGTGCACTACGTGCAGAGAGCCCGCCAG	aa: DVHGKRSASGKWQKM E RLYAFTVHYVQRARQ
Rabbit GAGGTGCGCGGGAGGCACCACCCCAGCGGCCGCTGGCAGAAGATG GAG AAGCCGCATGCCTTCACAGTTCACTGCGTGAAGAGGGCGCGGCAG	aa: EVRGRHHPSGRWQKM E KPHAFTVHCVKRARQ
#The individual penalty scores of CR is: -43.1111111111111
ENST00000254898 pos:244 Rat SP-Scores:-19.8
Human CTGACCTCCGTGTTCCAGAAGAAGTTGTGCACGGCCCATATGTGC AGC ACCCTGGAGCATAACTGTGCCCACTTCTGCATCAACATCCCTGGC	aa: LTSVFQKKLCTAHMC S TLEHNCAHFCINIPG
Chimpanzee CTGACCTCCGTGTTCCAGAAGAAGTTGTGCACGGCCCACATGTGC AGC ACCCTGGAGCATAACTGTGCCCACTTCTGCATCAACATCCCTGGC	aa: LTSVFQKKLCTAHMC S TLEHNCAHFCINIPG
CE CTGACCTCCGTGTTCCAGAGGAAGTTGTGCACGGCCCACATGTGC AGC ACCCTGGAGCATAACTGTGCCCACTTCTGTATCAACATCCCTGGC	aa: LTSVFQRKLCTAHMC S TLEHNCAHFCINIPG
Mouse TTGACCTCAGTGTTCCAGAACAAACTGTGCACAGTCCACATGTGC AGC GTCTTGGAACACAACTGTGCCCACTTCTGCCTCAACACACCTGGC	aa: LTSVFQNKLCTVHMC S VLEHNCAHFCLNTPG
Rat TTGACCTCGGTGTTCCAGAACAAATTGTGCAGTAAGACTGGCTGC TCA GTGCTGGCTCATGCATGTGCTCACTGTTGCCTGAACTTTCCTGGA	aa: LTSVFQNKLCSKTGC S VLAHACAHCCLNFPG
Macaque CTGACCTCCGTGTTCCAGAGGAAGTTGTGCACGGCCCACATGTGC AGC ACCCTGGAGCATAACTGTGCCCACTTCTGTATCAACATCCCTGGC	aa: LTSVFQRKLCTAHMC S TLEHNCAHFCINIPG
CR CTGACCTCCGTGTTCCAGAGGAAGTTGTGCACGGCCCACATGTGC AGC ACCCTGGAGCATAACTGTGCCCACTTCTGTATCAACATCCCTGGC	aa: LTSVFQRKLCTAHMC S TLEHNCAHFCINIPG
Dog CTGACCTCGGTGTTCCAGAAGAAGTTGTGCATGGTCCACATGTGC AGC GTCCTGGAGCATAACTGTGCCCACTTCTGCATCAATACCCCCGGC	aa: LTSVFQKKLCMVHMC S VLEHNCAHFCINTPG
Horse CTAACCTCAGTGTTCCAGAACAAGTTGTGCACGGTCCACATGTGC AGC ATCCTGGAGCATAACTGTGCCCACTTCTGCATCAATACCCCTGGC	aa: LTSVFQNKLCTVHMC S ILEHNCAHFCINTPG
Rabbit CTGACATCTGTGTTCCAGAACAAGTTGTGCACCGTCCACATGTGC AGC GTCCTGGAACATAACTGTGCCCACTTCTGCATCAACACCCCAGGA	aa: LTSVFQNKLCTVHMC S VLEHNCAHFCINTPG
#The individual penalty scores of Rat is: -10.2222222222222
ENST00000371273 pos:363 Macaque SP-Scores:-75.9
Human CGGAGCAAGCCACTGCCTTATGGGCACTACTCCATGCAGAAAAAA AAG CCCAGGGAACTGATGAATTTCAAGAGC---------------TTT	aa: RSKPLPYGHYSMQKK K PRELMNFKS-----F
Chimpanzee CGGAGCAAGCCACTGCCTTATGGGCACTACTCCACGCAGAAAAAA AAG CCCAGGGAACTGATGAATTTCAAGAGC---------------TTC	aa: RSKPLPYGHYSTQKK K PRELMNFKS-----F
CE CGGAGCAAGCCACTGCCTTATGGGCACTACTCCATGCAGAAAAAA AAG CCCAGGGAACTGATGAATTTCAAGAGC---------------TTC	aa: RSKPLPYGHYSMQKK K PRELMNFKS-----F
Mouse CGGAGCAGTCCTTTGCCCTATGGACATTACTCTGTGCAGAAAATG AAG CCCAAGGAACTGACAGATTACAAGAGC---------------TTT	aa: RSSPLPYGHYSVQKM K PKELTDYKS-----F
Rat AGGAGCAGTCCTGTGCCCTATGGGCATTATTCAGTTCAGAAAAAG AAG CCCAGGGAATTGACGAGTTTCAAGAGC---------------TTT	aa: RSSPVPYGHYSVQKK K PRELTSFKS-----F
Macaque CGGAGCAAGCCACTGCCTTATGGGCACTACTCCATGCAGCATGAA GTG CCCAGG------------------AGCTTTTGTTTGTTAGAATTT	aa: RSKPLPYGHYSMQHE V PR------SFCLLEF
CR CGGAGCAAGCCACTGCCTTATGGGCACTACTCCATGCAGAAAAAA AAG CCCAGGGAACTGATGAATTTCAAGAGC---------------TTT	aa: RSKPLPYGHYSMQKK K PRELMNFKS-----F
Dog CGAAGCAAGCCCCAGCCTTACGGACATTACTCTGTGCAGAAAAAA AAG CCCAGGGAACTGATGAATTTTACGAGC---------------TTC	aa: RSKPQPYGHYSVQKK K PRELMNFTS-----F
Horse CGAAGCAAGCCCCAGCCTTACGGACATTACTCTGTGCAGGGAAAA ACC TGCAGGGAACTGATGAATTTCAAGAGT---------------TTT	aa: RSKPQPYGHYSVQGK T CRELMNFKS-----F
Rabbit CGGAGTGAGCCGCTGCCTTTCGGTCATTACTCTGTGCAGAAGAAA AAG GCTAGGGAACTGATGAGTTTCAGGAGC---------------TTC	aa: RSEPLPFGHYSVQKK K ARELMSFRS-----F
#The individual penalty scores of Macaque is: -27.1111111111111
ENST00000511437 pos:158 Horse SP-Scores:-16.5
Human GTGCATGGATCTGCCAAATTTTATATTTCAGATTTGTGGAAGGTT ACT TTTTCGCAGTACTCGAACGTTGTTATTTTCGGTGTGCCTCAGATG	aa: VHGSAKFYISDLWKV T FSQYSNVVIFGVPQM
Chimpanzee GTGCATGGATCTGCCAAATTTTATATTTCAGATTTGTGGAAGGTT ACT TTTTCGCAGTACTCGAACGTTGTTATTTTCGGTGTGCCTCAGATG	aa: VHGSAKFYISDLWKV T FSQYSNVVIFGVPQM
CE GTGCATGGTTCTGCCAAATTTTATATTTCGGATTTGTGGAAGGTT ACT TTTTCGCAGTACTCGAACGTTGTTATTTTCGGTGTGCCTCAGATG	aa: VHGSAKFYISDLWKV T FSQYSNVVIFGVPQM
Mouse GTGCATGGCTCTGCCAAGTTTTATATTTCAGATCTCTGGAAGGTC ACC TTTGCACAGTACTCCAATGTTGTCATTTTTGGTGTGCCCCAGATG	aa: VHGSAKFYISDLWKV T FAQYSNVVIFGVPQM
Rat GTGCATGGCTCTGCCAAGTTTTACATTTCAGATCTATGGAAGGTC ACC TTTGCACAGTACTCGAATGTCGTTATTTTTGGTGTGCCCCAGATG	aa: VHGSAKFYISDLWKV T FAQYSNVVIFGVPQM
Macaque GTGCATGGTTCTGCCAAATTTTATATTTCGGATTTGTGGAAGGTT ACT TTTTCGCAGTACTCGAACGTTGTTATTTTCGGTGTGCCTCAGATG	aa: VHGSAKFYISDLWKV T FSQYSNVVIFGVPQM
CR GTGCATGGTTCTGCCAAATTTTATATTTCGGATTTGTGGAAGGTT ACT TTTTCGCAGTACTCGAACGTTGTTATTTTCGGTGTGCCTCAGATG	aa: VHGSAKFYISDLWKV T FSQYSNVVIFGVPQM
Dog GTTCAGGACTCTGCCAAATTTTATATATCAGATTTGTGGAAGGTT ACT TTTTCACAGTACTCAAACGTCGTTATTTTTGGTGTGCCTCAGATG	aa: VQDSAKFYISDLWKV T FSQYSNVVIFGVPQM
Horse GTGCAGGGCTCGGCCAAGTTTTATATTTCAGACTTGTGGAAGCTG GAA TACACACAGCAGAGTGGGGTGACCATTGCAGGTTTGAGCAGAGGA	aa: VQGSAKFYISDLWKL E YTQQSGVTIAGLSRG
Rabbit GTGCATGGCTCCACCAAGTTCTATATTTCGGATTTGTGGAAGGTC TCT TTCTCGCAGTACACGAACGTTGTTGTGTTCGGCGTGCCTCAGATG	aa: VHGSTKFYISDLWKV S FSQYTNVVVFGVPQM
#The individual penalty scores of Horse is: -12.3333333333333
ENST00000360184 pos:1523 Macaque SP-Scores:-2.7
Human CTTGTGGCACAAGGGGAGATGGCTTTGGAAGAATTTTTGAAGCAG ATA AGAGAAGTGTGGAATACTTATGAACTAGACTTGGTTAATTATCAG	aa: LVAQGEMALEEFLKQ I REVWNTYELDLVNYQ
Chimpanzee CTTGTGGCACAAGGGGAGATGGCTTTGGAAGAATTTTTGAAGCAG ATA AGAGAAGTGTGGAATACTTATGAACTAGACTTGGTTAATTATCAG	aa: LVAQGEMALEEFLKQ I REVWNTYELDLVNYQ
CE CTTGTGGCACAAGGGGAGATGGCTTTGGAAGAATTTTTGAAGCAG ATA CGAGAAGTGTGGAATACTTATGAACTAGACTTGGTTAACTATCAG	aa: LVAQGEMALEEFLKQ I REVWNTYELDLVNYQ
Mouse CTGGTGGCACAAGGCGAGATGGCCTTGGAAGAATTTTTGAAGCAG ATA CGAGAAGTGTGGAACACATACGAACTAGACTTGGTCAACTATCAG	aa: LVAQGEMALEEFLKQ I REVWNTYELDLVNYQ
Rat CTAGTGGCACAAGGAGAGATGGCTTTGGAAGAATTTTTGAAGCAG ATA CGGGAAGTGTGGAACACATACGAACTAGACTTGGTCAACTATCAG	aa: LVAQGEMALEEFLKQ I REVWNTYELDLVNYQ
Macaque CTTGTGGCACAAGGGGAGATGGCTTTGGAAGAATTTTTGAAGCAG GCA AAA---GTGTGGAATACTTATGAACTAGACTTGGTTAACTATCAG	aa: LVAQGEMALEEFLKQ A K-VWNTYELDLVNYQ
CR CTTGTGGCACAAGGGGAGATGGCTTTGGAAGAATTTTTGAAGCAG ATA CGAGAAGTGTGGAATACTTATGAACTAGACTTGGTTAACTATCAG	aa: LVAQGEMALEEFLKQ I REVWNTYELDLVNYQ
Dog CTTGTGGCACAAGGGGAGATGGCTTTGGAAGAATTTTTGAAGCAG ATA AGAGAGGTATGGAATACTTACGAGTTAGACTTGGTTAACTACCAG	aa: LVAQGEMALEEFLKQ I REVWNTYELDLVNYQ
Horse CTTGTGGCACAAGGGGAGATGGCTTTGGAAGAATTTTTGAAGCAG ATA AGAGAAGTATGGAATACTTATGAGCTAGACTTGGTTAACTATCAG	aa: LVAQGEMALEEFLKQ I REVWNTYELDLVNYQ
Rabbit CTCGTGGCACAGGGGGAGATGGCGCTGGAGGAATTTTTGAAGCAG ATA AGAGAAGTGTGGAATACGTACGAGCTGGACTTGGTTAACTATCAG	aa: LVAQGEMALEEFLKQ I REVWNTYELDLVNYQ
#The individual penalty scores of Macaque is: -3.22222222222222
ENST00000506469 pos:146 Horse SP-Scores:-6.3
Human GACATCCTCAGACCCTACTTTGATGTGGAGCCTGCTCAGGTGCGA AGC AGGCTCCTGGAGTCCATGATCCCTATCAAGATGGTCAACTTCCCC	aa: DILRPYFDVEPAQVR S RLLESMIPIKMVNFP
Chimpanzee GACATCCTCAGACCCTACTTTGATGTGGAGCCTGCTCAGGTGCGA AGC AGGCTCCTGGAGTCCATGATCCCTATCAAGATGGTCAACTTCCCC	aa: DILRPYFDVEPAQVR S RLLESMIPIKMVNFP
CE GACATCCTCAGACCGTACTTTGATGTGGAGCCTGCTCAGGTGCGG AGC AGGCTCCTGGAGTCCATGATCCCTATCAAGATGGTCAACTTCCCC	aa: DILRPYFDVEPAQVR S RLLESMIPIKMVNFP
Mouse GACATCCTCAGACCCTACTTTGATGTGGAGCCTGCCCAGGTCCGA AGC AGGCTCCTGGAGTCCATGATCCCTATCAAGATGGTCAACTTCCCC	aa: DILRPYFDVEPAQVR S RLLESMIPIKMVNFP
Rat GACATCCTGAGACCCTACTTTGATGTGGAGCCTGCCCAGGTCCGA AGC AGGCTCCTGGAGTCCATGATCCCTATCAAGATGGTCAACTTCCCC	aa: DILRPYFDVEPAQVR S RLLESMIPIKMVNFP
Macaque GACATCCTCAGACCGTACTTTGATGTGGAGCCTGCTCAGGTGCGG AGC AGGCTCCTGGAGTCCATGATCCCTATCAAGATGGTCAACTTCCCC	aa: DILRPYFDVEPAQVR S RLLESMIPIKMVNFP
CR GACATCCTCAGACCGTACTTTGATGTGGAGCCTGCTCAGGTGCGG AGC AGGCTCCTGGAGTCCATGATCCCTATCAAGATGGTCAACTTCCCC	aa: DILRPYFDVEPAQVR S RLLESMIPIKMVNFP
Dog GACATCCTGAGACCCTATTTCGATGTGGAGCCAGCCCAGGTGCGA AGC AGGCTCCTGGAGTCCATGATCCCTGTCAAGATGGTCAGCTTCCCC	aa: DILRPYFDVEPAQVR S RLLESMIPVKMVSFP
Horse GACATCCTGAGCCCCTACTTTGACGTGGAGCCTCCCAGCATTCGC TCT GTGCTCCTGGAGTCCATGATCCCTATCAAGATGGTCAACTTCCCC	aa: DILSPYFDVEPPSIR S VLLESMIPIKMVNFP
Rabbit GACATCCTGAGACCCTACTTCGATGTGGAGCCTGCCCAGGTGCGC AGC AGGCTCCTGGAGTCCATGATCCCTATCAAGATGGTCAACTTCCCA	aa: DILRPYFDVEPAQVR S RLLESMIPIKMVNFP
#The individual penalty scores of Horse is: -5.22222222222222
ENST00000447906 pos:401 Rabbit SP-Scores:-29.3
Human CGACTGCAGCATCCTTCA---GGAGTAAGACAACATGCGTTCTCT AGT CATTCTTCAGGGTCACAGTCTCAGAAATTCTCCAGTGAGCACAAA	aa: RLQHPS-GVRQHAFS S HSSGSQSQKFSSEHK
Chimpanzee CGACTGCAGCATCCTTCA---GGAGTAAGACAACATGCGTTCTCT AGT CATTCTTCAGGGTCACAGTCTCAGAAATTCTCCAGTGAGCACAAA	aa: RLQHPS-GVRQHAFS S HSSGSQSQKFSSEHK
CE CGACTGCAGCATCCTTCA---GGAGTAAGACAACATGCGTTCTCT AGT CATTCTTCAGGGTCACAGTCTCAGAAATTCTCCAGTGAGCACAAA	aa: RLQHPS-GVRQHAFS S HSSGSQSQKFSSEHK
Mouse CGACTCCAGCATCCTTCATCGGGTGTAAGACAGCATGCATTCTCC AGT CATTCTACAGGGTCCCAGTCTCAGAAATCCTCCAGTGAGCATAAG	aa: RLQHPSSGVRQHAFS S HSTGSQSQKSSSEHK
Rat CGCCTGCAGCATCCTCCAGCGGGTGTAAGGCAGCACGCGCTCTCC AGT CATTCTACGGGGCCCCAGTCTCAGAAATCCTCCAGTGAGCATAAG	aa: RLQHPPAGVRQHALS S HSTGPQSQKSSSEHK
Macaque CGACTGCAGCATCCTTCA---GGAGTAAGACAACATGCGTTCTCT AGT CATTCTTCAGGGTCACAGTCTCAGAAATTCTCCAGTGAGCACAAA	aa: RLQHPS-GVRQHAFS S HSSGSQSQKFSSEHK
CR CGACTGCAGCATCCTTCA---GGAGTAAGACAACATGCGTTCTCT AGT CATTCTTCAGGGTCACAGTCTCAGAAATTCTCCAGTGAGCACAAA	aa: RLQHPS-GVRQHAFS S HSSGSQSQKFSSEHK
Dog CGACTCCAACATCCTTCG---GGAGTAAGACAACATACATTCTCT AGT CATTCTGCAGGGTCACAGTCTCAGAAACCCTCCAGTGAGCACAAA	aa: RLQHPS-GVRQHTFS S HSAGSQSQKPSSEHK
Horse CGGCTGCAGCAGCCCTCA---GGAGTGAGACAGCATGGCTTCTCC ACT CATCCTGCAGGGTCTCCGTCTCAGAAACCCTCCAGTGAGCACAAA	aa: RLQQPS-GVRQHGFS T HPAGSPSQKPSSEHK
Rabbit CGGCTCCAGCATCCTTTG---GGAATAAGACAACATGCATTCTCT TCA ---------GGGGCACAGTCTCAGAAATCCTCCAGTGAACACAAA	aa: RLQHPL-GIRQHAFS S ---GAQSQKSSSEHK
#The individual penalty scores of Rabbit is: -13.2222222222222
ENST00000221980 pos:411 Macaque SP-Scores:-37.4
Human CTCGCACTGGGGGACCAGAATCTGAGTCCTGATGTCACCCTCGAA GGG GACGCATTCGTGGCCACTGCCACAGCCACAGCTAGCGCAGAGCAG	aa: LALGDQNLSPDVTLE G DAFVATATATASAEQ
Chimpanzee CTCGCACTGGGGGACCAGAATCTGAGTCCTGATGTCACCCTCGAA GGG GACGCATTCGTGGCCACGGCCACAGCCACAGCTAGCGCAGAGCAG	aa: LALGDQNLSPDVTLE G DAFVATATATASAEQ
CE CTCGCACTGGGGGACCAGAATCTGAGTCCTGATGTCACCCTCGAC GGG GACGCACTCGTGGCCACTGCCACAGCCACAGCTAGTGCAGAGCAG	aa: LALGDQNLSPDVTLD G DALVATATATASAEQ
Mouse CTCTCTCTGGGAGATCAGAGGCTCAATCCTAATGTGACCCTCGAT GGG GACAGCCTTGTGGCCACTGCCACAGCTACAGCAAGCGCAGAACAG	aa: LSLGDQRLNPNVTLD G DSLVATATATASAEQ
Rat CTCTCTCTGGGAGATCAGAGGCTTCATCCTAATGTGACCCTCGAC GGG GAGAGCCTTGTGGCCACTGCCACAGCTACAGCAAGTGAAGAACAG	aa: LSLGDQRLHPNVTLD G ESLVATATATASEEQ
Macaque CTGGCACTGGGGGACCAGAAGTTGAACCCCACAATCACCTATGGC AAC AACTCCCTCTCGGCCAAGGCCTCAGTCAAGGTGACCGCAGAGGAG	aa: LALGDQKLNPTITYG N NSLSAKASVKVTAEE
CR CTCGCACTGGGGGACCAGAATCTGAGTCCTGATGTCACCCTCGAC GGG GACGCACTCGTGGCCACTGCCACAGCCACAGCTAGTGCAGAGCAG	aa: LALGDQNLSPDVTLD G DALVATATATASAEQ
Dog CTGGCGCTGGGGGACCACAGGCTGAGTCCCGAGATCACGCTGGAG GGG GACGCGCTCGTGGCCACCGCCACGGCCACAGCTAACGCAGAACAG	aa: LALGDHRLSPEITLE G DALVATATATANAEQ
Horse CTGGCGCTGGGGGACCAGAGGTTGAGTCCAGATGTCACCCTCGAG GGG GATGCGCTCATGGCCACTGCCACAGCCACAGCGAGCGCAGAGCAG	aa: LALGDQRLSPDVTLE G DALMATATATASAEQ
Rabbit CTCGCGCTGGGCGACAAGAGGCTGAATCCAGAGGTCACCCTCGAG GGG GACGCAATCGTGGCCACCGCCACCGCCACG------GCAGAGGAA	aa: LALGDKRLNPEVTLE G DAIVATATAT--AEE
#The individual penalty scores of Macaque is: -16.4444444444444
ENST00000343257 pos:86 Dog SP-Scores:-77.8
Human GACAGGGAGCAGGACATAGGGATGCCCAAGAAGACAGGCTCCAGT TCT ACCGTGGACAGCAAGGATGAGGATCACTATTCTAAATGTCAAGAT	aa: DREQDIGMPKKTGSS S TVDSKDEDHYSKCQD
Chimpanzee GACAGGGAGCGGGACATAGGGATGCCCAAGAAGACAGGCTCCAGT TCT ACCGTGGACAGCAAGGATGAGGATCACTATTCTAAATGTCAAGAT	aa: DRERDIGMPKKTGSS S TVDSKDEDHYSKCQD
CE GACAGGGAGCGGGACATAGGGATGCCCAAGAAGACGGGCTCCAGT TCT ACCGTGGACAGCAAGGATGAGGATCACTATTCCAAATGTCAAGAT	aa: DRERDIGMPKKTGSS S TVDSKDEDHYSKCQD
Mouse TATAAGGCACAGGACGGGGGAATGCCCAAGAAGATGGGCTCCAGT TCT ACCATGGACAGCTTGGATGAGGACCACTATTCTAAATGTCAAGAC	aa: YKAQDGGMPKKMGSS S TMDSLDEDHYSKCQD
Rat TATCAGGCACAGGACAGGGGAATACCCAAGAAGACGGACTCCAGT TCT ACTGTGGACAGCTTGGATGAGGACCACTATTCTAAATGTCAAGAC	aa: YQAQDRGIPKKTDSS S TVDSLDEDHYSKCQD
Macaque --------------------------------------------- --- ---------------------------------------------	aa: --------------- - ---------------
CR GACAGGGAGCGGGACATAGGGATGCCCAAGAAGACGGGCTCCAGT TCT ACCGTGGACAGCAAGGATGAGGATCACTATTCCAAATGTCAAGAT	aa: DRERDIGMPKKTGSS S TVDSKDEDHYSKCQD
Dog GACAAGGAGCAGGACACAGGGATGTCCAAGAAGATGGGCTCCAGT GAA AGCATGGACAGCAAGGATGAGGATCACTATTCTAAATGTCAAGGC	aa: DKEQDTGMSKKMGSS E SMDSKDEDHYSKCQG
Horse GACAAGAAGCAGGACATGGGGATGCCCAAGAAGACAGACTCCAGT GCT ACCATGGACAGCAAGGATGAGGATCACTCTTCCAAATGTCAAGAT	aa: DKKQDMGMPKKTDSS A TMDSKDEDHSSKCQD
Rabbit GATAAGGAGCGAGGCATGGGAATGCCCAAGAAGATGGGCTCCCGT TCC ACCCTGGACAGCAGTGATGAGGATCACTATTCTAAATGTCAAGAT	aa: DKERGMGMPKKMGSR S TLDSSDEDHYSKCQD
#The individual penalty scores of Dog is: -14.1111111111111
ENST00000476071 pos:98 Macaque SP-Scores:-26.5
Human CAAGATGAAGATGAGGAGGAAGAGGAAGGCCAGAGG------AGC AGG TTTTATGCTGGGGGCTCAGAGAGAAGTGGACAGCAGATTGTTGGC	aa: QDEDEEEEEGQR--S R FYAGGSERSGQQIVG
Chimpanzee CAAGATGAAGATGAGGAGGAGGAGGAAGGCCAGAGG------AGC AGG TTTTATGCTGGGGGCTCAGAGAGAAGTGGACAGCAGATTGTTGGC	aa: QDEDEEEEEGQR--S R FYAGGSERSGQQIVG
CE CAAGATGAGGATGAGGAAGAGGAGGAAGGCCAGAGA------CAC AGG TTTTATGCTGGGGGCTCAGAGAGAAGTGGACAGCAGATTGTTGGC	aa: QDEDEEEEEGQR--H R FYAGGSERSGQQIVG
Mouse CAAGATGAAGAGGAGGAGGAAGAGGAGGGACAGAGG------AGC AGG TTTTATGCTGGGGGCTCAGAGAGAAGTGGACAGCAGATTGTTGGT	aa: QDEEEEEEEGQR--S R FYAGGSERSGQQIVG
Rat CAAGATGAAGAGGAAGAGGAAGAAGAGGGACAGAGG------AGC AGG TTTTATGCTGGGGGCTCAGAGAGAAGTGGACAGCAGATTGTTGGT	aa: QDEEEEEEEGQR--S R FYAGGSERSGQQIVG
Macaque CAAGATGAGGATGAGGAAGAGGAGGAAGGCCAGAGT------TCA GGG TTTTATGCTGGGGGCTCAGAGAGAAGTGGACAGCAGATTGTTGGC	aa: QDEDEEEEEGQS--S G FYAGGSERSGQQIVG
CR CAAGATGAGGATGAGGAAGAGGAGGAAGGCCAGAGA------CAC AGG TTTTATGCTGGGGGCTCAGAGAGAAGTGGACAGCAGATTGTTGGC	aa: QDEDEEEEEGQR--H R FYAGGSERSGQQIVG
Dog CAAGACGAAGAGGAGGAGGAGGAAGAGGGCCAGAGAGAATGG--- --- TTTTATGCCGGGGGCTCAGAGAGAAGTGGACAGCAGATTGTTGGC	aa: QDEEEEEEEGQREW- - FYAGGSERSGQQIVG
Horse CAAGACGAGGAGGAGGAGGAGGAGGAGGGCCAGAGG--------- --- TTTTATGCCGGGGGCTCAGAGAGAAGTGGACAGCAGATTGTTGGC	aa: QDEEEEEEEGQR--- - FYAGGSERSGQQIVG
Rabbit CAAGATGAAGAGGAGGAGGAGGAGGAGGGCCAGAGG------TGC AGG TTTTATGCTGGGGGCTCAGAGAGAAGCGGACAGCAGATTGTTGGC	aa: QDEEEEEEEGQR--C R FYAGGSERSGQQIVG
#The individual penalty scores of Macaque is: -6.77777777777778
ENST00000389494 pos:426 Macaque SP-Scores:-58.9
Human GTCTCCTTGCGGTCTCCACACACACACTCCATGGCCCGAGGGGTC CGC AAG---------------GTGTTCCTGAGGCTCTTGCCCCAGCTG	aa: VSLRSPHTHSMARGV R K-----VFLRLLPQL
Chimpanzee GTCTCCTTGCGGTCTCCACACACACACTCCATGGCCCGAGGGGTC CGC AAG---------------GTGTTCCTGAGGCTCTTGCCCCAGCTG	aa: VSLRSPHTHSMARGV R K-----VFLRLLPQL
CE GTGTCCTTGCGGTCCCCACACACACACTCCATGGCCCAAGGGGTC CGC AAG---------------GTGTTCCTGAGGCTCTTGCCCCAGCTG	aa: VSLRSPHTHSMAQGV R K-----VFLRLLPQL
Mouse GTGTCCTTGCGGTCCCCCCACACACACTCCATGGCCCGTGGGGTC CGC AAG---------------GTGTTCCTGAGGCTCCTGCCCCAGCTG	aa: VSLRSPHTHSMARGV R K-----VFLRLLPQL
Rat GTGTCCTTGAGGTCCCCACACACACACTCCATGGCCCGGGGGGTC CGC AAG---------------GTGTTTTTGAGGCTCCTGCCCCAGCTG	aa: VSLRSPHTHSMARGV R K-----VFLRLLPQL
Macaque GTGTCCTTGCGGTCCCCACACACACACTCCATGGCCCAAGGGTCT CCC AGG---------------GTGTTCCTGAGGCTCTTGCCCCAGCTG	aa: VSLRSPHTHSMAQGS P R-----VFLRLLPQL
CR GTGTCCTTGCGGTCCCCACACACACACTCCATGGCCCAAGGGGTC CGC AAG---------------GTGTTCCTGAGGCTCTTGCCCCAGCTG	aa: VSLRSPHTHSMAQGV R K-----VFLRLLPQL
Dog GTGTCCCTGCGGTCCCCCCACACACACTCCATGGCTCATGGGGTC CGA AAG---------------GTGTTCCTACGGCTCTTGCCTCAGCTG	aa: VSLRSPHTHSMAHGV R K-----VFLRLLPQL
Horse GTGTCCTTGCGATCCCCACACACGCACTCCATGGCCCATGGGGTC CGC AAGGCAAGGCCCCTCCCT------------CTCTTGCCTCAGCTG	aa: VSLRSPHTHSMAHGV R KARPLP----LLPQL
Rabbit GTGTCCTTGCGT---CCACACACGCACTCCATGGCCCGAGGGGTC CGA AAG---------------GTGTTCCTGCGGCTCCTGCCCCAGCTG	aa: VSLR-PHTHSMARGV R K-----VFLRLLPQL
#The individual penalty scores of Macaque is: -15
ENST00000360000 pos:25 Rabbit SP-Scores:-32.4
Human GGAAAACCACAGAACATGCCAAAGGCCGAGGAAGATCGCCCTTTG GAG GATGTACCACAGGAGGCAGAAGGAAATCCTCAACCTTCCGAAGAA	aa: GKPQNMPKAEEDRPL E DVPQEAEGNPQPSEE
Chimpanzee GGAAAACCACAGAACATGCCAAAGGCCGAGGAAGATCGCCCTTTG GAG GATGTACCACAGGAGGCAGAAGGAAATCCTCAACCTTCCGAAGAA	aa: GKPQNMPKAEEDRPL E DVPQEAEGNPQPSEE
CE GGAAAACCACAGAACATGCCAAAGGCCGAGGAAGATCGCCCTTTG GAG GATGTACCACAGGAGGCAGAAGGAAATCCTCAACCTTCCGAAGAA	aa: GKPQNMPKAEEDRPL E DVPQEAEGNPQPSEE
Mouse GGAACACCCCAGAACACACCAAAAGCAGACGAAGGCCATCCTTCA GAA GATCCACCACAGCAGGCAGGAGAAACTCTTCAGGCTTCTGGAGAA	aa: GTPQNTPKADEGHPS E DPPQQAGETLQASGE
Rat GGAACACCCCAGAACACTCCAAAAGCAGATGAAGGCCATCCTTCA GAA GATCCACCACAGCAGGCAGGAGAAAATCTTCAGGCTTCTGGAGAA	aa: GTPQNTPKADEGHPS E DPPQQAGENLQASGE
Macaque GGAAAACCACAGAACATGCCAAAGGCCGAGGAAGATCGCCCTTTG GAG GATGTACCACAGGAGGCAGAAGGAAATCCTCAACCTTCCGAAGAA	aa: GKPQNMPKAEEDRPL E DVPQEAEGNPQPSEE
CR GGAAAACCACAGAACATGCCAAAGGCCGAGGAAGATCGCCCTTTG GAG GATGTACCACAGGAGGCAGAAGGAAATCCTCAACCTTCCGAAGAA	aa: GKPQNMPKAEEDRPL E DVPQEAEGNPQPSEE
Dog GGAAAAGCACAGAACATGCCAAAGACCGAGGCAGACCGCCCTTCA GAA GATGTACCACAGGAGGGAGAAGGAAATCTTCAACCTTCTGAAGAA	aa: GKAQNMPKTEADRPS E DVPQEGEGNLQPSEE
Horse GGAAAACCACAGAACATGCCAAAGGCTGAGGAAGACCGCCCTTCG GAA GATGTACCACAGGAGGGAGAAGGAAATCCTCAACCTTCCGAAGAA	aa: GKPQNMPKAEEDRPS E DVPQEGEGNPQPSEE
Rabbit GGAAAACCACAGAACATTCCAAAGGCTGAGGAAGACCACCCTGCA CGA GAGGTACCACGGGAGGCAGAAGGAAATCCCGCACCTTCCCAAGAA	aa: GKPQNIPKAEEDHPA R EVPREAEGNPAPSQE
#The individual penalty scores of Rabbit is: -9.55555555555556
ENST00000369582 pos:94 Human#Chimpanzee SP-Scores:-30.5
Human AAGAACGTCACCTCAGAGTCCACTTGCTGTGTAGCTAAATCATAT AAC AGGGTCACAGTAATGGGGGGTTTCAAAGTGGAGAACCACACGGCG	aa: KNVTSESTCCVAKSY N RVTVMGGFKVENHTA
Chimpanzee AAGAACGTCACCTCAGAGTCCACTTGCTGTGTAGCTAAATCATAT AAC AGGGTCACAGTAATGGGGGGTTTCAAAGTGGAGAACCACACGGCG	aa: KNVTSESTCCVAKSY N RVTVMGGFKVENHTA
CE AAAAACGTCACCTCAGAGTCCACTTGCTGTGTAGCTAAATCATTG ACC AGGGTCATGGTAATGGGGAATGTCAGAGTGGAGAACCACACGCAG	aa: KNVTSESTCCVAKSL T RVMVMGNVRVENHTQ
Mouse AAGAATATTACCTCGGAGGCCACATGCTGTGTGGCCAAAGCATTT ACT AAGGCCACAGTAATGGGAAATGCCAGAGTGGAGAATCATACGGAG	aa: KNITSEATCCVAKAF T KATVMGNARVENHTE
Rat AAGAATATTACCTCGGAGGCCACGTGCTGTGTGGCCAAATCATTT ACT AAGGCCACAGTGATGGGAAACGCCAGAGTGGAGAACCACACGGAC	aa: KNITSEATCCVAKSF T KATVMGNARVENHTD
Macaque AAAAACGTCACCTCAGAGTCCACTTGCTGTGTAGCTAAATCATTG ACC AGGGTCATGGTAATGGGGAGTGTCAGAGTGGAGAACCACACGCAG	aa: KNVTSESTCCVAKSL T RVMVMGSVRVENHTQ
CR AAAAACGTCACCTCAGAGTCCACTTGCTGTGTAGCTAAATCATTG ACC AGGGTCATGGTAATGGGGAGTGTCAGAGTGGAGAACCACACGCAG	aa: KNVTSESTCCVAKSL T RVMVMGSVRVENHTQ
Dog AAGAACATCACCTCAGAAGCCACATGCTGTGTGGCCAAAGCTTTT ACC AAGGCCACAGTGATGGGAAATGCCAAAGTGGAGAATCACACGGAG	aa: KNITSEATCCVAKAF T KATVMGNAKVENHTE
Horse AAGAACATCACCTCAGAATCCACATGCTGTGTGGCCAAAGCATTT ATC AGGGTCACAGTGATGGGAAACATCAAGTTGGAGAACCACACCCAG	aa: KNITSESTCCVAKAF I RVTVMGNIKLENHTQ
Rabbit AAGAACATCACCTCAGAGGCCACATGCTGTGTGGCTAAAGCCTTT ACC AAGGCTACAGTAATGGGAAATGCCAAAGTGGAGAATCACACAGAG	aa: KNITSEATCCVAKAF T KATVMGNAKVENHTE
#The individual penalty scores of Human is: -6.88888888888889
#The individual penalty scores of Chimpanzee is: -6.88888888888889
ENST00000261180 pos:532 Macaque SP-Scores:-3.5
Human TTTGAATTTGTTGGTACAGACTACCTCTATCCTGGCTGGAACATG GAA AAGCAGAGGTTTCTGACCGATGTTCTGCATGAAGTGATGCTGCTG	aa: FEFVGTDYLYPGWNM E KQRFLTDVLHEVMLL
Chimpanzee TTTGAATTTGTTGGTACAGACTACCTCTATCCTGGCTGGAACATG GAA AAGCAGAGGTTTCTGACCGATGTTCTGCATGAAGTGATGCTGCTG	aa: FEFVGTDYLYPGWNM E KQRFLTDVLHEVMLL
CE TTTGAATTTGTTGGTACAGACTACCTCTATCCTGGCTGGAACATG GAA AAACAGAGGTTCCTGACCGATGTTCTGCATGAAGTGATGCTGCTG	aa: FEFVGTDYLYPGWNM E KQRFLTDVLHEVMLL
Mouse TTTGAATTTGTGGGTACAGACTACCTCTACCCTGCCTGGAACATG GAG AAGCAGAGATTTCTGACAGATGTTCTGCATGAAGTGATGCTACTT	aa: FEFVGTDYLYPAWNM E KQRFLTDVLHEVMLL
Rat TTTGAATTTGTGGGTACAGACTACCTCTACCCTTCCTGGAACATG GAA AAGCAGAGGTTTCTGACAGATGTTCTGCATGAAGTGATGCTGCTT	aa: FEFVGTDYLYPSWNM E KQRFLTDVLHEVMLL
Macaque TTTGAATTTGTTGGTACAGACTACCTCTATCCTGGCTGGAACATG TAC AAAAATGACTTCCTGACTGATGTTCTGCATGAAGTGATGCTGCTG	aa: FEFVGTDYLYPGWNM Y KNDFLTDVLHEVMLL
CR TTTGAATTTGTTGGTACAGACTACCTCTATCCTGGCTGGAACATG GAA AAACAGAGGTTCCTGACTGATGTTCTGCATGAAGTGATGCTGCTG	aa: FEFVGTDYLYPGWNM E KQRFLTDVLHEVMLL
Dog TTTGAATTTGTTGGCACGGACTATCTCTACCCTGGCTGGAACATG GAA AAACAGAGGTTTCTGACGGATGTCCTGCATGAAGTAATGCTGCTG	aa: FEFVGTDYLYPGWNM E KQRFLTDVLHEVMLL
Horse TTTGAATTTGTTGGTACAGACTACCTCTACCCGGGCTGGAACATG GAA AAACAGAGGTTTCTGACGGATGTTCTGCATGAAGTGATGCTGCTT	aa: FEFVGTDYLYPGWNM E KQRFLTDVLHEVMLL
Rabbit TTTGAATTTGTTGGTACAGACTACCTCTACCCTGGCTGGAATATG GAA AAGCAAAGGTTTCTGACGGACGTTCTGCACGAAGTGATGCTCCTG	aa: FEFVGTDYLYPGWNM E KQRFLTDVLHEVMLL
#The individual penalty scores of Macaque is: -2.22222222222222
ENST00000455537 pos:678 Horse SP-Scores:-4.3
Human TCCTTGAGCGATGAGCTGGCCAAGCTCCAGGCCCAGGAAACTGTG CAT GAAGTGGCCCTGAAGGACAAGGAGCCTGACACTCAGGATGCAGAT	aa: SLSDELAKLQAQETV H EVALKDKEPDTQDAD
Chimpanzee TCCTTGAGCGATGAGCTGGCCAAGCTCCAGGCCCAGGAAACTGTG CAT GAAGTGGCCCTGAAGGACAAGGAGCCTGACACTCAGGATGCAGAT	aa: SLSDELAKLQAQETV H EVALKDKEPDTQDAD
CE TCCTTGAGTGACGAGCTGGCCAAGCTCCAGGCCCAGGAAACTGTG CAT GAAGTGGCCCTGAAGGACAAGGAACCTGATACCCAGGATGCAGAT	aa: SLSDELAKLQAQETV H EVALKDKEPDTQDAD
Mouse TCCCTGAGCGATGAGCTTGCCAGGCTCCAGGCGCACGAAACTGTA CAC GAGGTAGCTCTGAAAGACAAGGAGCCAGACACACAGGACGCGGAG	aa: SLSDELARLQAHETV H EVALKDKEPDTQDAE
Rat TCCCTGAGCGATGAGCTAGCCAAGCTCCAGGCGCAGGAAACTGTA CAC GAGGTAGCTCTGAAAGACAAGGAGCCAGATACGCAGGATGCGGAG	aa: SLSDELAKLQAQETV H EVALKDKEPDTQDAE
Macaque TCCTTGAGTGACGAGCTGGCCAAGCTCCAGGCCCAGGAAACTGTG CAT GAAGTGGCCCTGAAGGACAAGGAACCTGATACCCAGGATGCAGAT	aa: SLSDELAKLQAQETV H EVALKDKEPDTQDAD
CR TCCTTGAGTGACGAGCTGGCCAAGCTCCAGGCCCAGGAAACTGTG CAT GAAGTGGCCCTGAAGGACAAGGAACCTGATACCCAGGATGCAGAT	aa: SLSDELAKLQAQETV H EVALKDKEPDTQDAD
Dog TCCCTGAGCGATGAGCTGGCCAAGCTCCAGGCCCAGGAAACTGTG CAT GAAGTGGCCCTGAAGGACAAGGAGCCGGACACACAGGATGCAGAT	aa: SLSDELAKLQAQETV H EVALKDKEPDTQDAD
Horse TCCCTGAGTGATGAGCTGGCCAAGCTCCAGGCCCAGGAAACTGTG AGT GAAGTGGCCCTGAAGGACAAGGAACCAGACACACAAGATACAGAC	aa: SLSDELAKLQAQETV S EVALKDKEPDTQDTD
Rabbit TCCCTGAGTGACGAGCTGGCCAAGCTGCAGGCCCAGGAAACTGTG CAT GAGGTGGCCCTGAAGGACAAGGAGCCGGACACCCAGGATGCGGAT	aa: SLSDELAKLQAQETV H EVALKDKEPDTQDAD
#The individual penalty scores of Horse is: -1.44444444444444
ENST00000409190 pos:414 Chimpanzee SP-Scores:-15
Human AAAGAAGCTGGGACCAAAGCTCTGCAGAGAACCCAGGCTGAGATC CAG GAAATGAAGGAGGCTCTGAGACCCCTGCAAGCAGAGGCCCGGCAG	aa: KEAGTKALQRTQAEI Q EMKEALRPLQAEARQ
Chimpanzee AAAGAAGCTGGGACCCAAGCTCTGCAGAGAACCCAGGCTCCTTTT CTG GAAATGAAGGAGGCTCTGAGACCCCTGCAAGCACCTTTCCGGCAG	aa: KEAGTQALQRTQAPF L EMKEALRPLQAPFRQ
CE AAAGAAGCTGGGACCAAAGCTCTGCAGAAAACCCAGGCTGAGATC CAG GAGATGAAGGAGGCTCTGAGACCCCTGCAAGCAGAGGCCCGGCAG	aa: KEAGTKALQKTQAEI Q EMKEALRPLQAEARQ
Mouse AAAGAGGCCGGGACCAAAGCTCTACAGGACACCCAGGCGGAGATC CAG GAGATGAGGGAGGCTCTGCGACCCCTGGAAGCAGAGGCCCGGCAG	aa: KEAGTKALQDTQAEI Q EMREALRPLEAEARQ
Rat AAAGAGGCGGGGACCAGAGCTCTGCAGGACACCCAGGCGGAGATC CAG GAGATGAGGGAGGCTCTGAGACCCCTGGAAGCAGAGGCCCGGCAG	aa: KEAGTRALQDTQAEI Q EMREALRPLEAEARQ
Macaque AAAGAAGCTGGGACCAAAGCTCTGCAGAAAACCCAGGCTGAGATC CAG GAGATGAAGGAGGCTCTGAGACCCCTGCAAGCAGAGGCCCGGCAG	aa: KEAGTKALQKTQAEI Q EMKEALRPLQAEARQ
CR AAAGAAGCTGGGACCAAAGCTCTGCAGAAAACCCAGGCTGAGATC CAG GAGATGAAGGAGGCTCTGAGACCCCTGCAAGCAGAGGCCCGGCAG	aa: KEAGTKALQKTQAEI Q EMKEALRPLQAEARQ
Dog AAAGAAGCTGCGGCCAAAGCGCTGCAGAAAACCCAGGCCGAAATC CAA GAGATGAAGGAAGCTCTGAGACCCCTGCAGGCAGAGGCCCGGCAG	aa: KEAAAKALQKTQAEI Q EMKEALRPLQAEARQ
Horse AAAGAAGCTGCTGCCAAAGCTCTGCAGAAGACGCAGGCCGAGATC CAG GAGATGAAGGAGGCTCTGAGACCCCTGCAAGCGGAGGCCCGGCAG	aa: KEAAAKALQKTQAEI Q EMKEALRPLQAEARQ
Rabbit AAAGAGGCCGGGGCCAAAGCTCTGCAGAAAACGCAGGCGGAGATC CAG GAGATGAAGGAGGCCCTGAGACCCCTGCAGGCAGAGGCCCGGCAG	aa: KEAGAKALQKTQAEI Q EMKEALRPLQAEARQ
#The individual penalty scores of Chimpanzee is: -6.88888888888889
ENST00000227163 pos:7 Rabbit SP-Scores:-164.4
Human ------------------ ATG TTACAGGCGTGCAAAATGGAAGGGTTTCCCCTCGTCCCCCCTCAG	aa: ------ M LQACKMEGFPLVPPQ
Chimpanzee ------------------ ATG TTACAGGCGTGCAAAATGGAAAGGTTTCCC---------------	aa: ------ M LQACKMERFP-----
CE ------------------ ATG TTACAGGCGTGCAAAATGGAAGGGTTTCCCCTCGTCCCCCCTCAG	aa: ------ M LQACKMEGFPLVPPQ
Mouse ------------------ ATG TTACAGGCGTGCAAAATGGAAGGGTTTTCCCTCACCGCCCCT---	aa: ------ M LQACKMEGFSLTAP-
Rat ------------------ ATG TTACAGGCGTGCAAAATGGAAGGGTTTCCCCTCGTCGCCCCT---	aa: ------ M LQACKMEGFPLVAP-
Macaque ------------------ ATG TTACAGGCGTGCAAAATGGAAGGGTTTCCCCTCGTCCCCCCT---	aa: ------ M LQACKMEGFPLVPP-
CR ------------------ ATG TTACAGGCGTGCAAAATGGAAGGGTTTCCCCTCGTCCCCCCTCAG	aa: ------ M LQACKMEGFPLVPPQ
Dog ------------------ ATG TTACAGGCGTGCAAAATGGAAGGGTTTCCCCTCGTCCCCCCT---	aa: ------ M LQACKMEGFPLVPP-
Horse ------------------ ATG TTACAGGCGTGCAAAATGGAAGGGTTTCCCCTCATCCCCCCT---	aa: ------ M LQACKMEGFPLIPP-
Rabbit TTTCTGGAGGGTTCAAGG CGG TTAAAG------------GAAGGGTTCTCCCTCGACCCCCCCCCT	aa: FLEGSR R LK----EGFSLDPPP
#The individual penalty scores of Rabbit is: -44.5555555555556
ENST00000296333 pos:293 Macaque SP-Scores:-143.8
Human ------------------------------------------TGG AAC AAGATGAAGTATAAATCAGTATATAAGAATGTGATTCTACAAGTT	aa: --------------W N KMKYKSVYKNVILQV
Chimpanzee ------------------------------------------TGG AAC AAGATGAAGTATAAATCAGTATATAAGAATGTGATTCTACAAGTT	aa: --------------W N KMKYKSVYKNVILQV
CE ------------------------------------------TGG AAC AAGATGAAGTATAAATCAGTATATAAGAATGTGACTCTACAGGTT	aa: --------------W N KMKYKSVYKNVTLQV
Mouse ------------------------------------------TGG AAA AGCATGCAGTACAAATCAATACTTAAGAATTTGACAGTGCAGGTT	aa: --------------W K SMQYKSILKNLTVQV
Rat ------------------------------------------TGG AAA AACATGCAGTACAAATCAATACTTAAGAATTTGACAGTGCAGGTG	aa: --------------W K NMQYKSILKNLTVQV
Macaque TCAGTTGCACAATATGTGAATAACAAGGTTTTAAAAGCTATCTGG GAT GACATGCATTTTAAATGTGTATATAAGAATGTGACTCTACAGGTT	aa: SVAQYVNNKVLKAIW D DMHFKCVYKNVTLQV
CR ------------------------------------------TGG AAC AAGATGAAGTATAAATCAGTATATAAGAATGTGACTCTACAGGTT	aa: --------------W N KMKYKSVYKNVTLQV
Dog ------------------------------------------TGG AAC AATATGAAATATAAATCTGTATTTAAGAATGTGACTCTACAGGTT	aa: --------------W N NMKYKSVFKNVTLQV
Horse ------------------------------------------TGG AAC AATATGAAATACAAATCAGTGCATAAGAATGTGACTCTGCAGGTT	aa: --------------W N NMKYKSVHKNVTLQV
Rabbit ------------------------------------------TGG AGC AGTATGAAGTACAGATCAGTATATAAGAATGTGACTCTGCAGGTT	aa: --------------W S SMKYRSVYKNVTLQV
#The individual penalty scores of Macaque is: -33.4444444444444
ENST00000276420 pos:164 Dog SP-Scores:-44.7
Human GAAAATGAATTGTACAGCAGCGCAGTCACAGTCGGCCCCCACAAG GAA TTTGCTGTGACCATGAGACCTACAGAAGCCAGTGAGAGGTGCCAC	aa: ENELYSSAVTVGPHK E FAVTMRPTEASERCH
Chimpanzee GAAAATGAATTGTACAGCAGCGCAGTCACAGTCGGCCCCCACAAG GAA TTTGCTGTGACCATGAGACCTACAGAAGCCAGTGAGAGGTGCCAC	aa: ENELYSSAVTVGPHK E FAVTMRPTEASERCH
CE GAAAATGAATTGTACAGCAGCGCGGCCACAGTTGCCCCCCACAAG GAA TTTGCTGTGACCATGAGACCTACAGAAGCCAGCGAGAGGTGCCAC	aa: ENELYSSAATVAPHK E FAVTMRPTEASERCH
Mouse GAGAACGAGTTGTATAGCAGCTCCACCACAGGGCTC---TGCAAG GAA TATATGGTGACCATACGACCCACAGAAGCCAGTGAGCGCTGCCGG	aa: ENELYSSSTTGL-CK E YMVTIRPTEASERCR
Rat GAGAATGAGTTGTATAGCAGCTCTACTACAGGGGTC---TGCAAG GAA TATGCAGTGACCATACGACCCACAGAAGCCAGTGAGCGCTGCCGG	aa: ENELYSSSTTGV-CK E YAVTIRPTEASERCR
Macaque GAAAATGAATTGTACAGCAGCGCGGCCACAGTTGCCCCCCACAAG GAA TTTGCTGTGACCATGAGACCTACAGAAGCCAGCGAGAGGTGCCAC	aa: ENELYSSAATVAPHK E FAVTMRPTEASERCH
CR GAAAATGAATTGTACAGCAGCGCGGCCACAGTTGCCCCCCACAAG GAA TTTGCTGTGACCATGAGACCTACAGAAGCCAGCGAGAGGTGCCAC	aa: ENELYSSAATVAPHK E FAVTMRPTEASERCH
Dog GAAAATGAACTGTACAGCAGCACGACCGCA---GCCCCCGCAAGG AGT TTGCCGTGCACTATGAGACCCACAGAAGCCAGTGAGAGGTGCCGG	aa: ENELYSSTTA-APAR S LPCTMRPTEASERCR
Horse GAGAACGAATTGTACAGCAGCGCGACCACAGTGGCCCCCCGCAAG GAG TTTGCTGTGACCATGAGACCCACAGAAGCAAGCGAGAGGTGCCGG	aa: ENELYSSATTVAPRK E FAVTMRPTEASERCR
Rabbit ---------------------------ACAGTGGTCCCTTGCAAG GAG TTTGCAGTGACCATGAGACCCACAGAAGCCAGCGAGAGGTGCCGG	aa: ---------TVVPCK E FAVTMRPTEASERCR
#The individual penalty scores of Dog is: -13.4444444444444
ENST00000373116 pos:135 Chimpanzee SP-Scores:-37
Human GAAATGGCCAACAAGAAGGAGATGCTAAAAATCAAGCAAGAACAG TTT ATGAAGAAGATTGTTGCAAACCCAGAGGACACCAGATCCCTGGAG	aa: EMANKKEMLKIKQEQ F MKKIVANPEDTRSLE
Chimpanzee GAAATGGCCAACAAGAAGGAGATGCTAAAAATCAAGCAAGAACAG TTT ATGAAGAAGATTGTTGCAAACCCGGAGGACACCAGATCCCTGGAG	aa: EMANKKEMLKIKQEQ F MKKIVANPEDTRSLE
CE GAAATGGCCAACAAGAAGGAGATGCTAAAAATGAAGCGAGAACAG TTG ATGAAGAAGATTGATGCAAACCCGGAGGACACCAGATCCCTGGAG	aa: EMANKKEMLKMKREQ L MKKIDANPEDTRSLE
Mouse GAAATGGCCAGCAGGAAAGAGAAGTTAAAAATCAAGCAAGAACAA TTG ATGAACAAGATTGTGGAAAACCCTGAGGATTCCAGAACCTTGGAA	aa: EMASRKEKLKIKQEQ L MNKIVENPEDSRTLE
Rat GAAATGGCCAGCAGGAAAGAGAAGTTAAAAATCAAGCGAGAACAA TTG ATGAACAAGATTGCGGAAAACCCTGAGGATTACAGAACCTTGGAG	aa: EMASRKEKLKIKREQ L MNKIAENPEDYRTLE
Macaque CAA---------CAGAAGGAGATGCTAAAAATGAAGCGAGAACAG TTG ATGAAGAAGATTGATGCAAACCCGGAGGACACCAGATCCCTGGAG	aa: Q---QKEMLKMKREQ L MKKIDANPEDTRSLE
CR GAAATGGCCAACAAGAAGGAGATGCTAAAAATGAAGCGAGAACAG TTG ATGAAGAAGATTGATGCAAACCCGGAGGACACCAGATCCCTGGAG	aa: EMANKKEMLKMKREQ L MKKIDANPEDTRSLE
Dog GAAATGGCCAGCCAGAAGGAGAAGCTAAAAATCAAGCACCAGCAG CTG ATGAGCAAGATTGTGGCAAACCCTGAGGACACCAGCTCCCTAGAG	aa: EMASQKEKLKIKHQQ L MSKIVANPEDTSSLE
Horse GAAATGGCCAGCCGGAAGGAGAAGCTGAAAGTCAAGCAAGAGCAG TTG ATGAACAAGGTCGTGGCAAACCCTGAGGACACCAGCTCCCTGGAG	aa: EMASRKEKLKVKQEQ L MNKVVANPEDTSSLE
Rabbit GAAATGGCCAACCGGAAGGAAAAGCTAAAAGCCATTCAAGAACAG TTG ATGAACAAGGTTGTGGCAAACCCTAAGGACACCAGTTCCCTGGAA	aa: EMANRKEKLKAIQEQ L MNKVVANPKDTSSLE
#The individual penalty scores of Chimpanzee is: -6.11111111111111
ENST00000281171 pos:384 Macaque SP-Scores:-140.8
Human --------------------------------------------- ACG TCTCAGCCATATTGGTGGGACAGTGCATCTGCAGCTCCTGAAAGT	aa: --------------- T SQPYWWDSASAAPES
Chimpanzee --------------------------------------------- ACG TCTCAGCCATATTGGTGGGACAGTGCATCTGCAGCTCCTGAAAGT	aa: --------------- T SQPYWWDSASAAPES
CE --------------------------------------------- ACG TCTCAGCCATATTGGTGGGACAGTGCATCTGCAACTCCTGAAAGT	aa: --------------- T SQPYWWDSASATPES
Mouse --------------------------------------------- ACA TCACAGCCCTTCTGGTGGGACAGTGCATCCGCGGCCCCTGAAAAC	aa: --------------- T SQPFWWDSASAAPEN
Rat --------------------------------------------- ACA TCTCAGCCCTACTGGTGGGACAGTGCATCCGCGGCCCCTGAAAAC	aa: --------------- T SQPYWWDSASAAPEN
Macaque GTAAGTAGAAAGTGGTTAAATTACCACTTCAACAAGCATAATATG CAA TCTCAGCCATATTGGTGGGACAGTGCATCTGCAACTCCTGAAAGT	aa: VSRKWLNYHFNKHNM Q SQPYWWDSASATPES
CR --------------------------------------------- ACG TCTCAGCCATATTGGTGGGACAGTGCATCTGCAACTCCTGAAAGT	aa: --------------- T SQPYWWDSASATPES
Dog --------------------------------------------- ACA TCCCAGCCCTATTGGTGGGGCAGTGCATCTGCCACCCCCGAAAGT	aa: --------------- T SQPYWWGSASATPES
Horse --------------------------------------------- ACA TCCCAGCCATATTGGTGGGACAGTGCATCTGCAACTCCTGAAAGT	aa: --------------- T SQPYWWDSASATPES
Rabbit --------------------------------------------- ACG TCTCAGCCATATTGGTGGGACAGCGCATCTGCAACTCCTGAAAGT	aa: --------------- T SQPYWWDSASATPES
#The individual penalty scores of Macaque is: -30.8888888888889
ENST00000355906 pos:375 Horse SP-Scores:-19
Human CAATGGCTGCTGACCACGGCTAAAAATCTCTTCCTGAACCATTCA GAA AATGCAACAGCGAAAGACATTGCCCCTACTTTAACACTCTATGTG	aa: QWLLTTAKNLFLNHS E NATAKDIAPTLTLYV
Chimpanzee CAATGGCTGCTGACCACGGCTAAAAATCTCTTCCTGAGCCATTCA GAA AATGCCATAGCAAAAGACATTGCCCCTACTTTAACACTCTATGTG	aa: QWLLTTAKNLFLSHS E NAIAKDIAPTLTLYV
CE CAATGGCTGCTGACCACGGCTAAAAATCTCTTCCTGAACCATTCA GAA AATGCAACAGCGAAAGACATTGCCCCTACTTTAACACTCTATGTG	aa: QWLLTTAKNLFLNHS E NATAKDIAPTLTLYV
Mouse CAGTGGCTGCTGACCACGGCCAAAAACCTCTTCCTGAACCACAGC GAG ACGGCGTCAGCCAAGGACATCACCCCCACCCTAACGCTCTACGTG	aa: QWLLTTAKNLFLNHS E TASAKDITPTLTLYV
Rat CAGTGGCTGCTGACCACTGCCCAAAACCTCTTCCTGAATCACAGT GAG AATGCGACAGCCAAGGACATTGCCCCTACCTTAACACTCTATGTG	aa: QWLLTTAQNLFLNHS E NATAKDIAPTLTLYV
Macaque CAATGGCTGCTGACCACGGCTAAAAATCTCTTCCTGATCCATTCA GAA AATGCAACAGTGAAAGACATTGCCCCTACTTTAACACTCTATGTG	aa: QWLLTTAKNLFLIHS E NATVKDIAPTLTLYV
CR CAATGGCTGCTGACCACGGCTAACAATCTCTTCCTGAACCATTCA GAA AATGCAACAGCGAAAGACATTGCCCCTACTTTAACACTCTATGTG	aa: QWLLTTANNLFLNHS E NATAKDIAPTLTLYV
Dog CAATGGCTGCTGACTACAGCTAAAAATCTCTTCCTGGGCCACAAG GAT GATGCAAAAGCAAACGACATTGCCCCTACTTTAAAACTCTATGTG	aa: QWLLTTAKNLFLGHK D DAKANDIAPTLKLYV
Horse CAATGGCTGCTGACCACGGCTCAGAATCTCTTCCTGAATCATACA CCT GATGCAAAACCAAAAGACATTGCCCCTACTTTAAAACTCTATGTG	aa: QWLLTTAQNLFLNHT P DAKPKDIAPTLKLYV
Rabbit CAATGGCTGTTGACCACGGCCAAAAATCTCTTCCTGAATCACACA GAG AATGCAACTGCACAAGATATTGCCCCTACTTTAACTCTTTATTTG	aa: QWLLTTAKNLFLNHT E NATAQDIAPTLTLYL
#The individual penalty scores of Horse is: -6.22222222222222
ENST00000369582 pos:78 Chimpanzee SP-Scores:-14.4
Human AGAGCATATCCCACTCCACTAAGGTCCAAGAAGACGATGTTGGTC CAA AAGAACGTCACCTCAGAGTCCACTTGCTGTGTAGCTAAATCATAT	aa: RAYPTPLRSKKTMLV Q KNVTSESTCCVAKSY
Chimpanzee AGAGCATATCCCACTCCACTAAGGTCCAAGAAGACGATGTTGGTC GTA AAGAACGTCACCTCAGAGTCCACTTGCTGTGTAGCTAAATCATAT	aa: RAYPTPLRSKKTMLV V KNVTSESTCCVAKSY
CE AGAGCATATCCCACTCCATTAAGGTCCAAGAAGACGATGTTGGTC CAA AAAAACGTCACCTCAGAGTCCACTTGCTGTGTAGCTAAATCATTG	aa: RAYPTPLRSKKTMLV Q KNVTSESTCCVAKSL
Mouse AGGGCATATCCCACTCCCGCCAGGTCCAAGAAGACAATGCTGGTT CCA AAGAATATTACCTCGGAGGCCACATGCTGTGTGGCCAAAGCATTT	aa: RAYPTPARSKKTMLV P KNITSEATCCVAKAF
Rat AGGGCATACCCGACTCCCGCAAGGTCCAAGAAGACAATGTTGGTT CCA AAGAATATTACCTCGGAGGCCACGTGCTGTGTGGCCAAATCATTT	aa: RAYPTPARSKKTMLV P KNITSEATCCVAKSF
Macaque AGAGCATATCCCACTCCAGTAAGGTCCAAGAAGACGATGTTGGTC CAA AAAAACGTCACCTCAGAGTCCACTTGCTGTGTAGCTAAATCATTG	aa: RAYPTPVRSKKTMLV Q KNVTSESTCCVAKSL
CR AGAGCATATCCCACTCCAGTAAGGTCCAAGAAGACGATGTTGGTC CAA AAAAACGTCACCTCAGAGTCCACTTGCTGTGTAGCTAAATCATTG	aa: RAYPTPVRSKKTMLV Q KNVTSESTCCVAKSL
Dog AGAGCATATCCCACTCCAGCAAGGTCCAAGAAGACAATGTTGGTC CCA AAGAACATCACCTCAGAAGCCACATGCTGTGTGGCCAAAGCTTTT	aa: RAYPTPARSKKTMLV P KNITSEATCCVAKAF
Horse AGAGCGTACCCCACTCCAGCAAGGTCCAGGAAGACAATGTTGGTC CCA AAGAACATCACCTCAGAATCCACATGCTGTGTGGCCAAAGCATTT	aa: RAYPTPARSRKTMLV P KNITSESTCCVAKAF
Rabbit AGAGCCTATCCCACTCCAGCAAGATCCAAGAAGACGATGTTGGTT CCC AAGAACATCACCTCAGAGGCCACATGCTGTGTGGCTAAAGCCTTT	aa: RAYPTPARSKKTMLV P KNITSEATCCVAKAF
#The individual penalty scores of Chimpanzee is: -3.22222222222222
ENST00000355725 pos:1440 CR SP-Scores:-8.4
Human ACAGTAAAGGACAGTCTCATCGAACTCAAGGAATCTTCAGCAAAG CTC TACATTAATCATACTCCTCCACCACTGTCCAAGAGTAAGGAGAGA	aa: TVKDSLIELKESSAK L YINHTPPPLSKSKER
Chimpanzee ACAGTAAAGGACAGTCTCATCGAACTCAAGGAATCTTCAGCAAAG CTC TACATTAATCATACTCCTCCACCACTGTCCAAGAGTAAGGAGAGA	aa: TVKDSLIELKESSAK L YINHTPPPLSKSKER
CE ACAGTAAAGGACAGTCTCATCGAACTCAAGGAATCTTCAGCAAAG CTC TACATTAATCATACTCCTCCACCACTGTCCAAGAGTAAGGAGAGA	aa: TVKDSLIELKESSAK L YINHTPPPLSKSKER
Mouse ACAGTAAAGGACAGTCTCATCGATCTCAAGGACTCTTCAGCAAAG CTC TACATTAACCATAACCCTCCACCACTGTCCAAGAGTAAGGAGAGA	aa: TVKDSLIDLKDSSAK L YINHNPPPLSKSKER
Rat ACTGTAAAGGACAGTCTCATCGATCTCAAGGACTCTTCAGCAAAG CTC TACATTAACCATAATCCTCCACCACTGTCCAAGAGTAAGGAGAGA	aa: TVKDSLIDLKDSSAK L YINHNPPPLSKSKER
Macaque ACAGTAAAGGACAGTCTCATCGAACTCAAGGAATCTTCAGCAAAG CTC TACATTAATCATACTCCTCCACCACTGTCCAAGAGTAAGGAGAGA	aa: TVKDSLIELKESSAK L YINHTPPPLSKSKER
CR ACAGTAAAGGACAGTCTCATCGAACTCAAGGAATCTTCAGCAAAG TAC TACATTAATCATACTCCTCCACCACTGTCCAAGAGTAAGGAGAGA	aa: TVKDSLIELKESSAK Y YINHTPPPLSKSKER
Dog ACAGTAAAGGACAGTCTCATCGAACTCAAGGAGTCTTCAGCAAAG CTC TACATTAATCATACTCCTCCACCACTGTCCAAGAGTAAGGAGAGA	aa: TVKDSLIELKESSAK L YINHTPPPLSKSKER
Horse ACAGTAAAGGACAGTCTCATCGAACTCAAGGAGTCTTCAGCAAAG CTC TACCTTAATCATACTCCTCTACCACTGTCCAAGAGTAAGGAGAGA	aa: TVKDSLIELKESSAK L YLNHTPLPLSKSKER
Rabbit GCAGTAAAGGACAGTCTCATCGAACTCAAGGAGTCTTCAACAAAG CTC TACATTAATCATACTCCTCCACCACTATCCAAGAGTAAGGAGAGA	aa: AVKDSLIELKESSTK L YINHTPPPLSKSKER
#The individual penalty scores of CR is: -1.11111111111111
ENST00000424158 pos:141 CR SP-Scores:-170.3
Human ---------------------------ATGGGGCCCCTCCGCGAG AGC AAGATGTCCAATTTTGAG------AAGGAGCACAGAGTGCAGCAT	aa: ---------MGPLRE S KMSNFE--KEHRVQH
Chimpanzee ---------------------------ATGGGGCCCCTCCGCGAG AGC AAG---------------------AAGGAGCACAGAGTGCAGCAT	aa: ---------MGPLRE S K-------KEHRVQH
CE ------------------------------GGGCCCCTCCGCGAG AGC AAG---------------------AAGGAGCACAGAGTCCAGCAT	aa: ----------GPLRE S K-------KEHRVQH
Mouse CGTGGGGAGCCGGCAGGCAGCAGCGAAATGGGGCCCCTCCGAGAG AGC AAG---------------------AAGGAGCAGAGAGTGCAGCAT	aa: RGEPAGSSEMGPLRE S K-------KEQRVQH
Rat CGCGGGGAGCCTGCAGGCAACGACGAGATGGGACCCCTCCGAGAG AGC AAG---------------------AAGGAGCAGAGAGTCCAGCAT	aa: RGEPAGNDEMGPLRE S K-------KEQRVQH
Macaque ---------------------------ATGGGGCCCCTCCGCGAG AGC ------------------------AAGGAGCACAGAGTCCAGCAT	aa: ---------MGPLRE S --------KEHRVQH
CR --------------------------------------------- GAG ------------------------AAGGAGCACAGAGTCCAGCAT	aa: --------------- E --------KEHRVQH
Dog ---------------------------ATGTCCAAT--------- --- ------------TTTGAG------AAGGAGCAGAGAGTGCAGCAT	aa: ---------MSN--- - ----FE--KEQRVQH
Horse ---------------------------ATGGGGCCC--------- --- ------------TTCCAGCAGAGAAAGGAGCAAAGAGTGCAGCAT	aa: ---------MGP--- - ----FQQRKEQRVQH
Rabbit CGCGAGGAGCCG---GGCAGCGGCGCGATGGGTCCCCTCCGGGAG ATC AAG---------------------AAGGAGCACAGAGTGCAGCAT	aa: REEP-GSGAMGPLRE I K-------KEHRVQH
#The individual penalty scores of CR is: -51.5555555555556
ENST00000342085 pos:573 Horse SP-Scores:-74.7
Human CTGGACTTACAGTTTTCCGAAGATGAGAAGAGGTTGTTGTTGGAG AAG CAGGCTGGCGGAAACCCTTGGCACCAGTTTGTAGAAAATAATTTA	aa: LDLQFSEDEKRLLLE K QAGGNPWHQFVENNL
Chimpanzee CTGGACTTACAGTTTTCCGAAGATGAGAAGAGGTTGTTGTTGGAG AAG CAGGCTGGCGGAAACCCTTGGCACCAGTTTGTAGAAAATAATTTA	aa: LDLQFSEDEKRLLLE K QAGGNPWHQFVENNL
CE CTGGACTTACAGTTTTCCGAAGATGAGAAGAGGTTGTTACTGGAG AAG CAGGCTGGCGGAAACCCTTGGCACCAGTTTGTAGAAAATAATTTA	aa: LDLQFSEDEKRLLLE K QAGGNPWHQFVENNL
Mouse CTAGACTTACAGTTTTCAGAAGATGAAAAAAGGTTGTTATTGGAA AAG CAAGCCGGTGGAAACCCTTGGCACCAGTTTGTAGAAAATAATCTA	aa: LDLQFSEDEKRLLLE K QAGGNPWHQFVENNL
Rat CTAGACTTACAGTTTTCAGAAGATGAAAAAAGGTTGTTATTGGAA AAG CAAGCCGGTGGAAACCCTTGGCACCAGTTTGTAGAAAATAATCTA	aa: LDLQFSEDEKRLLLE K QAGGNPWHQFVENNL
Macaque CTGGACTTACAGTTTTCCGAAGATGAGAAGAGGTTGTTACTGGAG AAG CAGGCTGGCGGAAACCCTTGGCACCAGTTTGTAGAAAATAATTTA	aa: LDLQFSEDEKRLLLE K QAGGNPWHQFVENNL
CR CTGGACTTACAGTTTTCCGAAGATGAGAAGAGGTTGTTACTGGAG AAG CAGGCTGGCGGAAACCCTTGGCACCAGTTTGTAGAAAATAATTTA	aa: LDLQFSEDEKRLLLE K QAGGNPWHQFVENNL
Dog CTGGACTTAGAGTTCTCCGAAGATGAGAAGAGGTTGTTACTGGAG AAG CAGGCCAGTGGAAACCCTTGGCACCAGTTTGTAGAAAATAACTTA	aa: LDLEFSEDEKRLLLE K QASGNPWHQFVENNL
Horse ------------------------------AGGCTGCTGCTGGAG TCT GAGGCTGGGGGTGGGGCGGTGCATCAGTTTGTAGAAAATAATTTA	aa: ----------RLLLE S EAGGGAVHQFVENNL
Rabbit --------------------------------------------- --- ---------------------------------------------	aa: --------------- - ---------------
#The individual penalty scores of Horse is: -30.3333333333333
ENST00000422053 pos:470 Rabbit SP-Scores:-86.3
Human CTGGACGAAGCCAGGGAAGAGGAGGGAGACAGAGAAGTGGTTCTG TAT GGCNNN	aa: LDEAREEEGDREVVL Y GX
Chimpanzee CTGGACGAAGCCAGGGAAGAGGAGGGAGACAGAGAAGTGGTTCTG TAT GGCNNN	aa: LDEAREEEGDREVVL Y GX
CE CCGGACGAAGCCAGGGAAGAGGAGGGAGACAGAGAAGTGGTTCTG TAT GGC---	aa: PDEAREEEGDREVVL Y G-
Mouse CTGGAGGAGGCTGAGGAAGGGGAG------------GTGGGGCTG TAC GGCNNN	aa: LEEAEEGE----VGL Y GX
Rat CTGGAGGAGGCAGAGGAAGGGGAG------------GTGGGGCTG TAT GGCNNN	aa: LEEAEEGE----VGL Y GX
Macaque CCGGACGAAGCCAGGGAAGAGGAGGGAGACAGAGAAGTGGTTCTG TAT GGCNNN	aa: PDEAREEEGDREVVL Y GX
CR CCGGACGAAGCCAGGGAAGAGGAGGGAGACAGAGAAGTGGTTCTG TAT GGC---	aa: PDEAREEEGDREVVL Y G-
Dog TTAGAGGAGGCCGAGGAAGAGGAGGGAGAAGGAGAAGCGGGTCTA TAT GGCNNN	aa: LEEAEEEEGEGEAGL Y GX
Horse CTG---------------GAGGAGGGAGAAAGGGAAGCGGGTCTG TAT GGTNNN	aa: L-----EEGEREAGL Y GX
Rabbit TTA------------------------GAAGGAAGCCAGGGACTC AGG GGC---	aa: L--------EGSQGL R G-
#The individual penalty scores of Rabbit is: -39.6666666666667
ENST00000261965 pos:515 Horse SP-Scores:-28.2
Human ATAAATTTCTTG---CACCAAGTTTGTCATGATCAG---ACTCCC ACT ACAAAGATGATAGCTGTGACCAAGTCTGCAGAGTCACCCCAGGAC	aa: INFL-HQVCHDQ-TP T TKMIAVTKSAESPQD
Chimpanzee ATAAATTTCTTG---CACCAAGTTTGTCATGATCAG---ACTCCC ACT ACAAAGATGATAGCTGTGACCAAGTCTGCAGAGTCACCCCAGGAC	aa: INFL-HQVCHDQ-TP T TKMIAVTKSAESPQD
CE ATAAATTTCTTG---CACCAAGTTTGTCATGATCAG---ACTCCC ACT ACAAAGATGATAGCCGTGACCAAGTCTGCAGAGTCACCCCAGGAC	aa: INFL-HQVCHDQ-TP T TKMIAVTKSAESPQD
Mouse ATAAATTTCTTG---CACCAAGTTTGTCATGATCAG---ACACCT ACT ACAAAAATGATAGCAGTGACGAAGTCGGCAGAGTCACCCCGTGAC	aa: INFL-HQVCHDQ-TP T TKMIAVTKSAESPRD
Rat ATAAATTTCTTG---CACCAAGTTTGTCATGATCAG---ACACCT ACT ACAAAAATGATAGCTGTGACCAAGTCGGCAGAGTCACCTCGTGAC	aa: INFL-HQVCHDQ-TP T TKMIAVTKSAESPRD
Macaque ATAAATTTCTTG---CACCAAGTTTGTCATGATCAG---ACTCCC ACT ACAAAGATGATAGCCGTGACCAAGTCTGCAGAGTCACCCCAGGAC	aa: INFL-HQVCHDQ-TP T TKMIAVTKSAESPQD
CR ATAAATTTCTTG---CACCAAGTTTGTCATGATCAG---ACTCCC ACT ACAAAGATGATAGCCGTGACCAAGTCTGCAGAGTCACCCCAGGAC	aa: INFL-HQVCHDQ-TP T TKMIAVTKSAESPQD
Dog ATAAATTTCCTG---CACCAGGTTTGTCATGACCAG---ACGCCC ACC ACGAAGATGATAGCTGTGACCCAGTCTGCGGACTCACCCCAGGAT	aa: INFL-HQVCHDQ-TP T TKMIAVTQSADSPQD
Horse ATAAATTTTCCTTGCCACCAATTTTGTCATGGCCCAGGCACCCCA CGA CAAAAGATGATAGCTGTGACTAAGTCTGCAGAATCA---AGGGAT	aa: INFPCHQFCHGPGTP R QKMIAVTKSAES-RD
Rabbit ATAAATTTCTTA---CACCAAGTTTGTCATGATCAG---ACTCCC ACC ACAAAGATGATAGCTGTGACCAAGTCTGCAGAGTCACCCCAGGAC	aa: INFL-HQVCHDQ-TP T TKMIAVTKSAESPQD
#The individual penalty scores of Horse is: -12.2222222222222
ENST00000284509 pos:488 Macaque SP-Scores:-47.6
Human ATGACCTTTAAAAGATGTTCCATTAATGGGAGAATCTAT---GGT GAA GTACATGATGACCTGGATCAGAAGACAGAAATAACTCAG------	aa: MTFKRCSINGRIY-G E VHDDLDQKTEITQ--
Chimpanzee ATGACCTTTAAAAGATGTTCCATTAATGGGAGAATCTAT---GGT GAA GTACATGATGACCTGGATCAGAAGACAGAAATAACTCAG------	aa: MTFKRCSINGRIY-G E VHDDLDQKTEITQ--
CE ATGACCTTTAAAAGATGTTCCATTAATGGGAGAATCTAT---GGT GAA GTACCTGATGACCTGGATCAGAAGACTGAAATAACTCAG------	aa: MTFKRCSINGRIY-G E VPDDLDQKTEITQ--
Mouse ATGACTTTTAAAAAATGTTCCATTAATGGAAGAGTCTACGCAGGT GAA GTGCTAGATGACCCAATCCAGAAGAAAGAAATAACTAAG------	aa: MTFKKCSINGRVYAG E VLDDPIQKKEITK--
Rat ATGACTTTTAAAAAATGTTCCATTAATGGAAGAGTCTACGCAGGT GAA GTGCTAGATGACCTGGACCAGAAGAAAGAAATAACCAAG------	aa: MTFKKCSINGRVYAG E VLDDLDQKKEITK--
Macaque ATGACCTTTAAAAGATGTTCCATTAATGGGAGAATCTAT---GGT GAC GTACCTGATGACCTGGATCAGAAGACTGAAATAACTCAG------	aa: MTFKRCSINGRIY-G D VPDDLDQKTEITQ--
CR ATGACCTTTAAAAGATGTTCCATTAATGGGAGAATCTAT---GGT GAA GTACCTGATGACCTGGATCAGAAGACTGAAATAACTCAG------	aa: MTFKRCSINGRIY-G E VPDDLDQKTEITQ--
Dog ATGACTTTTAAAAAATGTTCCATTAATGGGAAAATCTAT---GGT GAA GTTCATGATGACATGGGTCAGAAAACACATATGACTAAG------	aa: MTFKKCSINGKIY-G E VHDDMGQKTHMTK--
Horse ATGACTTTTAAAAAATGTTCCATTAATGGGAGAATCTAT---GGT GAA GTGCAGGATGACCTGGGTCGGAAGACAGACATAACTAAG------	aa: MTFKKCSINGRIY-G E VQDDLGRKTDITK--
Rabbit ATGACTTTTAAAAAGTGTTCCATTAATGGGAGAATCTAT---GGT GAA GTAAATGATGATTTGGGTCAGAAGACAGAAATAACTAAGAGATCT	aa: MTFKKCSINGRIY-G E VNDDLGQKTEITKRS
#The individual penalty scores of Macaque is: -10.2222222222222
ENST00000316851 pos:72 Macaque SP-Scores:-2.5
Human GGGGAGATCAGCGTTGGAGAGTCCAAATTCTTCTTATGCCAAGTG GCA GGAGATGCCAAAGATAAAGACATCTCCTGGTTCTCCCCCAATGGA	aa: GEISVGESKFFLCQV A GDAKDKDISWFSPNG
Chimpanzee GGGGAGATCAGCGTTGGAGAGTCCAAATTCTTCTTATGCCAAGTG GCA GGAGATGCCAAAGATAAAGACATCTCCTGGTTCTCCCCCAATGGA	aa: GEISVGESKFFLCQV A GDAKDKDISWFSPNG
CE GGGGAGATCAGCGTTGGAGAGTCCAAATTCTTCCTATGCCAAGTG GCA GGAGATGCCAAAGATAAAGACATCTCCTGGTTCTCCCCCAATGGA	aa: GEISVGESKFFLCQV A GDAKDKDISWFSPNG
Mouse GGAGAAATCAGCGTTGGAGAGTCCAAATTCTTCCTGTGTCAAGTG GCA GGAGATGCCAAAGATAAGGACATCTCCTGGTTCTCCCCCAATGGG	aa: GEISVGESKFFLCQV A GDAKDKDISWFSPNG
Rat GGAGAAATCAGCGTTGGAGAGTCCAAATTCTTCCTGTGTCAAGTG GCA GGAGATGCCAAAGATAAGGACATCTCCTGGTTCTCCCCCAACGGG	aa: GEISVGESKFFLCQV A GDAKDKDISWFSPNG
Macaque GGGGAGATCAGCGTTGGAGAGTCCAAATTCTTCCTATGCCAAGGC AAA GGAGATGCCAAAGATAAAGACATCTCCTGGTTCTCCCCCAATGGA	aa: GEISVGESKFFLCQG K GDAKDKDISWFSPNG
CR GGGGAGATCAGCGTTGGAGAGTCCAAATTCTTCCTATGCCAAGTG GCA GGAGATGCCAAAGATAAAGACATCTCCTGGTTCTCCCCCAATGGA	aa: GEISVGESKFFLCQV A GDAKDKDISWFSPNG
Dog GGAGAAATCAGCGTTGGAGAATCCAAATTCTTCCTATGCCAAGTG GCA GGAGATGCCAAAGATAAAGACATCTCCTGGTTCTCCCCCAATGGA	aa: GEISVGESKFFLCQV A GDAKDKDISWFSPNG
Horse GGGGAGATCAGCGTTGGAGAGTCCAAATTCTTCTTATGCCAAGGC GAT AGAGATGCCAAAGATAAAGACATCTCCTGGTTCTCCCCCAATGGA	aa: GEISVGESKFFLCQG D RDAKDKDISWFSPNG
Rabbit GGGGAAATCAGCGTTGGAGAGTCCAAATTCTTCCTGTGCCAAGTG GCA GGGGATGCCAAAGACAAGGACATCTCCTGGTTCTCCCCCAATGGA	aa: GEISVGESKFFLCQV A GDAKDKDISWFSPNG
#The individual penalty scores of Macaque is: -1
ENST00000265593 pos:123 Macaque SP-Scores:-4.8
Human TTCCTAGTATCCAGGGTTGGTGAAGATTGGATCTTCCTGGTCCTG CTG GGGCTTCTCATGGCATTGGTCAGCTGGGTCATGGACTATGCCATT	aa: FLVSRVGEDWIFLVL L GLLMALVSWVMDYAI
Chimpanzee TTCCTAGTATCCAGGGTTGGTGAAGATTGGATCTTCCTGGTCCTG CTG GGGCTCCTCATGGCATTGGTCAGCTGGGTCATGGACTATGCCATT	aa: FLVSRVGEDWIFLVL L GLLMALVSWVMDYAI
CE TTCCTAGTATCCAGGGTTGGTGAAGATTGGATCTTCCTGGTCCTG CTG GGGCTCCTCATGGCATTGGTCAGCTGGGCCATGGACTATGCCATT	aa: FLVSRVGEDWIFLVL L GLLMALVSWAMDYAI
Mouse TTCCTGGTGTCCAGGGTCGGTGAAGACTGGATCTTCCTGGTTCTG TTG GGGCTCCTCATGGCACTGGTCAGCTGGGCTATGGACTATGCCATC	aa: FLVSRVGEDWIFLVL L GLLMALVSWAMDYAI
Rat TTCCTAGTGTCCAGGGTCGGTGAAGATTGGATCTTCCTGGTCCTG TTG GGGCTCCTCATGGCATTGGTCAGTTGGGCCATGGACTATGCCATC	aa: FLVSRVGEDWIFLVL L GLLMALVSWAMDYAI
Macaque TTCCTAGTATCCAGGGTTGGTGAAGATTGGATCTTCCTGGTCCTG TTT TTGTTCCTCATGGCATTGGTCACCTGGGTCATGGACTATGCCATT	aa: FLVSRVGEDWIFLVL F LFLMALVTWVMDYAI
CR TTCCTAGTATCCAGGGTTGGTGAAGATTGGATCTTCCTGGTCCTG CTG GGGCTCCTCATGGCATTGGTCAGCTGGGCCATGGACTATGCCATT	aa: FLVSRVGEDWIFLVL L GLLMALVSWAMDYAI
Dog TTCCTAGTGTCCAGGGTTGGTGAAGACTGGATCTTCCTGGTCTTG CTG GGGCTCCTCATGGCTCTGGTTAGCTGGGCCATGGACTATGCCATC	aa: FLVSRVGEDWIFLVL L GLLMALVSWAMDYAI
Horse TTCCTAGTGTCCAGGGTTGGTGAAGACTGGATCTTCCTGGTCCTG CTG GGGCTTCTCATGGCGCTGGTCAGCTGGGCCATGGACTATGCCATC	aa: FLVSRVGEDWIFLVL L GLLMALVSWAMDYAI
Rabbit TTCCTGGTGTCCAGGGTTGGTGAAGACTGGATCTTCCTGGTCCTG CTG GGGCTCCTCATGGCGCTGGTCAGCTGGGCCATGGATTACGCCATC	aa: FLVSRVGEDWIFLVL L GLLMALVSWAMDYAI
#The individual penalty scores of Macaque is: -3.77777777777778
ENST00000377244 pos:32 Rabbit SP-Scores:-11.3
Human TCGGACCCCAGGACTCACCCCAAGGGCTACACCGAGTACAAAGTA ACC GCGCAGTTCATCTCAAAGAAGGACCCAGAGGATGTCAAAGAGGTG	aa: SDPRTHPKGYTEYKV T AQFISKKDPEDVKEV
Chimpanzee TCGGACCCCAGGACTCACCCCAAGGGCTACACCGAGTACAAAGTA ACC GCGCAGTTCATCTCAAAGAAGGACCCAGAGGATGTCAAAGAGGTG	aa: SDPRTHPKGYTEYKV T AQFISKKDPEDVKEV
CE TCGGACCCCAGGACGCACCCCAAGGGCTACACCGAGTACAAAGTA ACC GCGCAGTTCATCTCAAAGAAGGACCCAGAGGATGTCAAAGAGGTG	aa: SDPRTHPKGYTEYKV T AQFISKKDPEDVKEV
Mouse TCGGACCCTAGGACCCACCCCAAGGGTTACACAGAGTACAAAGTA ACC GCTCAGTTCATCTCAAAGAAGGACCCAGAGGATATCAAAGAGGTA	aa: SDPRTHPKGYTEYKV T AQFISKKDPEDIKEV
Rat TCGGACCCCAGGACCCACCCCAAGGGTTACACCGAGTACAAAGTA ACT GCTCAGTTCATCTCAAAGAAGGACCCGGAGGACATCAAAGAGGTA	aa: SDPRTHPKGYTEYKV T AQFISKKDPEDIKEV
Macaque TCGGACCCCAGGACGCACCCCAAGGGCTACACCGAGTACAAAGTA ACC GCGCAGTTCATCTCAAAGAAGGACCCAGAGGATGTCAAAGAGGTG	aa: SDPRTHPKGYTEYKV T AQFISKKDPEDVKEV
CR TCGGACCCCAGGACGCACCCCAAGGGCTACACCGAGTACAAAGTA ACC GCGCAGTTCATCTCAAAGAAGGACCCAGAGGATGTCAAAGAGGTG	aa: SDPRTHPKGYTEYKV T AQFISKKDPEDVKEV
Dog TCGGACCCCCGGACCCACCCCAAGGGCTACACCGAGTATAAAGTG ACC GCGCAGTTCATCTCAAAGAGGGACCCAGAGGATGTCAAAGAGGTG	aa: SDPRTHPKGYTEYKV T AQFISKRDPEDVKEV
Horse TCCGATCCCCGCACGCACCCCAAGGGCTACACCGAGTACAAAGTG ACC GCGCAGTTCATCTCAAAGAGGGACCCGGAGGATGTCAAAGAGGTG	aa: SDPRTHPKGYTEYKV T AQFISKRDPEDVKEV
Rabbit TCCGACTCCAGGACTCACTTCCAGGGCTTCTCCGGGATAAAGATG CAC AGTCAGTTCATCTCAAAGAAGGACCCTGAGGATGTGAAGGAGGTG	aa: SDSRTHFQGFSGIKM H SQFISKKDPEDVKEV
#The individual penalty scores of Rabbit is: -9.44444444444444
ENST00000302362 pos:68 Macaque SP-Scores:-55.7
Human AGTCAGGAGAGAGAGACTGAGAAGGCTATGGATCGACTAGCCCGT GGA ACACAGAGCATTCCTAATGACAGTCCTGCCCGGGGTGAGGGCACC	aa: SQERETEKAMDRLAR G TQSIPNDSPARGEGT
Chimpanzee GATCAGGAGAGAGAGACTGAGAAGGCTATGGATCGACTAGCCCGT GGA GCACAGAGCATTCCTAATGACAGTCCTGCCCGGGGTGAGGGCACC	aa: DQERETEKAMDRLAR G AQSIPNDSPARGEGT
CE AGTCAGGAGAGAGAGACTGAGAAGGCTATGGATCGACTAGCCCGT GGA GCACAGAGCGTCCCTAATGACAGTCCTGCCCGGGGTGAGGGCACC	aa: SQERETEKAMDRLAR G AQSVPNDSPARGEGT
Mouse GGTCGGGAGACGGAGACTGAGCTGGCCGTGGATCGACTAGCCAGT GGA GCTCAGAGCATCCCTGCTGACATTCCTGCCCATGCCGAGGGCCCA	aa: GRETETELAVDRLAS G AQSIPADIPAHAEGP
Rat GGTGGGGAGACAGAGACTGAGCTAGACGTGGACCGACTAGCCAGT GGA GCTCAGAGCATCCCTACTGACGTTCCTACCCATGCCGAGGGCCCA	aa: GGETETELDVDRLAS G AQSIPTDVPTHAEGP
Macaque AGTCAGGAGAGAGAGACTGAGAAGGCTATGGATCGACTAGGCAAG GAT ACACAGAGCGTCCCTAATGACAGTCCTGCCCAGGGTGAGGGCACC	aa: SQERETEKAMDRLGK D TQSVPNDSPAQGEGT
CR AGTCAGGAGACAGAGACTGAGAAGGCTATGGATCGACTAGCCCGT GGA GCACAGAGCGTCCCTAATGACAGTCCTGCCCAGGGTGAGGGCACC	aa: SQETETEKAMDRLAR G AQSVPNDSPAQGEGT
Dog ---------------------------ATGGATCGGCTAGCCAGT GGA GCACAGAGTGTCCCTAATGGTAGTCCTACCCATGATGAGGGCGCC	aa: ---------MDRLAS G AQSVPNGSPTHDEGA
Horse GGTCAGGGGAGAGAGACTGAGAAGGCCACGGATCGACTAGCCAGT GGA GCACAGAGCATCCCTAATGACAGTCCTACCCATGGTGAGGGCACC	aa: GQGRETEKATDRLAS G AQSIPNDSPTHGEGT
Rabbit GGTCCAGAGACAGAGGCTGAGACGGCCACGGATCGACTAGCCAGT GGA GCCCAGAGCGTCGCTCCTGAGGTTCCTGCCCAGGGCGAAGGCAGC	aa: GPETEAETATDRLAS G AQSVAPEVPAQGEGS
#The individual penalty scores of Macaque is: -10.7777777777778
ENST00000216133 pos:65 Horse SP-Scores:-8.1
Human GAAGAGCACATCTTGGACCCCCGCCTCGTCATGGCCTACGAGGAG AAG GAGGAGAGAGACCGAGCATCGGGGTATAGGAAGAGAGGTCCGAAA	aa: EEHILDPRLVMAYEE K EERDRASGYRKRGPK
Chimpanzee GAAGAGCACATCTTGGACCCCCGCCTCGTCATGGCCTACGAGGAG AAG GAGGAGAGAGACCGAGCATCGGGGTATAGGAAGAGAGGTCCGAAA	aa: EEHILDPRLVMAYEE K EERDRASGYRKRGPK
CE GAAGAGCACATTTTGGACCCCCGCCTCGTCATGGCCTACGAGGAG AAG GAGGAGAGAGACCGAGCATCGGGGTATAGGAAGAGAGGTCCGAAA	aa: EEHILDPRLVMAYEE K EERDRASGYRKRGPK
Mouse GAGGAGCACATCTTGGACCCTCGCCTTGTCATGGCCTACGAGGAG AAG GAGGAGAGAGACCGAGCCTCGGGGTATAGGAAGAGAGGTCCGAAA	aa: EEHILDPRLVMAYEE K EERDRASGYRKRGPK
Rat GAGGAGCACATTCTGGACCCTCGCCTTGTCATGGCCTACGAGGAG AAG GAGGAGAAAGACCGAGCATCAGGGTATAGGAAGAGAGGTCCGAAA	aa: EEHILDPRLVMAYEE K EEKDRASGYRKRGPK
Macaque GAAGAGCACATTTTGGACCCCCGCCTCGTCATGGCCTACGAGGAG AAG GAGGAGAGAGACCGAGCATCGGGGTATAGGAAGAGAGGTCCGAAA	aa: EEHILDPRLVMAYEE K EERDRASGYRKRGPK
CR GAAGAGCACATTTTGGACCCCCGCCTCGTCATGGCCTACGAGGAG AAG GAGGAGAGAGACCGAGCATCGGGGTATAGGAAGAGAGGTCCGAAA	aa: EEHILDPRLVMAYEE K EERDRASGYRKRGPK
Dog GAAGAGCACATCCTGGACCCCCGCCTGGTCATGGCCTATGAGGAG AAG GAGGAGAGAGACCGAGCGTCGGGGTATAGGAAGAGAGGTCCGAAA	aa: EEHILDPRLVMAYEE K EERDRASGYRKRGPK
Horse AGCCCCAGCCTCCTGCCGCCAAGACTAGTCCTGTCTGAGGAGGAA ATT GAAGAGAGAGACCGAGCGTCGGGGTATAGGAAGAGAGGTCCGAAA	aa: SPSLLPPRLVLSEEE I EERDRASGYRKRGPK
Rabbit GAGGAGCACATCCTGGACCCCCGTCTCGTCATGGCCTACGAGGAG AAG GAGGAGAGAGACCGAGCGTCGGGGTATAGGAAGAGAGGTCCGAAA	aa: EEHILDPRLVMAYEE K EERDRASGYRKRGPK
#The individual penalty scores of Horse is: -8.11111111111111
ENST00000225371 pos:761 Dog SP-Scores:-6.5
Human CCTCTTCTGGCTTGTCTGTTCGAGAACCAGTTCAGAAGAGCCCGA GAC GGAGACAGGTTCTGGTGGCAGAAACGAGGTGTTTTCACCAAAAGA	aa: PLLACLFENQFRRAR D GDRFWWQKRGVFTKR
Chimpanzee CCTCTTCTGGCTTGTCTGTTCGAGAACCAGTTCAGAAGAGCCCGA GAC GGAGACAGGTTCTGGTGGCAGAAACGAGGTGTTTTCACCAAAAGA	aa: PLLACLFENQFRRAR D GDRFWWQKRGVFTKR
CE CCTCTTCTGGCTTGTCTGTTCGAGAACCAGTTCAGAAGAGCCCGA GAC GGAGACAGGTTCTGGTGGCAGAAACGAGGTGTTTTCACCAAAAGA	aa: PLLACLFENQFRRAR D GDRFWWQKRGVFTKR
Mouse CCGCTTCTGGCTTGTCTTTTTGAGAACCAGTTCAGGAGAGCCAGA GAT GGAGACAGATTCTGGTGGCAGAAATGGGGAGTTTTCACCAAAAGA	aa: PLLACLFENQFRRAR D GDRFWWQKWGVFTKR
Rat CCTCTTCTGGCTTGTCTTTTTGAGAACCAGTTCAGAAGAGCCCGA GAC GGAGACAGATTCTGGTGGCAGAAATGGGGCGTTTTCACCAAAAGA	aa: PLLACLFENQFRRAR D GDRFWWQKWGVFTKR
Macaque CCTCTTCTGGCTTGTCTGTTCGAGAACCAGTTCAGAAGAGCCCGA GAC GGAGACAGGTTCTGGTGGCAGAAACGAGGTGTTTTCACCAAAAGA	aa: PLLACLFENQFRRAR D GDRFWWQKRGVFTKR
CR CCTCTTCTGGCTTGTCTGTTCGAGAACCAGTTCAGAAGAGCCCGA GAC GGAGACAGGTTCTGGTGGCAGAAACGAGGTGTTTTCACCAAAAGA	aa: PLLACLFENQFRRAR D GDRFWWQKRGVFTKR
Dog CCTCTTCTGGCTTGTCTTTTTGAAAAACAGTTTAACAGAGCCCGA AGT GGTGACAGGTTCTGGTGGGAAAAAAAGGGTGTTTTCACCAAGAGA	aa: PLLACLFEKQFNRAR S GDRFWWEKKGVFTKR
Horse CCTCTTCTGGCTTGTCTCTTTGAGAACCAGTTCAGAAGAGCCCGA GAT GGGGACAGGTTCTGGTGGCAGAAACGGGGTGTTTTCACCAAGAGA	aa: PLLACLFENQFRRAR D GDRFWWQKRGVFTKR
Rabbit CCCCTGCTGGCCTGTCTATTTGAGAACCAGTTCCGAAGAGCCCGA GAT GGAGACAGGTTCTGGTGGCAGAAGCAAGGTGTTTTCACCGAGAGA	aa: PLLACLFENQFRRAR D GDRFWWQKQGVFTER
#The individual penalty scores of Dog is: -4.11111111111111
ENST00000372648 pos:6 Rabbit SP-Scores:-10.6
Human ATGTCAAGTCTGCAC AAG AGCCGAATTGCAGATTTCCAGGATGTCCTGAAGGAGCCCTCAATT	aa: MSSLH K SRIADFQDVLKEPSI
Chimpanzee ATGTCAAGTCTGCAC AAG AGCCGAATTGCAGATTTCCAGGATGTCCTGAAGGAGCCCTCAATT	aa: MSSLH K SRIADFQDVLKEPSI
CE ATGTCAAGTCTGCAC AAG AGCCGAATTGCAGATTTCCAGGATGTCCTGAAGGAGCCCTCAATT	aa: MSSLH K SRIADFQDVLKEPSI
Mouse ATGTCGAGTCTGCAC AAG AGCCGGATTGCAGATTTCCAGGATGTCCTGAAGGAGCCCTCCATT	aa: MSSLH K SRIADFQDVLKEPSI
Rat ATGTCGAGTCTGCAC AAG AGCCGGATTGCAGATTTCCAGGATGTCCTGAAGGAGCCCTCCATT	aa: MSSLH K SRIADFQDVLKEPSI
Macaque ATGTCAAGTCTGCAC AAG AGCCGAATTGCAGATTTCCAGGATGTCCTGAAGGAGCCCTCAATT	aa: MSSLH K SRIADFQDVLKEPSI
CR ATGTCAAGTCTGCAC AAG AGCCGAATTGCAGATTTCCAGGATGTCCTGAAGGAGCCCTCAATT	aa: MSSLH K SRIADFQDVLKEPSI
Dog ATGTCGAGTCTGCAC AAG AGCAGGATTGCAGATTTCCAGGATGTCCTGAAGGAGCCCACCATC	aa: MSSLH K SRIADFQDVLKEPTI
Horse ATGTCGAGTCTGCAC AAG AGCCGGATTGCAGATTTCCAGGATGTCCTGAAGGAGCCCACGATT	aa: MSSLH K SRIADFQDVLKEPTI
Rabbit GCATCTGCCCTCTCT CCC TCTAGGATCGCAGAATTCCAGGACGTGCTGAAGGAGCCCTCGATC	aa: ASALS P SRIAEFQDVLKEPSI
#The individual penalty scores of Rabbit is: -10.2222222222222
ENST00000284509 pos:541 Macaque SP-Scores:-60.6
Human CCTGTGGATTTCTCAGTCAAATCTCAAGCGGATAGAGAATTTCAG TTC TTTGACCACCATCTGATGGAATCCATTAAAATGGGTGATCCCAAA	aa: PVDFSVKSQADREFQ F FDHHLMESIKMGDPK
Chimpanzee CCTGTGGATTTCTCAGTCAAATCTCAAGCGGATAGAGAATTTCAG TTC TTTGACCACAATCTGATGGAATCCATTAAAATGGGTGATCCCAAA	aa: PVDFSVKSQADREFQ F FDHNLMESIKMGDPK
CE CCTGTGGATTTCTTAGTCAAATCTCAAGCGGATAGAGAATTTCAG TTC TTTGACCACAATCTGATGGAATCCATTAAAATGGGTGATCCCAAA	aa: PVDFLVKSQADREFQ F FDHNLMESIKMGDPK
Mouse GCTACGGACTTCTCAAGCAAGTCGAAATCAGAAAAAACACTGCAT TTC TTTGACCAGAGTCTAATGGAATCCATTGAGCTGGGGGACCCCAAA	aa: ATDFSSKSKSEKTLH F FDQSLMESIELGDPK
Rat GCTGTGGACTTCTCGGGCAAATCAAAATCAGAAAGAACACTCCAT TTC TTTGACCACAGTCTGATGGAATCCATTGAGCTTGGAGACCCCAAA	aa: AVDFSGKSKSERTLH F FDHSLMESIELGDPK
Macaque CCTGTGGATTTCTTAGTCAAATCTCAAGCGGATAGAGAATTTCAG TTG TTTGACCACAATCTGATGGAATCCATTAAAATGGGTGATCCCAAA	aa: PVDFLVKSQADREFQ L FDHNLMESIKMGDPK
CR CCTGTGGATTTCTTAGTCAAATCTCAAGCGGATAGAGAATTTCAG TTG TTTGACCACAATCTGATGGAATCCATTAAAATGGGTGATCCCAAA	aa: PVDFLVKSQADREFQ L FDHNLMESIKMGDPK
Dog CCTGTGGATTTCTCAGTCAATCCTCAAGCAGATAGAACATTTCAG TTC TTTGACCACCGTCTGATGGAATCCATTAAACTGGGGGATTCCAAG	aa: PVDFSVNPQADRTFQ F FDHRLMESIKLGDSK
Horse CCTGTGGATTTCTCAGTCAACTCCCAAGCAGAGAGAACATTTCAG TTC TTTGACCACAATCTGATGGAAGCCATTAAACTGGGTGATCCCAAA	aa: PVDFSVNSQAERTFQ F FDHNLMEAIKLGDPK
Rabbit --------------------------------------------- --- ---------AGTCTGATGGAATCCATTAAACAGGGTGATCCAAAA	aa: --------------- - ---SLMESIKQGDPK
#The individual penalty scores of Macaque is: -9
ENST00000544814 pos:336 Macaque SP-Scores:-135.3
Human GGGGAGAAGAAGCTGTTGCACTTCATCCAGCTTGTCATCATGTGG AAG AACAGCTTG------------------------------------	aa: GEKKLLHFIQLVIMW K NSL------------
Chimpanzee GGGGAGAAGAAGCTGTTGCACTTCATCCAGCTTGTCATCATGTGG AAG AACAGCTTG------------------------------------	aa: GEKKLLHFIQLVIMW K NSL------------
CE GGGGAGAAGAAGCTGTTGCACTTCATCCAGCTGGTCATCATGTGG AAG AACAGCCTG------------------------------------	aa: GEKKLLHFIQLVIMW K NSL------------
Mouse GGGGAGAGGAAGCTGGAGCACTTTGTCCAGCTGGTCATCATGTGG AAG AACAGCCTG------------------------------------	aa: GERKLEHFVQLVIMW K NSL------------
Rat GGGGAGAGAAAGCTGGAGCACTTTGTCCAGCTGGTCATCGTGTGG AAG AACAGCCTG------------------------------------	aa: GERKLEHFVQLVIVW K NSL------------
Macaque GGGGAGAAGAAGCTGTTGCACTTCATCCAGCTGGTCATCATGTGG TAT AACAGCCTG------------------------------------	aa: GEKKLLHFIQLVIMW Y NSL------------
CR GGGGAGAAGAAGCTGTTGCACTTCATCCAGCTGGTCATCATGTGG AAG AACAGCCTG------------------------------------	aa: GEKKLLHFIQLVIMW K NSL------------
Dog GGGGAGAAGAAACTGCTGCACTTCATCCAGCTGGTCATCATGTGG AAG AACAGCCTG------------------------------------	aa: GEKKLLHFIQLVIMW K NSL------------
Horse GGGGAGAAGAAACTGCTGCACTTCATCCAGCTGGTCATCATGTGG TAC AACAGCCTG------------------------------------	aa: GEKKLLHFIQLVIMW Y NSL------------
Rabbit GGAGTGAGGCAGCTG------------------------------ --- ---TCTCTGGGAAATGGGCCTTGGGAGACACAGCCCCAGGGGACG	aa: GVRQL---------- - -SLGNGPWETQPQGT
#The individual penalty scores of Macaque is: -30.2222222222222
ENST00000500704 pos:109 Dog SP-Scores:-26.9
Human GGTAAAAACTCAGAAAGCCAACATTCATTGAAGCACTTTAAGAGT TCC AGAACAGAGCCCCATTGTATTATAATTAATCTGAGCACATGGATT	aa: GKNSESQHSLKHFKS S RTEPHCIIINLSTWI
Chimpanzee GGTAAAAACTCAGAAAGCCAACATTCATTGAAGCACTTTAAGAGT TCC AGAACAGAGCCCCATTGTATTATAATTAATCTGAGCACATGGATT	aa: GKNSESQHSLKHFKS S RTEPHCIIINLSTWI
CE GGTAAAAACTCAGAAAGCCAGCATTCACTGAAGCACTTCAAGAAT TCC AGAATAGAGCCCCATTGTATTATAATTAATCTGAGCACATGGATT	aa: GKNSESQHSLKHFKN S RIEPHCIIINLSTWI
Mouse GGTAAAAACTCAGAAAGCCAGCATTCACTGAGACACTTCAAGAGC TCT GGGACAGAGTCCCATTGTGTTGTCATCAGCCTGAGTACATGGGTC	aa: GKNSESQHSLRHFKS S GTESHCVVISLSTWV
Rat GGTAAGAACTCAGAAAGCCAGCATTCACTGAGACACTTCAAGAGC TCT GGGGCGGAGTCCCATTGTGTTGTCATTAGCCTGAGCACATGGGTC	aa: GKNSESQHSLRHFKS S GAESHCVVISLSTWV
Macaque GGTAAAAACTCAGAAAGCCAGCATTCACTGAAGCACTTCAAGAAT TCC AGAATAGAGCCCCATTGTATCATAATTAATCTGAGCACATGGATT	aa: GKNSESQHSLKHFKN S RIEPHCIIINLSTWI
CR GGTAAAAACTCAGAAAGCCAGCATTCACTGAAGCACTTCAAGAAT TCC AGAATAGAGCCCCATTGTATCATAATTAATCTGAGCACATGGATT	aa: GKNSESQHSLKHFKN S RIEPHCIIINLSTWI
Dog GGTAGAAACTCAGAGAACCATCATTCACTGAGGCACTACAAGAGT CGG AGAACAGAATCTCACTGTATTACAATTAGTCTGAGCACGTGGGTT	aa: GRNSENHHSLRHYKS R RTESHCITISLSTWV
Horse GGTCAAAGCTCAGAAAGCCAGCATTCATTGAAGCACTTCAAGAGT CAG AGAACGGAGCTTCATTGTATTATAATTAATCTGAGCACATGGACT	aa: GQSSESQHSLKHFKS Q RTELHCIIINLSTWT
Rabbit GGTAAAAACTCGGAAAGCCAGCATTCTCTGAAGCACTTCAAGAGT TCT GGACCAGAGCCTCATTGCATTGTAATTAGTCTGAGCACATGGATT	aa: GKNSESQHSLKHFKS S GPEPHCIVISLSTWI
#The individual penalty scores of Dog is: -9.55555555555556
ENST00000222219 pos:17 Macaque SP-Scores:-78.1
Human ------------ATGATC---------CCGCTGCTGCTGGCAGCG CTG CTGTGCGTCCCCGCCGGGGCCCTGACCTGCTACGGGGACTCCGGG	aa: ----MI---PLLLAA L LCVPAGALTCYGDSG
Chimpanzee ------------ATGATC---------CCGCTGCTGCTGGCAGCG CTG CTGTGCGTCCCCGCCGGGGCCCTGACCTGCTACGGGGACTCCGGG	aa: ----MI---PLLLAA L LCVPAGALTCYGDSG
CE ------------ATGATC---------CCGCTGCTGCTGGCCGCG CTG CTGTGCGTCCCCGCCGGGGCCCTGACCTGCTACGGGGACTCTGGG	aa: ----MI---PLLLAA L LCVPAGALTCYGDSG
Mouse ------------ATGGCAACACTGAGATCGCTGCTGCTGGCTGCG CTG CTGTGGGTCCCTGCCGAAGCCCTGAGCTGCTATGGGGACTCCGGG	aa: ----MATLRSLLLAA L LWVPAEALSCYGDSG
Rat ------------ATGGCAGCACCGAGCTCGCTGCTGTTGGCTGCG CTG CTGTGGGTTCCTGCCGAAGCCCTGAGCTGCTATGGGGACTCGGGG	aa: ----MAAPSSLLLAA L LWVPAEALSCYGDSG
Macaque ------------ATGATC---------CCGCTGCTGCTGGCCGCG CAG AAG---GTCCCCCCCGGGGCCCTGCCCTGCTACGGGGACTCTGGG	aa: ----MI---PLLLAA Q K-VPPGALPCYGDSG
CR ------------ATGATC---------CCGCTGCTGCTGGCCGCG CTG CTGTGCGTCCCCGCCGGGGCCCTGACCTGCTACGGGGACTCTGGG	aa: ----MI---PLLLAA L LCVPAGALTCYGDSG
Dog GACCCAAGCGCCATGGCCACGCTGAGCCCGCTGCTCCTGGCCGCG CTG CTGTGGGTCCCTGTAAGGACCCTGACCTGCTACGGGGACTCGGGG	aa: DPSAMATLSPLLLAA L LWVPVRTLTCYGDSG
Horse ------------ATGGCCGCGCTGAGCCCGCTGGTTCTGGCCGCG CTG CTGTGGGTCCCTGTGGGGACACTGACCTGCTATGGGGACTCGGGG	aa: ----MAALSPLVLAA L LWVPVGTLTCYGDSG
Rabbit ------------ATGGCTGCCCCGAGCCCGCTGCTGCTGACTGCG CTG CTGTGGGTCCCCGCCGGGGCCCTGAGCTGCTACGGGGACTCGGGG	aa: ----MAAPSPLLLTA L LWVPAGALSCYGDSG
#The individual penalty scores of Macaque is: -22.3333333333333
ENST00000394697 pos:1228 Dog SP-Scores:-150.7
Human CTGGTGGCCTGTGTACTGGGGCTGGTGCTGGGCCTGTGCTTTGCC ACC AAGTTCTCG------------------------------------	aa: LVACVLGLVLGLCFA T KFS------------
Chimpanzee CTGGTGGCCTGTGTACTGGGGCTGGTGCTGGGCCTGTGCTTTGCC ACC AAGTTCTCG------------------------------------	aa: LVACVLGLVLGLCFA T KFS------------
CE CTGGTGGCCTGTGTACTGGGGCTGGTACTGGGCCTGTGCTTTGCC ACC AAGTTCTCG------------------------------------	aa: LVACVLGLVLGLCFA T KFS------------
Mouse TTGGTGGCCTGCCTGCTGGGGCTGGTTCTGAGTTTCTGCTTTGCT ACT GAGTTCTCG------------------------------------	aa: LVACLLGLVLSFCFA T EFS------------
Rat CTGGTGGCCTGCCTGCTGGGGCTGGTTCTAAGCTTCTGCTTTGCT ACT GAGTTCTCG------------------------------------	aa: LVACLLGLVLSFCFA T EFS------------
Macaque --------------------------------------------- --- ---------TCAGTTGTGGGGAGGAGTGTGGGGGTTGTGGCTGCA	aa: --------------- - ---SVVGRSVGVVAA
CR CTGGTGGCCTGTGTACTGGGGCTGGTACTGGGCCTGTGCTTTGCC ACC AAGTTCTCG------------------------------------	aa: LVACVLGLVLGLCFA T KFS------------
Dog CTGGTGGCCTGTGTGCTGGGGCTGGTGCTGGGCCTCTGCTTTGCC CAC AAGTTCCTG------------------------------------	aa: LVACVLGLVLGLCFA H KFL------------
Horse CTGGTGGCCTGCGTGCTGGGGTTGGTGCTGGGCCTGTGCTTTGCT GAC GAGATCTTG------------------------------------	aa: LVACVLGLVLGLCFA D EIL------------
Rabbit CTGGTGGCCTGCGTGCTGGCGCTGGTGCTAGGCCTGTGCTTTGCC ACA GAGCTCTTG------------------------------------	aa: LVACVLALVLGLCFA T ELL------------
#The individual penalty scores of Dog is: -32.7777777777778
ENST00000355870 pos:31 CR SP-Scores:-13.5
Human GTGAGTTTTTCAGGAATTGTTCAAATGGATGAAGATACACATTAC GAT AAAGTGGAAGATGTGGTTGGAAGTCACATAGAAGATGCAGTAACA	aa: VSFSGIVQMDEDTHY D KVEDVVGSHIEDAVT
Chimpanzee GTGAGTTTTTCAGGAATTGTTCAAATGGATGAAGATACACATTAC GAT AAAGTGGAAGATGTGGTTGGAAGTCACATAGAAGATGCAGTAACA	aa: VSFSGIVQMDEDTHY D KVEDVVGSHIEDAVT
CE GTGAGTTTTTCAGGAATTGTCCAAATGGATGAAGATACACATTAC GAT AAAGTGGAAGATGTGGTTGGAAGTCACATAGAAGATGCAGTAACG	aa: VSFSGIVQMDEDTHY D KVEDVVGSHIEDAVT
Mouse GTAAGTTTTCCAGGACTTGTCCAAATGGATGAAGATACACATTAC AAT AAAGTTGAAGATGTTGTTGGAAGTCATGTAGAAGATGCAGTAACA	aa: VSFPGLVQMDEDTHY N KVEDVVGSHVEDAVT
Rat GTGAGTTTTCCAGGACTTGTCCAAATGGATGAAGATACACATTAC AAT AAAGTTGAAGATGTTGTTGGAAGTCATGTAGAAGATGCAGTAACG	aa: VSFPGLVQMDEDTHY N KVEDVVGSHVEDAVT
Macaque GTGAGTTTTTCAGGAATTGTCCAAATGGATGAAGATACACATTAC GAT AAAGTGGAAGATGTGGTTGGAAGTCACATAGAAGATGCAGTAACG	aa: VSFSGIVQMDEDTHY D KVEDVVGSHIEDAVT
CR GTGAGTTTTTCAGGAATTGTCCAAATGGATGAAGATACACATTAC ATA AAGGTGGAAGATGTGGTTGGAAGTCACATAGAAGATGCAGTAACG	aa: VSFSGIVQMDEDTHY I KVEDVVGSHIEDAVT
Dog GTGAGTTTTTCAGGAATTGTCCAGATGGAGGAAGATAAGCATTAC AAT AAAGTTGAAGATGTGGTTGGAAGTCATGTGGAAGATGCAGTAACA	aa: VSFSGIVQMEEDKHY N KVEDVVGSHVEDAVT
Horse ------TTTCCAGGAATTGTGCAAATGGATGAAGATACACATTAC AAT AAAGTCGAAGATGTGGTTGGAAGTCATGTGGAAGATGCAGTAACA	aa: --FPGIVQMDEDTHY N KVEDVVGSHVEDAVT
Rabbit ATTATTTTTCCAGGAATTGTCCAAATGGATGAAGACACACATTAC AAT AAAGTTGAAGATGTGGTTGGAAGTCATGTGGAAGATGCGGTAACA	aa: IIFPGIVQMDEDTHY N KVEDVVGSHVEDAVT
#The individual penalty scores of CR is: -2.11111111111111
ENST00000326195 pos:45 Dog SP-Scores:-64.8
Human AAAGGGAAGAAGGACAAGAAGATCAAAAAAACGTTCTTTGAAGAG CTG GCAGTAGAAGATAAACAGGCTGGGGAAGAAGAGAAAGTGCTCAAG	aa: KGKKDKKIKKTFFEE L AVEDKQAGEEEKVLK
Chimpanzee AAAGGGAAGAAGGACAAGAAGATCAAAAAAACGTTCTTTGAAGAG CTG GCAGTAGAAGATAAACAGGCTGGGGAAGAAGAGAAAGTGCTCAAG	aa: KGKKDKKIKKTFFEE L AVEDKQAGEEEKVLK
CE AAAGGGAAGAAGGACAAGAAGATCAAAAAAACGTTCTTTGAAGAG CTG GCAGTAGAAGATAAACAGGCTGGGGAAGAAGAGAAAGTACTCAAG	aa: KGKKDKKIKKTFFEE L AVEDKQAGEEEKVLK
Mouse AAAGGAAAAAAGGACAAGAAGACCAAAAAGACGTTCTTTGAAGAG CTG GCAGTAGAGGACAAACAAGCTGGGGAAGAGGAAAAATTGCAGAAG	aa: KGKKDKKTKKTFFEE L AVEDKQAGEEEKLQK
Rat AAAGGCAAAAAAGACAAGAAGACCAAAAAGACGTTCTTTGAGGAA CTG GCAGTGGAAGACAAGCAAGCCGGGGAAGAGGAGAAACTGCAGAAG	aa: KGKKDKKTKKTFFEE L AVEDKQAGEEEKLQK
Macaque AAAGGGAAGAAGGACAAGAAGATCAAAAAAACGTTCTTTGAAGAG CTG GCAGTAGAAGATAAACAGGCTGGGGAAGAAGAGAAAGTACTCAAG	aa: KGKKDKKIKKTFFEE L AVEDKQAGEEEKVLK
CR AAAGGGAAGAAGGACAAGAAGATCAAAAAAACGTTCTTTGAAGAG CTG GCAGTAGAAGATAAACAGGCTGGGGAAGAAGAGAAAGTACTCAAG	aa: KGKKDKKIKKTFFEE L AVEDKQAGEEEKVLK
Dog AAGGGGAAGAAGGACAAAAAGACCAAAAAGACGTTCTTTGAGGAA AAA AAAATAGAAGATAACCAGCCTGGG---GAAGAGAAGCTGCTTAAG	aa: KGKKDKKTKKTFFEE K KIEDNQPG-EEKLLK
Horse --------------------------------------------- --- ---------------------------------------------	aa: --------------- - ---------------
Rabbit AAAGGGAAGAAGGACAAGAAGACCAAAAAGACGTTCTTTGAAGAA CTG GCAGTAGAAGATAAACAGGCTGGGGAGGAAGAGAAAGTGCTCAGA	aa: KGKKDKKTKKTFFEE L AVEDKQAGEEEKVLR
#The individual penalty scores of Dog is: -13.7777777777778
ENST00000378501 pos:27 Rabbit SP-Scores:-79.5
Human GAAGTTCCCTCCTTTTTGCAAGAAGGAGCAGTTTTTGACAGATAC GAG GAGGAATCCTTTGTGTTTGAACCCAACTGCCTCTTCAAAGTGGAT	aa: EVPSFLQEGAVFDRY E EESFVFEPNCLFKVD
Chimpanzee GAAGTTCCTTCCTTTTTGCAAGAAGGAGCAGTTTTTGACAGATAC GAA GAGGAATCCTTTGTGTTTGAACCCAGCTGCCTCTTCAAAGTGGAT	aa: EVPSFLQEGAVFDRY E EESFVFEPSCLFKVD
CE GAAGTTCCTTCCTTTTTGCAAGAAGGAGCAGTTTTTGACAGATAC GAA GAGGAATCCTTTGTGTTTGAACCCAACTGCCTCTTCAAAGTGGAT	aa: EVPSFLQEGAVFDRY E EESFVFEPNCLFKVD
Mouse GAAGTGCCCTCTTTCTTGCAAGAAGGAGCAGTTTTTGACAGATAC GAA GAGGAATCTTTTGTGTTTGAGCCCAACTGCCTCTTCAAAGTAGAT	aa: EVPSFLQEGAVFDRY E EESFVFEPNCLFKVD
Rat GAGGTACCCTCTTTCTTGCAAGAAGGAGCAGTTTTTGACAGATAT GAA GAGGAATCTTTCGTGTTTGAGCCCAACTGCCTCTTCAAAGTGGAT	aa: EVPSFLQEGAVFDRY E EESFVFEPNCLFKVD
Macaque --------------------------------------------- --- ---------------------------------------------	aa: --------------- - ---------------
CR GAAGTTCCTTCCTTTTTGCAAGAAGGAGCAGTTTTTGACAGATAC GAA GAGGAATCCTTTGTGTTTGAACCCAACTGCCTCTTCAAAGTGGAT	aa: EVPSFLQEGAVFDRY E EESFVFEPNCLFKVD
Dog GAAGTTCCTTCCTTTTTGCAAGAAGGAGCCATTTTTGACAGATAT GAA GAGGAATCCTTTGTGTTTGAACCCAACTGCCTCTTCAAAGTGGAT	aa: EVPSFLQEGAIFDRY E EESFVFEPNCLFKVD
Horse GAAGTGCCTTCCTTTTTGCAAGAAGGAGCAGTTTTTGACAGATAT GAA GAGGAATCTTTTGTGTTTGAACCCAACTGCCTCTTCAAAGTGGAT	aa: EVPSFLQEGAVFDRY E EESFVFEPNCLFKVD
Rabbit ------------------------------------------TTC CCA CAGGAATCCTTTGTGTTTGAACCCAACTGCCTCTTCAAAGTGGAT	aa: --------------F P QESFVFEPNCLFKVD
#The individual penalty scores of Rabbit is: -36.5555555555556
ENST00000434758 pos:267 CR SP-Scores:-73
Human CGTCACCTTCATGTTTTATACCACTGTTATGGTGTGGGAGACATG TCT NNN	aa: RHLHVLYHCYGVGDM S X
Chimpanzee CGTCACCTTCATGTTTTATACCACTGTTATGGTGTGGGAGACATG TCT NNN	aa: RHLHVLYHCYGVGDM S X
CE CGTCATCTTCACGTTTTATACCACTGTTATGGTGTGGGAGACATG TCT ---	aa: RHLHVLYHCYGVGDM S -
Mouse CGTCATGTGAATGTCCTGTACCACTGCTATGGTGTAGGGCACATG GCT NNN	aa: RHVNVLYHCYGVGHM A X
Rat CGACACGTGAATGTCCTGTATCATTGCTATGGTGTAGGGGAAATG GCT NNN	aa: RHVNVLYHCYGVGEM A X
Macaque CGTCATCTTCACGTTTTATACCACTGTTATGGTGTGGGAGACATG TCT NNN	aa: RHLHVLYHCYGVGDM S X
CR --------------------------------------------- GTA AGT	aa: --------------- V S
Dog CGTCACGTTCATGTTTTATATCACTGCTATGGTGTGGGGGAAATG TCT NNN	aa: RHVHVLYHCYGVGEM S X
Horse CGTCACGTTCATGTTTTATACCACTGTTATGGTGTGGGGGAAATG TCT NNN	aa: RHVHVLYHCYGVGEM S X
Rabbit CGTCATGTTAATGTTTTATATCACTGTTTTGGTGTGGGGGAAATG TCC NNN	aa: RHVNVLYHCFGVGEM S X
#The individual penalty scores of CR is: -50
ENST00000234296 pos:82 Macaque SP-Scores:-26.5
Human AAAGATCAGAACTATGTGGAAATTATGGGAAGAGATGTTCAAGAA TCA TTGAAAAATGGCTCTGCTACAGGTGGTGGAAATAAAGTTTATTCT	aa: KDQNYVEIMGRDVQE S LKNGSATGGGNKVYS
Chimpanzee AAAGATCAGAACTATTTGGAAATTATGGGAAGAGATGTTCAAGAA TCA TTGAAAAATGGCTCTGCTACAGGTGGTGGAAATAAAGTTTATTCT	aa: KDQNYLEIMGRDVQE S LKNGSATGGGNKVYS
CE AAAGATCAGAACTATGTGGAAATTATGGGAAGAGATGTTCAAGAA TCG TTGAAAAATGGCTCTGCTACAGGTGGTGGAAATAAAGTTTATTCT	aa: KDQNYVEIMGRDVQE S LKNGSATGGGNKVYS
Mouse GAGGATCAGAACTACGTGAAAGTCTTGGGAAGAAATATTCAAGAA TCC TTGGGAAACGGCTCTGCTAAAGATGGTAGGAATAAAGTTTATTCT	aa: EDQNYVKVLGRNIQE S LGNGSAKDGRNKVYS
Rat GAGGATCAGAACTACGTGGAAGTCTTGGGAAGAAATATTCAAGAA TCC TTGGGAAATGGCTCTGCTGTAGATGGTAGGAATAAAGTTTATTCT	aa: EDQNYVEVLGRNIQE S LGNGSAVDGRNKVYS
Macaque AAAGATCAGAACTATGTGGAAATTATGGGAAGAGATGTTCAAGAA ATC GTTGAAAATGGCTCTGCTACAGTGGTGGGAAATAAAGTTTATTCT	aa: KDQNYVEIMGRDVQE I VENGSATVVGNKVYS
CR AAAGATCAGAACTATGTGGAAATTATGGGAAGAGATGTTCAAGAA TCG TTGAAAAATGGCTCTGCTACAGGTGGTGGAAATAAAGTTTATTCT	aa: KDQNYVEIMGRDVQE S LKNGSATGGGNKVYS
Dog AAAGATCAGAACTATGTAGAAGTTTTAGGACGAGATATTCAAGAA TCC TTGAAAAATGGCTCTGCTGCAGATGGTGGGAATAAAGTTTATTCT	aa: KDQNYVEVLGRDIQE S LKNGSAADGGNKVYS
Horse AAAGATCAGAACTATGTGGAAGTTTTAGGACAAGACATTCAAGGA TCC TTGAAAAATGGCTCTGCTACAGATGGTGGGAATAAAGTTTATTCT	aa: KDQNYVEVLGQDIQG S LKNGSATDGGNKVYS
Rabbit AAAGATCAGAACTATGTGGAAGTTTTGGGAACGAATGTTCAAGAA TCC TTGAAAAATGGCTCTGCTACAGATGGTGGAAATAAAGTTTATTCT	aa: KDQNYVEVLGTNVQE S LKNGSATDGGNKVYS
#The individual penalty scores of Macaque is: -7.22222222222222
ENST00000409445 pos:463 CR SP-Scores:-42
Human GATGATATAATCATTCAAGAAACCAATGATAGGCTGGTCTTCAAA GCA ATTCAAGATGTGCTAAAAGAAAAACTACATAAAAGAGGTGTTCGT	aa: DDIIIQETNDRLVFK A IQDVLKEKLHKRGVR
Chimpanzee GATGATATAATCATTCAAGAAACCAATGATAGGCTGGTCTTCAAA GCA ATTCAAGATGTGCTAAAAGAAAAACTACATAAAAGAGGTGTTCGT	aa: DDIIIQETNDRLVFK A IQDVLKEKLHKRGVR
CE GATGATATAGTCATTCAAGAAACCAATGATAGGCTGGTCTTCAAG GCA ATTCAAGATGTGCTAAAAGAAAAACTACATAAAAGAGGTGTTCGT	aa: DDIVIQETNDRLVFK A IQDVLKEKLHKRGVR
Mouse GAAGAGGCAGTCAGTCCGGAGGCTCATGATCAGTTGGTGCTACAG GCC ATTCAGGATAAATTGAAAGAACAACTGCACAAGAAGGGTGCTCGT	aa: EEAVSPEAHDQLVLQ A IQDKLKEQLHKKGAR
Rat GAAGATCCAGTCAGTCAGGAGGCACAAGACCAGCTGGTGCTGCAG GCC ATTCAAGAGAAACTAAAAGAACAACTGCACACGAAAGGTGTTCGG	aa: EDPVSQEAQDQLVLQ A IQEKLKEQLHTKGVR
Macaque GATGATATAGTCATTCAAGAAACCAATGATAGGCTGGTCTTCAAG GCA ATTCAAGATGTGCTAAAAGAAAAACTACATAAAAGAGGTGTTCGT	aa: DDIVIQETNDRLVFK A IQDVLKEKLHKRGVR
CR GATGATATAGTCATTCAAGAAACCAATGATAGGNNNNNNTTCTCT TGT NNNACAGATGTGCTAAAAGAAAAACTACATAAAAGAGGTGTTCGT	aa: DDIVIQETNDRXXFS C XTDVLKEKLHKRGVR
Dog GATGATATAACCAGTCAAGAAGCCAATGATAGGCTTGTCCTAGAG GCC GTTCAAGATGTGCTAAAGGAACAGCTACTCAAAAGGGGTGTTCGT	aa: DDITSQEANDRLVLE A VQDVLKEQLLKRGVR
Horse GATGACATAACCAGTCAAGAAGCCAGTGATAAGCTGGTGCTCAAG GCT GTTCAAGATATGCTAAAAGAACAGCTACGTAACAGAGGTGTTCGC	aa: DDITSQEASDKLVLK A VQDMLKEQLRNRGVR
Rabbit GATGATATAATCTGTCAAGAAGCCAATGATAGCCTTGTCTTAAAG GCC ATTCAAGATGCGTTAAAAGAAAAACTACATAACAGAGGTGTTCGT	aa: DDIICQEANDSLVLK A IQDALKEKLHNRGVR
#The individual penalty scores of CR is: -10.5555555555556
ENST00000379931 pos:178 Macaque SP-Scores:-135
Human --------------------------------------------- AGC TCGGATTCTGAAGGTAATTTTGAGACTCCTGAAGCTGAAACCCCG	aa: --------------- S SDSEGNFETPEAETP
Chimpanzee --------------------------------------------- AGC TCGGATTCTGAAGGTAATTTTGAGACCCCTGAAGCTGAAACCCCG	aa: --------------- S SDSEGNFETPEAETP
CE AATGGTGGTCTCTGCCGGGCTGTCATCCGCGTGATTGCGGAAGGC AGC TCGGATTCTGAAGGTAATTTTGAGACCCCTGAAGCTGAAACCCCG	aa: NGGLCRAVIRVIAEG S SDSEGNFETPEAETP
Mouse --------------------------------------------- AGC TCGGATTCTGAAGGTAATTTTGAGACTCCTGAAGCTGAAACTCCA	aa: --------------- S SDSEGNFETPEAETP
Rat --------------------------------------------- AGC TCGGATTCTGAAGGTAATTTTGAGACTCCTGAAGCTGAAACTCCA	aa: --------------- S SDSEGNFETPEAETP
Macaque --------------------------------------------- TTC TCGGATTCTGAAGGTAATTTTGAGACCCCTGAAGCTGAAACCCCG	aa: --------------- F SDSEGNFETPEAETP
CR --------------------------------------------- AGC TCGGATTCTGAAGGTAATTTTGAGACCCCTGAAGCTGAAACCCCG	aa: --------------- S SDSEGNFETPEAETP
Dog --------------------------------------------- AGC TCGGATTCTGAAGGTAATTTTGAGACCCCTGAAGCCGAAACACCA	aa: --------------- S SDSEGNFETPEAETP
Horse --------------------------------------------- TTC TCGGATTCTGAAGGTAATTTTGAGACTCCCGAAGCAGAAACGCCT	aa: --------------- F SDSEGNFETPEAETP
Rabbit --------------------------------------------- AGC TCGGATTCTGAAGGTAATTTTGAGACCCCTGAAGCCGAAACGCCA	aa: --------------- S SDSEGNFETPEAETP
#The individual penalty scores of Macaque is: -33.3333333333333
ENST00000434758 pos:89 CR SP-Scores:-67.7
Human CCCAATTTGAAGTTACTTTCAGATTCTTCTGGACAATGGATCATA TTA GGAACTGAAGTGAAAAAAATTGAAGCTATAAATGTTCCTTGCACA	aa: PNLKLLSDSSGQWII L GTEVKKIEAINVPCT
Chimpanzee CCCAATTTGAAGTTACTTTCAGATTCTTCTGGACAATGGATCACA TTA GGAACCGAAGTGAAAAAAATTGAAGCTATAAATGTTCCTTGCACA	aa: PNLKLLSDSSGQWIT L GTEVKKIEAINVPCT
CE CCCAATTTGAAGTTACTTTCAGATTCTTCTGGACAATGGATTACA TTA GGAACTGAAGTGAAAAAAATTGAAGCTACAAATGTTCCTTGCACA	aa: PNLKLLSDSSGQWIT L GTEVKKIEATNVPCT
Mouse CCAAATTTGCAGTTACTCTCAGATTCTTCTGGACAGTGGACCACA TTA GGATCTGAAGTGAAAAAAATTGAAGCTATAAATGTTCCATGCACA	aa: PNLQLLSDSSGQWTT L GSEVKKIEAINVPCT
Rat CCACATTTGCAGCTACTCGCAGAATCTTCTGGACAGTGGACTACA TTA GGCACTGAAGTGAAAAGAATTGAAGCTATAAATGTTCCATGCACA	aa: PHLQLLAESSGQWTT L GTEVKRIEAINVPCT
Macaque CCCAATTTGAAGTTACTTTCAGATTCTTCTGGACAATGGATTACA TTA GGAACTGAAGTGAAAAAAATTGAAGCTACAAATGTTCCTTGCACA	aa: PNLKLLSDSSGQWIT L GTEVKKIEATNVPCT
CR CCCAATTTGAAGTTACTTTCAGATTCTTCTGGACAATATCTTTTT TCA GGAACTGAAGTGAAAAAAATTGAAGCTACAAATGTTCCTTGCACA	aa: PNLKLLSDSSGQYLF S GTEVKKIEATNVPCT
Dog CCCAATTTGAAGTTACTTTCAGATTCTTCTGGACAGTGGATCACA TTA GGAGCTGAAGTGAAAAAAATTGAAGCTACAAATGTTCCTTGTACA	aa: PNLKLLSDSSGQWIT L GAEVKKIEATNVPCT
Horse --------------------------------------------- --- ---------------------------------------------	aa: --------------- - ---------------
Rabbit CCCAATCTGAAGTTACTTTCAGATTCTTCCGGACAGTGGGTTACA TTA GGAACTGAAGTGAAAAAAATTGAAGCTATAAATGTTCCTTGCAGA	aa: PNLKLLSDSSGQWVT L GTEVKKIEAINVPCR
#The individual penalty scores of CR is: -10.8888888888889
ENST00000295314 pos:344 Macaque SP-Scores:-125.7
Human GCAGCCCAGGCCATGACCCGAAACAATGAACTACGTCGCCAGCAA AAG AAGAGANNN------------------------------------	aa: AAQAMTRNNELRRQQ K KRX------------
Chimpanzee GCAGCCCAGGCCATGACCCGAAACAATGAACTACGTCGCCAGCAA AAG AAGAGANNN------------------------------------	aa: AAQAMTRNNELRRQQ K KRX------------
CE GCAGCCCAGGCCATGACCCGAAACAATGAACTACGTCGCCAGCAA AAG AAGAGA---------------------------------------	aa: AAQAMTRNNELRRQQ K KR-------------
Mouse GCAGCCCACGCCATGACCCGGAACAATGAGCTGCGTCGTCAGCAA AAG AAGAGANNN------------------------------------	aa: AAHAMTRNNELRRQQ K KRX------------
Rat GCAGCCAACGCCATGACCCGCAACAATGAGCTGCGGCGTCAGCAA AAG AAGAGANNN------------------------------------	aa: AANAMTRNNELRRQQ K KRX------------
Macaque GCAGCCCAGGCCATGACCCGAAACAATGAACTACGTGAACAAAGG TCA AAAAGA---------------------------------------	aa: AAQAMTRNNELREQR S KR-------------
CR GCAGCCCAGGCCATGACCCGAAACAATGAACTACGTCGCCAGCAA AAG AAGAGA---------------------------------------	aa: AAQAMTRNNELRRQQ K KR-------------
Dog GCAGCCCAGGCCATGACCCGGAACAATGAACTACGT--------- --- ------GAAAAGGTGGAAAAGAAGCCAGACATACCTGTTTGTGGG	aa: AAQAMTRNNELR--- - --EKVEKKPDIPVCG
Horse GCAGCCCAGGCCATGACCCGAAACAATGAACTACGTCGCCAGCAA AAA AAGAGANNN------------------------------------	aa: AAQAMTRNNELRRQQ K KRX------------
Rabbit GCAGCCCAGGCCATGACTCGGAACAATGAACTACGTCGCCAACAG AAG AAGAGANNN------------------------------------	aa: AAQAMTRNNELRRQQ K KRX------------
#The individual penalty scores of Macaque is: -32
ENST00000395891 pos:405 Dog SP-Scores:-114.1
Human CTGAGTACCGAGCCTGAG---TCAGCCCAAATTCAGGACAGCCCC ATG AACAACCTG------------------------ATGGAAAGCGGC	aa: LSTEPE-SAQIQDSP M NNL--------MESG
Chimpanzee CTGAGTACCGAGCCTGAG---TCAGCCCAAATTCAGGACAGCCCC ATG AACAACCTG------------------------ATGGAAAGCGGC	aa: LSTEPE-SAQIQDSP M NNL--------MESG
CE CTGAGTACGGAGCCTGAG---TCAGCCCCCATTCAGGACAGCCCC ATG AACAACCTG------------------------ATGGAAAGCGGC	aa: LSTEPE-SAPIQDSP M NNL--------MESG
Mouse CTGAGTGCTGAGCCTGAGTCGTCAGCAGAAACGCAGGACAGCATC ATG AATAGTATG------------------------GTGGGAAACAGC	aa: LSAEPESSAETQDSI M NSM--------VGNS
Rat CTGAATGCTGAGCCTGAG---TCAGCGGAAGTGCAGGACAGTGTC ATG AATAGTGTG------------------------GTGGAAAACAGC	aa: LNAEPE-SAEVQDSV M NSV--------VENS
Macaque CTGAGTACGGAGCCTGAG---TCAGCCCCCATTCAGGACAGCCCC ATG AACAACCTG------------------------ATGGAAAGCGGC	aa: LSTEPE-SAPIQDSP M NNL--------MESG
CR CTGAGTACGGAGCCTGAG---TCAGCCCCCATTCAGGACAGCCCC ATG AACAACCTG------------------------ATGGAAAGCGGC	aa: LSTEPE-SAPIQDSP M NNL--------MESG
Dog CTGAGCGCCGAGCCCGAG---GCCGCGGACACCCAGGACAGCCCC GGG AGCAGCCTG------------------------CTGGCCAGCAGC	aa: LSAEPE-AADTQDSP G SSL--------LASS
Horse CTGAGTACCGAACCGGAG---TCGGCGGAAATTCAGGACAGCCCA ATG AACACCCTG------------------------GCGGCGAGCGGC	aa: LSTEPE-SAEIQDSP M NTL--------AASG
Rabbit ATGAGCACGGAGCCTGAG---TCGGCGGGGAATCAGGACAGCCCC AGG AGCAACCTGGTGGGAGGCAGTCGTGAGGACCCCGCG---------	aa: MSTEPE-SAGNQDSP R SNLVGGSREDPA---
#The individual penalty scores of Dog is: -29.3333333333333
ENST00000300917 pos:588 CR SP-Scores:-1.8
Human GATCAACACTGTGTGCACAAATTTCACTCATTACCTAAATCAGGA GAA AAACCAGAGGCTGATAGAAATCCGCCTGTGCTATATCACAATAGC	aa: DQHCVHKFHSLPKSG E KPEADRNPPVLYHNS
Chimpanzee GATCAACACTGTGTGCACAAATTTCACTCATTACCTAAATCAGGA GAA AAACCAGAGGCTGATAGAAATCCGCCTGTGCTATATCACAATAGC	aa: DQHCVHKFHSLPKSG E KPEADRNPPVLYHNS
CE GATCAACACTGTGTACACAAATTTCACTCATTACCTAAATCAGGA GAA AAACCAGAGGCCGATAGAAATCCCCCTGTACTATATCACAATAGC	aa: DQHCVHKFHSLPKSG E KPEADRNPPVLYHNS
Mouse GACCAACACTGTGTCCACAAATTTCATTCCTTACCTAAATCAGGA GAA AAGCCAGAGGCAGATAGGAACCCTCCTGTGCTCTACCACAATAGC	aa: DQHCVHKFHSLPKSG E KPEADRNPPVLYHNS
Rat GACCAACACTGTGTACACAAATTTCACTCCTTACCTAAATCAGGA GAA AAACCAGAGGCAGATAGGAACCCTCCTGTGCTCTACCACAACAGC	aa: DQHCVHKFHSLPKSG E KPEADRNPPVLYHNS
Macaque GATCAACACTGTGTACACAAATTTCACTCATTACCTAAATCAGGA GAA AAACCAGAGGCCGATAGAAATCCCCCTGTGCTATATCACAATAGC	aa: DQHCVHKFHSLPKSG E KPEADRNPPVLYHNS
CR GATCAACACTGTGTACACAAATTTCACTCATTACCTAAATCAGGT AGA AAAAAACAGGCCGATAGAAATCCCCCTGTGCTATATCACAATAGC	aa: DQHCVHKFHSLPKSG R KKQADRNPPVLYHNS
Dog GATCAGCACTGTGTACATAAATTTCACTCCTTACCTAAATCAGGA GAA AAACCAGAGGCCGATAGAAATCCTCCGGTGTTGTATCACAATAGC	aa: DQHCVHKFHSLPKSG E KPEADRNPPVLYHNS
Horse GATCAACATTGTGTACATAAATTTCATTCATTACCTAAATCAGGA GAG AAGCCAGAGGCTGATAGAAATCCTCCTGTGCTATATCACAATAGC	aa: DQHCVHKFHSLPKSG E KPEADRNPPVLYHNS
Rabbit GATCAACACTGTGTACATAAATTTCACTCATTACCTAAATCAGGA GAA AAACCAGAGGCTGACAGAAATCCTCCTGTGCTGTATCACAACAGT	aa: DQHCVHKFHSLPKSG E KPEADRNPPVLYHNS
#The individual penalty scores of CR is: -2
ENST00000248958 pos:64 CE SP-Scores:-15
Human AATACGCACCACCGCGTGCGGCTGCACTCGCACGACATCAAATAC GGA TCCGGCAGCGGCCAGCAATCGGTGACCGGCGTAGAGGCGTCGGAC	aa: NTHHRVRLHSHDIKY G SGSGQQSVTGVEASD
Chimpanzee AATACGCACCACCGCGTGCGGCTGCACTCGCACGACATCAAATAC GGA TCCGGCAGCGGCCAGCAATCGGTGACCGGCGTAGAGGCGTCGGAC	aa: NTHHRVRLHSHDIKY G SGSGQQSVTGVEASD
CE AATACGCACCACNNNNNNNNNNNNNNNNNNNNNNNNNNNTGTCAC TCC TCAGGCAGCGGCCAGCAATCGGTGACCGGCGTGGAGGCGTCGGAC	aa: NTHHXXXXXXXXXCH S SGSGQQSVTGVEASD
Mouse AACACCCACCACAAAGTGCGGCTGCACTCACACGACATCAAATAC GGA TCTGGCAGCGGCCAACAGTCGGTAACCGGCGTGGAGGAGTCCGAC	aa: NTHHKVRLHSHDIKY G SGSGQQSVTGVEESD
Rat AACACCCACCACAGAGTGCGGCTGCACTCACATGACATCAAATAC GGA TCCGGCAGCGGCCAACAGTCGGTAACCGGCGTGGAGGCGTCCGAC	aa: NTHHRVRLHSHDIKY G SGSGQQSVTGVEASD
Macaque AATACGCACCACCGGGTGCGGCTGCACTCGCACGACATCAAATAC GGA TCCGGCAGCGGCCAGCAATCGGTGACCGGCGTGGAGGCGTCGGAC	aa: NTHHRVRLHSHDIKY G SGSGQQSVTGVEASD
CR AATACGCACCACCGGGTGCGGCTGCACTCGCACGACATCAAATAC GGA TCCGGCAGCGGCCAGCAATCGGTGACCGGCGTGGAGGCGTCGGAC	aa: NTHHRVRLHSHDIKY G SGSGQQSVTGVEASD
Dog AACACGCAGCACAGGGTGCGGCTGCACTCGCACGACATCAAATAC GGA TCCGGCAGCGGCCAACAATCGGTGACTGGCGTGGAGGCGTCTGAC	aa: NTQHRVRLHSHDIKY G SGSGQQSVTGVEASD
Horse AACACGCAGCACAGGGTGCGGCTGCACTCGCACGACATCAAATAC GGA TCTGGTGCCGGCCAACAGTCGGTGACCGGCGTGGAGGCATCTGAC	aa: NTQHRVRLHSHDIKY G SGAGQQSVTGVEASD
Rabbit AACACGCACCACAGGGTGCGGCTGCACTCGCACGACATCAAATAC GGA TCCGGCAGCGGCCAGCAGTCGGTGACCGGCGTGGACGCTTCGGAC	aa: NTHHRVRLHSHDIKY G SGSGQQSVTGVDASD
#The individual penalty scores of CE is: -11.5555555555556
ENST00000265840 pos:259 Macaque SP-Scores:-162
Human ------------ATA------------------------------ AGC ---------AAATTCAGCAAAGCAGAATGGGAGAAGAAAAGGATG	aa: ----I---------- S ---KFSKAEWEKKRM
Chimpanzee ------------ATA------------------------------ AGC ---------AAATTCAGCAAAGCAGAATGGGAGAAGAAAAGGATG	aa: ----I---------- S ---KFSKAEWEKKRM
CE ------------ATA------------------------------ AGC ---------AAATTCAGCAAAGCAGAATGGGAGAAGAAAAGGATG	aa: ----I---------- S ---KFSKAEWEKKRM
Mouse --------------------------------------------- AGC ---------AAATTCAGCAAAATAGAATGGGAAAAGAAAAAGATG	aa: --------------- S ---KFSKIEWEKKKM
Rat --------------------------------------------- AGC ---------AAATTCAGCAAAACAGAATGGGAAAAGAAAAAGATG	aa: --------------- S ---KFSKTEWEKKKM
Macaque AGACATCTCTGCATA------------------------------ TAC ---------AAATTCAGCAAAGCAGAATGGGAGAAGAAAAGGATG	aa: RHLCI---------- Y ---KFSKAEWEKKRM
CR ------------ATA------------------------------ AGC ---------AAATTCAGCAAAGCAGAATGGGAGAAGAAAAGGATG	aa: ----I---------- S ---KFSKAEWEKKRM
Dog ------------ATA------------------------------ AGC ---------AAATTCAGCAAAGCAGAATGGGAGAAGAAAAGGATG	aa: ----I---------- S ---KFSKAEWEKKRM
Horse ------------ATAGTAAAGAAAGTTCTTTCCTGTCTATTCTTC AGC AAGCATATCAAATTCAGCAAAGCAGACTGGGAGAAGAAAAGGATG	aa: ----IVKKVLSCLFF S KHIKFSKADWEKKRM
Rabbit --------------------------------------------- AGC ---------AAATTCAGCAAAGCAGAATGGGAGAAGAAAAGGATG	aa: --------------- S ---KFSKAEWEKKRM
#The individual penalty scores of Macaque is: -38.1111111111111
ENST00000423947 pos:416 Horse SP-Scores:-9.8
Human CCTGATATTGGTGGCAAGATCATAATGTGTCCTCAGTGTGATAGG CTT TGTCCATTCTGGAAACTCAATATTACTTGCGAGTCCTCAAAGAAA	aa: PDIGGKIIMCPQCDR L CPFWKLNITCESSKK
Chimpanzee CCTGATATTGGTGGCAAGATCATAATGTGTCCTCAGTGTGATAGG CTT TGTCCATTCTGGAAACTCAATATTACTTGCGAGTCCTCAAAGAAA	aa: PDIGGKIIMCPQCDR L CPFWKLNITCESSKK
CE CCTGATATTGGCGGCAAGATCATAATGTGTCCTCAGTGTGATAGG CTT TGTCCATTCTGGAAACTCAATATTACTTGCGAGTCCTCAAAGAAA	aa: PDIGGKIIMCPQCDR L CPFWKLNITCESSKK
Mouse CCTGACATCGGTGGCCAGATCCTGATGTGCCCCCAGTGTGACAGG CTG TGTCCGTTCTGGAGGCTGAATATCACCTGTGAATCTTCTAAGAAA	aa: PDIGGQILMCPQCDR L CPFWRLNITCESSKK
Rat CCTGACATCGGTGGCCAGATCCTGATGTGTCCCCAGTGTGACAGG TTG TGTCCGTTCTGGAGGCTGAATATCACCTGTGAATCCTCTAAGAAA	aa: PDIGGQILMCPQCDR L CPFWRLNITCESSKK
Macaque CCTGATATTGGCGGCAAGATCATAATGTGTCCTCAGTGTGATAGG CTT TGTCCATTCTGGAAACTCAATATTACTTGCGAGTCCTCAAAGAAA	aa: PDIGGKIIMCPQCDR L CPFWKLNITCESSKK
CR CCTGATATTGGCGGCAAGATCATAATGTGTCCTCAGTGTGATAGG CTT TGTCCATTCTGGAAACTCAATATTACTTGCGAGTCCTCAAAGAAA	aa: PDIGGKIIMCPQCDR L CPFWKLNITCESSKK
Dog CCTGATATTGGTGGCAAGATCATCATGTGTCCTCAGTGTGATAAG ATT TGTCCATTCTGGAAACTCAATAGTACTTGCGAGTCCTCAAAGAAA	aa: PDIGGKIIMCPQCDK I CPFWKLNSTCESSKK
Horse CCTAGAATTGGCGGCGAGATCATAATGTGTCCTCAGTGCGATAAG GGT TGTCCATTCTGGAGACTGAATATTACTTGCGAATCCTCAAAGAAA	aa: PRIGGEIIMCPQCDK G CPFWRLNITCESSKK
Rabbit CCTGACATTGGGGGCCAGATCATCATGTGTCCCCAGTGCGACAGG CTC TGTCCCTTCTGGAAGCTCAACATTACCTGCGAGTCCTCCAAGAAA	aa: PDIGGQIIMCPQCDR L CPFWKLNITCESSKK
#The individual penalty scores of Horse is: -4
ENST00000368468 pos:236 Macaque#CR SP-Scores:-190.5
Human ------------------------ATGATGAAACATGCTTGGAAT AAT TATAAAGGT------------------------------------	aa: --------MMKHAWN N YKG------------
Chimpanzee AGCTCCTGCGAGGTTGAAATCCAGATGATGAAACATGCTTGGAAT AAT TATAAAGGT------------------------------------	aa: SSCEVEIQMMKHAWN N YKG------------
CE ------------------------ATGATGAAACATGCTTGGAAT AAT TATAAAGGT------------------------------------	aa: --------MMKHAWN N YKG------------
Mouse ------------------------ATGATGACCCATGCTTGGAAT AAT TATAAACGC------------------------------------	aa: --------MMTHAWN N YKR------------
Rat ------------------------ATGATGGCCCATGCTTGGAAT AAT TATAAACGC------------------------------------	aa: --------MMAHAWN N YKR------------
Macaque ------------------------ATGCAGAAAGAAAACTGGCAG AGT TATTCAGGGTGGCACCTAGCCCTGAATCAGGAGTCACAGTACTCA	aa: --------MQKENWQ S YSGWHLALNQESQYS
CR ------------------------ATGCAGAAAGAAAACTGGCAG AGT TATTCAGGGTGGCACCTAGCCCTGAATCAGGAGTCACAGTACTCA	aa: --------MQKENWQ S YSGWHLALNQESQYS
Dog ------------------------ATGATGAAACATGCTTGGAAT AAT TATAAGCGT------------------------------------	aa: --------MMKHAWN N YKR------------
Horse ------------------------ATGATGAAACATGCTTGGAAT AAT TATAAACGT------------------------------------	aa: --------MMKHAWN N YKR------------
Rabbit ------------------------ATGATGGAACATGCTTGGAAT AGT TATAAACGT------------------------------------	aa: --------MMEHAWN S YKR------------
#The individual penalty scores of Macaque is: -44.4444444444444
#The individual penalty scores of CR is: -44.4444444444444
ENST00000373189 pos:425 Rabbit SP-Scores:-25.6
Human CTCTGTAACTACCAGCCCCGCGTCCACCTGAAGACTGTGGTCTTC CAG TCCGATGTGTACCCCGCACTCCTCAGCTCCCTGCTGGGGCTCAGC	aa: LCNYQPRVHLKTVVF Q SDVYPALLSSLLGLS
Chimpanzee CTCTGTAACTACCAGCCCCGCGTCCACCTGAAGACTGTGGTCTTC CAG TCCGATGTGTACCCTGCACTCCTCAGCTCCCTGCTGGGGCTCAGC	aa: LCNYQPRVHLKTVVF Q SDVYPALLSSLLGLS
CE CTCTGTAACTACCAGCCCCGTGTCCACCTGAAGACCGTGGTCTTT CAG TCCGATGTGTACCCTGCACTCCTCAGCTCCCTGCTGGGGCTCAGC	aa: LCNYQPRVHLKTVVF Q SDVYPALLSSLLGLS
Mouse CTCTGTAACTACCAGCCGCGCTCACACTTGACCAAGGTGCTTTTC CAG TCGGACATCTACCCAGTGCTTTTCACCTGCCTCCTGGGGCTCAGC	aa: LCNYQPRSHLTKVLF Q SDIYPVLFTCLLGLS
Rat CTCTGTAACTACCAGCCACGCTCACACCTGACTCTGGTGCTTTTC CAG TCTGACATCTACCCTATACTCTTCACCTGCCTCTTGGGGCTCAGT	aa: LCNYQPRSHLTLVLF Q SDIYPILFTCLLGLS
Macaque CTCTGTAACTACCAGCCCCGTGTCCACCTGAAGACCGTGGTCTTT CAG TCCGATGTGTACCCTGCACTCCTCAGCTCCCTGCTGGGGCTCAGC	aa: LCNYQPRVHLKTVVF Q SDVYPALLSSLLGLS
CR CTCTGTAACTACCAGCCCCGTGTCCACCTGAAGACCGTGGTCTTT CAG TCCGATGTGTACCCTGCACTCCTCAGCTCCCTGCTGGGGCTCAGC	aa: LCNYQPRVHLKTVVF Q SDVYPALLSSLLGLS
Dog TTCTGCAACTACCAGCCCCGCATCCACCTGCACACGGTGGTCTTC CAG TCCGACCTCTACCCGGTGCTTTTCACCTCATTGCTGGGACTTAGC	aa: FCNYQPRIHLHTVVF Q SDLYPVLFTSLLGLS
Horse CTCTGCAACTACCAGCCCCGCGTCCACCTGCAGACGGTGGTCTTC CAG TCCGACATCTACCCGGTGGTCTTCACCTCCCTGCTGGGGCTCAGC	aa: LCNYQPRVHLQTVVF Q SDIYPVVFTSLLGLS
Rabbit CTCTGCAACTACCAGCCGCGCAGGCACCTGGCGCTGGTGCTCTTC ACC TCTGACGCCTACCCCGTGCTCTTCTCCTGCCTGCTCGGGCTCAGC	aa: LCNYQPRRHLALVLF T SDAYPVLFSCLLGLS
#The individual penalty scores of Rabbit is: -7.33333333333333
ENST00000377403 pos:23 Horse SP-Scores:-189.4
Human --------------------------------------------- ATG ---------------TGGAATATGCTCATAGTGGCGATGTGCTTG	aa: --------------- M -----WNMLIVAMCL
Chimpanzee --------------------------------------------- ATG ---------------TGGAATATGCTCATAGTGGCGATGTGCTTG	aa: --------------- M -----WNMLIVAMCL
CE ------------ATGTTAGCAGAGCCTTTTTACTGGCACCCAGGC ATG ---------------TGGAAGATGCTCATAGTGGTGATGTGTGTG	aa: ----MLAEPFYWHPG M -----WKMLIVVMCV
Mouse --------------------------------------------- ATG AAGCACACAGGCATTTGGAAGATGCTCCTAGCGGCAATGTGCTTG	aa: --------------- M KHTGIWKMLLAAMCL
Rat --------------------------------------------- ATG AAGTGCACAGGCATTTGGAAGATGCTCGTGGCAGCCGTGTGCTTG	aa: --------------- M KCTGIWKMLVAAVCL
Macaque ------------ATGTTAGCAGAGCCTTTTTACTGGCACCCAGGC ATG ---------------TGGAAGATGCTCATAGTGGTGATGTGTGTG	aa: ----MLAEPFYWHPG M -----WKMLIVVMCV
CR ------------ATGTTAGCAGAGCCTTTTTACTGGCACCCAGGC ATG ---------------TGGAAGATGCTCATAGTGGTGATGTGTGTG	aa: ----MLAEPFYWHPG M -----WKMLIVVMCV
Dog AGGCCCCCTGGC--------------------------------- TGT ---------------TGGAAGATGTTCACAGTGGCAGTGTGCATG	aa: RPPG----------- C -----WKMFTVAVCM
Horse --------------------------------------------- TTT ---------------TGGAAGATGCTCACAGTGGCAGTTTTCATG	aa: --------------- F -----WKMLTVAVFM
Rabbit --------------------------------------------- GTT ---------------TGGGGAATGCTCACCGTGACGATGTGTGTG	aa: --------------- V -----WGMLTVTMCV
#The individual penalty scores of Horse is: -49
ENST00000261211 pos:297 Dog SP-Scores:-7.2
Human GATGACTGTGGAAACATCATGAGTATGCACAACGTAAAGCTGTTT CTG TACCAAATTCTACGTGGTTTGGCATATTGCCATAGAAGAAAGGTA	aa: DDCGNIMSMHNVKLF L YQILRGLAYCHRRKV
Chimpanzee GATGACTGTGGAAACATCATGAGTATGCACAACGTAAAGCTGTTT CTG TACCAAATTCTACGTGGTTTGGCATATTGCCATAGAAGAAAGGTA	aa: DDCGNIMSMHNVKLF L YQILRGLAYCHRRKV
CE GATGACTGTGGAAACATCATGAGTATGCACAACGTAAAGCTGTTT CTG TACCAAATTCTACGTGGTTTGGCATATTGCCATAGAAGAAAGGTA	aa: DDCGNIMSMHNVKLF L YQILRGLAYCHRRKV
Mouse GATGACTGTGGGAACATCATGAGCATGCACAATGTCAAGCTGTTC CTG TACCAAATTCTCCGTGGTCTGGCATATTGCCATAGAAGAAAAGTG	aa: DDCGNIMSMHNVKLF L YQILRGLAYCHRRKV
Rat GACGACTGTGGGAGCATCATGAGCATGCACAACGTCAAGCTGTTC CTG TACCAGATTCTCCGTGGTTTGGCATATTGCCATAGAAGAAAAGTG	aa: DDCGSIMSMHNVKLF L YQILRGLAYCHRRKV
Macaque GATGACTGTGGAAACATCATGAGTATGCACAACGTAAAGCTGTTT CTG TACCAAATTCTACGTGGTTTGGCATATTGCCATAGAAGAAAGGTA	aa: DDCGNIMSMHNVKLF L YQILRGLAYCHRRKV
CR GATGACTGTGGAAACATCATGAGTATGCACAACGTAAAGCTGTTT CTG TACCAAATTCTACGTGGTTTGGCATATTGCCATAGAAGAAAGGTA	aa: DDCGNIMSMHNVKLF L YQILRGLAYCHRRKV
Dog GATGACTGTGGAAACATCATGAGCATGCACAATGTAAAGCTGTTT TAT AGCGAATTTCTACGTGGTTGGGCATATTGCACAGAGAATAAGGTA	aa: DDCGNIMSMHNVKLF Y SEFLRGWAYCTENKV
Horse GATGACTGTGGAAACATCATGAGTATGCACAATGTGAAGCTGTTT TTA TACCAAATTCTACGTGGTTTGGCATATTGCCACAGAAGAAAAGTG	aa: DDCGNIMSMHNVKLF L YQILRGLAYCHRRKV
Rabbit GATGATTGTGGAAACATCATGAGTATGCATAATGTAAAGCTGTTT CTA TACCAAATTCTACGTGGTTTGGCATATTGCCACAGAAGAAAGGTG	aa: DDCGNIMSMHNVKLF L YQILRGLAYCHRRKV
#The individual penalty scores of Dog is: -7.11111111111111
ENST00000423947 pos:402 Horse SP-Scores:-14.2
Human CTTAATCAAGATAACTGTACATGGAGCAAAGAAGTTTGTCATCCT GAT ATTGGTGGCAAGATCATAATGTGTCCTCAGTGTGATAGGCTTTGT	aa: LNQDNCTWSKEVCHP D IGGKIIMCPQCDRLC
Chimpanzee CTTAATCAAGATAACTGTACATGGAGCAAAGAAGTTTGTCATCCT GAT ATTGGTGGCAAGATCATAATGTGTCCTCAGTGTGATAGGCTTTGT	aa: LNQDNCTWSKEVCHP D IGGKIIMCPQCDRLC
CE CTTAATCAAGATAACTGTACATGGAGCAAAGAAGTTTGTCATCCT GAT ATTGGCGGCAAGATCATAATGTGTCCTCAGTGTGATAGGCTTTGT	aa: LNQDNCTWSKEVCHP D IGGKIIMCPQCDRLC
Mouse CTTGATCAGGATAACTGCACTTGGAGCAAAGAGGTCTGTGATCCT GAC ATCGGTGGCCAGATCCTGATGTGCCCCCAGTGTGACAGGCTGTGT	aa: LDQDNCTWSKEVCDP D IGGQILMCPQCDRLC
Rat CTTAATCAGGATAACTGCACTTGGAGCAAAGAGGTCTGTGATCCT GAC ATCGGTGGCCAGATCCTGATGTGTCCCCAGTGTGACAGGTTGTGT	aa: LNQDNCTWSKEVCDP D IGGQILMCPQCDRLC
Macaque CTTAATCAAGATAACTGTACATGGAGCAAAGAAGTTTGTCATCCT GAT ATTGGCGGCAAGATCATAATGTGTCCTCAGTGTGATAGGCTTTGT	aa: LNQDNCTWSKEVCHP D IGGKIIMCPQCDRLC
CR CTTAATCAAGATAACTGTACATGGAGCAAAGAAGTTTGTCATCCT GAT ATTGGCGGCAAGATCATAATGTGTCCTCAGTGTGATAGGCTTTGT	aa: LNQDNCTWSKEVCHP D IGGKIIMCPQCDRLC
Dog GTTAATCAAAATAACTGTACATGGAGCAAAGAAGTTTGTCATCCT GAT ATTGGTGGCAAGATCATCATGTGTCCTCAGTGTGATAAGATTTGT	aa: VNQNNCTWSKEVCHP D IGGKIIMCPQCDKIC
Horse ATTAATCAAGATAACTGTACATGGAGCAAAGAAGTCTGTGATCCT AGA ATTGGCGGCGAGATCATAATGTGTCCTCAGTGCGATAAGGGTTGT	aa: INQDNCTWSKEVCDP R IGGEIIMCPQCDKGC
Rabbit CTGAACCAAAATAACTGCACGTGGAGCAAAGAAGTGTGTGACCCT GAC ATTGGGGGCCAGATCATCATGTGTCCCCAGTGCGACAGGCTCTGT	aa: LNQNNCTWSKEVCDP D IGGQIIMCPQCDRLC
#The individual penalty scores of Horse is: -5.11111111111111
ENST00000370571 pos:1149 Chimpanzee SP-Scores:-32.4
Human ATTATAGGACCCTTGGGTAGATCAGGCCAAACAGGCCTTCCGGGA CCT GAAGGAATTGTGGGAATTCCAGGGCAAAGAGGTCGTCCAGGAAAA	aa: IIGPLGRSGQTGLPG P EGIVGIPGQRGRPGK
Chimpanzee ATTATAGGACCCTTGGGTAGATCAGGCCAAACAGGCCTTCCGGGA GAA ---------ATTGGAATTCCAGGG---AGAGGTCGTCCAGGAAAA	aa: IIGPLGRSGQTGLPG E ---IGIPG-RGRPGK
CE ATTATAGGGCCCTTGGGTAGATCAGGCCAAATGGGCCTTCCGGGA CCT GAAGGAATTGTGGGAATTCCAGGGCAAAGAGGTCGTCTAGGAAAA	aa: IIGPLGRSGQMGLPG P EGIVGIPGQRGRLGK
Mouse ACGGCAGGGCCCGTGGGGAGACCAGGTCAGATGGGCCTTCCAGGA CCT GAAGGAATTGTGGGAACCCCGGGACAAAGAGGTCGACTAGGGAAA	aa: TAGPVGRPGQMGLPG P EGIVGTPGQRGRLGK
Rat ACAGCAGGGCCGGTGGGGAGACCAGGTCAGATGGGCCCTCCAGGA TCT GAAGGAATTGTGGGAACCCCAGGAGAAAGAGGTCGAACAGGGAAA	aa: TAGPVGRPGQMGPPG S EGIVGTPGERGRTGK
Macaque ATTATAGGGCCCTTGGGTAGATCAGGCCAAATGGGCCTTCCGGGA CCT GAAGGAATTGTGGGAATTCCAGGGCAAAGAGGTCGTCTAGGAAAA	aa: IIGPLGRSGQMGLPG P EGIVGIPGQRGRLGK
CR ATTATAGGGCCCTTGGGTAGATCAGGCCAAATGGGCCTTCCGGGA CCT GAAGGAATTGTGGGAATTCCAGGGCAAAGAGGTCGTCTAGGAAAA	aa: IIGPLGRSGQMGLPG P EGIVGIPGQRGRLGK
Dog GCTACAGGGCCCTTGGGTAGACCAGGTCTAATGGGCCCTCCGGGA CCT GAAGGAATTGTGGGAAGTCCAGGACAAAGAGGTCGTCCAGGGAAA	aa: ATGPLGRPGLMGPPG P EGIVGSPGQRGRPGK
Horse GCTACAGGGCCTTTGGGTAGACCAGGTCTAATGGGCCCTCCGGGA CCT GAAGGAATTGTGGGAATTCTGGGACAAAGAGGTCGTCCAGGAAAA	aa: ATGPLGRPGLMGPPG P EGIVGILGQRGRPGK
Rabbit ACTCCAGGGCCCTTGGGTAAACCAGGTCACATGGGCCTTCCGGGA CCA GAAGGAATTGTGGGAATTCCAGGGCAAAGAGGTCGTCCAGGAAAA	aa: TPGPLGKPGHMGLPG P EGIVGIPGQRGRPGK
#The individual penalty scores of Chimpanzee is: -14.4444444444444
ENST00000409190 pos:426 Chimpanzee SP-Scores:-13.7
Human GCTGAGATCCAGGAAATGAAGGAGGCTCTGAGACCCCTGCAAGCA GAG GCCCGGCAGCTCCGCCTGCAAAACAGGAACCTGGAGGACCAGATC	aa: AEIQEMKEALRPLQA E ARQLRLQNRNLEDQI
Chimpanzee GCTCCTTTTCTGGAAATGAAGGAGGCTCTGAGACCCCTGCAAGCA CCT TTCCGGCAGCTCCGCCTGCAAAACAGGAACCTGGAGGACCAGATC	aa: APFLEMKEALRPLQA P FRQLRLQNRNLEDQI
CE GCTGAGATCCAGGAGATGAAGGAGGCTCTGAGACCCCTGCAAGCA GAG GCCCGGCAGCTCCACCTGCAAAACAGGAACCTGGAGGACCAGATC	aa: AEIQEMKEALRPLQA E ARQLHLQNRNLEDQI
Mouse GCGGAGATCCAGGAGATGAGGGAGGCTCTGCGACCCCTGGAAGCA GAG GCCCGGCAGCTCCAACTTCAGAACAGGAACCTGGAGGACCAGATC	aa: AEIQEMREALRPLEA E ARQLQLQNRNLEDQI
Rat GCGGAGATCCAGGAGATGAGGGAGGCTCTGAGACCCCTGGAAGCA GAG GCCCGGCAGCTCCAGCTTCAGAACAGGAACCTGGAGGACCAGATC	aa: AEIQEMREALRPLEA E ARQLQLQNRNLEDQI
Macaque GCTGAGATCCAGGAGATGAAGGAGGCTCTGAGACCCCTGCAAGCA GAG GCCCGGCAGCTCCACCTGCAAAACAGGAACCTGGAGGACCAGATC	aa: AEIQEMKEALRPLQA E ARQLHLQNRNLEDQI
CR GCTGAGATCCAGGAGATGAAGGAGGCTCTGAGACCCCTGCAAGCA GAG GCCCGGCAGCTCCACCTGCAAAACAGGAACCTGGAGGACCAGATC	aa: AEIQEMKEALRPLQA E ARQLHLQNRNLEDQI
Dog GCCGAAATCCAAGAGATGAAGGAAGCTCTGAGACCCCTGCAGGCA GAG GCCCGGCAGCTCCACCTGCAGAACAGGAACCTGGAGGACCAGATC	aa: AEIQEMKEALRPLQA E ARQLHLQNRNLEDQI
Horse GCCGAGATCCAGGAGATGAAGGAGGCTCTGAGACCCCTGCAAGCG GAG GCCCGGCAGCTC---CTGCAGAATAAGAACCTGGAGGAC---ATC	aa: AEIQEMKEALRPLQA E ARQL-LQNKNLED-I
Rabbit GCGGAGATCCAGGAGATGAAGGAGGCCCTGAGACCCCTGCAGGCA GAG GCCCGGCAGCTCCACCTGCAGAACCGGAACCTGGAGGACCAGATC	aa: AEIQEMKEALRPLQA E ARQLHLQNRNLEDQI
#The individual penalty scores of Chimpanzee is: -5.77777777777778
ENST00000396992 pos:50 Dog SP-Scores:-25.4
Human CTCCTGCTGCTCACCCTG---CCAGCCACAGGCTCAGACCCCGTG CTC TGCTTCACCCAGTATGAAGAATCCTCCGGCAAGTGCAAGGGCCTC	aa: LLLLTL-PATGSDPV L CFTQYEESSGKCKGL
Chimpanzee CTCCTGCTGCTCACCCTG---CCAGCCACAGGCTCAGACCCCGTG CTC TGCTTCACCCAGTATGAAGAATCCTCCGGCAAGTGCAAGGGCCTC	aa: LLLLTL-PATGSDPV L CFTQYEESSGKCKGL
CE CTGCTGCTGCTCACCCTG---CCAGCCACAGGCTCAGACCCCGTG CTC TGCTTCACCCAGTATGAAGAATCCTCCGGCAAGTGCAAGGGCCTT	aa: LLLLTL-PATGSDPV L CFTQYEESSGKCKGL
Mouse CTGCTACTGGTTATCCTG---CCAGCCACAGGCTCAGACCCTGTG CTC TGCTTCACCCAGTATGAGGAGTCCTCTGGCAGGTGCAAAGGCCTA	aa: LLLVIL-PATGSDPV L CFTQYEESSGRCKGL
Rat CTCCTATTGCTTATCCTG---CCAACCACAGGCTCAGACCCTGTG CTC TGCTTCACCCAGTATGAGGAGCCCTCTGGCAGGTGCAAAGGCCTA	aa: LLLLIL-PTTGSDPV L CFTQYEEPSGRCKGL
Macaque CTGCTGCTGCTCACCCTG---CCAGCCACAGGCTCAGACCCCGTG CTC TGCTTCACCCAGTATGAAGAATCCTCCGGCAAGTGCAAGGGCCTC	aa: LLLLTL-PATGSDPV L CFTQYEESSGKCKGL
CR CTGCTGCTGCTCACCCTG---CCAGCCACAGGCTCAGACCCCGTG CTC TGCTTCACCCAGTATGAAGAATCCTCCGGCAAGTGCAAGGGCCTC	aa: LLLLTL-PATGSDPV L CFTQYEESSGKCKGL
Dog CTGCTGCTGCTCACCCTGCTGCCAGCCAAAGGCTCAGTCCCCATA TGG TGCTTCACCCAGTATGAGGAATCTTCTGGCAAGTGCCAGGGCTTC	aa: LLLLTLLPAKGSVPI W CFTQYEESSGKCQGF
Horse CTGCTACTGCTCACTCTG---CCAGCCACAGGCTCGGACCCCGTC CTC TGCTTCACCCAGTATGAGGAATCCACGGGCAAGTGCAAGGACCTC	aa: LLLLTL-PATGSDPV L CFTQYEESTGKCKDL
Rabbit TTGTTGTTAATCACCCTG---CCAGCCACCGGTGCGGATCCTGTA GTC TGCTTCACCGAGTATGACGAACCCAGCGGCAAGTGCAAGGGCCTC	aa: LLLITL-PATGADPV V CFTEYDEPSGKCKGL
#The individual penalty scores of Dog is: -8.55555555555556
ENST00000527372 pos:1229 Macaque SP-Scores:-9.4
Human AAACACGGGCGTAACTACATCGTGGTGGATGAAAGGCGGGCAGTG GAG GAGCTGCTGGAGTGCTTGGATCTGGAGAAGAGCAGCTGCTGCATG	aa: KHGRNYIVVDERRAV E ELLECLDLEKSSCCM
Chimpanzee AAACACGGGCGTAACTACATCGTGGTGGATGAAAGGCGGGCAGTG GAG GAGCTGCTGGAGTGCTTGGATCTGGAGAAGAGCAGCTGCTGCATG	aa: KHGRNYIVVDERRAV E ELLECLDLEKSSCCM
CE AAACACGGGCGTAACTACATCGTGGTGGATGAAAGGCGGGCGGTG GAG GAGCTGCTGGAGTGCTTGGATCTGGAGAAGAGCAGCTGCTGCATG	aa: KHGRNYIVVDERRAV E ELLECLDLEKSSCCM
Mouse AAACATGGTCGTAACTACATCGTGGTGGATGAGAAGCGGGCTGTG GAA GAGCTGCTGGAGTCCCTGGACCTGGAAAAGAGCAGCTGCTGTCTG	aa: KHGRNYIVVDEKRAV E ELLESLDLEKSSCCL
Rat AAACATGGGCGTAACTACATCATGGTGGATGAGAAGCGGGCTGTG GAG GAGCTGCTGGAGTCCCTAGACCTGGAAAAGAGCAGCTGCTGCATG	aa: KHGRNYIMVDEKRAV E ELLESLDLEKSSCCM
Macaque AAACACGGGCGTAACTACATCGTGGTGGATGAAAGGCGGGTACGT CCA GAGCTGCTGGAGTGCTTGGATCTGGAGAAGAGCAGCTGCTGCATG	aa: KHGRNYIVVDERRVR P ELLECLDLEKSSCCM
CR AAACACGGGCGTAACTACATCGTGGTGGATGAAAGGCGGGCGGTG GAG GAGCTGCTGGAGTGCTTGGATCTGGAGAAGAGCAGCTGCTGCATG	aa: KHGRNYIVVDERRAV E ELLECLDLEKSSCCM
Dog AAGCATGGGCGCAACTACATTGTGATGGATGAAAGGCGGGCAGTG GAG GAGCTGCTGGAGTCCTTGGATCTGGAGAAGAGCAGCTGCTGCATG	aa: KHGRNYIVMDERRAV E ELLESLDLEKSSCCM
Horse AAACACGGGCGCAACTACATCGTGGTAGATGAAAGGCGGGCGGTA GAG GAGCTGCTGGAGTCCCTGGACCTGGAGAAGAGCAGCTGCTGCATG	aa: KHGRNYIVVDERRAV E ELLESLDLEKSSCCM
Rabbit AAACATGGACGCAACTACATCGTGGTGGACGAACGGCGGGCCGTG GAG GAGCTGCTGGAGTCCTTGGACCTGGAGAAGAGCAGCTGCTGCACG	aa: KHGRNYIVVDERRAV E ELLESLDLEKSSCCT
#The individual penalty scores of Macaque is: -3.22222222222222
ENST00000407426 pos:297 Macaque SP-Scores:-2.1
Human TATTTCTTATCTGGAGCAGTACATGACCGGTTACTTAATGTCTGG CAG GTCCGATCAGAAAACAAAGAAAAGAGTGCAGTGATGTCATTTACA	aa: YFLSGAVHDRLLNVW Q VRSENKEKSAVMSFT
Chimpanzee TATTTCTTATCTGGAGCAGTACATGACCGGTTACTTAATGTCTGG CAG GTCCGATCAGAAAACAAAGAAAAGAGTGCAGTGATGTCATTTACA	aa: YFLSGAVHDRLLNVW Q VRSENKEKSAVMSFT
CE TATTTCTTATCTGGAGCAGTACATGACCGGTTGCTTAATGTCTGG CAG GTCCGATCAGAAAACAAAGAAAAGAGTGCAGTGATGTCATTTACA	aa: YFLSGAVHDRLLNVW Q VRSENKEKSAVMSFT
Mouse TATTTCTTGTCTGGAGCCGTACACGACCGATTACTTAATGTCTGG CAG GTCCGGTCAGAGAACAAGGAGAAGAGTGCAGTGATGTCTTTTACA	aa: YFLSGAVHDRLLNVW Q VRSENKEKSAVMSFT
Rat TACTTTCTGTCTGGAGCTGTACATGACCGATTACTTAATGTCTGG CAG GTCCGGTCAGAGAACAAAGAGAAGAGTGCAGTGATGTCTTTTACA	aa: YFLSGAVHDRLLNVW Q VRSENKEKSAVMSFT
Macaque TATTTCTTATCTGGAGCAGTACATGACCGGTTGCTTAATGTCTGG TAT GTCCGATCAGAAAACAAAGAAAAGAGTGCAGTGATGTCATTTACA	aa: YFLSGAVHDRLLNVW Y VRSENKEKSAVMSFT
CR TATTTCTTATCTGGAGCAGTACATGACCGGTTGCTTAATGTCTGG CAG GTCCGATCAGAAAACAAAGAAAAGAGTGCAGTGATGTCATTTACA	aa: YFLSGAVHDRLLNVW Q VRSENKEKSAVMSFT
Dog TATTTCTTGTCTGGAGCAGTGCATGACCGGTTACTCAACGTCTGG CAG GTCCGGTCAGAAAACAAAGAAAAGAATGCAGTGATGTCTTTTACA	aa: YFLSGAVHDRLLNVW Q VRSENKEKNAVMSFT
Horse TATTTCTTATCTGGAGCAGTGCATGACCGGTTACTTAATGTCTGG CAA GTCCGGTCAGAAAACAAAGAAAAGAATGCAGTGATGTCTTTTACA	aa: YFLSGAVHDRLLNVW Q VRSENKEKNAVMSFT
Rabbit TATTTCTTATCTGGAGCAGTGCATGACCGGTTACTTAATGTCTGG CAG GTCCGGTCAGAAAACAAAGAAAAGAACGCAGTTATGTCTTTCACA	aa: YFLSGAVHDRLLNVW Q VRSENKEKNAVMSFT
#The individual penalty scores of Macaque is: -0.333333333333333
ENST00000407071 pos:1143 Rabbit SP-Scores:-16
Human CCTTCCCAGAGATGCAAAGTCTACACCCAGAAGGGGGTCCTGCCG TCT CCCGCCCCACTGCCTCCCTCGAGCAAGGATTCCGGCGTGGCGTCT	aa: PSQRCKVYTQKGVLP S PAPLPPSSKDSGVAS
Chimpanzee CCTTCCCAGAGATGCAAAGTCTACACCCAGAAGGGGGTCCTGCCG TCT CCCGCCCCACTGCCTCCCTCGAGCAAGGATTCCAGTGTGGCGTCT	aa: PSQRCKVYTQKGVLP S PAPLPPSSKDSSVAS
CE CCTTCCCAGAGATGCAAAGTCTACACCCAGAAGGGGGTCCTACCA TCT CCCGCCCCGCTGCCTTCCTCGGGCAAGGATTCTGGCGTGGCGTCT	aa: PSQRCKVYTQKGVLP S PAPLPSSGKDSGVAS
Mouse CCCTCTCAGAGGTGCAAAGTCTACACCCAGAAGGGGGTCCTGCCC TCC TCTGCCCCACCACCTTCCCTGAGCAAGGACTCTGGCATGGTCTCC	aa: PSQRCKVYTQKGVLP S SAPPPSLSKDSGMVS
Rat CCCTCTCAGAGGTGCAAAGTCTACACCCAGAAGGGGGTCCTGCCC TCC TCTGCCCCACCACCTTCCCTGAGCAAGGACTCTGGCATGGTCTCC	aa: PSQRCKVYTQKGVLP S SAPPPSLSKDSGMVS
Macaque CCTTCCCAGAGATGCAAAGTCTACACCCAGAAGGGGGTCCTACCA TCT CCCGCCCCGCTGCCTTCCTCGGGCAAGGATTCTGGCGTGGCGTCT	aa: PSQRCKVYTQKGVLP S PAPLPSSGKDSGVAS
CR CCTTCCCAGAGATGCAAAGTCTACACCCAGAAGGGGGTCCTACCA TCT CCCGCCCCGCTGCCTTCCTCGGGCAAGGATTCTGGCGTGGCGTCT	aa: PSQRCKVYTQKGVLP S PAPLPSSGKDSGVAS
Dog CCCTCTCAGAGATGCAAAGTCTACACCCAGAAGGGTGTCCTGCCT TCT CCCGCCCCCCTGCCTCCATTGAGCAAGGATTCCGGCATGGTATCT	aa: PSQRCKVYTQKGVLP S PAPLPPLSKDSGMVS
Horse CCTTCACAGAGATGCAAAGTGTACACTCAAAAGGGTGTCCTGCCT TCT CCCGCCCCGCTGCCAACCTCTAGCAAGGATTCCGGCATGGCGTCT	aa: PSQRCKVYTQKGVLP S PAPLPTSSKDSGMAS
Rabbit CCCTCCCAGAGGTGCAAAGTCTACACCCAGAAGGGCGTCCTGCCC AGC CCGGCCCCCCTGCCTCCCTTGAGCAAGGACTCCGGGGTGGCCTCG	aa: PSQRCKVYTQKGVLP S PAPLPPLSKDSGVAS
#The individual penalty scores of Rabbit is: -3
ENST00000261483 pos:208 Macaque SP-Scores:-153.1
Human TTATCCCTCTCAGTTGACACTGCAGACTGTCTGTTTGCTTCACAA AGT GGAAGTCAC------------------------------------	aa: LSLSVDTADCLFASQ S GSH------------
Chimpanzee TTATCCCTCTCAGTTGACACTGCAGACTGTCTGTTTGCTTCACAA AGT GGAAGTCAC------------------------------------	aa: LSLSVDTADCLFASQ S GSH------------
CE TTATCCCTCTCAGTTGACACTGCAGACTGTCTGTTTGCTTCACAA AGT GGAAGTCAC------------------------------------	aa: LSLSVDTADCLFASQ S GSH------------
Mouse TTGGCCCTGCAGGCTGACCCCAGAGACTGTTTGTTTGCTTCACAG AGT GGGAGTCAG------------------------------------	aa: LALQADPRDCLFASQ S GSQ------------
Rat TTGGCCCTACAGGCTGACCCCAAAGACTGCTTGTTTGCCTCGCAG AGC GGAAACCAG------------------------------------	aa: LALQADPKDCLFASQ S GNQ------------
Macaque ------------------------------------------CAA TCT CAGTCTCATTTTATGTCTTTGATAGGTGATTTTTTGCTTGGTTTT	aa: --------------Q S QSHFMSLIGDFLLGF
CR TTATCCCTCTCAGTTGACACTGCAGACTGTCTGTTTGCTTCACAA AGT GGAAGTCAC------------------------------------	aa: LSLSVDTADCLFASQ S GSH------------
Dog TTGTCCCTTGCAGTGGACCCTGAAGACTGTTCGTTCGCTTTACAA AGT GGAAGTAGG------------------------------------	aa: LSLAVDPEDCSFALQ S GSR------------
Horse CTGTCACTTGAAGTCAACCCTGAAGATTGTCTGTTTGCTTCACAA AGT GGAAGTCAG------------------------------------	aa: LSLEVNPEDCLFASQ S GSQ------------
Rabbit TCCTCCCTTCAGGCCCACCCTGCAGACTGTCTGTTTGCTTCACGG AGT GGAAGTCAG------------------------------------	aa: SSLQAHPADCLFASR S GSQ------------
#The individual penalty scores of Macaque is: -56.8888888888889
ENST00000269221 pos:485 Macaque SP-Scores:-5.6
Human GTCTGTTCACAGATGTTAAGTGAGTCAGACAGAGCATCGCTGCCC GTG ATAGCCACTGTTTTTGATAAACTCAACCATGAGTATAAAAAGTAC	aa: VCSQMLSESDRASLP V IATVFDKLNHEYKKY
Chimpanzee GTCTGTTCACAGATGTTAAGTGAGTCAGACAGAGCATCGCTGCCC GTG ATAGCCACTGTTTTTGATAAACTCAACCATGAGTATAAAAAGTAC	aa: VCSQMLSESDRASLP V IATVFDKLNHEYKKY
CE GTCTGTTCACAGATGTTAAGTGAGTCAGACAGAGCGTCGCTGCCC GTG ATAGCCACTGTTTTTGATAAACTCAACCATGAGTATAAAAAGTAC	aa: VCSQMLSESDRASLP V IATVFDKLNHEYKKY
Mouse GTGTGTTCACAGATGCTGAGTGAGTCAGACAGAGCCACGCTGCCT GTG ATAGCCACCGTGTTTGATAAACTCAACCATGAGTATAAGAAGTAC	aa: VCSQMLSESDRATLP V IATVFDKLNHEYKKY
Rat GTCTGTTCACAGATGCTGAGTGAGTCAGACAGAGCCACGCTGCCT GTG ATAGCCACTGTTTTCGATAAACTCAACCATGAGTACAAGAAGTAC	aa: VCSQMLSESDRATLP V IATVFDKLNHEYKKY
Macaque GTCTGTTCACAGATGTTAAGTGAGTCAGACAGAGCGTCGCTGCCC ATG ATAGCCACTGTTTTTGATAAACTCAACCATGAGTATAAAAAGTAC	aa: VCSQMLSESDRASLP M IATVFDKLNHEYKKY
CR GTCTGTTCACAGATGTTAAGTGAGTCAGACAGAGCGTCGCTGCCC GTG ATAGCCACTGTTTTTGATAAACTCAACCATGAGTATAAAAAGTAC	aa: VCSQMLSESDRASLP V IATVFDKLNHEYKKY
Dog GTCTGTTCGCAGATGTTGAGTGAGTCAGACAGAGCAACGTTACCT GTG ATTGCCACGGTTTTTGACAAACTCAATCACGAGTATAAGAAGTAC	aa: VCSQMLSESDRATLP V IATVFDKLNHEYKKY
Horse GTCTGTTCGCAGATGTTGAGTGAGTCAGACAGAGCAACACTGCCT GTG CTAGCCACTGTGTTCGACAAGCTCAATCACGAGTATAAGAAGTAC	aa: VCSQMLSESDRATLP V LATVFDKLNHEYKKY
Rabbit GTCTGCTCGCAGATGCTGGGCGAGGCAGACAGAGCCGCGCTGCCC GTG ATAGCCACCGTCTTTGATAAGCTCAACCATGAGTATAAGAAGTAC	aa: VCSQMLGEADRAALP V IATVFDKLNHEYKKY
#The individual penalty scores of Macaque is: -0.888888888888889
ENST00000421967 pos:112 Macaque SP-Scores:-37.2
Human CTGTGGAGAAAGGAAGATTGCCAGAGGTTTTACCGAGAGCATGAA GGG CGTTTTTTCTATCAGAGGCTGGTGGAGTTCATGGCCAGCGGGCCA	aa: LWRKEDCQRFYREHE G RFFYQRLVEFMASGP
Chimpanzee CTGTGGAGAAAGGAAGATTGCCAGAGGTTTTACCGAGAGCATGAA GGG CGTTTTTTCTATCAGAGGCTGGTGGAGTTCATGGCCAGCGGGCCA	aa: LWRKEDCQRFYREHE G RFFYQRLVEFMASGP
CE CTGTGGAGAAAGGAAGACTGCCAGAGGTTTTACCGAGAGCACGAA GGG CGTTTTTTCTATCAGCGGCTGGTGGAATTCATGGCCAGCGGGCCA	aa: LWRKEDCQRFYREHE G RFFYQRLVEFMASGP
Mouse CAGTGGAAGCTGGAGGACTGCCGGAGGTTTTACCGAGAGCATGAA GGG CGTTTTTTCTATCAGCGGCTGGTGGAGTTCATGACAAGTGGGCCA	aa: QWKLEDCRRFYREHE G RFFYQRLVEFMTSGP
Rat CTGTGGAAGCCGGAGGACTGCCGGAGGTTTTACCGAGAGCATGAA GGT CGTTTTTTCTATCAGAGGCTGGTGGAGTTCATGACAAGTGGGCCA	aa: LWKPEDCRRFYREHE G RFFYQRLVEFMTSGP
Macaque ---------------------------------------ACAGAA AGG CGTTTTTTCTATCAGCGGGTGGTGGAATTCATGGCCAGCGGGCCA	aa: -------------TE R RFFYQRVVEFMASGP
CR CTGTGGAGAAAGGAAGACTGCCAGAGGTTTTACCGAGAGCATGAA GGG CGTTTTTTCTATCAGCGGCTGGTGGAATTCATGGCCAGCGGGCCA	aa: LWRKEDCQRFYREHE G RFFYQRLVEFMASGP
Dog CTGTGGAGAAAAGAAGAATGCCAGAAGTTTTACCAAGAGCATGAA GGG CGTTTTTTCTATCAGCGGCTGGTGGAGTACATGGCCAGCGGACCA	aa: LWRKEECQKFYQEHE G RFFYQRLVEYMASGP
Horse CTGTGGAGAAAAGAAGATTGCCAGAAGTTTTACCAAGAACATGAA GGG CGTTTTTTCTATCAGCGGCTGGTGGAGTTCATGGCCAGTGGGCCA	aa: LWRKEDCQKFYQEHE G RFFYQRLVEFMASGP
Rabbit CTGTGGAGAAAGGAAGACTGCCGGAGGTTTTACCAAGAGCATGAA GGG CGCTTTTTCTACCAGCGGCTGGTGGAGTTCATGGCCAGTGGGCCA	aa: LWRKEDCRRFYQEHE G RFFYQRLVEFMASGP
#The individual penalty scores of Macaque is: -31.2222222222222
ENST00000522447 pos:211 Macaque SP-Scores:-53.8
Human ATCAAAGCTGATATTATATATCCA---GGACATGGCCCAGTAATT CAT AATGCTGAAGCTAAAATTCAACAATACATTTCT---------CAC	aa: IKADIIYP-GHGPVI H NAEAKIQQYIS---H
Chimpanzee ATCAAAGCTGATATTATATATCCA---GGACATGGCCCAGTAATT CAT AATGCTGAAGCTAAAATTCAACAATACATTTCT---------CAC	aa: IKADIIYP-GHGPVI H NAEAKIQQYIS---H
CE ATTAAAGCTGATATTATATATCCA---GGACATGGCCCAGTAATT CAT AATGCTGAAGCTAAAATTCAAGAATACATTTCT---------CAC	aa: IKADIIYP-GHGPVI H NAEAKIQEYIS---H
Mouse ATCAAAGCTAACATTATATATCCA---GGACATGGCCCAGTCATC CAT AATGCTGAAGCTAAAATTCTGGAATATATTTCT---------CAT	aa: IKANIIYP-GHGPVI H NAEAKILEYIS---H
Rat GTCAAAGCCAACATTATATATCCA---GGACATGGCCCAGTGATC CAT AATGCCGAAGCTAAAATTCTGGAATATATTTCT---------CAC	aa: VKANIIYP-GHGPVI H NAEAKILEYIS---H
Macaque ATTAAAGCTGATATTATATATCCA---GGTGGCAAACCAGTTGTG TCA GATGATGAGTCAAATATTCAAGAACATCATTCTTCCAGACTTCAC	aa: IKADIIYP-GGKPVV S DDESNIQEHHSSRLH
CR ATTAAAGCTGATATTATATATCCA---GGACATGGCCCAGTAATT CAT AATGCTGAAGCTAAAATTCAAGAATACATTTCT---------CAC	aa: IKADIIYP-GHGPVI H NAEAKIQEYIS---H
Dog GTCAAAGCTGATATTATATATCCA---GGACATGGCCCAGTAATC CAT AATGCTGAAGCTAAAATTCTAGAATACATTTCT---------CAC	aa: VKADIIYP-GHGPVI H NAEAKILEYIS---H
Horse ATCAAAGCTGATATTATATATCCA---GGACATGGCCCAGTAATC CAT AATGCTGAAGCTAAAATTCTACAATACATTTCT---------CAC	aa: IKADIIYP-GHGPVI H NAEAKILQYIS---H
Rabbit ATCAAAGCAGATATCATATATCCAGCAGGACATGGCCCAGTAATC CAT GATGCTGAAGCTAAAATTCTACAGTACATTGCT---------CAC	aa: IKADIIYPAGHGPVI H DAEAKILQYIA---H
#The individual penalty scores of Macaque is: -18.6666666666667
ENST00000344936 pos:373 CR SP-Scores:-143.8
Human ---------------------------------------TCAGAT AGT CAGTGTGGTTCTCCTCCAAGGGGTTGGTCAGAAGAGTTGGATGAA	aa: -------------SD S QCGSPPRGWSEELDE
Chimpanzee ---------------------------------------TCAGAT AGT CAGTGTGGTTCTCCTCCAAGGGGTTGGTCAGAAGAGTTGGATGAA	aa: -------------SD S QCGSPPRGWSEELDE
CE ---------------------------------------TCAGAT AGT CAGTGTGGTTCTCCTCCAAGGGGTTGGTCAGAAGAGTTGGATGAA	aa: -------------SD S QCGSPPRGWSEELDE
Mouse ---------------------------------------TCAGAT AGT CAGTGTGGCTCTCCTCCCAGGGGTTGGTCAGAAGAGCTGGATGAA	aa: -------------SD S QCGSPPRGWSEELDE
Rat ---------------------------------------TCAGAT AGT CAGTGTGGTTCTCCTCCCAGGGGTTGGTCAGAAGAGCTGGATGAA	aa: -------------SD S QCGSPPRGWSEELDE
Macaque ---------------------------------------TCAGAT AGT CAGTGTGGTTCTCCTCCAAGGGGTTGGTCAGAAGAGTTGGATGAA	aa: -------------SD S QCGSPPRGWSEELDE
CR CTGCAGCCTCAAACTCCTGCGCTCAGCCATCCTCCTGCCTCAGAC TCC CAG------------------------------------------	aa: LQPQTPALSHPPASD S Q--------------
Dog ---------------------------------------TCAGAT AGT CAGTGTGGTTCTCCTCCAAGGGGTTGGTCAGAAGAGTTGGATGAA	aa: -------------SD S QCGSPPRGWSEELDE
Horse ---------------------------------------TCAGAT AGT CAGTGTGGTTCTCCTCCAAAGGGTTGGTCAGAAGAGTTGGATGAA	aa: -------------SD S QCGSPPKGWSEELDE
Rabbit ---------------------------------------TCAGAT AGT CAGTGTGGTTCTGCTCCCAGGGGTTGGTCAGAAGAGCTGGATGAA	aa: -------------SD S QCGSAPRGWSEELDE
#The individual penalty scores of CR is: -57.1111111111111
ENST00000361866 pos:544 Dog SP-Scores:-27.1
Human AGACCAGGGAGCTCGGGACCATCTGGAGACGAGGGCCAGCCGGGA GAG CCTGGGCCCCCCGGAGAGAAAGGAGAGGCGGGCGACGAG------	aa: RPGSSGPSGDEGQPG E PGPPGEKGEAGDE--
Chimpanzee AGACCAGGGAGCTCGGGACCACCTGGAGACGAGGGCCAGCCGGGA GAG CCTGGGCCCCCCGGAGAGAAAGGAGAGGCGGGCGACGAG------	aa: RPGSSGPPGDEGQPG E PGPPGEKGEAGDE--
CE AGACCAGGGAGCTCGGGACCACCTGGAGACGAGGGCGAGCCAGGA GAG CCTGGTCCTCCCGGAGAGAAAGGAGAGGCGGGTGACGAG------	aa: RPGSSGPPGDEGEPG E PGPPGEKGEAGDE--
Mouse AGACCAGGGAACTCAGGGTCACCTGGAGATGAGGGTGATCCTGGA GAG CCTGGTCCCCCCGGAGAAAAAGGAGAGGCCGGTGATGAA------	aa: RPGNSGSPGDEGDPG E PGPPGEKGEAGDE--
Rat AGACCTGGGAACTCAGGGCCACCCGGAGATGAGGGTGAACCGGGA GAA CCTGGTCCCCCCGGAGAAAAAGGAGAGGCCGGTGATGAG------	aa: RPGNSGPPGDEGEPG E PGPPGEKGEAGDE--
Macaque AGACCAGGGAGCTCGGGACCACCTGGAGACGAGGGCGAGCCAGGA GAG CCTGGTCCTCCCGGAGAGAAAGGAGAGGCAGGTGACGAG------	aa: RPGSSGPPGDEGEPG E PGPPGEKGEAGDE--
CR AGACCAGGGAGCTCGGGACCACCTGGAGACGAGGGCGAGCCAGGA GAG CCTGGTCCTCCCGGAGAGAAAGGAGAGGCGGGTGACGAG------	aa: RPGSSGPPGDEGEPG E PGPPGEKGEAGDE--
Dog AGGCCGGGGAACACGGGGCCACCGGGAGATGAGGGCGAGCCGGGG CTG CCTGGTCCCCCCGGAGAGAAGGGAGAAGCCGGCGACGAG------	aa: RPGNTGPPGDEGEPG L PGPPGEKGEAGDE--
Horse AGGCCGGGGGACACAGGGCCCCCTGGAGATGAGGGCGAGCCCGGT GAG CCTGGTCCCCCTGGAGAGAAGGGAGAAGCTGGCGACGAG------	aa: RPGDTGPPGDEGEPG E PGPPGEKGEAGDE--
Rabbit AGACCCGGGAACACAGGCCCTCCTGGAGACGAGGGTGAGCCCGGA GAG CCCGGTCCCCCCGGAGAGAAGGGAGAGGCTGGAGACGAGGGCGTG	aa: RPGNTGPPGDEGEPG E PGPPGEKGEAGDEGV
#The individual penalty scores of Dog is: -6.44444444444444
ENST00000360168 pos:510 Horse SP-Scores:-148.2
Human GGCTTTAACTTGCGGCCTGGC------------------GTGGAG ACC ---------------TCCATCAGCATGAGGAAGGAAACCCTGGAC	aa: GFNLRPG------VE T -----SISMRKETLD
Chimpanzee GGCTTTAACTTGCGGCCTGGC------------------GTGGAG ACC ---------------TCCATCAGCATGAGGAAGGAAACCCTGGAC	aa: GFNLRPG------VE T -----SISMRKETLD
CE GGCTTTAACTTGCGGCCTGGC------------------GTGGAG ACC ---------------TCCATCAGCATGAGGAAGGAAGCCCTGGAC	aa: GFNLRPG------VE T -----SISMRKEALD
Mouse GGCTTCAACGTGAGGCCTGGT------------------GTGGAG ACC ---------------TCCATCAGTATGAGAAAGGAAGCCCTGGAC	aa: GFNVRPG------VE T -----SISMRKEALD
Rat GGCTTCAACTTGAGGCCTGGC------------------GTGGAG ACC ---------------TCCATCAGTATGAGAAAGGAAGCCCTGGAC	aa: GFNLRPG------VE T -----SISMRKEALD
Macaque GGCTTTAACTTGCGGCCTGGC------------------ATCGAG ACC ACAGTGAAACCCCACTCC---------------GAAGCCCTGGAC	aa: GFNLRPG------IE T TVKPHS-----EALD
CR --------------------------------------------- --- ---------------------------------GAAGCCCTGGAC	aa: --------------- - -----------EALD
Dog GGCTTTAACTTGCGGCCTGGC------------------ATGGAG ACC ---------------TCCATCAGCATGAGGAAGGAAGCCCTGGAC	aa: GFNLRPG------ME T -----SISMRKEALD
Horse GGCTTTAACTTGCGGCCTGGGAAATCATGCAGGCTGAGCCTTGAG CAC ---------------------------------GAAACCCTGGAC	aa: GFNLRPGKSCRLSLE H -----------ETLD
Rabbit GGCTTTAACTTGCGGCCCGGT------------------GTGGAG ACC ---------------TCCATCAGCATGAGGAAGGAATCCCTGGAC	aa: GFNLRPG------VE T -----SISMRKESLD
#The individual penalty scores of Horse is: -40.2222222222222
ENST00000398414 pos:1677 CR SP-Scores:-9.3
Human GCAAAACGAGACCTTCCACCAGCAAAGACTCATCTCATCCAAGAG GAT ATTCTACCTTATTGTAGACCTACTTTTCCAACATCAAATAATCCC	aa: AKRDLPPAKTHLIQE D ILPYCRPTFPTSNNP
Chimpanzee GCAAAACGAGACCTTCCACCAGCAAAGACTCATCTCATCCAAGAG GAT ATTCTACCTTATTGTAGACCTACTTTTCCAACATCAAATAATCCC	aa: AKRDLPPAKTHLIQE D ILPYCRPTFPTSNNP
CE GCAAAACGCGACCTTCTGCCAGCAAAGACTCATCTCGTCCAAGAG GAT ATTCTACCTTACTGTAGACCTACTTTTCCAACATCAAATAATCCC	aa: AKRDLLPAKTHLVQE D ILPYCRPTFPTSNNP
Mouse GCCAAGCGAGACCTTCCACCAGCAAAGACGCACCTCGGCCAAGAG GAT ATTCTTCCGTACTGTAGACCTACTTTCCCAACGTCAAACAACCCT	aa: AKRDLPPAKTHLGQE D ILPYCRPTFPTSNNP
Rat GCAAAGCGAGACCTTCCACCAGCGAAGACACACCTCATCCCAGAG GAT ATCCTTCCGTACTGTAGGCCTACTTTCCCAACGTCAAACAACCCT	aa: AKRDLPPAKTHLIPE D ILPYCRPTFPTSNNP
Macaque GCAAAACGCGACCTTCTGCCAGCAAAGACTCATCTCGTCCAAGAG GAT ATTCTACCTTACTGTAGACCTACTTTTCCAACATCAAATAATCCC	aa: AKRDLLPAKTHLVQE D ILPYCRPTFPTSNNP
CR GCAAAACGCGACCTTCTGCCAGCAAAGACTCATCTCGTCCAAGAC AGA NNNCTACCTTACTGTAGACCTACTTTTCCAACATCAAATAATCCC	aa: AKRDLLPAKTHLVQD R XLPYCRPTFPTSNNP
Dog GCAAAACGAGACCTTCCACCAGCAAAGACTCACCTCATCCAAGAG GAT ATCCTACCTTACTGTAGACCTACTTTTCCGACATCAAATAATCCC	aa: AKRDLPPAKTHLIQE D ILPYCRPTFPTSNNP
Horse ACAAAACGAGACCTTCCACCAGCAAAGACTCATCTCATCCAAGAG GAT ATTCTACCTTACTGTAGACCTACTTTTCCGATATCAAATAATCCC	aa: TKRDLPPAKTHLIQE D ILPYCRPTFPISNNP
Rabbit GCAAAACGAGATCTTCCACCAGCAAAGACTCATCTCATCCAAGAG GAT ATTCTACCATACTGTAGACCTACATTTCCAACATCGAATAATCCT	aa: AKRDLPPAKTHLIQE D ILPYCRPTFPTSNNP
#The individual penalty scores of CR is: -3.88888888888889
ENST00000527372 pos:1228 Macaque SP-Scores:-7.7
Human AAGAAACACGGGCGTAACTACATCGTGGTGGATGAAAGGCGGGCA GTG GAGGAGCTGCTGGAGTGCTTGGATCTGGAGAAGAGCAGCTGCTGC	aa: KKHGRNYIVVDERRA V EELLECLDLEKSSCC
Chimpanzee AAGAAACACGGGCGTAACTACATCGTGGTGGATGAAAGGCGGGCA GTG GAGGAGCTGCTGGAGTGCTTGGATCTGGAGAAGAGCAGCTGCTGC	aa: KKHGRNYIVVDERRA V EELLECLDLEKSSCC
CE AAGAAACACGGGCGTAACTACATCGTGGTGGATGAAAGGCGGGCG GTG GAGGAGCTGCTGGAGTGCTTGGATCTGGAGAAGAGCAGCTGCTGC	aa: KKHGRNYIVVDERRA V EELLECLDLEKSSCC
Mouse AAGAAACATGGTCGTAACTACATCGTGGTGGATGAGAAGCGGGCT GTG GAAGAGCTGCTGGAGTCCCTGGACCTGGAAAAGAGCAGCTGCTGT	aa: KKHGRNYIVVDEKRA V EELLESLDLEKSSCC
Rat AAGAAACATGGGCGTAACTACATCATGGTGGATGAGAAGCGGGCT GTG GAGGAGCTGCTGGAGTCCCTAGACCTGGAAAAGAGCAGCTGCTGC	aa: KKHGRNYIMVDEKRA V EELLESLDLEKSSCC
Macaque AAGAAACACGGGCGTAACTACATCGTGGTGGATGAAAGGCGGGTA CGT CCAGAGCTGCTGGAGTGCTTGGATCTGGAGAAGAGCAGCTGCTGC	aa: KKHGRNYIVVDERRV R PELLECLDLEKSSCC
CR AAGAAACACGGGCGTAACTACATCGTGGTGGATGAAAGGCGGGCG GTG GAGGAGCTGCTGGAGTGCTTGGATCTGGAGAAGAGCAGCTGCTGC	aa: KKHGRNYIVVDERRA V EELLECLDLEKSSCC
Dog AAGAAGCATGGGCGCAACTACATTGTGATGGATGAAAGGCGGGCA GTG GAGGAGCTGCTGGAGTCCTTGGATCTGGAGAAGAGCAGCTGCTGC	aa: KKHGRNYIVMDERRA V EELLESLDLEKSSCC
Horse AAGAAACACGGGCGCAACTACATCGTGGTAGATGAAAGGCGGGCG GTA GAGGAGCTGCTGGAGTCCCTGGACCTGGAGAAGAGCAGCTGCTGC	aa: KKHGRNYIVVDERRA V EELLESLDLEKSSCC
Rabbit AAGAAACATGGACGCAACTACATCGTGGTGGACGAACGGCGGGCC GTG GAGGAGCTGCTGGAGTCCTTGGACCTGGAGAAGAGCAGCTGCTGC	aa: KKHGRNYIVVDERRA V EELLESLDLEKSSCC
#The individual penalty scores of Macaque is: -3
ENST00000284509 pos:1209 Macaque SP-Scores:-20.8
Human CGCCGGTGGCAGAAGGCTCAAAAGAAGGCAAGGCCTCCAAGTAGC CGA AGGCCTCGGACCCGCAGGTCAAGCTCAAGAAGGTCTGGCTATGCT	aa: RRWQKAQKKARPPSS R RPRTRRSSSRRSGYA
Chimpanzee CGCCGGTGGCAGAAGGCTCAAAAGAAGGCAAGGCCTCCAAGTAGC CGA AGGCCTCGGACCCGCAGGTCAAGCTCAAGAAGGTCTGGATATGCT	aa: RRWQKAQKKARPPSS R RPRTRRSSSRRSGYA
CE CGCCGGTGGCAGAAGGCTCAGAAGAAGGCAAGGCCTCCAAGTAGC CGA AGGCCTCGGACCCGCAGGTCAAGCTCAAGAAGGTCTGGATATGCT	aa: RRWQKAQKKARPPSS R RPRTRRSSSRRSGYA
Mouse CGCCGGTGGCAGAAAGCTCAGCGAAAGAAAAGACCCCTGCGAAGC AGA AGGCCTCAGACCCGCAGGTCGAGCTCTAGAAGATCTGGATACGCG	aa: RRWQKAQRKKRPLRS R RPQTRRSSSRRSGYA
[truncated: 18,388 more rows]

## Sheet: close species set
ENST00000229243 pos:401 Orangutan SP-Scores:-6.375
Human ACAGCCAAGGCCTGGAAGTACATGGAGGAGGAGATCCTTGGTTTC GGG AAGTCGGTCTGTGACAGCCTTGGGCGGCGACACATGTCTACCTGT	aa: TAKAWKYMEEEILGF G KSVCDSLGRRHMSTC
Gorilla ACAGCCAAGGCCTGGAAGTACATGGAGGAGGAGATCCTTGGTTTC GGG AAGTCGGTCTGTGACAGCCTTGGGCGGCGACACATGTCTACCTGT	aa: TAKAWKYMEEEILGF G KSVCDSLGRRHMSTC
Chimp ACAGCCAAGGCCTGGAAGTACATGGAGGAGGAGATCCTTGGTTTC GGG AAGTCGGTCTGTGACAGCCTTGGGCGGCGACACATGTCTACCTGT	aa: TAKAWKYMEEEILGF G KSVCDSLGRRHMSTC
CE ACAGCCAAGGCCTGGAAGTACATGGAGGAGGAGATCCTTGGTTTC GGG AAGTCGGTCTGTGACAGCCTTGGGCGGCGACACTTGTCTACCTGC	aa: TAKAWKYMEEEILGF G KSVCDSLGRRHLSTC
Orangutan ACGGCCAAGGCCTGGAAGTACATGGAAGAGGAGATCCCTTGGTTT CCG GGGACGATCTGTGACAGCCTTGGGCGGCGACACATGTCTACCTGT	aa: TAKAWKYMEEEIPWF P GTICDSLGRRHMSTC
Macaque ACAGCCAAGGCCTGGAAGTACATGGAGGAGGAGATCCTTGGTTTC GGG AAGTCGGTCTGTGACAGCCTTGGGCGGCGACACTTGTCTACCTGT	aa: TAKAWKYMEEEILGF G KSVCDSLGRRHLSTC
CR ACAGCCAAGGCCTGGAAGTACATGGAGGAGGAGATCCTTGGTTTC GGG AAGTCGGTCTGTGACAGCCTTGGGCGGCGACACTTGTCTACCTGT	aa: TAKAWKYMEEEILGF G KSVCDSLGRRHLSTC
Marmoset ACAGCCAAGGCCTGGAAGTACATGGAGGAGGAGATCCTTGGTTTC GGG AAGTCGGTCTGTGACAGCCTTGGTCGGCGACACCTGTCTACCTGT	aa: TAKAWKYMEEEILGF G KSVCDSLGRRHLSTC
#The individual penalty scores of Orangutan is: -5.57142857142857
ENST00000310343 pos:1442 Orangutan SP-Scores:-50
Human GCCGAGTCTGTCCCTGCGCATCCCTGTGGCTTTCCTGCACCACTG CCC CCCACCAGGATGATGGAGAGTAAGATGATTGCTGCCATACACTCC	aa: AESVPAHPCGFPAPL P PTRMMESKMIAAIHS
Gorilla GCCGAGTCTGTCCCTGCGCATCCCTGTGGCTTTCCTGCACCACTG CCC CCCACCAGGATGATGGAGAGTAAGATGGTTGCTGCCATACACTCC	aa: AESVPAHPCGFPAPL P PTRMMESKMVAAIHS
Chimp GCCGAGTCTGTCTCTGCGCATCCCTGTGGCTTTCCTGCACCACTG CCC CCCACCAGGATGATGGAGAGTAAGATGGTTGCTGCCATACACTCC	aa: AESVSAHPCGFPAPL P PTRMMESKMVAAIHS
CE GCCGAGTCTGTCCCTGCACATCCCTGTGGCTTTCCTACACCACTG CCC CCCACCAGGACGATGGAGAGTAAGATGGCTGCTGCCATACATTCC	aa: AESVPAHPCGFPTPL P PTRTMESKMAAAIHS
Orangutan ---------------------------GGCCCGATGTCACCACTG AAC CCT------------------------------------------	aa: ---------GPMSPL N P--------------
Macaque GCCGAGTCTGTCCCTGCACATCCCTGTGGCTTTCCTACACCACTG CCC CCCACCAGGACGATGGAGAGTAAGATGGCTGCTGCCATACATTCC	aa: AESVPAHPCGFPTPL P PTRTMESKMAAAIHS
CR GCCGAGTCTGTCCCTGCACATCCCTGTGGCTTTCCTACACCACTG CCC CCCACCAGGACGATGGAGAGTAAGATGGCTGCTGCCATACATTCC	aa: AESVPAHPCGFPTPL P PTRTMESKMAAAIHS
Marmoset GCCGAGTCTGTCTCTGCGCACCCCTGTGGCTTTCCTGCACCACTG CCC CCGACCAGGACGATGGAGAATAAGATGACTGCTGCCATACACTCC	aa: AESVSAHPCGFPAPL P PTRTMENKMTAAIHS
#The individual penalty scores of Orangutan is: -55.5714285714286
ENST00000260731 pos:252 Gorilla SP-Scores:-5.25
Human ATTTTAGAAAAGGGGGCAGCAAAAAGGACAACTGCAGCTACTCTG ATG AATGCATACTCTAGTCGTTCCCACTCAGTTTTCTCTGTTACAATA	aa: ILEKGAAKRTTAATL M NAYSSRSHSVFSVTI
Gorilla ATTTTAGAAAAGGGATCAGCAAAAATGACAACTGCCGTTGCTCTG TCA AATAAATTTTCTAGTCGTTCCCACTCAGTTTTCTCTGTTACAATA	aa: ILEKGSAKMTTAVAL S NKFSSRSHSVFSVTI
Chimp ATTTTAGAAAAGGGGGCAGCAAAAAGGACAACTGCAGCTACTCTG ATG AATGCATACTCTAGTCGTTCCCACTCAGTTTTCTCTGTTACAATA	aa: ILEKGAAKRTTAATL M NAYSSRSHSVFSVTI
CE ATTTTAGAAAAGGGGGCAGCAAAAAGGACAACTGCAGCTACTCTG ATG AATGCATACTCTAGTCGTTCCCACTCAGTTTTCTCTGTTACAATA	aa: ILEKGAAKRTTAATL M NAYSSRSHSVFSVTI
Orangutan ATTTTAGAAAAGGGGGCAGCAAAAAGGACAACTGCAGCTACTCTG ATG AATGCATACTCTAGTCGTTCCCACTCAGTTTTCTCTGTTACAATA	aa: ILEKGAAKRTTAATL M NAYSSRSHSVFSVTI
Macaque ATTTTAGAAAAGGGGGCAGCAAAAAGGACAACTGCAGCTACTCTG ATG AATGCATACTCTAGTCGTTCCCACTCAGTTTTCTCTGTTACAATA	aa: ILEKGAAKRTTAATL M NAYSSRSHSVFSVTI
CR ATTTTAGAAAAGGGGGCAGCAAAAAGGACAACTGCAGCTACTCTG ATG AATGCATACTCTAGTCGTTCCCACTCAGTTTTCTCTGTTACAATA	aa: ILEKGAAKRTTAATL M NAYSSRSHSVFSVTI
Marmoset ATTTTAGAAAAGGGGGCAGCGAAACGGACAACTGCAGCTACTTTG ATG AATGCATACTCTAGTCGTTCCCACTCTGTTTTCTCTGTTACAATA	aa: ILEKGAAKRTTAATL M NAYSSRSHSVFSVTI
#The individual penalty scores of Gorilla is: -6
ENST00000311862 pos:123 Marmoset SP-Scores:-19.25
Human ---CGCTACCTCCTGGTGAGAAGTCTTCAGACGTTTAGTCAAGCT TGG TTTACTTGCCGGAGGTGCTACAGGGGCAACCTGGTTTCCATCCAC	aa: -RYLLVRSLQTFSQA W FTCRRCYRGNLVSIH
Gorilla ---CGCTACCTCCTGGTGAGAAGTCTTCAGACGTTTAGTCAAGCT TGG TTTACTTGCCGGAGGTGCTACAGGGGCAACCTGGCTTCCATCCAC	aa: -RYLLVRSLQTFSQA W FTCRRCYRGNLASIH
Chimp ---CGCTACCTCCTGGTGAGAAGTCTTCAGACGTTTAATCAAGCT TGG TTTACTTGCCGGAGGTGCTACAGGGGCAACCTGGTTTCCATCCAC	aa: -RYLLVRSLQTFNQA W FTCRRCYRGNLVSIH
CE ---CGCTACCTCCTGGTGAGAAGTCCTCACACGTTTAACCAAGCT TGG TTTACTTGCCAGAGGTGCTACAGGGGCAACCTGGCTTCCATCCAC	aa: -RYLLVRSPHTFNQA W FTCQRCYRGNLASIH
Orangutan ---CGCTACCTCCTGGTGAGAAGTCTTCAGACGTTTAATCAAGCT TGG TTTACTTGCCGGAGGTGCTACAGGGGCAACCTGGTTTCCATCCAC	aa: -RYLLVRSLQTFNQA W FTCRRCYRGNLVSIH
Macaque ---CGCTACCTCCTGGTGAGAAGTCCTCACACGTTTAACCAAGCT TGG TTTACTTGCCAGAGGTGCTACAGGGGCAACCTGGCTTCCATCCAC	aa: -RYLLVRSPHTFNQA W FTCQRCYRGNLASIH
CR ---CGCTACCTCCTGGTGAGAAGTCCTCACACGTTTAACCAAGCT TGG TTTACTTGCCAGAGGTGCTACAGGGGCAACCTGGCTTCCATCCAC	aa: -RYLLVRSPHTFNQA W FTCQRCYRGNLASIH
Marmoset CGCCGCTACCTCCTGGTGAGACATCCTCACACATTTGATCAAGCT CAG TTGACTTGCCAGAGGTGCTACCGGGGCAACCTGCTGTCCATCCAC	aa: RRYLLVRHPHTFDQA Q LTCQRCYRGNLLSIH
#The individual penalty scores of Marmoset is: -7.71428571428572
ENST00000431606 pos:209 Chimp SP-Scores:-68.25
Human AAGCACAAGCACAAACAGAGCCGTACCCAGGATCCTGTCCCCCCA GAA ACACCATCTGATTCAGAT---------------------------	aa: KHKHKQSRTQDPVPP E TPSDSD---------
Gorilla AAGCACAAGCACAAACAGAGCCGTACCCAGGATCCTGTCCCCCCA GAA ACACCATCTGATTCAGATCAATCTCACCCCTGTCCTAAATACCCT	aa: KHKHKQSRTQDPVPP E TPSDSDQSHPCPKYP
Chimp AAGCACAAGCACAAACAGAGCCGTACCCAGGATCCTGTCCCCCCA GGT AAACCCAGTNNN---------------------------------	aa: KHKHKQSRTQDPVPP G KPSX-----------
CE AAGCACAAGCACAAACAGAGCCGTACCCAGGATCCTGTCCCCCCA GAA ACACCATCTGATTCAGAT---------------------------	aa: KHKHKQSRTQDPVPP E TPSDSD---------
Orangutan AAGCACAAGCACAAACAGAGCCGTACCCAGGATCCTGTCCCCCCA GAA ACACCATCCGACTCAGAT---------------------------	aa: KHKHKQSRTQDPVPP E TPSDSD---------
Macaque AAGCACAAGCACAAACAGAGCCGTACCCAGGATCCTGTCCCCCCA GAA ACACCATCTGATTCAGAT---------------------------	aa: KHKHKQSRTQDPVPP E TPSDSD---------
CR AAGCACAAGCACAAACAGAGCCGTACCCAGGATCCTGTCCCCCCA GAA ACACCATCTGATTCAGAT---------------------------	aa: KHKHKQSRTQDPVPP E TPSDSD---------
Marmoset AAGCACAAGCACAAACAGAGCCGTACCCAGGATCCTGTACCCCCA GAA ACACCATCTGATTCGGAT---------------------------	aa: KHKHKQSRTQDPVPP E TPSDSD---------
#The individual penalty scores of Chimp is: -27.1428571428571
ENST00000555728 pos:204 Macaque SP-Scores:-23.625
Human TTGGGAGTCAGTGTTCGGAGCCAGGGGCCTGGGGGCAAGATTGTT ACC TGTGCACACCGATATGAGGCAAGGCAGCGAGTGGACCAGATCCTG	aa: LGVSVRSQGPGGKIV T CAHRYEARQRVDQIL
Gorilla TTGGGAGTCAGTGTTCGGAGCCAGGGGCCTGGGGGCAAGATTGTT ACC TGTGCACACCGATACGAGGCAAGGCAGCGAGTGGACCAGATCCTG	aa: LGVSVRSQGPGGKIV T CAHRYEARQRVDQIL
Chimp TTGGGAGTCAGTGTTCGGAGCCAGGGGCCTGGGGGCAAGATCGTT ACC TGTGCACACCGATATGAGGCAAGGCAGCGAGTGGACCAGATCCTG	aa: LGVSVRSQGPGGKIV T CAHRYEARQRVDQIL
CE TTGGGAGTCAGTGTTCGGAGCCAGGGGCCTGGGGGCAAGATTGTT ACC TGTGCACACCGATATGAGGCAAGGCAGCGAGTGGACCAGATCCTG	aa: LGVSVRSQGPGGKIV T CAHRYEARQRVDQIL
Orangutan TTGGGAGTCAGTGTTCGGAGCCAGGGGCCTGGGGGCAAGATTGTT ACC TGTGCACACCGATATGAGGCAAGGCAGCGAGTGGACCAGATCCTG	aa: LGVSVRSQGPGGKIV T CAHRYEARQRVDQIL
Macaque TTGGGAGTCAGTGTTCGGAGCCAGGGGCCTGGGGGCAAGATTGTT GTG TGTGCA---------------------------------------	aa: LGVSVRSQGPGGKIV V CA-------------
CR TTGGGAGTCAGTGTTCGGAGCCAGGGGCCTGGGGGCAAGATTGTT ACC TGTGCACACCGATATGAGGCAAGGCAGCGAGTGGACCAGATCCTG	aa: LGVSVRSQGPGGKIV T CAHRYEARQRVDQIL
Marmoset TTGGGAGTCAGTGTTCGGAGCCAGGCACCTGGGGGCAAGATTGTT ACC TGTGCACACCGATATGAGGCACGGCAGCGAGTGGACCAGATCCTG	aa: LGVSVRSQAPGGKIV T CAHRYEARQRVDQIL
#The individual penalty scores of Macaque is: -29.8571428571429
ENST00000371077 pos:176 Marmoset SP-Scores:-26.25
Human CCTAAAGACCCACGTAAATGTATC------AGACCAATTAAAACA ACC TCATTTAGTGATTACTACCAGACATGGTCCAGAATAGCTACATCA	aa: PKDPRKCI--RPIKT T SFSDYYQTWSRIATS
Gorilla CCTAAAGACCCACATAAATGTATC------AGACCAATTAAAACA ACC TCATTTAGTGATTACTACCAGACATGGTCCAGAATAGCTACATCA	aa: PKDPHKCI--RPIKT T SFSDYYQTWSRIATS
Chimp CCTAAAGACCCACATAAATGTGTC------AGACCAATTAAAACA ACC TCATTTAGTGATTACTACCAGACATGGTCCAGAATAGCTACATCA	aa: PKDPHKCV--RPIKT T SFSDYYQTWSRIATS
CE CCTAAAGACCCACATAAATGTATC------GGACCAACTAAAACA ACC TCATTTAGTGATTACTACCAGGCATGGTCCAGAATAGCTACATCA	aa: PKDPHKCI--GPTKT T SFSDYYQAWSRIATS
Orangutan CCTAAAGACCCACATAAATGTATC------AGACCAATTAAAACA ACC TCATTTAGTGATTACTACCAGACATGGTCCAGAATAGCTACATCA	aa: PKDPHKCI--RPIKT T SFSDYYQTWSRIATS
Macaque CCTAAAGACCCACATAAATGTATC------GGACCAACTAAAACA ACC TCATTTAGTGATTACTACCAGGCATGGTCCAGAATAGCTACATCA	aa: PKDPHKCI--GPTKT T SFSDYYQAWSRIATS
CR CCTAAAGACCCACATAAATGTATC------GGACCAACTAAAACA ACC TCATTTAGTGATTACTACCAGGCATGGTCCAGAATAGCTACATCA	aa: PKDPHKCI--GPTKT T SFSDYYQAWSRIATS
Marmoset CCTAAAGATCCACATAAACGAATTATTTTCAGATCAATTAAAGGA GTC CTATTTAGTGATTACTACCAGATATGGTCTGGAATAGCTACATCA	aa: PKDPHKRIIFRSIKG V LFSDYYQIWSGIATS
#The individual penalty scores of Marmoset is: -11.1428571428571
ENST00000304895 pos:549 Macaque SP-Scores:-52.75
Human CACACCAAATCCTTGGACCCCTCCCGGCCTGTGACCTTTGTGAGC AAC TCTAACTATGCAGCAGACAAGGGG---------------------	aa: HTKSLDPSRPVTFVS N SNYAADKG-------
Gorilla CACACCAAAGCCTTGGACCCCTCCCGGCCTGTGACCTTTGTGAGC AAC TCTAACTATGCAGCAGACAAGGGG---------------------	aa: HTKALDPSRPVTFVS N SNYAADKG-------
Chimp CACACCAAAGCCTTGGACCCCTCCCGGCCTGTGACCTTTGTGAGC AAC TCTAACTATGCAGCAGACAAGGGG---------------------	aa: HTKALDPSRPVTFVS N SNYAADKG-------
CE CACACCAAAGCCTTGGACCCCTCCCGGCCTGTGACCTTTGTAACC AAC TCCAACTATGCAGCAGACAAGGGG---------------------	aa: HTKALDPSRPVTFVT N SNYAADKG-------
Orangutan CACACCAAAGCCTTGGACCCCTCCCGGCCTGTGACCTTTGTGAGC AAC TCTAACTATGCAGCAGACAAGGGGGTGAGCCTGGGGGTCCCCACC	aa: HTKALDPSRPVTFVS N SNYAADKGVSLGVPT
Macaque CACACCAAAGCTTTGGACCCCTCCCGGCCTGTGACCTTTGTGACC AGA TCCAACTATGCAGCAGACAAGGGG---------------------	aa: HTKALDPSRPVTFVT R SNYAADKG-------
CR CACACCAAAGCTTTGGACCCCTCCCGGCCTGTGACCTTTGTGACC AGA TCCAACTATGCAGCAGACAAGGGG---------------------	aa: HTKALDPSRPVTFVT R SNYAADKG-------
Marmoset CACACCAAAGCCTTGGACCCCTCCCGGCCTGTGACCTTCGTGACC AAC GCCAACTATGCAGCAGACAAGGGG---------------------	aa: HTKALDPSRPVTFVT N ANYAADKG-------
#The individual penalty scores of Macaque is: -16.8571428571429
ENST00000046794 pos:488 Orangutan SP-Scores:-1.75
Human GTTTCTTATATTACCCGACCAGAGGCAGAAGCTGCTCTTAGAAAG ATA AACCAGGATGGCACATTTCTGGTCAGAGACAGCTCTAAAAAAACA	aa: VSYITRPEAEAALRK I NQDGTFLVRDSSKKT
Gorilla GTTTCTTATATTACCCGACCAGAGGCAGAAGCTGCTCTTAGAAAG ATA AACCAGGATGGCACATTTCTGGTTAGAGACAGCTCTAAAAAAACA	aa: VSYITRPEAEAALRK I NQDGTFLVRDSSKKT
Chimp GTTTCTTATATTACCCGACCAGAGGCAGAAGCTGCTCTTAGAAAG ATA AACCAGGATGGCACATTTCTGGTTAGAGACAGCTCTAAAAAAACA	aa: VSYITRPEAEAALRK I NQDGTFLVRDSSKKT
CE GTTTCTTATATTACCCGACCAGAGGCAGAAGCTGCTCTTAGAAAG ATA AACCAGGATGGCACATTTCTGGTTAGAGACAGCTCTAAAAAAACA	aa: VSYITRPEAEAALRK I NQDGTFLVRDSSKKT
Orangutan GTTTCTTATATTACCCGACCAGAGGCAGAAGCTGCTCTTAGAAAA GAT AAACAGGATGGCACATTTCTGGTTAGAGACAGCTCTAATAAAACA	aa: VSYITRPEAEAALRK D KQDGTFLVRDSSNKT
Macaque GTTTCTTATATTACCCGACCAGAGGCAGAAGCTGCTCTTAGAAAG ATA AACCAGGATGGCACATTTCTGGTTAGAGACAGCTCTAAAAAAACA	aa: VSYITRPEAEAALRK I NQDGTFLVRDSSKKT
CR GTTTCTTATATTACCCGACCAGAGGCAGAAGCTGCTCTTAGAAAG ATA AACCAGGATGGCACATTTCTGGTTAGAGACAGCTCTAAAAAAACA	aa: VSYITRPEAEAALRK I NQDGTFLVRDSSKKT
Marmoset GTTTCTTATATTACCCGACCAGAGGCAGAAGCTGCTCTTAGAAAG ATA AACCAGGATGGCACTTTTCTGGTTAGAGACAGCTCTAAAAAAACA	aa: VSYITRPEAEAALRK I NQDGTFLVRDSSKKT
#The individual penalty scores of Orangutan is: -2
ENST00000360803 pos:707 Macaque SP-Scores:-2.625
Human AAGAATACACAGGGACCCAGGATGCCGCGAACTGCTAAGAAGGTT CAG AGGACAGTTTTGGAGAAGGAGATGCGTAGTCTTGGTGTTGACATG	aa: KNTQGPRMPRTAKKV Q RTVLEKEMRSLGVDM
Gorilla AAGAATACACAGGGACCCAGGATGCCGCGAACTGCTAAGAAGGTT CAG AGGACAGTTTTGGAGAAGGAGATGCGTAGTCTTGGTGTTGACATG	aa: KNTQGPRMPRTAKKV Q RTVLEKEMRSLGVDM
Chimp AAGAATACACAGGGACCCAGGATGCCGCGAACTGCTAAGAAGGTT CAG AGGACAGTTTTGGAGAAGGAGATGCGTAGTCTTGGTGTTGACATG	aa: KNTQGPRMPRTAKKV Q RTVLEKEMRSLGVDM
CE AAGAATACACAGGGACCCAGGATGCCGCGAACTGCTAAGAAGGTT CAG AGGACAGTTTTGGAGAAGGAGATGCGCAGTCTTGGTGTTGACATG	aa: KNTQGPRMPRTAKKV Q RTVLEKEMRSLGVDM
Orangutan AAGAATACACAGGGACCCAGGATGCCGCGAACTGCTAAGAAGGTT CAG AGGACAGTTTTGGAGAAGGAGATGCGTAGTCTTGGTGTTGACATG	aa: KNTQGPRMPRTAKKV Q RTVLEKEMRSLGVDM
Macaque AAGAATACACAGGGACCCAGGATGCCGCGAACTGCTAAGAAGGCA AGT TTGACAGTTTTGGAGAAGGAGATGCGCAGTCTTGGTGTTGACATG	aa: KNTQGPRMPRTAKKA S LTVLEKEMRSLGVDM
CR AAGAATACACAGGGACCCAGGATGCCGCGAACTGCTAAGAAGGTT CAG AGGACAGTTTTGGAGAAGGAGATGCGCAGTCTTGGTGTTGACATG	aa: KNTQGPRMPRTAKKV Q RTVLEKEMRSLGVDM
Marmoset AAGAATACACAGGGACCCAGGATGCCTCGAACTGCTAAGAAGGTT CAG AGGACAGTTTTGGAGAATGAGATGCGTAGTCTTGGTGTTGACATG	aa: KNTQGPRMPRTAKKV Q RTVLENEMRSLGVDM
#The individual penalty scores of Macaque is: -2.14285714285714
ENST00000377191 pos:878 Orangutan SP-Scores:-3.5
Human CGGAGGCCTGTGCACCTGGATCAGGCAGCCTTCAGGACTTTGGGC CAT GTGATGCCAAGAGGCTCAGGAACTGGCATTTACAGCAATGCTGCA	aa: RRPVHLDQAAFRTLG H VMPRGSGTGIYSNAA
Gorilla CGGAGGCCTGTGCACCTGGATCAGGCAGCCTTCAGGACTTTGGGC CAT GTTATGCCAAGAGGCTCAGGAACTGGCATTTACAGCAATGCTGCA	aa: RRPVHLDQAAFRTLG H VMPRGSGTGIYSNAA
Chimp CGGAGGCCTGTGCACCTGGATCAGGCAGCCTTCAGGACTTTGGGC CAT GTTATGCCAAGAGGCTCAGGAACTGGCATTTACAGCAATGCTGCA	aa: RRPVHLDQAAFRTLG H VMPRGSGTGIYSNAA
CE CGGAGGCCTGTGCACCTGGATCAGGCAGCCTTCAGGACTTTGGGC CAT GTTATGCCAAGGGGCTCAGGAACTGGCATTTACAGCAATGCTGCA	aa: RRPVHLDQAAFRTLG H VMPRGSGTGIYSNAA
Orangutan CGGAGGCCTGTGCACCTGGATCAGGCAGCCTTCAGGACTTTGGGC ATG TTATGCCCAAGAGGCTCAGGAACTGGCATTTACAGCTATGCTGCA	aa: RRPVHLDQAAFRTLG M LCPRGSGTGIYSYAA
Macaque CGGAGGCCTGTGCACCTGGATCAGGCAGCCTTCAGGACTTTGGGC CAT GTTATGCCAAGAGGCTCAGGAACTGGCATTTACAGCAATGCTGCA	aa: RRPVHLDQAAFRTLG H VMPRGSGTGIYSNAA
CR CGGAGGCCTGTGCACCTGGATCAGGCAGCCTTCAGGACTTTGGGC CAT GTTATGCCAAGAGGCTCAGGAACTGGCATTTACAGCAATGCTGCA	aa: RRPVHLDQAAFRTLG H VMPRGSGTGIYSNAA
Marmoset CGGAGGCCTGTGCACCTGGATCAGGCAGCCTTCAGGACTTTGCGC CAT GTTATGCCAAGAGGCTCAGGAACTGGCATTTATAGCAATGCTGCA	aa: RRPVHLDQAAFRTLR H VMPRGSGTGIYSNAA
#The individual penalty scores of Orangutan is: -3.14285714285714
ENST00000370397 pos:582 Orangutan SP-Scores:-2.625
Human ATTATGTCTTTGCATGCTGAAATCATGGAGCTACAGAAGAGCCCC TAT GGAAGACGTCAGGGAGACTTGATGGAATCTCTGGAACAGCGTGCC	aa: IMSLHAEIMELQKSP Y GRRQGDLMESLEQRA
Gorilla ATTATGTCTTTGCATGCTGAAATCATGGAGCTACAGAAGAGCCCC TAT GGAAGACGTCAGGGAGACTTGATGGAATCTCTGGAACAGCGTGCC	aa: IMSLHAEIMELQKSP Y GRRQGDLMESLEQRA
Chimp ATTATGTCTTTGCATGCTGAAATCATGGAGCTACAGAAGAGCCCC TAT GGAAGACGTCAGGGAGACTTGATGGAATCTCTGGAACAGCGTGCC	aa: IMSLHAEIMELQKSP Y GRRQGDLMESLEQRA
CE ATTATGTCTTTGCATGCTGAAATCATGGAGCTACAGAAGAGCCCC TAT GGAAGACGTCAGGGAGACTTGATGGAATCTCTGGAACAGCGTGCT	aa: IMSLHAEIMELQKSP Y GRRQGDLMESLEQRA
Orangutan ATTATGTCTTTGCATGCTGAAATCATGGAGCTACAGAAAGAGCCC CTA TGGAAGCGTCAGGGAGACTTGATGGAATCTCTGGAACAGCGTGCC	aa: IMSLHAEIMELQKEP L WKRQGDLMESLEQRA
Macaque ATTATGTCTTTGCATGCTGAAATCATGGAGCTACAGAAGAGCCCC TAT GGAAGACGTCAGGGAGACTTGATGGAATCTCTGGAACAGCGTGCT	aa: IMSLHAEIMELQKSP Y GRRQGDLMESLEQRA
CR ATTATGTCTTTGCATGCTGAAATCATGGAGCTACAGAAGAGCCCC TAT GGAAGACGTCAGGGAGACTTGATGGAATCTCTGGAACAGCGTGCT	aa: IMSLHAEIMELQKSP Y GRRQGDLMESLEQRA
Marmoset ATTATGTCTTTGCATGCTGAAATCATGGAGCTACAGAAGAGCCCC TAT GGAAGACGTCAGGGAGACTTGATGGAATCTCTGGAACAGCGTGCC	aa: IMSLHAEIMELQKSP Y GRRQGDLMESLEQRA
#The individual penalty scores of Orangutan is: -3
ENST00000360786 pos:403 Orangutan SP-Scores:-7.125
Human CGTTCTATTCCAGGTGTTGCTATAGATGGAGAGAACAACATGAGG CAG TCACCCCAAACAGTTTTCTCCTTGCCAGCTAACTGCGATTGGAAA	aa: RSIPGVAIDGENNMR Q SPQTVFSLPANCDWK
Gorilla CGTTCTATTCCAGGTGTTGCTATAGATGGAGAGAACAACATGAGG CCG TCACCCCAAACAGTTTTCTCCTTGCCAGCTAACTGCGATTGGAAA	aa: RSIPGVAIDGENNMR P SPQTVFSLPANCDWK
Chimp CGTTCTATTCCAGGTGTTGCTATAGATGGAGAGAACAACATGAGG CAG TCACCCCAAACAGCTTTCTCCTTGCCAGCTAACTGCGATTGGAAA	aa: RSIPGVAIDGENNMR Q SPQTAFSLPANCDWK
CE CGTTCTATTCCAGGTGTTGCTATAGATGGAGAGAACAACATGAGG CAG TCACCCCAAACAGCTTTCTCCTTGCCAGCTAACTGCGATTGGAAA	aa: RSIPGVAIDGENNMR Q SPQTAFSLPANCDWK
Orangutan CGTTCTATTCCAGGTGTTGCTATAGATGGAGAGAACAACATG--- TTT TCACCCCAAACAGTTTTCTCCTTGCCAGCTAACTGCGATTGGAAA	aa: RSIPGVAIDGENNM- F SPQTVFSLPANCDWK
Macaque CGTTCTATTCCAGGTGTTGCTATAGATGGAGAGAACAACATGAGG CAG TCACCCCAAACAGCTTTCTCCTTGCCAGCTAACTGCGATTGGAAA	aa: RSIPGVAIDGENNMR Q SPQTAFSLPANCDWK
CR CGTTCTATTCCAGGTGTTGCTATAGATGGAGAGAACAACATGAGG CAG TCACCCCAAACAGCTTTCTCCTTGCCAGCTAACTGCGATTGGAAA	aa: RSIPGVAIDGENNMR Q SPQTAFSLPANCDWK
Marmoset TCTTCTATTCCAGGTGTTGCTATGGATGGAGAGAACTACAGGAGG CAG TCACCCCAAACAGCTTTTTCCTTGCCAGCTAACTGCGATTGGAAA	aa: SSIPGVAMDGENYRR Q SPQTAFSLPANCDWK
#The individual penalty scores of Orangutan is: -3.57142857142857
ENST00000431606 pos:212 Chimp SP-Scores:-90.125
Human CACAAACAGAGCCGTACCCAGGATCCTGTCCCCCCAGAAACACCA TCT GATTCAGAT------------------------------------	aa: HKQSRTQDPVPPETP S DSD------------
Gorilla CACAAACAGAGCCGTACCCAGGATCCTGTCCCCCCAGAAACACCA TCT GATTCAGATCAATCTCACCCCTGTCCTAAATACCCTAGAGTTCTT	aa: HKQSRTQDPVPPETP S DSDQSHPCPKYPRVL
Chimp CACAAACAGAGCCGTACCCAGGATCCTGTCCCCCCAGGTAAACCC AGT NNN------------------------------------------	aa: HKQSRTQDPVPPGKP S X--------------
CE CACAAACAGAGCCGTACCCAGGATCCTGTCCCCCCAGAAACACCA TCT GATTCAGAT------------------------------------	aa: HKQSRTQDPVPPETP S DSD------------
Orangutan CACAAACAGAGCCGTACCCAGGATCCTGTCCCCCCAGAAACACCA TCC GACTCAGAT------------------------------------	aa: HKQSRTQDPVPPETP S DSD------------
Macaque CACAAACAGAGCCGTACCCAGGATCCTGTCCCCCCAGAAACACCA TCT GATTCAGAT------------------------------------	aa: HKQSRTQDPVPPETP S DSD------------
CR CACAAACAGAGCCGTACCCAGGATCCTGTCCCCCCAGAAACACCA TCT GATTCAGAT------------------------------------	aa: HKQSRTQDPVPPETP S DSD------------
Marmoset CACAAACAGAGCCGTACCCAGGATCCTGTACCCCCAGAAACACCA TCT GATTCGGAT------------------------------------	aa: HKQSRTQDPVPPETP S DSD------------
#The individual penalty scores of Chimp is: -35
ENST00000296438 pos:27 CR SP-Scores:-22.375
Human CGAATCTTCTCTTTCCTGGACCTGTTCGGCTTGCTGCAGGTTTCC CAG GTGAACAAGCATTGGAATAGGATTGCAGACAGTGATTACCTGTGG	aa: RIFSFLDLFGLLQVS Q VNKHWNRIADSDYLW
Gorilla CGAATCTTCTCTTTCCTGGACCTGTTCGGCTTGCTGCAGGTTTCC CAG GTGAACAAGCATTGGAATAGGATTGCAGACAGCGATTACCTGTGG	aa: RIFSFLDLFGLLQVS Q VNKHWNRIADSDYLW
Chimp CGAATCTTCTCTTTCCTGGACCTGTTCGGCTTGCTG---GTTTCC CAG GTGAACAAGCATTGGAATAGGATTGCAGACAGCGATTACCTGTGG	aa: RIFSFLDLFGLL-VS Q VNKHWNRIADSDYLW
CE CAAATCTTCTCTTTCCTGGACCTGTTTGGCTTGCTGCAGGCTTCC CAG GTGAACAAGCATTGGAATAGGATTGCAGAGAGCGATTTCCTG---	aa: QIFSFLDLFGLLQAS Q VNKHWNRIAESDFL-
Orangutan CGAATCTTCTCTTTCTTGGACCTGTTCGGCTTGCTGCAGGTTTCC CAG GTGAACAAGCATTGGAATAGGATTGCAGACAGCGATTACCTGTGG	aa: RIFSFLDLFGLLQVS Q VNKHWNRIADSDYLW
Macaque CAAATCTTCTCTTTCCTGGACCTGTTTGGCTTGCTGCAGGCTTCC AGA ACAAATAATCATTGGAATAGGATTGCAGAGAGCGATTTCCTG---	aa: QIFSFLDLFGLLQAS R TNNHWNRIAESDFL-
CR CAAATCTTCTCTTTCCTGGACCTGTTTGGCTTGCTGCAGGCTTCC AGG NNNACAAGGCATTGGAATAGGATTGCAGAGAGCGATTTCCTG---	aa: QIFSFLDLFGLLQAS R XTRHWNRIAESDFL-
Marmoset CGGATCTTCTCTTTCCTGGACGTATTCAGCTTGCTGCAGGTTTCC CAG GTGAACAAGGATTGGAATAGGGTTGCAGAGAGCAATTACCTGTGG	aa: RIFSFLDVFSLLQVS Q VNKDWNRVAESNYLW
#The individual penalty scores of CR is: -9
ENST00000394412 pos:1298 Chimp SP-Scores:-91.5
Human ---------------------CGCCTGGAGATGGACCGCCAGCTG ACC CTGCAGCAGAAGGAGCACGAGCAGAACATGCAGCTGCTCCTGCAG	aa: -------RLEMDRQL T LQQKEHEQNMQLLLQ
Gorilla ---------------------CGCCTGGAGATGGACCGCCAGCTG ACC CTGCAGCAGAAGGAGCACGAGCAGAACATGCAGCTGCTCCTGCAG	aa: -------RLEMDRQL T LQQKEHEQNMQLLLQ
Chimp ---------------------CGCCTGGAGATGGACCGCCAGCTG CAA ---CAGCAGAAGGAGCACGAGCAGAACATGCAGCTGCTCCTGCAG	aa: -------RLEMDRQL Q -QQKEHEQNMQLLLQ
CE CTCCTCGGCCCTTCCACTCTA------------------------ --- ---------------------------------------------	aa: LLGPSTL-------- - ---------------
Orangutan ---------------------CGCCTCGAGATGGACCGCCAGCTG ACC CTGCAGCAGAAGGAGCACGAGCAGAACATGCAGCTGCTCCTGCAG	aa: -------RLEMDRQL T LQQKEHEQNMQLLLQ
Macaque ---------------------CGCCTGGAGATGGACCGCCAGCTG ACC CTGCAGCAGAAGGAGCACGAGCAGAACATGCAGCTGCTCCTGCAG	aa: -------RLEMDRQL T LQQKEHEQNMQLLLQ
CR ---------------------CGCCTGGAGATGGACCGCCAGCTG ACC CTGCAGCAGAAGGAGCACGAGCAGAACATGCAGCTGCTCCTGCAG	aa: -------RLEMDRQL T LQQKEHEQNMQLLLQ
Marmoset ---------------------CGCCTGGAGATGGACCGCCAGCTG ACG CTGCAGCAGAAGGAGCACGAGCAGAACTTGCAGCTGCTCCTGCAG	aa: -------RLEMDRQL T LQQKEHEQNLQLLLQ
#The individual penalty scores of Chimp is: -24.7142857142857
ENST00000475668 pos:989 CE SP-Scores:-128.625
Human ---------------------------------GCATATGTGCCT GAT GCTGTCTGGTATGACTACGAGACTGGGAGCCAAGTGAGATGGAGG	aa: -----------AYVP D AVWYDYETGSQVRWR
Gorilla --------------------------------------------- --- ---------------------------------------------	aa: --------------- - ---------------
Chimp ---------------------------------GCATATGTGCCT GAT GCTGTCTGGTATGACTACGAGACTGGGAGCCAAGTGAGATGGAGG	aa: -----------AYVP D AVWYDYETGSQVRWR
CE TTGTTTGTGTTCCATAATGCCAGAAATGTCACTGCATATTTCCCT AGA GCCCGCTGGTACGATTAC---------------------------	aa: LFVFHNARNVTAYFP R ARWYDY---------
Orangutan ---------------------------------GCATATGTGCCT GAT GCTGTCTGGTATGACTACGAGACTGGGAGCCAAGTGAGATGGAGG	aa: -----------AYVP D AVWYDYETGSQVRWR
Macaque ---------------------------------GCATATGTGCCT GAT GCTGTCTGGTATGACTACGAGACTGGAAACCAAGTGAGATGGAGG	aa: -----------AYVP D AVWYDYETGNQVRWR
CR ---------------------------------GCATATGTGCCT GAT GCTGTCTGGTATGACTACGAGACT------CAAGTGAGATGGAGG	aa: -----------AYVP D AVWYDYET--QVRWR
Marmoset ---------------------------------GCATATGTGCCT GAT GCTGTCTGGTATGACTATGAGACTGGGGGCCAAGTGAGATGGAGG	aa: -----------AYVP D AVWYDYETGGQVRWR
#The individual penalty scores of CE is: -47.1428571428571
ENST00000328827 pos:176 Orangutan SP-Scores:-55.5
Human CGCTCCACCGGCGTGGTCAACATCCCTGCCGCAGAGTGCTTAGAT GAG TACGAAGATGATGAAGCAGGGCAGAAAGAGCGGAAACGAGAAGAT	aa: RSTGVVNIPAAECLD E YEDDEAGQKERKRED
Gorilla CGCTCCACCGGCGTGGTCAACATCCCTGCCGCAGAGTGCTTAGAT GAG TACGAAGATGATGAAGCAGGGCAGAAAGAGCGGAAACGAGAAGAT	aa: RSTGVVNIPAAECLD E YEDDEAGQKERKRED
Chimp CGCTCCACCGGCGTGGTCAACATCCCTGCCGCAGAGTGCTTAGAT GAG TACGAAGATGATGAAGCAGGGCAGAAAGAGCGGAAACGAGAAGAT	aa: RSTGVVNIPAAECLD E YEDDEAGQKERKRED
CE CGCTCCACCGGCGTGGTCAACATCCCTGCTGCAGAGTGCTTAGAT GAG TACGAAGATGATGAAGCAGGGCAGAAAGAGCGAAAACGAGAAGAT	aa: RSTGVVNIPAAECLD E YEDDEAGQKERKRED
Orangutan CGCTCCACCGGCGTGGTCAACATCCCTGCCGCAGAGTGCTTAGAT AGT ATGAAGACTGATGAAGCAGGGCAGAAAGAGCGGAAACGAAGAGAT	aa: RSTGVVNIPAAECLD S MKTDEAGQKERKRRD
Macaque CGCTCCACCGGCGTGGTCAACATCCCTGCTGCAGAGTGCTTAGAT GAG TACGAAGATGATGAAGCAGGGCAGAAAGAGCGAAAACGAGAAGAT	aa: RSTGVVNIPAAECLD E YEDDEAGQKERKRED
CR CGCTCCACCGGCGTGGTCAACATCCCTGCTGCAGAGTGCTTAGAT GAG TACGAAGATGATGAAGCAGGGCAGAAAGAGCGAAAACGAGAAGAT	aa: RSTGVVNIPAAECLD E YEDDEAGQKERKRED
Marmoset --------------------------------------------- --- ---------------------------------------------	aa: --------------- - ---------------
#The individual penalty scores of Orangutan is: -12
ENST00000380525 pos:487 Marmoset SP-Scores:-13.125
Human TGCTGGGTCAGGTACTTCCTGCACACAGGCCACCTGACCATTGCA GGC TGCAAAATGTCAAAGTCACTAAAAAACTTCATCACCATTAAAGAT	aa: CWVRYFLHTGHLTIA G CKMSKSLKNFITIKD
Gorilla TGCTGGGTCAGGTACTTCCTGCACACAGGCCACCTGACCATTGCA GGC TGCAAAATGTCAAAGTCACTAAAAAACTTCATCACCATTAAAGAT	aa: CWVRYFLHTGHLTIA G CKMSKSLKNFITIKD
Chimp TGCTGGGTCAGGTACTTCCTGCACACAGGCCACCTGACCATTGCA GGC TGCAAAATGTCAAAGTCACTAAAAAACTTCATCACCATTAAAGAT	aa: CWVRYFLHTGHLTIA G CKMSKSLKNFITIKD
CE TGCTGGGTCAGGTACTTCCTACATACAGGCCACCTGACCATTGCA GGC TGCAAAATGTCAAAGTCACTGAAAAACTTCATCACCATTAAAGAT	aa: CWVRYFLHTGHLTIA G CKMSKSLKNFITIKD
Orangutan TGCTGGGTCAGGTACTTCCTGCACACAGGCCACCTGACCATTGCA GGC TGCAAAATGTCAAAGTCACTAAAAAACTTCATCACCATTAAAGAT	aa: CWVRYFLHTGHLTIA G CKMSKSLKNFITIKD
Macaque TGCTGGGTCAGGTACTTCCTACATACAGGCCACCTGACCATTGCA GGC TGCAAAATGTCAAAGTCACTGAAAAACTTCATCACCATTAAAGAT	aa: CWVRYFLHTGHLTIA G CKMSKSLKNFITIKD
CR TGCTGGGTCAGGTACTTCCTACATACAGGCCACCTGACCATTGCA GGC TGCAAAATGTCAAAGTCACTGAAAAACTTCATCACCATTAAAGAT	aa: CWVRYFLHTGHLTIA G CKMSKSLKNFITIKD
Marmoset ---AGGGTCAGGTACTTCCTGCACACGGGCCACCTGACCTCCCTC CAA TGCAAAATGTCCAAGTCACTAAAAAACTTC---------------	aa: -RVRYFLHTGHLTSL Q CKMSKSLKNF-----
#The individual penalty scores of Marmoset is: -16.7142857142857
ENST00000220751 pos:349 Gorilla SP-Scores:-27.375
Human ATGGAATTATCTCTGAACATACCTGTAAATCATGGTCCACAAGAG GAA TCATGTGGATCCTCTCAGCTCCATGAAAATAGTGGTTCTCCTGAA	aa: MELSLNIPVNHGPQE E SCGSSQLHENSGSPE
Gorilla ATGGAATTATCTCTGAACATACCTGTAAATCATGGTCCACAAGAG CCT CCATGTGGA------------------------------------	aa: MELSLNIPVNHGPQE P PCG------------
Chimp ATGGAATTATCTCTGAACATACCTGTAAATCATGGTCCACAAGAG GAA TCATGTGGATCCTCTCAGCTCCATGAAAATAGTGGTTCTCCTGAA	aa: MELSLNIPVNHGPQE E SCGSSQLHENSGSPE
CE ATGGAATTATCTCTGAACATACCTGTAAATCATGGTCCACAAGAG GAA TCATGTGGATCCTCTCAGCTCCATGAAAATAGTGGTTCTCATGAA	aa: MELSLNIPVNHGPQE E SCGSSQLHENSGSHE
Orangutan AAGGAATTATCTCTGAACATACCTGTAAATCATGGTCCACAAGAG GAA TCATGTGGATCCTCTCAGCTCCATGAAAATAGTGGTTCTCCTGAA	aa: KELSLNIPVNHGPQE E SCGSSQLHENSGSPE
Macaque ATGGAATTATCTCTAAACATACCTGTAAATCATGGTCCACAAGAG GAA TCATGTGGATCCTCTCAGCTCCATGAAAATAGTGGTTCTCATGAA	aa: MELSLNIPVNHGPQE E SCGSSQLHENSGSHE
CR ATGGAATTATCTCTAAACATACCTGTAAATCATGGTCCACAAGAG GAA TCATGTGGATCCTCTCAGCTCCATGAAAATAGTGGTTCTCATGAA	aa: MELSLNIPVNHGPQE E SCGSSQLHENSGSHE
Marmoset ATGGAATTATCTCTGAACGTACCTGTAAATCATGGTCCACAGGAG GAA TCATGTGGATCCTCTCAGCCCCATAAAAATAGTGGTTCCCCTGGA	aa: MELSLNVPVNHGPQE E SCGSSQPHKNSGSPG
#The individual penalty scores of Gorilla is: -28.7142857142857
ENST00000409561 pos:826 Gorilla SP-Scores:-20.625
Human CCTGCCACACCAGCTCAGCCAATTTCAGCCAAAGCAACCCAACCC AGT TCAGCCAACCCTACCCAG---CCTACTGTCCCTCAATCTGCTGCT	aa: PATPAQPISAKATQP S SANPTQ-PTVPQSAA
Gorilla CCTGCCACACCAGCTCAGCCAATTTCAGCCAAAGCAACCCAACCC AGT TCAGCCAACCCTACCCAG---CCTACTGTCCCTCAATCTGCTGCT	aa: PATPAQPISAKATQP S SANPTQ-PTVPQSAA
Chimp CCTGCCACACCAGCTCAGCCAATTTCAGCCAAAGCAACCCAACCC AGT TCAGCCAACCCTACCCAG---CCTACTGTCCCTCAATCTGCTGCT	aa: PATPAQPISAKATQP S SANPTQ-PTVPQSAA
CE CCTGCCACACCAGCTCCGCCAATTTCGACCAAAGCAACCCAACCT GGT TCAGCCAACCCTACCCAG---CCTACTGTCCCTCAATCTGCAGTT	aa: PATPAPPISTKATQP G SANPTQ-PTVPQSAV
Orangutan CCTGCCACACCAGCTCAGCCAATTTCAGCCAAAGCAACCCAACCC GGT TCAGCCAACCCTACCCAG---CCTACTGTCCCTCAATCTGCTGCT	aa: PATPAQPISAKATQP G SANPTQ-PTVPQSAA
Macaque CCTGCCACACCAGCTCCGCCAATTTCGACCAAAGCAACCCAACCT GGT TCAGCCAACCCTACCCAG---CCTACTGTCCCTCAATCTGCAGTT	aa: PATPAPPISTKATQP G SANPTQ-PTVPQSAV
CR CCTGCCACACCAGCTCCGCCAATTTCGACCAAAGCAACCCAACCT GGT TCAGCCAACCCTACCCAG---CCTACTGTCCCTCAATCTGCAGTT	aa: PATPAPPISTKATQP G SANPTQ-PTVPQSAV
Marmoset CCTGCCAGACCAGCTCAGCCAATTTCGACCAATGCAACCGAATCC GGT TCAACCAATCCTAACCAGGCTCCTATTGCCTCTCAGTCTGCTGCT	aa: PARPAQPISTNATES G STNPNQAPIASQSAA
#The individual penalty scores of Gorilla is: -5
ENST00000221232 pos:741 CR SP-Scores:-47.25
Human GACTCTGAGCGTATTCGGCAGTACCTCCCCCGGAACCCCTGTCCG ACG CCCCCCTACCACCACCAGATGCCACCC------------------	aa: DSERIRQYLPRNPCP T PPYHHQMPP------
Gorilla GACTCTGAGCGTATCCGGCAGTACCTCCCCCGGAACCCCTGTCCG ACG CCCCCCTACCACCACCAGATGCCACCC------------------	aa: DSERIRQYLPRNPCP T PPYHHQMPP------
Chimp GACTCTGAGCGTATCCGGCAGTACCTCCCCCGGAACCCCTGTCCG ACG CCCCCCTACCACCACCAGATGCCACCC------------------	aa: DSERIRQYLPRNPCP T PPYHHQMPP------
CE GACTCTGAGCGTATCCGGCAGTACCTCCCCCGGAACCCCTGTCCG ACG CCCCCCTACCACCACCAGATGCCACCCAATTCAACCTGTCCCTGT	aa: DSERIRQYLPRNPCP T PPYHHQMPPNSTCPC
Orangutan GACTCTGAGCGTATCCGGCAGTACCTCCCCCGGAACCCCTGTCCG ACG CCCCCCTACCACCACCAGATGCCACCC------------------	aa: DSERIRQYLPRNPCP T PPYHHQMPP------
Macaque GACTCTGAGCGTATCCGGCAGTACCTCCCCCGGAACCCCTGTCCG ACG CCCCCCTACCACCACCAGATGCCACCC------------------	aa: DSERIRQYLPRNPCP T PPYHHQMPP------
CR GACTCTGAGCGTATCCGGCAGTACCTCCCCCGGAACCCCTGCCCC CTA CCC---------CACCAGATGCCACCC------------------	aa: DSERIRQYLPRNPCP L P---HQMPP------
Marmoset GATTCTGAGCGTATCCGGCAGTACCTTCCCCGGAACCCCTGTCCG ACA CCCCCCTACCACCACCAGATGCCACCC------------------	aa: DSERIRQYLPRNPCP T PPYHHQMPP------
#The individual penalty scores of CR is: -20.5714285714286
ENST00000368799 pos:1849 CR SP-Scores:-90
Human TCA------TCGGGGCCCAGGACAAGTAGGAACCAGGGATCCAGT GTT AGCCAGGACAGTGACAGTCAGGGACACTCAGAAGACTCTGAGAGG	aa: S--SGPRTSRNQGSS V SQDSDSQGHSEDSER
Gorilla TCA------GCGGGGCCCAGGACAAGCAGGCACGAGGGATCCAGT GTT AGCCAGGACAGTGACAGTCAGGGACACTCAGAAGACTCTGAGAGG	aa: S--AGPRTSRHEGSS V SQDSDSQGHSEDSER
Chimp TCA------TCGGGGCCCAGGACAAGTAGCCACCAGGGATCCAGT GTT AGCCAGGACAGTGACAGTGAGGGACACTCAGAAGACTCCGAGAGG	aa: S--SGPRTSSHQGSS V SQDSDSEGHSEDSER
CE TCA------GCGGGGTTCAGGACAAGCACGCGCCGCGGATCCAGT GTT AGCCAGGACAGTGACAGTGAGGGACACTCAGAAGACTCTGAGAGG	aa: S--AGFRTSTRRGSS V SQDSDSEGHSEDSER
Orangutan --------------------------------------------- --- ---------------------------------------------	aa: --------------- - ---------------
Macaque TCCATACAGACAGGTTCCAGGACAATTGGAAGAAGGGGATCTGGC CAC AGTGAGTACAGTGACAGTGAAGGGCACTCAGGGATCTCA------	aa: SIQTGSRTIGRRGSG H SEYSDSEGHSGIS--
CR TCCATACAGACAGGTTCCAGGACAATTGGAAGAAGGGGATCTGGC CAC AGTGAGTCCAGTGACACTGAAGTGCACTCAGGGGGCTCA------	aa: SIQTGSRTIGRRGSG H SESSDTEVHSGGS--
Marmoset TCA------GTGGGCTCCAGGGCCAGCAGGCGCCGGGGATCCAGT GTT AGCCAGGAGAGTGACAGCGAGGGACACTCAGAAGACTCCCAGAGG	aa: S--VGSRASRRRGSS V SQESDSEGHSEDSQR
#The individual penalty scores of CR is: -25
ENST00000324589 pos:42 CE SP-Scores:-89.625
Human ACCAAGAGGAAGTTGGAGGTGCCGACGGGACCTGAAGTGCAGACC CCT AAGGTTTGGTCCTTGTTTTTCAAGGTGGCTGGGATGAGCCCTTGG	aa: TKRKLEVPTGPEVQT P KVWSLFFKVAGMSPW
Gorilla ACCAAGAGGAAGTTGGAGGTGCCGACGGGACCTGAAGTGCAGACC CCT AAG------------------------------------------	aa: TKRKLEVPTGPEVQT P K--------------
Chimp ACCAAGAGGAAGTTGGAGGTGCCGACGGGACCTGAAGTGCAGACC CCT AAG------------------------------------------	aa: TKRKLEVPTGPEVQT P K--------------
CE ACCAAGAGTNNNNNNNNNNNNNNNNNNNNNNNNNNNNNNNNNCAC TTT GAGGTTTGGTCCTTGTTTTGCAAGGTGGCTGGGATGAGTCCTTGG	aa: TKSXXXXXXXXXXXH F EVWSLFCKVAGMSPW
Orangutan ACCAAGAGGAAGTTGGAGGTGCCGACGGGACCTGAAGTGCAGACC CCT AAG------------------------------------------	aa: TKRKLEVPTGPEVQT P K--------------
Macaque ACCAAGAGGAAGTTGGAGGTGCCGACGGGACCTGAAGTGCAGACC CCC AAGGTTTGGTCCTTGTTTTGCAAGGTGGCTGGGATGAGTCCTTGG	aa: TKRKLEVPTGPEVQT P KVWSLFCKVAGMSPW
CR ACCAAGAGGAAGTTGGAGGTGCCGACGGGACCTGAAGTGCAGACC CCC AAGGTTTGGTCCTTGTTTTGCAAGGTGGCTGGGATGAGTCCTTGG	aa: TKRKLEVPTGPEVQT P KVWSLFCKVAGMSPW
Marmoset ACCAAGAGGAAGTTGGAGGTGCCGACGGGACCTGAAGTGCAAACC CCC AAG------------------------------------------	aa: TKRKLEVPTGPEVQT P K--------------
#The individual penalty scores of CE is: -30.1428571428571
ENST00000388887 pos:1936 Macaque SP-Scores:-63
Human GATCCCACCCTGGGGGGCCGCTGTGACACCTTTACTACTTTCGAT GCC TCGGGGGAGTGTGGGAGCTGTGTCAATACTCCCAGCTGCCCAAGG	aa: DPTLGGRCDTFTTFD A SGECGSCVNTPSCPR
Gorilla GATCCCACCCTGGGGGGCCGCTGTGACACCTTTACTACTTTCGAT GCC TCGGGGGAGTGTGGGAGCTGTGTCAATACTCCCAGCTGCCCAAGG	aa: DPTLGGRCDTFTTFD A SGECGSCVNTPSCPR
Chimp GATCCCACCCTGGGGGGCCGCTGTGACACCTTTACTACTTTCGAT GCC TCGGGGGAGTGTGGGAGCTGTGTCAATACTCCCAGCTGCCCAAGG	aa: DPTLGGRCDTFTTFD A SGECGSCVNTPSCPR
CE GATCCCACCCTAGGGGGCCGCTGTGACACCTTTACTGCTTTCCAT GCC GTGGGGTCGTGTGGGAGCTGTGTCAATACTCCCAGCTGCCCAAGG	aa: DPTLGGRCDTFTAFH A VGSCGSCVNTPSCPR
Orangutan GATCCCACCCTGGGGGGCCGCTGTGACACCTTTACTACTTTCGAT GCC TCGGGGGAGTGTGGGAGCTGTGTCAATACTCCCGGCTGCCCAAGG	aa: DPTLGGRCDTFTTFD A SGECGSCVNTPGCPR
Macaque GATCCCACCCTAGGGGGCCGCTGTGACACCTTTACTGCTTTCCCA TGC CGTGGGTCGTGTGGGAGCTGTGTCAATACTCCCAGCTGCCCAAGG	aa: DPTLGGRCDTFTAFP C RGSCGSCVNTPSCPR
CR --------------------------------------------- --- ---------------------------------------------	aa: --------------- - ---------------
Marmoset GATCCCATCCTGGGGGGCCACTGTGACACCTTCACTGTTTTCGAT ATG TGGGGGGACTGTGGGAGCTGTTTCAATACTCCCAGCTGCCCAAAG	aa: DPILGGHCDTFTVFD M WGDCGSCFNTPSCPK
#The individual penalty scores of Macaque is: -12.4285714285714
ENST00000290866 pos:398 Chimp SP-Scores:-26.125
Human CCAGACAAGCCCAACCTCGATGTCACCAGTACTATGCTGCAGCAG GGC TGGAACGCCACGCACATGTTCCGGGTGGCAGAGGAGTTCTTCACC	aa: PDKPNLDVTSTMLQQ G WNATHMFRVAEEFFT
Gorilla CCAGACAAACCCAACCTCGATGTCACCAGTACTATGCTGCAGCAG GGC TGGAACGCCACGCACATGTTCCGGGTGGCAGAGGAGTTCTTCACC	aa: PDKPNLDVTSTMLQQ G WNATHMFRVAEEFFT
Chimp CCAGACAAGCCCAACCTCGATGTCACCAGTACTATGCTGCAGCAG ACA TGG------------------------------------------	aa: PDKPNLDVTSTMLQQ T W--------------
CE CCAGACAAGCCCAACCTCGACGTCACCAGTACTATGCTGCAGCAG GGC TGGAATGCCACGCACATGTTCCGGGTGGCAGAGGAGTTCTTCACC	aa: PDKPNLDVTSTMLQQ G WNATHMFRVAEEFFT
Orangutan CCAGACAAGCCCAACCTCGATGTCACCAGTACTATGCTGCAGCGG GGC TGGAACGCCACGCACATGTTCCGGGTGGCAGAGGAGTTCTTCACC	aa: PDKPNLDVTSTMLQR G WNATHMFRVAEEFFT
Macaque CCAGACAAGCCCAACCTCGACGTCACCAGTACTATGCTGCAGCAG GGC TGGAATGCCACGCACATGTTCCGGGTGGCAGAGGAGTTCTTCACC	aa: PDKPNLDVTSTMLQQ G WNATHMFRVAEEFFT
CR CCAGACAAGCCCAACCTCGACGTCACCAGTACTATGCTGCAGCAG GGC TGGAATGCCACGCACATGTTCCGGGTGGCAGAGGAGTTCTTCACC	aa: PDKPNLDVTSTMLQQ G WNATHMFRVAEEFFT
Marmoset CCAGACAAGCCCAACCTTGATGTCACTAGTACTATGCTGCAGCAG GGC TGGAATGCCACACACATGTTCCGGGTGGCAGAGGAGTTCTTCGTC	aa: PDKPNLDVTSTMLQQ G WNATHMFRVAEEFFV
#The individual penalty scores of Chimp is: -32.1428571428571
ENST00000355530 pos:393 Macaque SP-Scores:-148.875
Human TGCCTCTACCTGGCTCTCGTCCTGGCCCCGACCACCCTGCTGGCC TCC TAT------------------------------------------	aa: CLYLALVLAPTTLLA S Y--------------
Gorilla TGCCTCTACCTGGCTCTCGTCCTGGCCCCGACCACCCTGCTGGCC TCC TAT------------------------------------------	aa: CLYLALVLAPTTLLA S Y--------------
Chimp TGCCTCTACCTGGCTCTCGTCCTGGCCCCGACCACCCTGCTGGCC TCC TAT------------------------------------------	aa: CLYLALVLAPTTLLA S Y--------------
CE TGCCTCTACCTGGCTCTCGTCTTGGCCCCGACCACCCTGCTGGCC TCC TAT------------------------------------------	aa: CLYLALVLAPTTLLA S Y--------------
Orangutan --------------------------------------------- TCC TAT------------------------------------------	aa: --------------- S Y--------------
Macaque --------------------------------------------- AGT GTCTTGAGAGGAGGCTTGGGTCTCAGCTCTGCCCTGGGCACAGCG	aa: --------------- S VLRGGLGLSSALGTA
CR TGCCTCTACCTGGCTCTTGTTTTGGCCCCGACCACCCTGCTGGCC TCC TAT------------------------------------------	aa: CLYLALVLAPTTLLA S Y--------------
Marmoset TGCCTCTACCTGGCTCTCGTCCTGGCCCCGACCAACTTGCTGGTG TCC TAT------------------------------------------	aa: CLYLALVLAPTNLLV S Y--------------
#The individual penalty scores of Macaque is: -63.2857142857143
ENST00000531677 pos:227 Macaque SP-Scores:-52.625
Human GAAGAAGAAGAAGATGCAGCCTGGCAAGCAGAAGAAGTTCTGAGA TCC AGGACCAATGTATGTTTACTCTGCTCTCTCCTGTTTCATCATCCC	aa: EEEEDAAWQAEEVLR S RTNVCLLCSLLFHHP
Gorilla GAAGAAGAAGAAGATGCAGCCTGGCAAGCAGAAGAAGTTCTGAGA TCC AGGACCAACGTATGTTTACTCTGCTCTCTCCTGTTTCATCATCCC	aa: EEEEDAAWQAEEVLR S RTNVCLLCSLLFHHP
Chimp GAAGAAGAAGAAGATGCAGCCTGGCAAGCAGAAGAAGTTCTGAGA TCC AGGACCAACATATGTTTACTCTGCTCTCTCCTGTTTCATCATCCC	aa: EEEEDAAWQAEEVLR S RTNICLLCSLLFHHP
CE GAAGAAGAAGAAGATGCAGCCTGGCAAGCAGAAGAAGTTCTAAGA TCC AGGACCAACGTATGTTCACTCTGCTCTGTCCTGTTTCATCATCCC	aa: EEEEDAAWQAEEVLR S RTNVCSLCSVLFHHP
Orangutan GAAGAAGAAGAAGATGCAGCCTGGCAAGCAGAAGAAGTTCTGAGA --- ---------------------------------------------	aa: EEEEDAAWQAEEVLR - ---------------
Macaque GAAGAAGAAGAAGATGCAGCCTGGCAAGCAGAAGAAGTTCTAAGA CAG ---------------------------------------------	aa: EEEEDAAWQAEEVLR Q ---------------
CR GAAGAAGAAGAAGATGCAGCCTGGCAAGCAGAAGAAGTTCTAAGA TCC AGGACCAACGTATGTTCACTCTGCTCTGTCCTGTTTCATCATCCC	aa: EEEEDAAWQAEEVLR S RTNVCSLCSVLFHHP
Marmoset GAAGAAGAAGAAGATGCAGCCTGGCAAGCAGAAGAAGTTCTGAGA TCC AGGACCAACTTACATTCACTCTGCTCTCTCCTGTTTCATCATCCC	aa: EEEEDAAWQAEEVLR S RTNLHSLCSLLFHHP
#The individual penalty scores of Macaque is: -34.2857142857143
ENST00000256324 pos:342 CE SP-Scores:-21
Human CAGAAGATCAGAGAACTAGAGTCTATGATCGGCATAGACCCAGGG AAC CGGGGGATTGGGCACCTGCTCTGTAAAGATGAGCTGCTGAAGGCC	aa: QKIRELESMIGIDPG N RGIGHLLCKDELLKA
Gorilla CAGAAGATCAGAGAACTAGAGTCTATGATCGGCATAGACCCAGGG AAC CGGGGGATTGGGCACCTGCTCTGTAAAGATGAGCTGCTGAAGGCC	aa: QKIRELESMIGIDPG N RGIGHLLCKDELLKA
Chimp CAGAAGATCAGAGAACTAGAGTCTATA---------------AGG AAC CGGGGGATTGGGCACCTGCTCTGTAAAGATGAGCTGCTGAAGGCC	aa: QKIRELESI-----R N RGIGHLLCKDELLKA
CE CAGAAGATCAGAGAGCTAGAGTCTGTGATCGGCATAGACCCAGTG TCG CGGGGCATTGGACACCTGCTCTGTAAAGACGAGCTGCTAAAGGCC	aa: QKIRELESVIGIDPV S RGIGHLLCKDELLKA
Orangutan CAGAAGATCAGAGAGCTAGAGTCTATG---------------AGG AAC CGGGGGATTGGGCACCTGCTCTGTAAAGATGAGCTGCTGAAGGCC	aa: QKIRELESM-----R N RGIGHLLCKDELLKA
Macaque CAGAAGATCAGAGAGCTAGAGTCTGTGATCGGCATAGACCCAGGG AAC CGGGGGATTGGACACCTGCTCTGTAAAGACGAGCTGCTGAAGGCC	aa: QKIRELESVIGIDPG N RGIGHLLCKDELLKA
CR CAGAAGATCAGAGAGCTAGAGTCTGTGATCGGCATAGACCCAGGG AAC CGGGGGATTGGACACCTGCTCTGTAAAGACGAGCTGCTGAAGGCC	aa: QKIRELESVIGIDPG N RGIGHLLCKDELLKA
Marmoset CAGAAGATCAGAGAACTGGAGTCTATAATCGGCATAGACCCAGGC AAC CGGGGGATTGGGCACCTGCTCTGTAAAGACGAGCTGCTGAAGGCC	aa: QKIRELESIIGIDPG N RGIGHLLCKDELLKA
#The individual penalty scores of CE is: -4.57142857142857
ENST00000250160 pos:186 Marmoset SP-Scores:-78.75
Human CTCTACTGTGACTACAGC------GGGGACCGCCCGAGGTACGCA ATA GGAGTGTGT---GCACAGGTGGTCGGTGTGGGCTGCGTCCTGGAT	aa: LYCDYS--GDRPRYA I GVC-AQVVGVGCVLD
Gorilla CTCTACTGTGACTACAGC------GGGGACCGCCCGAGGTACGCA ATA GGAGTGTGT---GCACAGGTGGTCGGTGTGGGCTGCGTCCTGGAT	aa: LYCDYS--GDRPRYA I GVC-AQVVGVGCVLD
Chimp CTCTACTGTGACTACAGC------GGGGACCGCCCGAGGTACGCA ATA GGAGTGTGT---GCACAGGTGGTCGGTGTGGGCTGTGTCCTGGAT	aa: LYCDYS--GDRPRYA I GVC-AQVVGVGCVLD
CE CTCTACTGTGACTACAGC------GGGGACCGCCCGAGGTACGCA ATA GGAGTGTGT---GCACAGGTGGTCGGTGTGGGCTGCGTCCTGGAT	aa: LYCDYS--GDRPRYA I GVC-AQVVGVGCVLD
Orangutan --------------------------------------------- --- ---------------------------------------------	aa: --------------- - ---------------
Macaque CTCTACTGTGACTACAGC------GGGGACCGCCCGAGGTACGCA ATA GGAGTGTGT---GCACAGGTGGTCGGTGTGGGCTGCGTCCTGGAT	aa: LYCDYS--GDRPRYA I GVC-AQVVGVGCVLD
CR CTCTACTGTGACTACAGC------GGGGACCGCCCGAGGTACGCA ATA GGAGTGTGT---GCACAGGTGGTCGGTGTGGGCTGCGTCCTGGAT	aa: LYCDYS--GDRPRYA I GVC-AQVVGVGCVLD
Marmoset ---------------AGCCCAGGAGGCGATCGCCCGAGGAGGGGT TGT GGTGTGTGTGGGGGGGAAGTGGTCGGTGTGGGCTGCGTCCTGGAC	aa: -----SPGGDRPRRG C GVCGGEVVGVGCVLD
#The individual penalty scores of Marmoset is: -27.1428571428571
ENST00000339686 pos:549 Marmoset SP-Scores:-93.25
Human GGTGCGGAC------------------------------GCGTCA TCA CTGCAGAAACGTGCAGGCAGAGACGATCAGAACTACAATTACAAC	aa: GAD----------AS S LQKRAGRDDQNYNYN
Gorilla GGTGCGGAC------------------------------GCATCA TCA CTGCAGAAACGTGCAGGCAGAGCCGATCAGAACTACAATTACAAC	aa: GAD----------AS S LQKRAGRADQNYNYN
Chimp GGTGCGGAC------------------------------GCGTCA TCA CTGCAGAAACGTGCAGGCAGAGCCGATCAGAACTACAATTACAAC	aa: GAD----------AS S LQKRAGRADQNYNYN
CE GGTGCGGAC------------------------------ACGTCA TCA CTGCAGAAACGTGCAGGCGGCGCCGATCAGAACTACAACTATAAC	aa: GAD----------TS S LQKRAGGADQNYNYN
Orangutan GGTGCAGAC------------------------------GCATCA TCA CTGCAGAAACGTGCAGGCAGAGCCGATCAGAACTACAATTATAAC	aa: GAD----------AS S LQKRAGRADQNYNYN
Macaque GGTGTGGAC------------------------------ACGTCA TCA CTGCAGAAACGTGCAGGCGGCGCCGATCAGAACTACAACTATAAC	aa: GVD----------TS S LQKRAGGADQNYNYN
CR GGTGCGGAC------------------------------ACGTCA TCA CTGCAGAAACGTGCAGGCGGCGCCGATCAGAACTACAACTATAAC	aa: GAD----------TS S LQKRAGGADQNYNYN
Marmoset GGTTGCGACCATGCATGCCTGTGTGAACAGGGTGGCATGGCATCT GAT ------------------------------AACTACAATTATAAC	aa: GCDHACLCEQGGMAS D ----------NYNYN
#The individual penalty scores of Marmoset is: -44.2857142857143
ENST00000371663 pos:712 Marmoset SP-Scores:-42.375
Human GATGAG------GGCCCTGCCGAGCCGCCCCCACCC------CCC AAG CTCCCTCTCCCCGCCTTCAGACTGAAGAATGACTCGGACCTCTTC	aa: DE--GPAEPPPP--P K LPLPAFRLKNDSDLF
Gorilla GATGAG------GGCCCTGCCCAGCCGCCCCCACCC------CCC AAG CTCCCTCTCCCCGCCTTCAGACTGAAGAATGACTCGGACCTCTTC	aa: DE--GPAQPPPP--P K LPLPAFRLKNDSDLF
Chimp GATGAG------GGCCCTGCCCAGCTGCCCCCACCC------CCC AAG CTCCCTCTCCCCGCCTTCAGACTGAAGAATGACTCGGACCTCTTT	aa: DE--GPAQLPPP--P K LPLPAFRLKNDSDLF
CE GACGAG------GCCCTTGCTCAGCCGCCCCCGCCC------CCC AAG CTCCCTCTCCCCACCTTCAGACTGAAGAATGACTCGGACCTCTTC	aa: DE--ALAQPPPP--P K LPLPTFRLKNDSDLF
Orangutan GATGAG------GCCCCTGCCCAGCCGCCCCCACCC------CCC AAG CTCCCTCTCCCTGCCTTCAGACTGAAGAATGACTCGGACCTCTTT	aa: DE--APAQPPPP--P K LPLPAFRLKNDSDLF
Macaque GACGAG------GCCCTTGCTCAGCCGCCCCCGCCC------CCC AAG CTCCCTCTCCCCACCTTCAGACTGAAGAATGACTCGGACCTCTTC	aa: DE--ALAQPPPP--P K LPLPTFRLKNDSDLF
CR GACGAG------GCCCTTGCTCAGCCGCCCCCGCCC------CCC AAG CTCCCTCTCCCCACCTTCAGACTGAAGAATGACTCGGACCTCTTC	aa: DE--ALAQPPPP--P K LPLPTFRLKNDSDLF
Marmoset GATGAGACCCCGGCCCCGGCCCAGCCACTTCCACCTGCAAGCCCC TCT ---------CCCGCCTTAAGACTGAAGAATGACTCAGACCTCTTC	aa: DETPAPAQPLPPASP S ---PALRLKNDSDLF
#The individual penalty scores of Marmoset is: -18.4285714285714
ENST00000470972 pos:180 Marmoset SP-Scores:-56.625
Human ---------------------CTAAAGCCTTCTGAATACACTACA TCT CCAAAATCTTCTGTTCTCTGCCCCAAACTACCAGTTCCAGCGAGT	aa: -------LKPSEYTT S PKSSVLCPKLPVPAS
Gorilla ---------------------CTAAAGCCTTCTGAATACACTACA TCT CCAAAATCTTCTGTTCTCTGCCCCAAACTACCAGTCCCAGCGAGT	aa: -------LKPSEYTT S PKSSVLCPKLPVPAS
Chimp ---------------------CTAAAGCCTTCTGAATACACTACA TCT CCAAAATCTTCTGTTCTCTGCCCCAAACTACCAGTTCCAGCGAGT	aa: -------LKPSEYTT S PKSSVLCPKLPVPAS
CE ---------------------CTAAAGCCTTCTGAATACACTACA TCT TCAAAATCTTCTGTTCTCTGCCCCAAACTACCAGTTCCAGCGAGT	aa: -------LKPSEYTT S SKSSVLCPKLPVPAS
Orangutan ---------------------CTAAAGCCTTCTGAATACACTACA TCT CCAAAATCTTCTGTTCTCTGCCCCAAACTACCAGTTCCAGCGAGT	aa: -------LKPSEYTT S PKSSVLCPKLPVPAS
Macaque ---------------------CTAAAGCCTTCTGAATACACTACA TCT TCAAAATCTTCTGTTCTCTGCCCCAAACTACCAGTTCCAGCGAGT	aa: -------LKPSEYTT S SKSSVLCPKLPVPAS
CR ---------------------CTAAAGCCTTCTGAATACACTACA TCT TCAAAATCTTCTGTTCTCTGCCCCAAACTACCAGTTCCAGCGAGT	aa: -------LKPSEYTT S SKSSVLCPKLPVPAS
Marmoset TATCTTCCAACATATAGAAAACTAAAACCATCTGAATATACAGGG CAG AAAAAATCTTCTGTTCTCTGCCCAAAACTACCAGTC------CAT	aa: YLPTYRKLKPSEYTG Q KKSSVLCPKLPV--H
#The individual penalty scores of Marmoset is: -21.5714285714286
ENST00000371106 pos:19 Gorilla SP-Scores:-93.625
Human GCTCACTGGGGCTGCTGCCCCTGGCTGGTCCTCCTCTGTGCTTGT GCC TGGGGC---------------------------------------	aa: AHWGCCPWLVLLCAC A WG-------------
Gorilla GCTCACTGGGGCTGCTGCCCCTGGCTGGTCCTCCTCTGTGTCTGT CAG CAGGGCCTTCCTGATTTCCGGACTCTTGAGAAGAGCCAACGGAAG	aa: AHWGCCPWLVLLCVC Q QGLPDFRTLEKSQRK
Chimp GCTCACTGGGGCTGCTGCCCCTGGCTGGTCCTCCTCTGTGCTTGT GCC TGGGGC---------------------------------------	aa: AHWGCCPWLVLLCAC A WG-------------
CE GCTCACTGGGGCTGCTGCCCCTGGCTGGTCCTCCTCTGTGCTTGT GCC TGGGGC---------------------------------------	aa: AHWGCCPWLVLLCAC A WG-------------
Orangutan GCTCACTGGGGCTGCTGCCCCTGGCTCGTCCTCATCTGTGCTTGT GCC TGGGGC---------------------------------------	aa: AHWGCCPWLVLICAC A WG-------------
Macaque GCTCACTGGGGCTGCTGCCCCTGGCTGGTCCTCCTCTGTGCTTGT GCC TGGGGC---------------------------------------	aa: AHWGCCPWLVLLCAC A WG-------------
CR GCTCACTGGGGCTGCTGCCCCTGGCTGGTCCTCCTCTGTGCTTGT GCC TGGGGC---------------------------------------	aa: AHWGCCPWLVLLCAC A WG-------------
Marmoset GCTCACTGGGGCTGCTGCCCCTGGCTGGTCCTTCTCTGTGCTTGT GCC TGGGGC---------------------------------------	aa: AHWGCCPWLVLLCAC A WG-------------
#The individual penalty scores of Gorilla is: -28.1428571428571
ENST00000368799 pos:3268 CR SP-Scores:-73.125
Human GAGGGACACTCAGAAGACTCTGAGAGGCGGTCTGAGTCGGCTTCC AGA AACCATTATGGATCTGCTCGGGAGCAGTCAAGACATGGCTCCAGG	aa: EGHSEDSERRSESAS R NHYGSAREQSRHGSR
Gorilla CAGGGACACTCAGAAGACTCTGAGAGGTGGTCTGGGTCTGCTTCC AGA AACCATCATGGATCTGCTCGGGAGCAGTCAAGACATGGCTCCAGA	aa: QGHSEDSERWSGSAS R NHHGSAREQSRHGSR
Chimp GAGGGACACTCAGAAGACTCTGAGAGGCAGTCTGAGTCTGCTTCC AGA AACCATTATGGATCTGCTCGGGAGCAGTCAAGACATGGCTCCAGG	aa: EGHSEDSERQSESAS R NHYGSAREQSRHGSR
CE GAGGGACACTCAGAAGACTCTGAGAGGCAGTCTGAGTCTGCTTCC AGA AACCATCATGGATCTGTTCGGGAGCAGTCAAGACATGGGTCCAGA	aa: EGHSEDSERQSESAS R NHHGSVREQSRHGSR
Orangutan GAGGGACACTCAGAAGACTCTGAGACGTGGCCTGGGTCTGCTTCC AGA AACCATTATGGATCTGGTCGGGAGCAGGCAAGAGATGGCTCCAGA	aa: EGHSEDSETWPGSAS R NHYGSGREQARDGSR
Macaque GAAGGGCACTCA---------------------GGG---GTCTCA CAC ACACATTCAGGACATACT---------------CATGGC------	aa: EGHS-------G-VS H THSGHT-----HG--
CR GAAGGGCACTCA---------------------GGG---GTCTCA CAC ACACATTCAGGA---------------------------------	aa: EGHS-------G-VS H THSG-----------
Marmoset GAGGGACACTCAGAAGACTCCCAGAGGTGGTCTGGGTCTGGTTCC AGA GAACATCATGGGTCCGCTCGGGAGCAGTCGAGAGATGGCTCCAGG	aa: EGHSEDSQRWSGSGS R EHHGSAREQSRDGSR
#The individual penalty scores of CR is: -46.5714285714286
ENST00000380033 pos:686 Chimp SP-Scores:-14.125
Human TCTTGGATGTTTCAGCCAATGAATAACTCCAAAATGAGAGAAAAG AGG AACTTGCAGCCAAACAGTAATGCTATCCCTGAAGGAATGCGAGAA	aa: SWMFQPMNNSKMREK R NLQPNSNAIPEGMRE
Gorilla TCTTGGATGTTTCAGCCAATGAATAACTCCAAAATGAGAGAAAAG AGG AACTTGCAGCCAAACAGTAATGCTATCCCTGAAGGAATGCGAGAA	aa: SWMFQPMNNSKMREK R NLQPNSNAIPEGMRE
Chimp TCTTGGATGTTTCAGCCAATGAATAACTCCAAAATGAGAGAAAAG AGG AACTTGCAGCCAAACAGTAATGCTATCCCTGAAGGAATGGGAGAA	aa: SWMFQPMNNSKMREK R NLQPNSNAIPEGMGE
CE TCTTGGATGTTTCAGCCAATGAATTATTCTGAAATGAGAGAAAAG GGG AACTTGCAGCCAAACAGTAATTCTATCCCTGAAGAAATGCAAGAG	aa: SWMFQPMNYSEMREK G NLQPNSNSIPEEMQE
Orangutan TCTTGGATGTTTCAGTCAATGAATAACTCCAAAATGAGAGAAAAG GGG AACTTGCAGCCAAACAGTAATGCTATCCCTGAAGGAATGCGAGAA	aa: SWMFQSMNNSKMREK G NLQPNSNAIPEGMRE
Macaque TCTTGGATGTTTCAGCCAATGAATTATTCTGAAATGAGAGAAAAG GGG AACTTGCAGCCAAACAGTAATTCTATCCCTGAAGAAATGCAAGAG	aa: SWMFQPMNYSEMREK G NLQPNSNSIPEEMQE
CR TCTTGGATGTTTCAGCCAATGAATTATTCTGAAATGAGAGAAAAG GGG AACTTGCAGCCAAACAGTAATTCTATCCCTGAAGAAATGCAAGAG	aa: SWMFQPMNYSEMREK G NLQPNSNSIPEEMQE
Marmoset TCTTGGATGTTTCCACCAACGAATGACTCTGAAATGAGAGAAAAT GAG AATTTGCAGCCAAATAGTAATGCTATCCCTGAAGAAATGCAAGAA	aa: SWMFPPTNDSEMREN E NLQPNSNAIPEEMQE
#The individual penalty scores of Chimp is: -3.71428571428571
ENST00000332271 pos:8 Marmoset SP-Scores:-4.5
Human ATGCCTGGTAGGGCAAGGACT CGC GCCCGAGGCAGAGCCCGCCGCAGGGAGAGCTACCAACAAGAGGCA	aa: MPGRART R ARGRARRRESYQQEA
Gorilla ATGCCTGGTAGGGCAAGGACT CGC GCCCGAGGCAGAGCCCGCCGCAGGGAGAGCTACCAACAAGAGGCA	aa: MPGRART R ARGRARRRESYQQEA
Chimp ATGCCTGGTAGGGCAAGGACT CGC GCCCGAGGCAGAGCCCGCCGCAGGGAGAGCTACCAACAAGAGGCA	aa: MPGRART R ARGRARRRESYQQEA
CE ATGCCTGGTAGGGCCAGGACT CGC GCCCGAGGCAGAGCCCGCCGCAGGGAGAGCTACCAACAAGAGGCA	aa: MPGRART R ARGRARRRESYQQEA
Orangutan ATGCCTGGTAGGGCCAGGACT CGC GCCCGAGGCAGAGCCCGCCGCAGGGAGAGCTACCAACAAGAGGCA	aa: MPGRART R ARGRARRRESYQQEA
Macaque ATGCCTGGTAGGGCCAGGACT CGC GCCCGAGGCAGAGCCCGCCGCAGGGAGAGCTACCAACAAGAGGCA	aa: MPGRART R ARGRARRRESYQQEA
CR ATGCCTGGTAGGGCCAGGACT CGC GCCCGAGGCAGAGCCCGCCGCAGGGAGAGCTACCAACAAGAGGCA	aa: MPGRART R ARGRARRRESYQQEA
Marmoset ATGACTGGTAGGGCCAGGACG ACC GCTCGAGGCAGAGCCCGCCGCAGGGAGCAGGAGGAACAAGAGGCA	aa: MTGRART T ARGRARRREQEEQEA
#The individual penalty scores of Marmoset is: -5.14285714285714
ENST00000366554 pos:124 Gorilla SP-Scores:-63.875
Human TGGGACACCGTGGGCTGCGTGTGGGACGGGTTTAGCGGCAGCCTC TTC GGGATTGTTTCCATTGCCACCCTAACCGTGCTGGCCTATGAACGT	aa: WDTVGCVWDGFSGSL F GIVSIATLTVLAYER
Gorilla ------------------------------------------CTT GCA GGGATTGTTTCCATTGCCACCCTAACCGTGCTGGCCTATGAACGT	aa: --------------L A GIVSIATLTVLAYER
Chimp TGGGACACCGTGGGCTGCGTGTGGGACGGGTTTAGCGGCAGCCTC TTC GGGATTGTTTCCATTGCCACCCTAACCGTGCTGGCCTATGAACGT	aa: WDTVGCVWDGFSGSL F GIVSIATLTVLAYER
CE ------------------------------------------CTC TTC GGGATTGTTTCCATTGCCACCCTAACGGTGCTGGCCTATGAACGT	aa: --------------L F GIVSIATLTVLAYER
Orangutan TGGGACACCGTGGGCTGCGTGTGGGACGGGTTTAGCGGCAGCCTC TTC GGAATTGTTGCCATTGCCACCCTAACCGTGCTGGCCTATGAACGT	aa: WDTVGCVWDGFSGSL F GIVAIATLTVLAYER
Macaque TGGGACACCGTGGGCTGCGTGTGGGACGGGTTTAGCGGCAGCCTC TTC GGGATTGTTTCCATTGCCACCCTAACGGTGCTGGCCTATGAACGT	aa: WDTVGCVWDGFSGSL F GIVSIATLTVLAYER
CR ------------------------------------------CTC TTC GGGATTGTTTCCATTGCCACCCTAACGGTGCTGGCCTATGAACGT	aa: --------------L F GIVSIATLTVLAYER
Marmoset TGGGACACCGTGGGCTGCGTGTGGGACGGGTTTAGCGGCAGCCTC TTC GGGATTGTTTCCATTGCCACCCTAACTGTGCTGGCCTATGAACGT	aa: WDTVGCVWDGFSGSL F GIVSIATLTVLAYER
#The individual penalty scores of Gorilla is: -32.1428571428571
ENST00000373087 pos:597 Marmoset SP-Scores:-5.25
Human CTGGACCCCCAGCAGCTGGCTGCCGAGATCCTCTCCTACAAGTCC CAG CACCCCAGTGAGNNN	aa: LDPQQLAAEILSYKS Q HPSEX
Gorilla CTGGACCCCCAGCAGCTGGCTGCCGAGATCCTCTCCTATAAGTCC CAG CACCCCAGTGAGNNN	aa: LDPQQLAAEILSYKS Q HPSEX
Chimp CTGGACCCCCAGCAGCTGGCTGCCGAGATCCTCTCCTACAAGTCC CAG CACCCCAGTGAGNNN	aa: LDPQQLAAEILSYKS Q HPSEX
CE CTGGACCCCCAGCAGCTGGCTGCCGAGATCCTCTCTTACAAGTCC CAG CACCCCAGTGAGNNN	aa: LDPQQLAAEILSYKS Q HPSEX
Orangutan CTGGACCCCCAGCAGCTGGCTGCCGAGATCCTCTCCTACAAGTCC CAG CACCCCAGTGAGNNN	aa: LDPQQLAAEILSYKS Q HPSEX
Macaque CTGGACCCCCAGCAGCTGGCTGCCGAGATCCTCTCTTACAAGTCC CAG CACCCCAGTGAGNNN	aa: LDPQQLAAEILSYKS Q HPSEX
CR CTGGACCCCCAGCAGCTGGCTGCCGAGATCCTCTCTTACAAGTCC CAG CACCCCAGTGAGNNN	aa: LDPQQLAAEILSYKS Q HPSEX
Marmoset CTGGACCCCCAGCAACTGGCTGCCGAGATCCTCTCCTACAAATCT ATC CTTCCATTTGAGNNN	aa: LDPQQLAAEILSYKS I LPFEX
#The individual penalty scores of Marmoset is: -6
ENST00000390654 pos:126 Macaque SP-Scores:-45
Human ACTGCTCGGGAAGCTCCATCCGAATGTGTCTGCCCCCCAGGGCCC CCT GGACGGCGCGGCAAGCCTGGGAGAAGAGGCGACCCTGGT------	aa: TAREAPSECVCPPGP P GRRGKPGRRGDPG--
Gorilla ACTGCTCGGGAAGCTCCATCCGAATGTGTCTGCCCCCCAGCTTCT CCA GGGAAGAGAGGCAAGCCTGGGAGAAGAGGCGACCCTGTA------	aa: TAREAPSECVCPPAS P GKRGKPGRRGDPV--
Chimp ACTGCTCGGGAAGCTCCATCCGAATGTGTCTGCCCCCCAGGGCCC CCT GGACGGCGCGGCAAGCCTGGGAGAAGAGGCGACCCTGGT------	aa: TAREAPSECVCPPGP P GRRGKPGRRGDPG--
CE ---------------------------------------GGGCCC CCT GGACGGCGCGGCAAGCCTGGGAGAAGAGGCGACCCTGTA------	aa: -------------GP P GRRGKPGRRGDPV--
Orangutan ACTGTTCGGGAAGCTCCATCCGAATGTGTCTGCCCCCCAGGTCCT CCT GGAAGGCGCGGCAAGCCTGGGAGAAGAGGCGACCCTGGTGAGTCC	aa: TVREAPSECVCPPGP P GRRGKPGRRGDPGES
Macaque ACTGCTCGGGAAGCCCCATCCGAATGTGTCTGCCCCCCAGGTAAA ATG GGCAGGCGTGGCCAGCCTGGGCAACGAGGTGATCCTTCC------	aa: TAREAPSECVCPPGK M GRRGQPGQRGDPS--
CR ACTGCTCGGGAAGCCCCATCCGAATGTGTCTGCCCCCCAGGTCCT CCT GGAAGGCGCGGCAAGCCTGGGAGAAGAGGCGACCCTGTA------	aa: TAREAPSECVCPPGP P GRRGKPGRRGDPV--
Marmoset ACTGCTCGGGAAGCCCCATCTGAATGTGTCTGCCCCCCAGGGCCC CCT GGACGGCGTGGCAAGCCTGGGAGAAGAGGCGACCCTGGT------	aa: TAREAPSECVCPPGP P GRRGKPGRRGDPG--
#The individual penalty scores of Macaque is: -12.7142857142857
ENST00000359358 pos:284 Chimp SP-Scores:-11.375
Human CTCATCCCGGCCCCGGAGCTGGTGGAGCGGGTCCAGTCAGTGGAT TTC ATGCGAACCGACCCGGTCTGCCAGAAGCTGCTGCTGGACGCC---	aa: LIPAPELVERVQSVD F MRTDPVCQKLLLDA-
Gorilla CTCATCCCGGCCCCGGAGCTGGTGGAGCGGGTCCAGTCAGTGGAT TTC ATGCGAACCGACCCGGTCTGCCAGAAGCTGCTGCTGGACGCCGCA	aa: LIPAPELVERVQSVD F MRTDPVCQKLLLDAA
Chimp CTCATCCCGGCCCCGGAGCTGGTGGAGCGGGTCCAGTCAGTGGAT AAA ATGCGANNNNNNCCGGTCTGCCAGAAGCTGCTGCTG---CCC---	aa: LIPAPELVERVQSVD K MRXXPVCQKLLL-P-
CE CTGATCCCGGCCCCGGAGCTGGTGGAGCGGGTCCAGTCAGTGGAT TTC ATGCGAACCGACCCGGTCTGCCAGAAGCTGCTGCTGGACGCC---	aa: LIPAPELVERVQSVD F MRTDPVCQKLLLDA-
Orangutan CTCATCCCGGCCCCGGAGCTGGTGGAGCGGGTCCAGTCAGTGGAT TTC ATGCGAACCGACCCGGTCTGCCAGAAGCTGCTGCTGGACGCC---	aa: LIPAPELVERVQSVD F MRTDPVCQKLLLDA-
Macaque CTGATCCCGGCCCCGGAGCTGGTGGAGCGGGTCCAGTCAGTGGAT TTC ATGCGAACCGACCCGGTCTGCCAGAAGCTGCTGCTGGACGCC---	aa: LIPAPELVERVQSVD F MRTDPVCQKLLLDA-
CR CTGATCCCGGCCCCGGAGCTGGTGGAGCGGGTCCAGTCAGTGGAT TTC ATGCGAACCGACCCGGTCTGCCAGAAGCTGCTGCTGGACGCC---	aa: LIPAPELVERVQSVD F MRTDPVCQKLLLDA-
Marmoset CTTATCCCGGCCCCTGAGCTGGTGGAGCGGGTCCAGTCAGTGGAT TTC ATGAGAACCGACCCGGTCTGCCAGAAGCTGCTGCTGGACGCC---	aa: LIPAPELVERVQSVD F MRTDPVCQKLLLDA-
#The individual penalty scores of Chimp is: -7.57142857142857
ENST00000329197 pos:120 Orangutan SP-Scores:-10.5
Human GTGCCCTGCTCTGAGGACTACGACAGTCACCGCAGGTTCGAAGGC TGC ACTCCCCGA---AAGTGCGGCAGAGGTGTCACCGATGTCGTCATC	aa: VPCSEDYDSHRRFEG C TPR-KCGRGVTDVVI
Gorilla GTGCCCTGCTCTGAGGACTACGACAGTCACCGCAGGTTCGAAGGC TGC ACTCCCCGA---AAGTGCGGCAGAGGTGTCACCGATGTCGTCATC	aa: VPCSEDYDSHRRFEG C TPR-KCGRGVTDVVI
Chimp GTGCCCTGCTCTGAGGACTACGACAGTCACCGCAGGTTCGAAGGC TGC ACTCCCCGA---AAGTGCGGCAGAGGTGTCACCGATGTTGTCATC	aa: VPCSEDYDSHRRFEG C TPR-KCGRGVTDVVI
CE GTGCCCTGCTCTGAGGACTACGACAGTCACCGCAGGTTTGAAGGC TGC ACCCCCAGG---AAATGCGGCAGAGGTGTCACTGATGTCGTCATC	aa: VPCSEDYDSHRRFEG C TPR-KCGRGVTDVVI
Orangutan GTGCCCTGCTCTGAGGACTACGACAGTCACCGCAGGTTCGAAGGC CTG CACCCCCCAGAAAAGTGCGGCAGAGGTGTCACCGATGTCGTCATC	aa: VPCSEDYDSHRRFEG L HPPEKCGRGVTDVVI
Macaque GTGCCCTGCTCTGAGGACTACGACAGTCATCGCAGGTTTGAAGGC TGC ACCCCCAGG---AAATGTGGCAGAGGTGTCACTGATGTCGTCATC	aa: VPCSEDYDSHRRFEG C TPR-KCGRGVTDVVI
CR GTGCCCTGCTCTGAGGACTACGACAGTCACCGCAGGTTTGAAGGC TGC ACCCCCAGG---AAATGCGGCAGAGGTGTCACTGATGTCGTCATC	aa: VPCSEDYDSHRRFEG C TPR-KCGRGVTDVVI
Marmoset GTGCCCTGCTCTGAGGACTATGACAGTCACCGGAGGTTTGAAGGC TGC ACCCCTAGG---AAGTGTGGCAGAGGCGTCACCGATGCCATCATC	aa: VPCSEDYDSHRRFEG C TPR-KCGRGVTDAII
#The individual penalty scores of Orangutan is: -4.28571428571429
ENST00000373658 pos:661 Macaque SP-Scores:-115.5
Human ATTCTGAGGAATGTCACTGACACCTTTAAGAGGGCCACCTACGTG CCC TCGGCT---------------------------------------	aa: ILRNVTDTFKRATYV P SA-------------
Gorilla ATTCTGAGGAATGTCACTGACACCTTTAAGAGGGCCACCTACGTG CCC TCGGCT---------------------------------------	aa: ILRNVTDTFKRATYV P SA-------------
Chimp ATTCTGAGGAATGTCACTGACACCTTTAAGAGGGCCACCTACGTG CCC TCGGCT---------------------------------------	aa: ILRNVTDTFKRATYV P SA-------------
CE ATTCTGAGGAATGTCACTGACACCTTTAAGAGGGCCACCTACGTG CCC TCAGCT---------------------------------------	aa: ILRNVTDTFKRATYV P SA-------------
Orangutan ATTCTGAGGAATGTCACTGACACCTTTAAGAGGGCCACCTACGTG CCC TCGGCT---------------------------------------	aa: ILRNVTDTFKRATYV P SA-------------
Macaque ------------------------------------------GTG AAC TCTGCTAAGGGGTGGAGGGAGCGTGATTCTCACTCATTCCCACGT	aa: --------------V N SAKGWRERDSHSFPR
CR ATTCTGAGGAATGTCACTGACACCTTTAAGAGGGCCACCTACGTG CCC TCAGCT---------------------------------------	aa: ILRNVTDTFKRATYV P SA-------------
Marmoset ATTCTGAGGAATGTCACTGACACCTTTAAGAGGGCCACCTACGTG CCC TCGGCT---------------------------------------	aa: ILRNVTDTFKRATYV P SA-------------
#The individual penalty scores of Macaque is: -58
ENST00000427279 pos:342 Macaque#CR SP-Scores:-131.25
Human ------------------------------------TGCCTGCTG GAT TTCCTGAAGACAGATGAAGGGAGCAGATTGTCACTCCCAAGGCTG	aa: ------------CLL D FLKTDEGSRLSLPRL
Gorilla ------------------------------------TGCCTGCTG GAT TTCCTGAAGACAGATGAAGGGAGCAGATTGTCACTCCCAAGGCTG	aa: ------------CLL D FLKTDEGSRLSLPRL
Chimp ------------------------------------TGCCTGCTG GAT TTCCTGAAGACAGATGAAGGGAGCAGATTGTCACTCCCAAGGCTG	aa: ------------CLL D FLKTDEGSRLSLPRL
CE ------------------------------------TGCCTGCTG GAT TTCCTGAAGACGGATGAAGGCAGCAGATTGTCACTCCCAAGGCTG	aa: ------------CLL D FLKTDEGSRLSLPRL
Orangutan ------------------------------------TGCCTGCTG GAT TTCCTGAAGACGGATGAAGGGAGCAGATTGTCACTCCCAAGGCTG	aa: ------------CLL D FLKTDEGSRLSLPRL
Macaque GAGGGGGGCACGGGGTGGGCTTGGTCCTTTACCATGTGCCTGTTC CCT ---------------------------------------------	aa: EGGTGWAWSFTMCLF P ---------------
CR GAGGGGGGCACGGGGTGGGCTTGGTCCTTTACCATGTGCCTGTTC CCT ---------------------------------------------	aa: EGGTGWAWSFTMCLF P ---------------
Marmoset ------------------------------------TGCCTGCTG GAT TTCTTGAAGACGGATGAAGGGAGCAGATTGTCACTCCCAAGGCTG	aa: ------------CLL D FLKTDEGSRLSLPRL
#The individual penalty scores of Macaque is: -55.7142857142857
#The individual penalty scores of CR is: -55.7142857142857
ENST00000368799 pos:4716 Macaque SP-Scores:-122.875
Human AGAGGAGGAAGGCAGGGGTACCACCACGAGCATTCGGTAGATAGC TCT GGACACTCAGGG---------------------------------	aa: RGGRQGYHHEHSVDS S GHSG-----------
Gorilla AGAGGAGGAAGACAGGGATCCTACCACGAGCAATCGGTAGATAGG TCT GGACACTCAGGG---------------------------------	aa: RGGRQGSYHEQSVDR S GHSG-----------
Chimp AGAGGAGGAAGGCAGGGGTACCACCACGAGCAATCGGTAGATAGC TCT GGACACTCAGGG---------------------------------	aa: RGGRQGYHHEQSVDS S GHSG-----------
CE AGAGGAGGAAGACAGGGATCCCACCATGAGCAATCGGTAGACAGC TCT GGACACTCAGGG---------------------------------	aa: RGGRQGSHHEQSVDS S GHSG-----------
Orangutan AGAGGAGGAAGGCAGGAGTCCCACCACGAGCAATCAGTAGACAGC TCT GAACACTCAGGG---------------------------------	aa: RGGRQESHHEQSVDS S EHSG-----------
Macaque ACAGCTGGAAGAAGGGGATCTGGCCACAGTGAGTACAGTGACAGT GAA TGGCACTCAGGGGGCTCCCACACACATTCAGGACACACTCATGGC	aa: TAGRRGSGHSEYSDS E WHSGGSHTHSGHTHG
CR --------------------------------------------- --- ---------------------------------------------	aa: --------------- - ---------------
Marmoset AGAGAAGGAAGGCAGGGATCCCACCACGAGCAGTCGGGAGACAGC TCC GGACACTCAGGG---------------------------------	aa: REGRQGSHHEQSGDS S GHSG-----------
#The individual penalty scores of Macaque is: -35.7142857142857
ENST00000347644 pos:560 Macaque SP-Scores:-4.75
Human GGATTTGCCAATCTTAGTTCCATAGGAATCACACTTGGAGGCTTG ACA TCAATAGTACCTCACCGGAAGAGTGACTTGTCCAAGGTTGTGGTC	aa: GFANLSSIGITLGGL T SIVPHRKSDLSKVVV
Gorilla GGATTTGCCAATCTTAGTTCCATAGGAATCACACTTGGAGGCTTG ACA TCAATAGTACCTCACCGGAAGAGTGACTTTTCCAAGGTTGTGGTC	aa: GFANLSSIGITLGGL T SIVPHRKSDFSKVVV
Chimp GGATTTGCCAATCTTAGTTCCATAGGAATCACACTTGGAGGCTTG ACA TCAATAGTACCTCACCGGAAGAGTGACTTGTCCAAGGTTGTGGTC	aa: GFANLSSIGITLGGL T SIVPHRKSDLSKVVV
CE GGATTTGCCAATCTTAGTTCCATAGGAATCACGCTTGGAGGCTTG ACA TCAATAGCACCTCACCGGAAGAGTGACTTGTCCAAGGTTGTGGTC	aa: GFANLSSIGITLGGL T SIAPHRKSDLSKVVV
Orangutan GGATTTGCCAATCTTAGTTCCATAGGAATCACACTTGGAGGCTTG ACA TCAATAGTACCTCACCGGAAGAGTGACTTGTCCAAGGTTGTGGTC	aa: GFANLSSIGITLGGL T SIVPHRKSDLSKVVV
Macaque GGATTTGCCAATCTTAGTTCCATAGGAATCACGCTTGGAGGCTTG CAT GATCTAACACCTCACCGGAAGAGTGACTTGTCCAAGGTTGTGGTC	aa: GFANLSSIGITLGGL H DLTPHRKSDLSKVVV
CR GGATTTGCCAATCTTAGTTCCATAGGAATCACGCTTGGAGGCTTG CCA TCAATAGCACCTCACCGGAAGAGTGACTTGTCCAAGGTTGTGGTC	aa: GFANLSSIGITLGGL P SIAPHRKSDLSKVVV
Marmoset GGATTTGCCAATCTTAGTTCCATAGGCATCACACTAGGAGGCTTG ACA TCAATAGTACCTCACCGGAAGAGTGACTTGTCCAAGGTTGTGGTC	aa: GFANLSSIGITLGGL T SIVPHRKSDLSKVVV
#The individual penalty scores of Macaque is: -3.14285714285714
ENST00000284202 pos:95 CR SP-Scores:-10.5
Human CAAGAACGTGCGGATTTATCAAATAGCCTTGAGGAAATATATATT CAG AATATCGGTGAAAGTATTCTTTACCTGTGGGTGGAGAAAATAAGA	aa: QERADLSNSLEEIYI Q NIGESILYLWVEKIR
Gorilla CAAGAACTTGTCCATTTATTGAATAGC---GAGGAAATATAT--- CAG AATATTGGTGAAAGTATTCTTTACCTG---GTGGAGAAAATAAGA	aa: QELVHLLNS-EEIY- Q NIGESILYL-VEKIR
Chimp CAAGAACGTGCGGATTTATCAAATAGCCTTGAGGAAATATATATT CAG AATATCGGTGAAAGTATTCTTTACCTGTGGGTGGAGAAAATAAGA	aa: QERADLSNSLEEIYI Q NIGESILYLWVEKIR
CE CAAGAACGCGCGGATTTATCAAATAGCCTCGAGGAAATATATATA CAG AATATCGGTGAAAGTATTCTTTACCTGTGGGTGGAGAAAATAAGA	aa: QERADLSNSLEEIYI Q NIGESILYLWVEKIR
Orangutan CAAGAACGTGCGGATTTATCAAATAGCCTTGAGGAAATATATATA CAG AATATTGGTGAAAGTATTCTTTACCTGTGGGTGGAGAAAATAAGA	aa: QERADLSNSLEEIYI Q NIGESILYLWVEKIR
Macaque CAAGAACGCGCGGATTTATCAAATAGCCTCGAGGAAATATATATA CAG AATATCGGTGAAAGTATTCTTTACCTGTGGGTGGAGAAAATAAGA	aa: QERADLSNSLEEIYI Q NIGESILYLWVEKIR
CR CAAGAACGCGCGGATTTATCAAATAGCCTCGAGGAAATATATATA GAC AGAATATGTGAAAGTATTCTTTACCTGTGGGTGGAGAAAATAAGA	aa: QERADLSNSLEEIYI D RICESILYLWVEKIR
Marmoset CAAGAACGTGCGGATTTATCAAATAGCCTTGAAGAAATATATATA CAG AATATCGGTGAAAGTATTCTTTACCTGTGGGTGGAGAAAATAAGA	aa: QERADLSNSLEEIYI Q NIGESILYLWVEKIR
#The individual penalty scores of CR is: -3.42857142857143
ENST00000367929 pos:48 Gorilla SP-Scores:-11.875
Human AGCGAGTCGATACCAGGAGTCCTGTGCCTCTGTGTCTCGTTTAAA AAT ATTGTCTACACATACCGAATCTTCAGAGAGAAACACGGGTATTAC	aa: SESIPGVLCLCVSFK N IVYTYRIFREKHGYY
Gorilla AGCGAGTCGATACCAGGAGTCCTGTGCCTCTGTGTCTCCTTCACT GAA ATATGTTTCAGCTTCAGGACTTTCACAGAGAAACCAATATATTAT	aa: SESIPGVLCLCVSFT E ICFSFRTFTEKPIYY
Chimp AGCGAGTCGATACCAGGAGTCCTGTGCCTCTGTGTCTCGTTTAAA AAT ATTGTCTACACATACCGAATCTTCAGAGAGAAACACGGGTATTAC	aa: SESIPGVLCLCVSFK N IVYTYRIFREKHGYY
CE AGCGAGTCGATACCAGGAGTCCTGTGCCTCTGTGTCTCGTTTAAA AAT ATTGTCTATACGTACCGAATCTTCAGAGAGAAACATGGGTATTAC	aa: SESIPGVLCLCVSFK N IVYTYRIFREKHGYY
Orangutan AGCGCGTCGATACCAGGAGTCCTGTGCCTCTGTGTCTCGTTTAAA AAT ACTGTCTACACATACCGAATCTTCAGAGAGAAACGTGGGTATTAC	aa: SASIPGVLCLCVSFK N TVYTYRIFREKRGYY
Macaque AGCGAGTCGATACCAGGAGTCCTGTGCCTCTGTGTCTCATTTAAA AAT ATTGTCTATACGTACCGAATCTTCAGAGAGAAACATGGGTATTAC	aa: SESIPGVLCLCVSFK N IVYTYRIFREKHGYY
CR AGCGAGTCGATACCAGGAGTCCTGTGCCTCTGTGTCTCATTTAAA AAT ATTGTCTATACGTACCGAATCTTCAGAGAGAAACATGGGTATTAC	aa: SESIPGVLCLCVSFK N IVYTYRIFREKHGYY
Marmoset AGCGAGTCGATACCAGGAGTCCTGTGCCTCTGTGTCTCGTTCAAA AAC ACTGTCTACACATACCGAATCTTCAGAGAGAGACATGGGTATTAC	aa: SESIPGVLCLCVSFK N TVYTYRIFRERHGYY
#The individual penalty scores of Gorilla is: -9.57142857142857
ENST00000446248 pos:189 CE SP-Scores:0
Human CTTTTCTGGGTGGACACGACCGTCCGGCGGCTGCAGGAGAAGACC GAG CAGGAAGCGGCCCAGCGAGCCTCTCCAGCAGCCCCTGCAGACGGG	aa: LFWVDTTVRRLQEKT E QEAAQRASPAAPADG
Gorilla CTTTTCTGGGTGGACACGACCGTCCGGCGGCTGCAGGAGAAGACA GAG CAGGAAGCGGCCCAGCGAGCCTCTCCAGCAGCCCCTGCAGACGGG	aa: LFWVDTTVRRLQEKT E QEAAQRASPAAPADG
Chimp CTTTTCTGGGTGGACACGACCGTCCGGCGGCTGCAGGAGAAGACA GAG CAGGAAGCGGCCCAGCGAGCCTCTCCAGCAGCCCCTGCAGACGGG	aa: LFWVDTTVRRLQEKT E QEAAQRASPAAPADG
CE CTTTTCTGGGTGGACACGACCGTCCGGCGGCTGCAGGAGAAGACA AGG CAGGAAGCGGCCCAGCGAGCCTCTCCAGCAGCCCCTGCAGACGGG	aa: LFWVDTTVRRLQEKT R QEAAQRASPAAPADG
Orangutan CTTTTCTGGGTGGACACGACCGTCCGGCGGCTGCAGGAGAAGACA GAG CAGGAAGCGGCCCAGCGAGCCTCTCCAGCAGCCCCTGCAGACGGG	aa: LFWVDTTVRRLQEKT E QEAAQRASPAAPADG
Macaque CTTTTCTGGGTGGACACGACCGTCCGGCGGCTGCAGGAGAAGACA GAG CAGGAAGCGGCCCAGCGAGCCTCTCCAGCAGCCCCTGCAGACGGG	aa: LFWVDTTVRRLQEKT E QEAAQRASPAAPADG
CR CTTTTCTGGGTGGACACGACCGTCCGGCGGCTGCAGGAGAAGACA GAG CAGGAAGCGGCCCAGCGAGCCTCTCCAGCAGCCCCTGCAGACGGG	aa: LFWVDTTVRRLQEKT E QEAAQRASPAAPADG
Marmoset CTTTTCTGGGTGGACACGACCGTCCGGCGGCTGCAGGAGAAGACA GAG CAGGAAGCGGCCCAGAGAGCCTCTCCAGCAGCTCCTGCAGACGGG	aa: LFWVDTTVRRLQEKT E QEAAQRASPAAPADG
#The individual penalty scores of CE is: 0
ENST00000326000 pos:34 Marmoset SP-Scores:-18.75
Human CTGCCTGTGCTGGGAAGCTTCTGGAACAAAGATCCCTTTCTAGAT ATG ATAAGAGAAACTGAGCAGTGCTGGGTACAGCCTCCATATAAGTAC	aa: LPVLGSFWNKDPFLD M IRETEQCWVQPPYKY
Gorilla CTGCCTGTGCTGGGAAGCTTCTGGACCAAAGATCCCCTTCTAGAT ATG ATAAGAGAAACTGAGCAGTGCTGGGTACAGCCTCCATATAAGTAC	aa: LPVLGSFWTKDPLLD M IRETEQCWVQPPYKY
Chimp CTGCCTGTGCTGGGAAGCTTCTGGACCAAAGATCCCCTTCTAGAT ATG ATAAGAGAAACTGAGCAGTGCTGGGTACAGCCTCCATATAAGTAC	aa: LPVLGSFWTKDPLLD M IRETEQCWVQPPYKY
CE CTGCCTGTATTGGGAAGCCTCTGGACCAGAGATCCCCTTCTAGAC CTG ATACAACAAACTGAGCAGTGCTGGGTACAGCCTCCATATAAGTAC	aa: LPVLGSLWTRDPLLD L IQQTEQCWVQPPYKY
Orangutan CTGCCTGTGCTGGGAAGCTTCTGCACCAAAGATCCCTTTCTAGAT ATG ATAAGAGAAACCGAGCAGTGCTGGGTACAGCCTCCATATAAGTAC	aa: LPVLGSFCTKDPFLD M IRETEQCWVQPPYKY
Macaque CTGCCTGTATTGGGAAGCCTCTGGACCAGAGATCCCCTTCTAGAC CTG ATACAACAAACTGAGCAGTGCTGGGTACAGCCTCCATATAAGTAC	aa: LPVLGSLWTRDPLLD L IQQTEQCWVQPPYKY
CR CTGCCTGTATTGGGAAGCCTCTGGACCAGAGATCCCCTTCTAGAC CTG ATACAACAAACTGAGCAGTGCTGGGTACAGCCTCCATATAAGTAC	aa: LPVLGSLWTRDPLLD L IQQTEQCWVQPPYKY
Marmoset CTGCCTGTGCTGGGAGGCCTCGGGATTGGTGATCCCGTAGGTGAA GAA ATAAGAGAAACTTATCAGTGCTGGGTACAGCCTTCATTAAAGTAC	aa: LPVLGGLGIGDPVGE E IRETYQCWVQPSLKY
#The individual penalty scores of Marmoset is: -11.4285714285714
ENST00000371269 pos:275 Marmoset SP-Scores:-52.5
Human TGGACTCTCCCCGTGTTGCCTGAGCTTGATGACCTCACAGTGGGG GGC TTGATCATGGGCACAGGCATCGAG---------------------	aa: WTLPVLPELDDLTVG G LIMGTGIE-------
Gorilla TGGACTCTCCCCGTGTTGCCTGAGCTTGATGACCTCACAGTGGGG GGC TTGATCATGGGCACAGGTATCGAG---------------------	aa: WTLPVLPELDDLTVG G LIMGTGIE-------
Chimp TGGACTCTCCCCGTGTTGCCTGAGCTTGATGACCTCACAGTGGGG GGC TTGATCATGGGCACGGGCATCGAG---------------------	aa: WTLPVLPELDDLTVG G LIMGTGIE-------
CE TGGACTCTCCCCGTGTTGCCTGAGCTTGATGACCTCACAGTGGGG GGC TTGATCATGGGCACAGGCATCGAG---------------------	aa: WTLPVLPELDDLTVG G LIMGTGIE-------
Orangutan TGGACTCTCCCCGTGTTGCCTGAGCTTGATGACCTCACAGTGGGG GGC TTGATCATGGGCACAGGCATCGAG---------------------	aa: WTLPVLPELDDLTVG G LIMGTGIE-------
Macaque TGGACTCTCCCCGTGTTGCCTGAGCTTGATGACCTCACAGTGGGG GGC TTGATCATGGGCACAGGCATCGAG---------------------	aa: WTLPVLPELDDLTVG G LIMGTGIE-------
CR TGGACTCTCCCCGTGTTGCCTGAGCTTGATGACCTCACAGTGGGG GGC TTGATCATGGGCACAGGCATCGAG---------------------	aa: WTLPVLPELDDLTVG G LIMGTGIE-------
Marmoset TGGACTCTGCCTGTGTTGCCTGAGCTTGATGACCTCACAGTGGGA TCA GAGCTGATGGGCCTTGGCGTTGAGGCTGGCCAGAGCCTCTTTGGA	aa: WTLPVLPELDDLTVG S ELMGLGVEAGQSLFG
#The individual penalty scores of Marmoset is: -18
ENST00000265404 pos:42 Marmoset SP-Scores:-20.125
Human TACTTTGAAGGTTTTTTATTAATCAAGCGGTCAGGATACCGGGAG TAT GAGCATTACTGGACAGAGTTGAGAGGAACTACTCTTTTCTTTTAT	aa: YFEGFLLIKRSGYRE Y EHYWTELRGTTLFFY
Gorilla TACTTTGAAGGTTTTTTATTAGTCAAGCGGTCAGGATACCGGGAG TAT GAGCATTACTGGACAGAGTTGAGAGGAACTACTCTTTTCTTTTAT	aa: YFEGFLLVKRSGYRE Y EHYWTELRGTTLFFY
Chimp TACTTTGAAGGTTTTTTATTAATCAAGAGGTCAGGATACCGGGAG TAT GAGCATTACTGGACAGAGTTGAGAGGAACTACTCTTTTCTTTTAT	aa: YFEGFLLIKRSGYRE Y EHYWTELRGTTLFFY
CE TACTTTGAAGGTTTTTTGTTAGTCAAGCGGTCAGGATACCAGGAG TAT GAGCATTACTGGACAGAGTTGAGAGGAACTACACTTTTCTTTTAT	aa: YFEGFLLVKRSGYQE Y EHYWTELRGTTLFFY
Orangutan TACTTTGAAGGTTTTTTATTAGTCAAGCGGTCAGGATACCGGGAG TAT GAGTATTACTGGACAGAGTTGAGAGGAACTACTCTTTTCTTTTAT	aa: YFEGFLLVKRSGYRE Y EYYWTELRGTTLFFY
Macaque TACTTTGAAGGTTTTTTGTTAGTCAAGCGGTCAGGATACCAGGAG TAT GAGCATTACTGGACAGAGTTGAGAGGAACTACACTTTTCTTTTAT	aa: YFEGFLLVKRSGYQE Y EHYWTELRGTTLFFY
CR TACTTTGAAGGTTTTTTGTTAGTCAAGCGGTCAGGATACCAGGAG TAT GAGCATTACTGGACAGAGTTGAGAGGAACTACACTTTTCTTTTAT	aa: YFEGFLLVKRSGYQE Y EHYWTELRGTTLFFY
Marmoset TACTTTGAAGGTTTTTTATTAGTCAAGCGGTCAGGATACCAGGAA TTA AATCATCTCTTCTTTGAGCTCAGA---------------------	aa: YFEGFLLVKRSGYQE L NHLFFELR-------
#The individual penalty scores of Marmoset is: -21
ENST00000332271 pos:532 Marmoset SP-Scores:-15.25
Human GCAATGCCACTACATAGTTGGCTCATACTCTATAGCAGGAGCAGT CAC AGAGAAGCCATGTCCTTAAAGGGTCATCTACAGAGTGTCACAGCC	aa: AMPLHSWLILYSRSS H REAMSLKGHLQSVTA
Gorilla GCAATGCCACTACATAGTTGGCTCATACTCTATAGCAGGAGCAGT CAC AGAGAAGCCATGTCCTTAAAGGGTCATCTACAGAGTGTCACAGCC	aa: AMPLHSWLILYSRSS H REAMSLKGHLQSVTA
Chimp GCAATGCCACTACATAGTTGGCTCATACTCTATAGCAGGAGCAGT CAC AGAGAAGCCATGACCTTAAAGGGTCATCTACAGAGTGTCACAGCC	aa: AMPLHSWLILYSRSS H REAMTLKGHLQSVTA
CE GCAATGCCGCTACATAGTTGGCTCATACTCCATAGTAGGAGCAGT CAC AGGGAAGCCATGTCCTTAAAGAGTCATCTACAGAGTGTCACAGCC	aa: AMPLHSWLILHSRSS H REAMSLKSHLQSVTA
Orangutan GCAGTGCCACTACATAGTTGGCTCATACTCTATAGCAGGAGCAGT CAC AGAGAAGCCATGTCCTTAAAGGGTCATCTGCAGAGTGTCACAGCC	aa: AVPLHSWLILYSRSS H REAMSLKGHLQSVTA
Macaque GCAATGCCGCTACATAGTTGGCTCATACTCCATAGTAGGAGCAGT CAC AGGGAAGCCATGTCCTTAAAGAGTCATCTACAGAGTGTCACAGCC	aa: AMPLHSWLILHSRSS H REAMSLKSHLQSVTA
CR GCAATGCCGCTACATAGTTGGCTCATACTCCATAGTAGGAGCAGT CAC AGGGAAGCCATGTCCTTAAAGAGTCATCTACAGAGTGTCACAGCC	aa: AMPLHSWLILHSRSS H REAMSLKSHLQSVTA
Marmoset CCAGTGCCACTACATAGTTGGCTCCTGCTCTATAACAATGAATGT TTT AGAGAAGCCATGATCTTAAAGGATTATCTATATCATGTCACAGCC	aa: PVPLHSWLLLYNNEC F REAMILKDYLYHVTA
#The individual penalty scores of Marmoset is: -12.2857142857143
ENST00000333850 pos:153 Macaque SP-Scores:-1.75
Human ATTGTGACGCTGAATCCTCCAGAGAACATTTGGACAGAGGAAGAA GAG CTAGAGGATGTGCCCTGGTTCCCTCGGAAGATCTCTGAGTTAGAC	aa: IVTLNPPENIWTEEE E LEDVPWFPRKISELD
Gorilla ATTGTGACGCTGAATCCTCCAGAGAATATTTGGACAGAGGAAGAA GAA CTAGAGGATGTGCCCTGGTTCCCTCGGAAGATCTCTGAGTTAGAC	aa: IVTLNPPENIWTEEE E LEDVPWFPRKISELD
Chimp ATTGTGACGCTGAATCCTCCAGAGAATATTTGGACAGAGGAAGAA GAG CTAGAGGATGTGCCCTGGTTCCCTCGGAAGATCTCTGAGTTAGAC	aa: IVTLNPPENIWTEEE E LEDVPWFPRKISELD
CE ATTGTGACGCTGAATCCTCCAGAGAATATTTGGACAGAGGAAGAA GAG CTAGAGGATGTGCCCTGGTTCCCTCGGAAGATCTCTGAGTTAGAC	aa: IVTLNPPENIWTEEE E LEDVPWFPRKISELD
Orangutan ATTGTGACGCTGAATCCTCCAGAGAATATTTGGACAGAGGAAGAA GAG CTAGAGGATGTGCCCTGGTTCCCTCGGAAGATCTCTGAGTTAGAC	aa: IVTLNPPENIWTEEE E LEDVPWFPRKISELD
Macaque ATTGTGACGCTGAATCCTCCAGAGAATATTTGGACAGAGGAAGAA GGC AAGGAGGATGTGCCCTGGTTCCCTCGGAAGATCTCTGAGTTAGAC	aa: IVTLNPPENIWTEEE G KEDVPWFPRKISELD
CR ATTGTGACGCTGAATCCTCCAGAGAATATTTGGACAGAGGAAGAA GAG CTAGAGGATGTGCCCTGGTTCCCTCGGAAGATCTCTGAGTTAGAC	aa: IVTLNPPENIWTEEE E LEDVPWFPRKISELD
Marmoset ATTGTGACGCTGAATCCTCCAGAGAACATTTGGACAGAGGAAGAA GAG CTACAGGATGTGCCCTGGTTCCCTCGGAAGATCTCTGAGTTAGAC	aa: IVTLNPPENIWTEEE E LQDVPWFPRKISELD
#The individual penalty scores of Macaque is: -1.14285714285714
ENST00000356173 pos:242 Macaque#Marmoset SP-Scores:-7.5
Human AACTGGATCCAGCTGTGGAACTACGCACAGCCCCCAGACGTGATC CTT GAGCCCAACGTGACACCTGGCAATTGCTGGGCCTTTGAGGGTGAC	aa: NWIQLWNYAQPPDVI L EPNVTPGNCWAFEGD
Gorilla AACTGGATCCAGCTGTGGAACTACGCACAGCCCCCAGACGTGATC CTT GAGCCCAACATGACACCTGGCAATTGCTGGGCCTTTGAGGGTGAC	aa: NWIQLWNYAQPPDVI L EPNMTPGNCWAFEGD
Chimp AACTGGATCCAGCTGTGGAACTACGCACAGCCCCCAGACGTGATC CTT GAGCCCAACGTGACACCTGGCAATTGCTGGGCCTTTGAGGGTGAC	aa: NWIQLWNYAQPPDVI L EPNVTPGNCWAFEGD
CE AACTGGATCCAGCTGTGGAACTACGCACAGCCCCCAGACGTGATC CTC GAGCCCAACGTGACACCTGGCAATTGCTGGGCCTTTGAGGGTAAC	aa: NWIQLWNYAQPPDVI L EPNVTPGNCWAFEGN
Orangutan AACTGGATCCAGCTGTGGAACTACGCACAGCCCCCAGACGTGATC CTT GAGCCCAACGTGACACCTGGCAATTGCTGGGCCTTTGAGGGTGAC	aa: NWIQLWNYAQPPDVI L EPNVTPGNCWAFEGD
Macaque AACTGGATCCAGCTGTGGAACTACGCACAGCCCCCAGACCTGGCA GAA GAGCCCAACGTGACACCTGGCAATTGCTGGGCCTTTGAGGGTAAC	aa: NWIQLWNYAQPPDLA E EPNVTPGNCWAFEGN
CR AACTGGATCCAGCTGTGGAACTACGCACAGCCCCCAGACGTGATC CTC GAGCCCAACGTGACACCTGGCAATTGCTGGGCCTTTGAGGGTAAC	aa: NWIQLWNYAQPPDVI L EPNVTPGNCWAFEGN
Marmoset AAATGGATCAGGCTATGGAACTACGCACAGCCCCCCGACCTGGCA GAA GAGCCCAACGTGACACCTGGCAACTGCTGGGCCTTTGAGGGTGAC	aa: KWIRLWNYAQPPDLA E EPNVTPGNCWAFEGD
#The individual penalty scores of Macaque is: -2.85714285714286
#The individual penalty scores of Marmoset is: -4.28571428571429
ENST00000370455 pos:39 CE SP-Scores:-27.75
Human CTTCTGAGGGAGGAGGACAACAAGTACTGCGCCGACTGCGAGGCC AAA GGTCCTCGATGGGCTTCCTGGAATATTGGTGTGTTTATTTGCATC	aa: LLREEDNKYCADCEA K GPRWASWNIGVFICI
Gorilla CTTCTGAGGGAGGAGGACAACAAGTACTGCGCCGACTGCGAGGCC AAA GGTCCTCGATGGGCTTCCTGGAATATTGGTGTGTTTATTTGCATC	aa: LLREEDNKYCADCEA K GPRWASWNIGVFICI
Chimp --------------------------------------------- --- GGTCCTCGATGGGCTTCCTGGAATATTGGTGTGTTTATTTGCATC	aa: --------------- - GPRWASWNIGVFICI
CE CTTCTGAGGGAGGAGGACAACAAGTACTGCGCCGACTGCNNNNNN TTA GGTCCTCGATGGGCTTCCTGGAATATTGGTGTGTTTATTTGCATC	aa: LLREEDNKYCADCXX L GPRWASWNIGVFICI
Orangutan CTTCTGAGGGAGGAGGACAACAAGTACTGCGCCGACTGCGAGGCC AAA GGTCCTCGATGGGCTTCCTGGAATATTGGTGTGTTTATTTGCATC	aa: LLREEDNKYCADCEA K GPRWASWNIGVFICI
Macaque CTTCTGAGGGAAGAGGACAACAAGTACTGCGCCGACTGCGAGGCC AAA GGTCCTCGATGGGCTTCCTGGAATATTGGTGTGTTTATTTGCATC	aa: LLREEDNKYCADCEA K GPRWASWNIGVFICI
CR CTTCTGAGGGAAGAGGACAACAAGTACTGCGCCGACTGCGAGGCC AAA GGTCCTCGATGGGCTTCCTGGAATATTGGTGTGTTTATTTGCATC	aa: LLREEDNKYCADCEA K GPRWASWNIGVFICI
Marmoset CTTCTGAGAGAGGAGGACAACAAGTACTGCGCCGACTGCGAAGCC AAA GGTCCTCGATGGGCTTCCTGGAATATTGGTGTGTTTATTTGCATC	aa: LLREEDNKYCADCEA K GPRWASWNIGVFICI
#The individual penalty scores of CE is: -6
ENST00000324382 pos:112 Marmoset SP-Scores:-7.25
Human AAGTACCCAACAGTGGACGTCCTCCGCTTCAAGTACCTGCTGAAG CAG GCGCTGGCCACTGGCATGCGCCGTGGCCTCCTCGCCAGGCCCCTC	aa: KYPTVDVLRFKYLLK Q ALATGMRRGLLARPL
Gorilla AAGTACCCAACAGTGGACGTCCTCCGCTTCAAGTACCTGCTGAAG CAG GCGCTGGCCACTGGCATGCGCCGTGGCCTCCTCACCAGGCCCCTC	aa: KYPTVDVLRFKYLLK Q ALATGMRRGLLTRPL
Chimp AAGTACCCAACAGTGGACGTCCTTCGCTTCAAGTACCTGCTGAAG CAG GCGCTGGCCACTGGCATGCGCCGTGGCCTCCTCGCCAGGCCCCTC	aa: KYPTVDVLRFKYLLK Q ALATGMRRGLLARPL
CE AAGTACCCAACAGTGGACGTCCTGCGCTTCAAGTACCTGCTGAAG CAG GCGCTGGCCACTGGCATGCGCCGTGGCCTTCTCACTAGGCCCCTC	aa: KYPTVDVLRFKYLLK Q ALATGMRRGLLTRPL
Orangutan AAGTACCCAACAGTGGATGTCCTCCGCTTCAAGTACCTGCTGAAG CAG GCGCTGGCCACTGGCATGCGCCGTGGCCTCCTCGCCAGGCCCCTC	aa: KYPTVDVLRFKYLLK Q ALATGMRRGLLARPL
Macaque AAGTACCCAACAGTGGACGTCCTGCGCTTCAAGTACCTGCTGAAG CAG GCGCTGGCCACTGGCATGCGCCGTGGCCTTCTCACTAGGCCCCTC	aa: KYPTVDVLRFKYLLK Q ALATGMRRGLLTRPL
CR AAGTACCCAACAGTGGACGTCCTGCGCTTCAAGTACCTGCTGAAG CAG GCGCTGGCCACTGGCATGCGCCGTGGCCTTCTCACTAGGCCCCTC	aa: KYPTVDVLRFKYLLK Q ALATGMRRGLLTRPL
Marmoset AAGTACCCCGCAGCAGATGGCCCTCGCTTCAAGTACCTGCTGAAG AAC GCGCTGGCCACTGGCATGTGCCGTGGCCTCCTCGCCAGGCCCCCC	aa: KYPAADGPRFKYLLK N ALATGMCRGLLARPP
#The individual penalty scores of Marmoset is: -6.57142857142857
ENST00000359949 pos:109 Macaque SP-Scores:-29
Human AAACTTGGATTCCGGATCTGGGATGTGGCGGATTATGTGATACCA GCT CAGGAGGAAAACTCCCTCTTCGTCATGACCAACGTGATCCTCACC	aa: KLGFRIWDVADYVIP A QEENSLFVMTNVILT
Gorilla AAACTTGGATTCCGGATCTGGGATGTGGCGGATTATGTGATACCA GCT CAGGAGGAAAACTCCCTCTTCGTCATGACCAACGTGATCCTCACC	aa: KLGFRIWDVADYVIP A QEENSLFVMTNVILT
Chimp AAACTTGGATTCCGGATCTGGGATGTGGCGGATTATGTGATACCA GCT CAGGAGGAAAACTCCCTCTTCGTCATGACCAACGTGATCCTCACC	aa: KLGFRIWDVADYVIP A QEENSLFVMTNVILT
CE AAACTTGGATTCCGGATCTGGGATGTGGCGGATTATGTGATACCA GCT CAGGAGGAAAACTCCCTCTTCGTCATGACCAACATGATCCTCACC	aa: KLGFRIWDVADYVIP A QEENSLFVMTNMILT
Orangutan AAACTTGGATTCCGGATCTGGGATGTGGCGGATTATGTGATACCA GCT CAGGAGGAAAACTCCCTCTTCGTTATGACCAATGTGATCCTCACC	aa: KLGFRIWDVADYVIP A QEENSLFVMTNVILT
Macaque ------------------------------------------CCT CTG CAGCAGGAAAACTCCCTCTTCGTCATGACCAACATGATCCTCACC	aa: --------------P L QQENSLFVMTNMILT
CR AAACTTGGATTCCGGATCTGGGATGTGGCGGATTATGTGATACCA GCT CAGGAGGAAAACTCCCTCTTCGTCATGACCAACATGATCCTCACC	aa: KLGFRIWDVADYVIP A QEENSLFVMTNMILT
Marmoset GAACTTGGATTCCGGATCTGGGATGTGGCCGATTATGTGATACCA GCT CAGGAGGAAAACTCCCTCTTCATCATGACCAACATGATCCTCACC	aa: ELGFRIWDVADYVIP A QEENSLFIMTNMILT
#The individual penalty scores of Macaque is: -33.7142857142857
ENST00000265350 pos:66 Macaque SP-Scores:-58.625
Human ACGGCCGCCTCTACCCTTGGCAGCCAAGGT------CAGACCGGG AAG CTGATGTATGTGATGCACAACTCAGAG------------------	aa: TAASTLGSQG--QTG K LMYVMHNSE------
Gorilla ACGGCCGCCTCTACCCTTGGCAGCCAAGGT------CAGACCGGG AAG CTGATGTATGTGATGCACAACTCAGAG------------------	aa: TAASTLGSQG--QTG K LMYVMHNSE------
Chimp ACGGCCGCCTCTACCCTTGGCAGCCAAGGT------CAGACCGGG AAG CTGATGTATGTGATGCACAACTCAGAG------------------	aa: TAASTLGSQG--QTG K LMYVMHNSE------
CE ACGGCTGCATCTACCCTTGGCAGCCAAGGT------CAGACCGGG AAG CTGATGTATGTGATGCACAACTCAGAG------------------	aa: TAASTLGSQG--QTG K LMYVMHNSE------
Orangutan ACGGCCGCCTCTACCCTTGGCAGCCAAGGT------CAGACCGGG AAG CTGATGTATGTGATGCACAACTCAGAG------------------	aa: TAASTLGSQG--QTG K LMYVMHNSE------
Macaque ACGGCTGCATCTACCCTTGGCAGCCAAGGT------CAACCGGGA ATT TTGATGTATGTGATGCACAACTCAGAGGGGGGGGGGAGCTATATC	aa: TAASTLGSQG--QPG I LMYVMHNSEGGGSYI
CR ACGGCTGCATCTACCCTTGGCAGCCAAGGT------CAGACCGGG AAG CTGATGTATGTGATGCACAACTCAGAG------------------	aa: TAASTLGSQG--QTG K LMYVMHNSE------
Marmoset ACTGCTGCCTCCACCCTTGGCAGCCCAAAGGATTGTCAGACCGGG AAG CTGATGTATGTGATGCACAACTCAGAG------------------	aa: TAASTLGSPKDCQTG K LMYVMHNSE------
#The individual penalty scores of Macaque is: -17.8571428571429
ENST00000368799 pos:4310 CR SP-Scores:-95.5
Human ---------GGGTCAAGCAGTGGAGGAAGGCAGGGATCCCACTAC GAG CAATTGGTAGATAGATCTGGACACTCAGGGTCTCATCACAGCCAC	aa: ---GSSSGGRQGSHY E QLVDRSGHSGSHHSH
Gorilla ---------GGGTCAGGCAGAGGAGGAAGGCAGGGATCCCACCAC GAG CAATCGGTAGATAGGTCTGGACACTCAGGGTCCCATCACAGCCAC	aa: ---GSGRGGRQGSHH E QSVDRSGHSGSHHSH
Chimp ---------GGGTCAAGCAGTGGAGGAAGGCAGGGATCCCACTAT GAG CAATTGGTAGATAGGTCTGGACACTCAGGGTCTCATCACAGCCAC	aa: ---GSSSGGRQGSHY E QLVDRSGHSGSHHSH
CE ---------GGGTCAAGCAGAGGAGGAAGACAGGGATCCCACCAT GAG CAATCGGTAGACAGCTCTGGACACTCAGGGTCCCATCACAGCCAC	aa: ---GSSRGGRQGSHH E QSVDSSGHSGSHHSH
Orangutan --------------------------------------------- --- ---------------------------------------------	aa: --------------- - ---------------
Macaque ACACAGAGAGGGTCCAGGACAGCTGGAAGAAGGGGATCTGGCCAC AGT GAGTACAGTGACAGTGAAGGGCACTCAGGGGTCTCACACACA---	aa: TQRGSRTAGRRGSGH S EYSDSEGHSGVSHT-
CR ---------AGTTCCAGGACAGCTGGAAGAAGGGAATCTGGCCAC AGT GAGTACAGTGACAGTGAAGGGCACTCAGTGGGCTCACACACA---	aa: ---SSRTAGRRESGH S EYSDSEGHSVGSHT-
Marmoset ---------GAGTCAAGCAGAGAAGGAAGGCAGGGATCCCACCAC GAG CAGTGGGGAGACAGCTCCGGACACTCAGGGTCCCATCACCGCCAC	aa: ---ESSREGRQGSHH E QWGDSSGHSGSHHRH
#The individual penalty scores of CR is: -28.5714285714286
ENST00000381455 pos:313 CE SP-Scores:-89.375
Human ------------------------------------GAGACAGAA TGG AGGAAGCGGAAGGCGTCTCGGAGGGGAGCAGAGGAAGAGGAGGAG	aa: ------------ETE W RKRKASRRGAEEEEE
Gorilla ------------------------------------GAGACAGAA TGG AGGAAGCGGAAGGCGTCTCGGAGGGGAGCAGAGGAAGAGGAGGAG	aa: ------------ETE W RKRKASRRGAEEEEE
Chimp ------------------------------------GAGACAGAA TGG AGGAAGCGGAAGGCGTCTCGGAGGGGAGCAGAGGAAGAGGAGGAG	aa: ------------ETE W RKRKASRRGAEEEEE
CE ------------------------------------GAAGCGGAA GGC GTCTCGNNNAAGGCGTCTCGGAGGAGAGCAGAGGAAGAGGAGGAG	aa: ------------EAE G VSXKASRRRAEEEEE
Orangutan ------------------------------------GAGACAGAA TGG AGGAAGCGGAAGGCGTCTCGGAGGGGAGCAGAGGAAGAGGAGGAG	aa: ------------ETE W RKRKASRRGAEEEEE
Macaque ------------------------------------GAGACAGAA TGG AGGAAGCGGAAGGCGTCTCGGAGGAGAGCAGAGGAAGAGGAGGAG	aa: ------------ETE W RKRKASRRRAEEEEE
CR ------------------------------------GAGACAGAA TGG AGGAAGCGGAAGGCGTCTCGGAGGAGAGCAGAGGAAGAGGAGGAG	aa: ------------ETE W RKRKASRRRAEEEEE
Marmoset GCGGGTGACTCCCCGCCTGCCTTTGCTTGTCTCCTAGAGACAGAA TGG AGGAAGCGGAAGGCGTCTCGGAGGGGAGCAGAGGAAGAGGAGGAG	aa: AGDSPPAFACLLETE W RKRKASRRGAEEEEE
#The individual penalty scores of CE is: -32.1428571428571
ENST00000311955 pos:342 Orangutan SP-Scores:-1.75
Human GGCAAGATCCAGGTTACTTTTGGAGATCTCTTTGACAGATACGTT CGT ATTTCAGATAAAGTAGTGGGCATTCTCATGCGTGCCAGGAAACAT	aa: GKIQVTFGDLFDRYV R ISDKVVGILMRARKH
Gorilla GGCAAGATCCAGGTTACTTTTGGAGATCTCTTTGACAGATACGTT CGT ATTTCAGATAAAGTAGTGGGCATTCTCATGCGTGCCAGGAAACAT	aa: GKIQVTFGDLFDRYV R ISDKVVGILMRARKH
Chimp GGCAAGATCCAGGTTACTTTTGGAGATCTCTTTGACAGATACGTT CGT ATTTCAGATAAAGTAGTGGGCATTCTCATGCGTGCCAGGAAACAT	aa: GKIQVTFGDLFDRYV R ISDKVVGILMRARKH
CE GGCAAGATCCAGGTTACCTTTGGAGATCTCTTTGACAGATACGTT CGT ATTTCAGATAAAGTAGTGGGTATTCTCATGCGTGCCAGGAAACAT	aa: GKIQVTFGDLFDRYV R ISDKVVGILMRARKH
Orangutan GGCAAGATCCAGGTTACTTTTGGAGATCTCTTTGACAGATATGTT TCG TTTTCAGATAAAGTAGTGGGCATTCTCATGCGTGCCCAGAAACAT	aa: GKIQVTFGDLFDRYV S FSDKVVGILMRAQKH
Macaque GGCAAGATCCAGGTTACCTTTGGAGATCTCTTTGACAGATACGTT CGT ATTTCAGATAAAGTAGTGGGTATTCTCATGCGTGCCAGGAAACAT	aa: GKIQVTFGDLFDRYV R ISDKVVGILMRARKH
CR GGCAAGATCCAGGTTACCTTTGGAGATCTCTTTGACAGATACGTT CGT ATTTCAGATAAAGTAGTGGGTATTCTCATGCGTGCCAGGAAACAT	aa: GKIQVTFGDLFDRYV R ISDKVVGILMRARKH
Marmoset GGCAAGATCCAGGTTACATTTGGAGATCTCTTTGACAGATATGTT CGT ATTTCAGATAAAGTAGTGGGCATTCTTATGCGTGCCAGGAAGCAT	aa: GKIQVTFGDLFDRYV R ISDKVVGILMRARKH
#The individual penalty scores of Orangutan is: -2
ENST00000311862 pos:169 Marmoset SP-Scores:-5
Human AACCAGGGTCAAGTCTGGATTGGAGGCAGGATCACAGGCTCGGGT CGC TGCAGACGCTTTCAGTGGGTTGACGGCAGCCGCTGGAACTTTGCA	aa: NQGQVWIGGRITGSG R CRRFQWVDGSRWNFA
Gorilla AACCAGGGTCAAGTCTGGATTGGAGGCAGGATCACAGGCTCAGGT CGC TGCAGACACTTTCAGTGGGTTGACGGCAGCCGCTGGAACTTTGCG	aa: NQGQVWIGGRITGSG R CRHFQWVDGSRWNFA
Chimp AACCAGGGTCAAGTCTGGATTGGAGGCAGGATCACAGGCTCAGGT CGC TGCAGACACTTTCAGTGGGTTGACGGCAGCCGCTGGAACTTTGCG	aa: NQGQVWIGGRITGSG R CRHFQWVDGSRWNFA
CE AACCAGGGTCAAGTCTGGATTGGAGGCAGGATCACAGGCTCGGGT CGC TGCAGACGCTTTCAGTGGGTTGACGGCAGCCGCTGGAACTTTGCG	aa: NQGQVWIGGRITGSG R CRRFQWVDGSRWNFA
Orangutan AACCAGGGTCAAATCTGGATTGGAGGCAGGATCACAGGCTCGGGT CGC TGCAGACGCTTTCAGTGGGTTGATGGCAGCCGCTGGAACTTTGCG	aa: NQGQIWIGGRITGSG R CRRFQWVDGSRWNFA
Macaque AACCAGGGTCAAGTCTGGATTGGAGGCAGGATCACAGGCTCGGGT CGC TGCAGACGCTTTCAGTGGGTTGACGGCAGCCGCTGGAACTTTGCG	aa: NQGQVWIGGRITGSG R CRRFQWVDGSRWNFA
CR AACCAGGGTCAAGTCTGGATTGGAGGCAGGATCACAGGCTCGGGT CGC TGCAGACGCTTTCAGTGGGTTGACGGCAGCCGCTGGAACTTTGCG	aa: NQGQVWIGGRITGSG R CRRFQWVDGSRWNFA
Marmoset AACCAGGGTCAAGTCTGGATTGGAGGCAGGATCATAGGCTCGGGT TTC TGCAGACGCTTTGAGTGGGTTGACGGCAGTCACTGGAACTTTGCA	aa: NQGQVWIGGRIIGSG F CRRFEWVDGSHWNFA
#The individual penalty scores of Marmoset is: -3.42857142857143
ENST00000423059 pos:64 CR SP-Scores:-109.5
Human GCGGCGCAGGGCGAGGCGGAGGCGCCCACCCTCTATCTGTGGAAG ACT GGTCCATGGGGCCGATGTATGGGAGATGAATGTGGTCCCGGAGGC	aa: AAQGEAEAPTLYLWK T GPWGRCMGDECGPGG
Gorilla GGGGCGCAGGGCGAGGCGGAGGCGCCCACCCTCTATCTGTGGAAG ACT GGTCCATGGGGCCGATGTATGGGAGATGAATGTGGTCCAGGAGGC	aa: GAQGEAEAPTLYLWK T GPWGRCMGDECGPGG
Chimp GCGGCGCAGGGCGAGGCGGAGGCGCCCACCCTCTATCTGTGGAAG ACT GGTCCATGGGGCCGATGTATGGGAGATGAATGTGGTCCAGGAGGC	aa: AAQGEAEAPTLYLWK T GPWGRCMGDECGPGG
CE GCGGCACAGGGCGAGGCGGAGGTGCCCACCCTCTATCTGTGGAAG ACT GGTCCATGGGGCCGATGCATGGGAGATGAATGTGGTCCAGGAGGC	aa: AAQGEAEVPTLYLWK T GPWGRCMGDECGPGG
Orangutan --------------------------------------------- GTA GGTCCATGGGGCCGATGTATGGGAGATGAATGTGGTCCAGGAGGC	aa: --------------- V GPWGRCMGDECGPGG
Macaque --------------------------------------------- --- ---------------------------------------------	aa: --------------- - ---------------
CR --------------------------------------------- GTA GGTCCATGGGGCCGATGCATGGGAGATGAATGTGGTCCAGGAGGC	aa: --------------- V GPWGRCMGDECGPGG
Marmoset --------------------------------------------- GCA GGTCCATGGGGCCGATGCATGGGAGATGAATGTGGTCCAGGAGGC	aa: --------------- A GPWGRCMGDECGPGG
#The individual penalty scores of CR is: -38.5714285714286
ENST00000378486 pos:940 CE SP-Scores:-37.125
Human ATTGGCCAGAGGACGCTGGCCTTCAGCAGCATGATGCCAGGCTAC AGA CACGTGTACCTAGAAGGGATGGAAGAGGCCTCCATCTTCGTGCAT	aa: IGQRTLAFSSMMPGY R HVYLEGMEEASIFVH
Gorilla ATTGGCCAGAGGACGCTGGCCTTCAGCAGCATGATGCCAGGCTAC AGA CACGTGTACCTGGAGGGGATGGAAGAGGCCTCCATCTTCGTGCAT	aa: IGQRTLAFSSMMPGY R HVYLEGMEEASIFVH
Chimp ---------------------------------------GGCTAC AGA CACGTGTACCTGGAGGGGATGGAAGAGGCCTCCATCTTCGTGCAT	aa: -------------GY R HVYLEGMEEASIFVH
CE ATTGGCCAGAGGACGCTGGCCTTCAGCAGCATGATGCCAGGTGGG CAG NNNNNNNNNNNNNNNNNNNNNNNNNNNNNNNNNNNNNNNCTGCAC	aa: IGQRTLAFSSMMPGG Q XXXXXXXXXXXXXLH
Orangutan ATTGGCCAGAGGACGCTGGCCTTCAGCAGCATGATGCCAGGCTAC AGG CACGTGTACCTGGAGGGGATGGAAGAGGCCTCCATCTTTGTACAT	aa: IGQRTLAFSSMMPGY R HVYLEGMEEASIFVH
Macaque ATTGGCCAGAGGACGCTGGCCTTCAGCAGCATGATGCCAGGCTAC AGG CACGTGTACCTGGAGGGGATAGAAGAGGCCTCCATCTTCGTGCAC	aa: IGQRTLAFSSMMPGY R HVYLEGIEEASIFVH
CR ATTGGCCAGAGGACGCTGGCCTTCAGCAGCATGATGCCAGGCTAC AGG CACGTGTACCTGGAGGGGATAGAAGAGGCCTCCATCTTCGTGCAC	aa: IGQRTLAFSSMMPGY R HVYLEGIEEASIFVH
Marmoset ATTGGCCAGAGAACTCTGGCCTTCAGCAGCATGATGCCAGGCTAC CGG CACGTGTACCTGGAAGGGATGGAAGAGGCCTCCATCTTTGTGCAT	aa: IGQRTLAFSSMMPGY R HVYLEGMEEASIFVH
#The individual penalty scores of CE is: -18.7142857142857
ENST00000196482 pos:512 Marmoset SP-Scores:-18.5
Human TTCCGTGAGCGCCCGGCCCTCTTCCACCACCAGAGGATCCATACC GGC GAGAAGACCGTCCGGCGATCCAGGGCCAGC---CTGCACCCCCAG	aa: FRERPALFHHQRIHT G EKTVRRSRAS-LHPQ
Gorilla TTCCGTGAGCGCCCGGCCCTCTTCCACCACCAGAGGATCCATACC GGC GAGAAGACCGTCCGGCGATCCAGGGCCAGC---CTGCACCCCCAG	aa: FRERPALFHHQRIHT G EKTVRRSRAS-LHPQ
Chimp TTCCGTGAGCGCCCTGCCCTCTTCCACCACCAGAGGATCCATACC GGC GAGAAGACCGTCCGGCGATCCAGGGCGAGC---CTGCACCCCCAG	aa: FRERPALFHHQRIHT G EKTVRRSRAS-LHPQ
CE TTCCGTGAGCGCCCGGCCCTCTTCCACCACCAGAGGATCCATACC GGC GAGAAGCCCGTCCGGCGATCCAGGGCCAGC---TTGCACCCCCAG	aa: FRERPALFHHQRIHT G EKPVRRSRAS-LHPQ
Orangutan TTCCGTGAGCGCCCGGCCCTCTTTCACCACCAGAGGATCCATACC GGC GAGAAGACCGTCCGGCGATCCAGGGCCAGC---CTGCACCCCCAG	aa: FRERPALFHHQRIHT G EKTVRRSRAS-LHPQ
Macaque TTCCGTGAGCGCCCGGCCCTCTTCCACCACCAGAGGATCCATACC GGA GAGAAGCCCGTCCGGCGATCCAGGGCCAGC---TTGCACCCCCAG	aa: FRERPALFHHQRIHT G EKPVRRSRAS-LHPQ
CR TTCCGTGAGCGCCCGGCCCTCTTCCACCACCAGAGGATCCATACC GGC GAGAAGCCCGTCCGGCGATCCAGGGCCAGC---TTGCACCCCCAG	aa: FRERPALFHHQRIHT G EKPVRRSRAS-LHPQ
Marmoset TTCCGTGAGCGCCCGGCCCTCTTGCACCACCAGAGGATCCACACC ACA GAGAAGACC------------CGGAGCAGCAGACTGCACCCCCGC	aa: FRERPALLHHQRIHT T EKT----RSSRLHPR
#The individual penalty scores of Marmoset is: -14.5714285714286
ENST00000409561 pos:523 Gorilla SP-Scores:-39.625
Human ACCAGTGCCATCAAGGTAAATCAGGTGCAGGAAAAGTCATGTGTC ATA AAGGGTCACTCTGATCAAGTCAGGAAGAACAAGCATAAAGCTTCC	aa: TSAIKVNQVQEKSCV I KGHSDQVRKNKHKAS
Gorilla ACCAGTGCCATCAAGGTAAATCAGGTGCAGGAAAAGTCACGTGTC ATG AAGGGTCACTCTGATCAAGTCAGGAAGAACAAGCATAAAACTTCC	aa: TSAIKVNQVQEKSRV M KGHSDQVRKNKHKTS
Chimp ------------------------------GAAAAGTCATGTGTC ATA AAGGGTCACTCTGATCAAGTCAGGAAGAACAAGCATAAAGCTTCC	aa: ----------EKSCV I KGHSDQVRKNKHKAS
CE ACCAGTGCCATCAAGGTAAATCAGGTGCAGGAAAAGTCATGTGTC ATA AAGGGTCACTCTGATCAAGACAGGAAGAACAAGCATAAAGCTTCC	aa: TSAIKVNQVQEKSCV I KGHSDQDRKNKHKAS
Orangutan ------------------------------GAAAAGTCATGTGTC ATA AAGGGTCACTCTGATCAAGTCAGGAAGAACAAGCATAAAGCTTCC	aa: ----------EKSCV I KGHSDQVRKNKHKAS
Macaque ACCAGTGCCATCAAGGTAAATCAGGTGCAGGAAAAGTCATGTGTC ATA AAGGGTCACTCTGATCAAGACAGGAAGAACAAGCATAAAGCTTCC	aa: TSAIKVNQVQEKSCV I KGHSDQDRKNKHKAS
CR ACCAGTGCCATCAAGGTAAATCAGGTGCAGGAAAAGTCATGTGTC ATA AAGGGTCACTCTGATCAAGACAGGAAGAACAAGCATAAAGCTTCC	aa: TSAIKVNQVQEKSCV I KGHSDQDRKNKHKAS
Marmoset CCCAGCACCATCAAGGTAAATCAAGTGCCGGAAAAGTCAAGTGTC ATA AAGGGTCACTCTGATCAAGTAAGGAAGAACAAGCATAAAGCTGCC	aa: PSTIKVNQVPEKSSV I KGHSDQVRKNKHKAA
#The individual penalty scores of Gorilla is: -8.71428571428572
ENST00000406875 pos:1106 CE SP-Scores:-123.25
Human GCTCCGTACTCCTTCCCGCACAACAGCCCCAGCCACGGCACTGTG CAC CCG------------------------------------------	aa: APYSFPHNSPSHGTV H P--------------
Gorilla GCTCCGTACTCCTTCCCGCACAACAGCCCCAGCCACGGCACTGTG CAC CCC------------------------------------------	aa: APYSFPHNSPSHGTV H P--------------
Chimp GCTCCGTACTCCTTCCCGCACAACAGCCCCAGCCACGGCACTGTG CAC CCC------------------------------------------	aa: APYSFPHNSPSHGTV H P--------------
CE ------------------------------------------GTA AGC CCCACGGCTGGCGCCCCAGGCCAGGCAGAGCCCCCATCCCCTCAT	aa: --------------V S PTAGAPGQAEPPSPH
Orangutan GCTCCGTACTCCTTCCCGCACAACAGCCCCAGCCACGGCGCTGTG CAC CCC------------------------------------------	aa: APYSFPHNSPSHGAV H P--------------
Macaque GCTCCCTACTCCTTCCCGCACAACAGCCCCAGCCACGGCACTGTC CAC CCC------------------------------------------	aa: APYSFPHNSPSHGTV H P--------------
CR GCTCCCTACTCCTTCCCGCACAACAGCCCCAGCCACGGCACTGTC CAC CCC------------------------------------------	aa: APYSFPHNSPSHGTV H P--------------
Marmoset GCTCCGTACTCCTTCCCACACAACAGCCCCAGCCACGGCACTGTC CAT CCC------------------------------------------	aa: APYSFPHNSPSHGTV H P--------------
#The individual penalty scores of CE is: -60
ENST00000336868 pos:492 CE SP-Scores:-11.625
Human TCCAACGCCGCGCAGCTTAACGAGGGCCCCTGCCTCGTCCTTTTT GTA GATTCTGAGGATGACGGAGAGTCCGAGGCGGCCAAGCAGCTGATT	aa: SNAAQLNEGPCLVLF V DSEDDGESEAAKQLI
Gorilla TCCAACGCCGCGCAGCTTAACGAGGGCCCCTGCCTCGTCCTTTTT GTA GATTCTGAGGATGACGGAGAGTCCGAGGCGGCCAAGCAGCTGATT	aa: SNAAQLNEGPCLVLF V DSEDDGESEAAKQLI
Chimp TCCAACGCCGCGCAGCTCAACGAGGGCCCCTGCCTCGTCCTTTTT GTA GATTCTGAGGATGACGGAGAGTCCGAGGCGGCCAAGCAGCTGATT	aa: SNAAQLNEGPCLVLF V DSEDDGESEAAKQLI
CE TCCAACGCCACGNNNNNNNNNNNNNNNNNNNNNNNNATGCCAATC ACA GATTCTGAGGATGACGGAGAGTCCGAGGCAGCCAAGCAGCTGATT	aa: SNATXXXXXXXXMPI T DSEDDGESEAAKQLI
Orangutan TCCAACGCCGCGCAGCTCAACGAGGGCCCCTGCCTCGTCCTTTTT GTA GATTCTGAGGATGACGGAGAGTCCGAGGCGGCCAAGCAGCTGATT	aa: SNAAQLNEGPCLVLF V DSEDDGESEAAKQLI
Macaque TCCAACGCCACGCAGCTCAACGAGGGCCCCTGCCTCGTCCTTTTT GTA GATTCTGAGGATGACGGAGAGTCCGAGGCAGCCAAGCAGCTGATT	aa: SNATQLNEGPCLVLF V DSEDDGESEAAKQLI
CR TCCAACGCCACGCAGCTCAACGAGGGCCCCTGCCTCGTCCTTTTT GTA GATTCTGAGGATGACGGAGAGTCCGAGGCAGCCAAGCAGCTGATT	aa: SNATQLNEGPCLVLF V DSEDDGESEAAKQLI
Marmoset TCCAATGCTACCCAGCTCAACGAGGGTCCCTGCCTCGTCCTCTTT GTA GATTCTGAGGATGATGGAGAGTCCGAGGCAGCCAAGCAGCTGATT	aa: SNATQLNEGPCLVLF V DSEDDGESEAAKQLI
#The individual penalty scores of CE is: -11.5714285714286
ENST00000270517 pos:44 Orangutan SP-Scores:-129
Human ---------------------------------------CTCACA GGA ACCTCCATCTCTCAGGTCCCTCGCCGGCTCCCTCGGGGCCTCCAC	aa: -------------LT G TSISQVPRRLPRGLH
Gorilla ---------------------------------------CTCACA GGA ACCTCCATCTCTCAGGTCCCTCGCCAGCTCCCTCGGGGCCTCCAC	aa: -------------LT G TSISQVPRQLPRGLH
Chimp ---------------------------------------CTCACA GGA ACCTCCATCTCTCAG------------------------------	aa: -------------LT G TSISQ----------
CE ---------------------------------------CTTCCA GGA ACTTCCATCTCTCAGGTCCCTCGCCAGCTCCCTCGGGGCCTGCAC	aa: -------------LP G TSISQVPRQLPRGLH
Orangutan CTCTGTCGCCCATGCTGGAGTGCAGTGGCACAATCTCGGCTCACT ACA ACCTCCTCCTCCCAG------------------------------	aa: LCRPCWSAVAQSRLT T TSSSQ----------
Macaque ---------------------------------------CTTCCA GGA ACTTCCATCTCTCAGGTCCCTCGCCAGCTCCCTCAGGGCCTGCAC	aa: -------------LP G TSISQVPRQLPQGLH
CR ---------------------------------------CTTCCA GGA ACTTCCATCTCTCAGGTCCCTCGCCAGCTCCCTCGGGGCCTGCAC	aa: -------------LP G TSISQVPRQLPRGLH
Marmoset ---------------------------------------CTCACA GGA ATCTCCATCTCTCAGGTCGCCCGCCAGCTCCCTCGGGGCCTCCAC	aa: -------------LT G ISISQVARQLPRGLH
#The individual penalty scores of Orangutan is: -50.4285714285714
ENST00000331565 pos:207 Orangutan SP-Scores:-6
Human GTCAGGAATGGGAGCGTGGCAGTGGTGGAGGCAGAGTGTGAAAAG AGC TCAGCCACTACCTACTTCTGGTACCGAGAGGCCTTGGACATCTCT	aa: VRNGSVAVVEAECEK S SATTYFWYREALDIS
Gorilla ATCAGGAATGGGAGCGTGGCAGTGGTGGAGGCAGAGTGTGAAAAG AGC TCAGCCACTACCTACTTCTGGTACCGAGAGGCCTTGGACATCTCT	aa: IRNGSVAVVEAECEK S SATTYFWYREALDIS
Chimp GTCAGGAATGGGAGCGTGGCAGTGGTGGAGGCAGAGTGTGAAAAG AGC TCAGCCACTACCTACTTCTGGTACCGAGAGGCCTTGGACATCTCT	aa: VRNGSVAVVEAECEK S SATTYFWYREALDIS
CE GTCAGGAATGGGAGCGTGGCAGTGGTGGAAGCAGAGTGTGAAAAG AGC TCAGCCACTACCTACTTCTGGTACCGAGAGGCCTTGGACATCTCT	aa: VRNGSVAVVEAECEK S SATTYFWYREALDIS
Orangutan GTCAGGAATGGGAGCGTGGCAGTGGTGGAGGCAGAGTGTGATAAA GCT CATGCCACTACCTACTTCTGGTACCGAGAGGCCTTGGACATCTCT	aa: VRNGSVAVVEAECDK A HATTYFWYREALDIS
Macaque GTCAGGAATGGGAGTACTTGTTTGGTGGAAGCAGAGTGTGAAAAG AGC TCAGCCACTACCTACTTCTGGTACCGAGAGGCCTTGGACATCTCT	aa: VRNGSTCLVEAECEK S SATTYFWYREALDIS
CR GTCAGGAATGGGAGTGTGGCAGTGGTGGAAGCAGAGTGTGAAAAG AGC TCAGCCACTACCTACTTCTGGTACCGAGAGGCCTTGGACATCTCT	aa: VRNGSVAVVEAECEK S SATTYFWYREALDIS
Marmoset GTCAGGAATGGGAGCATGGCAGTGGTGGAGGCAGAGTGTGAAAAG AGC TCAGCTACTACCTACTTCTGGTACCGAGAGGCCTTGGACATCTCA	aa: VRNGSMAVVEAECEK S SATTYFWYREALDIS
#The individual penalty scores of Orangutan is: -2.71428571428571
ENST00000265069 pos:630 Orangutan SP-Scores:-0.875
Human AATGATCCCAATGCTAAGGAGATGCACTTAAAAGGGCGAAGACAC AGA CTTCAATATAAAAAAAAAGTAAATCCAGATTTGCAAGTAGAAGTA	aa: NDPNAKEMHLKGRRH R LQYKKKVNPDLQVEV
Gorilla AATGATCCCAATGCTAAGGAGATGCACTTAAAAGGGCGAAGACAC AGA CTTCAATATAAAAAAAAAGTAAATCCAGATTTGCAAGTAGAAGTA	aa: NDPNAKEMHLKGRRH R LQYKKKVNPDLQVEV
Chimp AATGATCCCAATGCTAAGGAGATGCACTTAAAAGGGCGAAGACAC AGA CTTCAATATAAAAAAAAAGTAAATCCAGATTTGCAAGTAGAAGTA	aa: NDPNAKEMHLKGRRH R LQYKKKVNPDLQVEV
CE AATGATCCCAATGCTAAGGAGATGCACTTAAAAGGGCGAAGACAC AGA CTTCAATATAAAAAAAAAGTAAATCCAGATTTGCAAGTAGAAGTA	aa: NDPNAKEMHLKGRRH R LQYKKKVNPDLQVEV
Orangutan AATGATCCCAATGCTAAGGAGATGCACTTAAAAGGGCGAAGGACA CAG CTTCAATATAAAAAAAAAGTAAATCCAGATTTGCAAGTAGAAGTA	aa: NDPNAKEMHLKGRRT Q LQYKKKVNPDLQVEV
Macaque AATGATCCCAATGCTAAGGAGATGCACTTAAAAGGGCGAAGACAC AGA CTTCAATATAAAAAAAAAGTAAATCCAGATTTGCAAGTAGAAGTA	aa: NDPNAKEMHLKGRRH R LQYKKKVNPDLQVEV
CR AATGATCCCAATGCTAAGGAGATGCACTTAAAAGGGCGAAGACAC AGA CTTCAATATAAAAAAAAAGTAAATCCAGATTTGCAAGTAGAAGTA	aa: NDPNAKEMHLKGRRH R LQYKKKVNPDLQVEV
Marmoset AATGATCCCAATGCTAAGGAGATGCACTTAAAAGGGCGAAGACAC AGA CTTCAATATAAAAAAAAAGTAAATCCAGATTTGCAAGTAGAAGTA	aa: NDPNAKEMHLKGRRH R LQYKKKVNPDLQVEV
#The individual penalty scores of Orangutan is: -1
ENST00000429277 pos:384 CE SP-Scores:-143.5
Human GAAGCTCTGCGA------------------------------AGG TCA ---------------------------------------------	aa: EALR----------R S ---------------
Gorilla GAAGCTCTGCGA------------------------------AGG TCA AGGTCCCGCCTCATCAGCACCCCTATTGAGCATGCGCCGGTGTGC	aa: EALR----------R S RSRLISTPIEHAPVC
Chimp GAAGCTCTGCGA------------------------------AGG TCA ---------------AGCACCCCTATTGAGCATGCGCCAGTGTGC	aa: EALR----------R S -----STPIEHAPVC
CE ------------AGTGAGTGCAGGCTCTCGGGGTGGGTGCAGAGG AGC ---------------AGCACCCCTATTGAGCATGCGCCAGTGTGC	aa: ----SECRLSGWVQR S -----STPIEHAPVC
Orangutan GAAGCTCTGCGA------------------------------AGG TCA ---------------------------------------------	aa: EALR----------R S ---------------
Macaque GAAGCTCTACGA------------------------------AGG TCA ---------------AGCACCCCTATTGAGCATGCGCCAGTGTGC	aa: EALR----------R S -----STPIEHAPVC
CR GAAGCTCTACGA------------------------------AGG TCA ---------------AGCACCCCTATTGAGCATGCGCCAGTGTGC	aa: EALR----------R S -----STPIEHAPVC
Marmoset GAAGCTCTGCGA------------------------------AGG TCA AGGTCCTGCCCCATCAGCACCCCTATTGAGCATGCGCCGGTGTGC	aa: EALR----------R S RSCPISTPIEHAPVC
#The individual penalty scores of CE is: -46.2857142857143
ENST00000293780 pos:125 Orangutan SP-Scores:-14.125
Human ATTGTGCTGGAAAACAATATTGATGGCCAGTTCGGAGTGGCC--- TAC GACGCCAACGTGCTCGTCTACGAGGGCGGCTCCGTGACGTGGCTG	aa: IVLENNIDGQFGVA- Y DANVLVYEGGSVTWL
Gorilla ATTGTGCTGGAAAACAATATTGATGGCCAGTTCGGAGTGGCC--- TAC GACGCCAACGTGCTGGTCTACGAGGGCGGCTCCGTGAAGTGGCTG	aa: IVLENNIDGQFGVA- Y DANVLVYEGGSVKWL
Chimp ATTGTGCTGGAAAACAATATTGATGGCCAGTTCGGAGTGGCC--- TAC GACGCCAACGTGCTCGTCTACGAGGGCGGCTCCGTGAGGTGGCTG	aa: IVLENNIDGQFGVA- Y DANVLVYEGGSVRWL
CE ATTGTTCTGGAAAACAATATTGATGGCCAGTTCGGCGTGGCC--- TAC GACGTCAACGTGCTGGTCTACGAGGATGGCTCCGTGACGTGGTTG	aa: IVLENNIDGQFGVA- Y DVNVLVYEDGSVTWL
Orangutan ATTGTGCTGGAAAACAATATTGATGGCCAGTTCGGAGTGGGCCCT ACG GACGCCAACGTGCTGGTCTACGAGGGCGGCTCCGTGACGTGGTTG	aa: IVLENNIDGQFGVGP T DANVLVYEGGSVTWL
Macaque ATTGTTCTGGAAAACAATATTGATGGCCAGTTCGGCGTGGCC--- TAC GACGTCAACGTGCTGGTCTACGAGGACGGCTCCGTGACGTGGTTG	aa: IVLENNIDGQFGVA- Y DVNVLVYEDGSVTWL
CR ATTGTTCTGGAAAACAATATTGATGGCCAGTTCGGCGTGGCC--- TAC GACGTCAACGTGCTGGTCTACGAGGATGGCTCCGTGACGTGGTTG	aa: IVLENNIDGQFGVA- Y DVNVLVYEDGSVTWL
Marmoset ATTGTGCTGGAGAACAATATTGACGGCCAGTTCGGCGTGGCC--- TAC GACGCCAATGTGTTGATCTACGAGGGCGGCTCCGTGACGTGGTTG	aa: IVLENNIDGQFGVA- Y DANVLIYEGGSVTWL
#The individual penalty scores of Orangutan is: -4.28571428571429
ENST00000324385 pos:981 Marmoset SP-Scores:-37.5
Human ------------CTTGGCCAGGACGTGTGTGAGGCCACCCTCTTC TAT ACGGAGCTGCTTCGGAAGAAGGTGGACACTCAGCCAGGGGCGGCC	aa: ----LGQDVCEATLF Y TELLRKKVDTQPGAA
Gorilla ------------CTTGGCCAGGACATGTGTGAGGCCACCCTCTTC TAT ACGGAGCTGCTTCGGAAGAAGGTGGACACTCAGCCAGGGGCAGCC	aa: ----LGQDMCEATLF Y TELLRKKVDTQPGAA
Chimp ------------CTTGGCCAGGACATGTGTGAGGCCACCCTCTTC TAT ACGGAGCTGCTTCGGAAGAAGGTGGACACTCAGCCAGGGGCGGCC	aa: ----LGQDMCEATLF Y TELLRKKVDTQPGAA
CE ------------------CAGGACATGTGTGAGGCCACCCTCTTC TAC ACGGAGCTGCTTCGGAAGAAGGTGGACACTCAGCCAGGGGCGGCC	aa: ------QDMCEATLF Y TELLRKKVDTQPGAA
Orangutan ------------CTCGGCCAGGACATGTGTGAGGCCACCCTCTTC TAC ACGGAGCTGCTTCGGAAGAAGGTGGACACTCAGCCAGGGGCAGCC	aa: ----LGQDMCEATLF Y TELLRKKVDTQPGAA
Macaque ------------CTTGGCCAGGACATGTGTGAGGCCACCCTCTTC TAC ACGGAGCTGCTTCGGAAGAAGGTGGACACTCAGCCAGGGGCGGCC	aa: ----LGQDMCEATLF Y TELLRKKVDTQPGAA
CR ------------CTTGGCCAGGACATGTGTGAGGCCACCCTCTTC TAC ACGGAGCTGCTTCGGAAGAAGGTGGACACTCAGCCAGGGGCGGCC	aa: ----LGQDMCEATLF Y TELLRKKVDTQPGAA
Marmoset CCCCCTGTGTCCCTTCCCCAGGACATGTGTGAAGTCTATGTTTTT ACA CGGGAGTTGCTTCGGAAGAAGGTGGACACTCAGCCCGGGGCGCCT	aa: PPVSLPQDMCEVYVF T RELLRKKVDTQPGAP
#The individual penalty scores of Marmoset is: -14.5714285714286
ENST00000252505 pos:474 Marmoset SP-Scores:-21
Human AGCCGCCTTCGGCTCCGGGGCTTCCCCAGCTCCATCTGCCTCCTG AGG CCCCGGGAGAAGCCCATGTTGAAGTTCTCG------GTGAGCTTC	aa: SRLRLRGFPSSICLL R PREKPMLKFS--VSF
Gorilla AGCCGCCTTCGGCTCCGGGGTTTCCCCAGCTCCATCTGCCTCCTG AGG CCCCGGGAGAAGCCCATGATGAAGTTCTCG------GTGGGCTTC	aa: SRLRLRGFPSSICLL R PREKPMMKFS--VGF
Chimp AGCCGCCTTCGGCTCTGGGGCTTCCCCAGCTCCATCTGCCTCCTG AGG CCCCGGGAGAAGCCCATGATGAAGTTCTCG------GTGGGCTTC	aa: SRLRLWGFPSSICLL R PREKPMMKFS--VGF
CE AGCCGCCTTCGGCTCCGGGGCTTCCCCAGCTCCATCTGCCTCCTG AGG CCCCGGGAGAAGCCCATGATGAAGTTCTCG------GTGGGCTTC	aa: SRLRLRGFPSSICLL R PREKPMMKFS--VGF
Orangutan AGCCGCCTTCGGCTCCGGGGCTTCCCCAGCTCCATCTGCCTCTTG AGG CCCCGGGAGAAGCCCATGATGAAGTTCTCG------GTGGGCTTC	aa: SRLRLRGFPSSICLL R PREKPMMKFS--VGF
Macaque AGCCGCCTTCGGCTCCGGGGCTTCCCCAGCTCCATCTGCCTCCTG AGG CCCCGGGAGAAGCCCATGATGAAGTTCTCG------GTGGGCTTC	aa: SRLRLRGFPSSICLL R PREKPMMKFS--VGF
CR AGCCGCCTTCGGCTCCGGGGCTTCCCCAGCTCCATCTGCCTCCTG AGG CCCCGGGAGAAGCCCATGATGAAGTTCTCA------GTGGGCTTC	aa: SRLRLRGFPSSICLL R PREKPMMKFS--VGF
Marmoset AGCCGCCTTTGGCTCAGGGGCTTCCCCAGCTCCATCTGCCTCCTG CCT CAGAGAAAGAAGCCCATGATGAAGTTCTTGGTGAAAGTGGGCCTC	aa: SRLWLRGFPSSICLL P QRKKPMMKFLVKVGL
#The individual penalty scores of Marmoset is: -9.42857142857143
ENST00000379245 pos:412 CR SP-Scores:-6.125
Human AAAAAAAACGGACCACCGTCTGTTGAAGATCTTCAAATATTAACA AAA ATTCTTCGTGCCATGAAGGAGGACAGTGAAAAAGTTCCGAGCTTG	aa: KKNGPPSVEDLQILT K ILRAMKEDSEKVPSL
Gorilla AAAAAAAACGGACCACCGTCTGTTGAAGATCTTCAAATATTAACA AAA ATTCTTCGTGCCATGAAGGAGGACAGTGAAAAAGTTCCAAGCTTG	aa: KKNGPPSVEDLQILT K ILRAMKEDSEKVPSL
Chimp AAAAAAAACGGACCACCGTCTGTTGAAGATCTTCAAATATTAACA AAA ATTCTTCGTGCCATGAAGGAGGACAGTGAAAAAGTTCCGAGCTTG	aa: KKNGPPSVEDLQILT K ILRAMKEDSEKVPSL
CE AAGAAAAACGGACCACCATCTGTTGAAGATCTTCAAATATTAACA AAA ATTCTTCGTGCCATGAAGGAGGACAGTGAAAAAGTTCCGAGCTTG	aa: KKNGPPSVEDLQILT K ILRAMKEDSEKVPSL
Orangutan AAAAAAAATGGACCACCGTCTGTTGAAGATCTTCAAATATTAACA AAA ATTCTTTGTGCCATGAAGGAGGACAGTGAAAAAGTTCCGAGCTTG	aa: KKNGPPSVEDLQILT K ILCAMKEDSEKVPSL
Macaque AAGAAAAACGGACCACCATCTGTTGAAGATCTTCAAATATTAACA AAA ATTCTTCGTGCCATGAAGGAGGACAGTGAAAAAGTTCCGAGCTTG	aa: KKNGPPSVEDLQILT K ILRAMKEDSEKVPSL
CR AAGAAAAACGGACCACCATCTGTTGAAGATNNNNNNNNNNNNTTT GCA GTTCTTCGTGCCATGAAGGAGGACAGTGAAAAAGTTCCGAGCTTG	aa: KKNGPPSVEDXXXXF A VLRAMKEDSEKVPSL
Marmoset AAAAAAAATGGACCGCCATCTGTTGAAGATCTTCAAATATTAACA AAA ATTCTTCGTGCCATGAAGGAGGACAGTGAAAAGGTTCCGAGCTTG	aa: KKNGPPSVEDLQILT K ILRAMKEDSEKVPSL
#The individual penalty scores of CR is: -6.14285714285714
ENST00000296861 pos:35 Macaque SP-Scores:-6.375
Human CGAGCCACAGCCACGATGATCGCGGGCTCCCTTCTCCTGCTTGGA TTC CTTAGCACCACCACAGCTCAGCCAGAACAGAAGGCCTCGAATCTC	aa: RATATMIAGSLLLLG F LSTTTAQPEQKASNL
Gorilla CGAGCCACAGCCACGATGATCGCGGGCTCCCTTCTCCTGCTTGGA TTC CTTAGCACCACCACAGCTCAGCCAGAACAGAAGGCCTCGAATCTC	aa: RATATMIAGSLLLLG F LSTTTAQPEQKASNL
Chimp CGAGCCACAGCCACGATGATCGCGGGCTCCCTTCTCCTGCTTGGA TTC CTTAGCACCACCACAGCTCAGCCAGAACAAAAGGCCTCGAATCTC	aa: RATATMIAGSLLLLG F LSTTTAQPEQKASNL
CE CGAGCCAGAGCCACGATGATCGCGGGCTCCCTTCTGCTGCTTGGA TTG CTTAGCACCACCACAGCTCAGCCAGAACAGAAGGCCTCGAATCTC	aa: RARATMIAGSLLLLG L LSTTTAQPEQKASNL
Orangutan CGAGCCAGAGCCACGATGATCGCGGGCTCCCTTCTCCTGCTTGGA TTC CTTAGCACCACCACAGCTCAGCCAGAACAGAAGGCCTCGAATCTC	aa: RARATMIAGSLLLLG F LSTTTAQPEQKASNL
Macaque CGAGCCAGAGCCACGATGATCGCGGGCTCCCTTCTGCTGATAGGA AGA ATAGAAGTGACAACANNNCAGCCAGAACAGAAGGCCTCGAATCTC	aa: RARATMIAGSLLLIG R IEVTTXQPEQKASNL
CR CGAGCCAGAGCCACGATGATCGCGGGCTCCCTTCTGCTGCTTGGA TTG CTTAGCACCACCACAGCTCAGCCAGAACAGAAGGCCTCGAATCTC	aa: RARATMIAGSLLLLG L LSTTTAQPEQKASNL
Marmoset CGAGCCACAGCCACGATGATCGCGGGCTCCCTTCTCCTGCTTGGA TTC CTTAGCACCACCACAGCTCAGCCAGAACAGAAGGCCTCAAATCTC	aa: RATATMIAGSLLLLG F LSTTTAQPEQKASNL
#The individual penalty scores of Macaque is: -5.57142857142857
ENST00000331738 pos:153 Macaque SP-Scores:-1.75
Human TCATCAAGAGGCAGAAGTCACTCAAGATCTAGGTCTCGTGAAAGA CGC CATCGTAGTAGAAGCAGGGAGCGGAAGAAGTCTCGATCCAGGAGT	aa: SSRGRSHSRSRSRER R HRSRSRERKKSRSRS
Gorilla TCATCAAGAGGCAGAAGTCACTCAAGATCTAGGTCTCGTGAAAGA CGC CATCGTAGTAGAAGCAGGGAGCGGAAGAAGTCTCGATCCAGGAGT	aa: SSRGRSHSRSRSRER R HRSRSRERKKSRSRS
Chimp TCATCAAGAGGCAGAAGTCACTCAAGATCTAGGTCTCGTGAAAGA CGC CATCGTAGTAGAAGCAGGGAGCGGAAGAAGTCTCGATCCAGGAGT	aa: SSRGRSHSRSRSRER R HRSRSRERKKSRSRS
CE TCATCAAGAGGCAGAAGTCACTCAAGATCTAGGTCTCGTGAAAGA CGC CATCGTAGTAGAAGCAGAGAACGGAAGAAGTCTCGATCTAGGAGT	aa: SSRGRSHSRSRSRER R HRSRSRERKKSRSRS
Orangutan TCATCAAGAGGCAGAAGTCACTCAAGATCTAGGTCTCGTGAAAGA CGT CATCGTAGTAGAAGCAGGGAGCGGAAGAAGTCTCGATCCAGGAGT	aa: SSRGRSHSRSRSRER R HRSRSRERKKSRSRS
Macaque TCATCAAGAGGCAGAAGTCACTCAAGATCTAGGTCTCGTGAAAGG GTT CATTTTTATAGAAGCAGAGAACGGAAGAAGTCTCGATCTAGGAGT	aa: SSRGRSHSRSRSRER V HFYRSRERKKSRSRS
CR TCATCAAGAGGCAGAAGTCACTCAAGATCTAGGTCTCGTGAAAGA CGC CATCGTAGTAGAAGCAGAGAACGGAAGAAGTCTCGATCTAGGAGT	aa: SSRGRSHSRSRSRER R HRSRSRERKKSRSRS
Marmoset TCATCAAGAGGCAGAAGTCATTCAAGATCTAGGTCTCGTGAAAGA CGC CATCGTAGTAGAAGCAGGGAGCGGAAGAAGTCTCGATCCAGGAGT	aa: SSRGRSHSRSRSRER R HRSRSRERKKSRSRS
#The individual penalty scores of Macaque is: -2
ENST00000400532 pos:313 Macaque SP-Scores:-11.875
Human CTTGGTGTATGCTATGCTCAGAGGAAAGGCTACTTTTCAAAAGAA ACC TCCTTCCAG---AAGAGTAATTCTTCATCTAAAGCCACGACAATG	aa: LGVCYAQRKGYFSKE T SFQ-KSNSSSKATTM
Gorilla CTTGGTGTATGCTATGCTCAGAGGAAAGGGTACTTTTCAAAAGAA ACT TCCTTCCAG---AAGAGTAATTCTTCATCTAAAGCCACGACAATG	aa: LGVCYAQRKGYFSKE T SFQ-KSNSSSKATTM
Chimp CTTGGTGTATGCTATGCTCAGAGGAAAGGCTACTTTTCAAAAGAA ACC TCCTTCCAG---AAGAGTAATTCTTCATCTAAAGCCACGACAATG	aa: LGVCYAQRKGYFSKE T SFQ-KSNSSSKATTM
CE CTTGGTGTGTGCTATGCTCAGAGGAAAGGCTACTTTTCAAAAGAA ACC TCCTTCCAG---AAGAGTAATTCTTCATCTAAAGCCACGACAATG	aa: LGVCYAQRKGYFSKE T SFQ-KSNSSSKATTM
Orangutan CTTGGTGTATGCTATGCTCAGAGGAAAGGCTACTTTTCAAAAGAA ACC TCCTTCCAG---AAGAGTAATTCTTCATCTAAAGCCACGACAATG	aa: LGVCYAQRKGYFSKE T SFQ-KSNSSSKATTM
Macaque CTTGGTGTGTGCTATGCTCAGAGGAAAGGCTACTTTTCAAGTAAA TAT ATGTTCATG---AAGAGTAATTCTTCATCTAAAGCCACGACAATG	aa: LGVCYAQRKGYFSSK Y MFM-KSNSSSKATTM
CR CTTGGTGTGTGCTATGCTCAGAGGAAAGGCTACTTTTCAAAAGAA ACC TCCTTCCAG---AAGAGTAATTCTTCATCTAAAGCCACGACAATG	aa: LGVCYAQRKGYFSKE T SFQ-KSNSSSKATTM
Marmoset CTTGGTGTGTGCTATGCTCAGAGGAAAGGCTACTTTTCAAGTGAA TCA CCCTTCCAGAGGAAGAGTAATTCTTCATCTAAAGCCACAACAATG	aa: LGVCYAQRKGYFSSE S PFQRKSNSSSKATTM
#The individual penalty scores of Macaque is: -6.14285714285714
ENST00000305596 pos:296 CE SP-Scores:-0.875
Human GGAGATGGTCTGGTGGATGTGATGTGGGAATATAAGTGGGAGAAC ACG GGGGATGCCGAGCTGTATGGGCCCTTCACCAGCGCCCAGATGCAG	aa: GDGLVDVMWEYKWEN T GDAELYGPFTSAQMQ
Gorilla GGAGATGGTCTGGTGGATGTGATGTGGGAGTATAAGTGGGAGAAC ACG GGGGATGCCGAGCTGTATGGGCCCTTCACCAGCGCCCAGATGCAG	aa: GDGLVDVMWEYKWEN T GDAELYGPFTSAQMQ
Chimp GGAGATGGTCTGGTGGATGTGATGTGGGAATATAAGTGGGAGAAC ACG GGGGATGCCGAGCTGTATGGGCCCTTCACCAGCACCCAGATGCAG	aa: GDGLVDVMWEYKWEN T GDAELYGPFTSTQMQ
CE GGAGATGGTCTGGTGGATGTGATGTGGGAATATAAGTGGGAGAAC CTG GGGGATGCCGAGCTGTATGGGCCCTTCACCAGCGCCCAGATGCAG	aa: GDGLVDVMWEYKWEN L GDAELYGPFTSAQMQ
Orangutan GGAGATGGTCTGGTGGATGTGATGTGGGAATATAAGTGGGAGAAC ACA GGGGATGCCGAGCTGTATGGGCCCTTCACCAGTGCCCAGATGCAG	aa: GDGLVDVMWEYKWEN T GDAELYGPFTSAQMQ
Macaque GGAGATGGTCTGGTGGATGTGATGTGGGAATATAAGTGGGAGAAC ACG GGGGATGCCGAGCTGTATGGGCCCTTCACCAGCGCCCAGATGCAG	aa: GDGLVDVMWEYKWEN T GDAELYGPFTSAQMQ
CR GGAGATGGTCTGGTGGATGTGATGTGGGAATATAAGTGGGAGAAC ACG GGGGATGCCGAGCTGTATGGGCCCTTCACCAGCGCCCAGATGCAG	aa: GDGLVDVMWEYKWEN T GDAELYGPFTSAQMQ
Marmoset GGAGATGGTCTGGTGGATGTGATGTGGGAATATAAGTGGGAGAAC ACA GGGGATGCCGAGCTGTATGGACCCTTCACCAGCGCCCAGATGCAG	aa: GDGLVDVMWEYKWEN T GDAELYGPFTSAQMQ
#The individual penalty scores of CE is: -0.142857142857143
ENST00000319349 pos:20 CR SP-Scores:-87.25
Human ATGAAAGCCGGATACTTGGACCAGCAAGTGCCCTACACCTTCAGC AGC AAATCGCCCGGAAATGGGAGCTTGCGCGAAGCGCTGATCGGCCCG	aa: MKAGYLDQQVPYTFS S KSPGNGSLREALIGP
Gorilla ATGAAAGCCGGATACTTGGACCAGCAAGTGCCCTACACCTTCAGC AGC AAATCGCCCGGAAATGGGAGCTTGCGCGAAGCGCTGATCGTCCCG	aa: MKAGYLDQQVPYTFS S KSPGNGSLREALIVP
Chimp ATGAAAGCCGGATACTTGGACCAGCAAGTGCCCTACACCTTCAGC AGC AAATCGCCCGGAAATGGGAGCTTGCGCGAAGCGCTGATCGTCCCG	aa: MKAGYLDQQVPYTFS S KSPGNGSLREALIVP
CE ------------------------------CCCTACACCTTCAGC AGC AAATCGCCCGGAAATGGGAGCTTGCGCGAAGCGCTGATGGTCCCG	aa: ----------PYTFS S KSPGNGSLREALMVP
Orangutan --------------------------------------------- --- ---------------------------------------------	aa: --------------- - ---------------
Macaque ATGAAAGCCGGATACTTGGACCAGCAAGTGCCCTACACCTTCAGC AGC AAATCGCCCGGAAATGGGAGCTTGCGCGAAGCGCTGATGGTCCCG	aa: MKAGYLDQQVPYTFS S KSPGNGSLREALMVP
CR ---------------------------------------TTCTCG CAG AAATCGCCCGGAAATGGGAGCTTGCGCGAAGCGCTGATGGTCCCG	aa: -------------FS Q KSPGNGSLREALMVP
Marmoset ATGAAAGGCGGATACTTGGACCAGCAAGTGCCCTACACCTTCAGC AGC AAATCGCCCGGAAATGGGAGCCTGCGCGAAGCGCTGATGGTCCCG	aa: MKGGYLDQQVPYTFS S KSPGNGSLREALMVP
#The individual penalty scores of CR is: -35.1428571428571
ENST00000398706 pos:1215 Marmoset SP-Scores:-70
Human TCC------CTGGGCTCCTCATCCTCCAGTGGAAGTCGCCGGGCC AGT GCCAGTGGAGGAGCCCGGGCGAAG---------------------	aa: S--LGSSSSSGSRRA S ASGGARAK-------
Gorilla TCC------CTGGGCTCCTCATCCTCCAGTGGAAGTCGCCGGGCC AGT GCCAGTGGAGGAGCCCGGGCGAAG---------------------	aa: S--LGSSSSSGSRRA S ASGGARAK-------
Chimp TCC------CTGGGCTCCTCATCCTCCAGTGGAAGTCGCCGGGCC AGT GCCAGTGGAGGAGCCCGGGCGAAG---------------------	aa: S--LGSSSSSGSRRA S ASGGARAK-------
CE TCC------CTGGGCTCCTCATCCTCCAGTGGAAGTCGCCGGGCC AGT GCCAGTGGAGGAGCCCGGGCAAAG---------------------	aa: S--LGSSSSSGSRRA S ASGGARAK-------
Orangutan TCC------CTGGGCTCCTCATCCTCCAGTGGAAGTCGCCGGGCC AGT ACCAGTGGAGGAGCCCGGGCGAAG---------------------	aa: S--LGSSSSSGSRRA S TSGGARAK-------
Macaque TCC------CTGGGCTCCTCATCCTCCAGTGGAAGTCGCCGGGCC AGT GCCAGTGGAGGAGCCCGGGCAAAG---------------------	aa: S--LGSSSSSGSRRA S ASGGARAK-------
CR TCC------CTGGGCTCCTCATCCTCCAGTGGAAGTCGCCGGGCC AGT GCCAGTGGAGGAGCCCGGGCAAAG---------------------	aa: S--LGSSSSSGSRRA S ASGGARAK-------
Marmoset TCCTGGCTC---------TCATCATCAGATGGAAGTCGTCGGGCA GTG GCCAGTGGAGGAGCCCGGGCAAAGACCGTGAAGTTGGCAGGTCAG	aa: SWL---SSSDGSRRA V ASGGARAKTVKLAGQ
#The individual penalty scores of Marmoset is: -26
ENST00000381312 pos:745 Marmoset SP-Scores:-0.875
Human CCCTCCATGTACTGTGAGGCCAAGCTGGGGGCGCACACCTACCAG TCT GTGAAACAGCAGCTGTTCAAGGCCTTTCAGAAGGCTGGCCTGGGC	aa: PSMYCEAKLGAHTYQ S VKQQLFKAFQKAGLG
Gorilla CCCTCCATGTACTGTGAGGCCAAGCTGGGGGCGCACACCTACCAG TCT GTGAAACAGCAGCTGTTCAAGGCCTTTCAGAAGGCTGGCCTGGGC	aa: PSMYCEAKLGAHTYQ S VKQQLFKAFQKAGLG
Chimp CCCTCCATGTACTGTGAGGCCAAGCTGGGGGCGCACACCTACCAG TCT GTGAAACAGCAGCTGTTCAAGGCCTTTCAGAAGGCTGGCCTGGGC	aa: PSMYCEAKLGAHTYQ S VKQQLFKAFQKAGLG
CE CCCTCCATGTACTGTGAGGCCAAGCTGGGGGCGCACACCTACCAG TCT GTGAAACAGCAGCTGTTCAAGGCCTTTCAGAAGGCTGGCCTGGGC	aa: PSMYCEAKLGAHTYQ S VKQQLFKAFQKAGLG
Orangutan CCCTCCATGTACTGTGAGGCCAAGCTGGGGGCGCACACCTACCAG TCT GTGAAACAGCAGCTGTTCAAGGCCTTTCAGAAGGCTGGCCTGGGC	aa: PSMYCEAKLGAHTYQ S VKQQLFKAFQKAGLG
Macaque CCCTCCATGTACTGTGAGGCCAAGCTGGGGGCGCACACCTACCAG TCT GTGAAACAGCAGCTGTTCAAGGCCTTTCAGAAGGCTGGCCTGGGC	aa: PSMYCEAKLGAHTYQ S VKQQLFKAFQKAGLG
CR CCCTCCATGTACTGTGAGGCCAAGCTGGGGGCGCACACCTACCAG TCT GTGAAACAGCAGCTGTTCAAGGCCTTTCAGAAGGCTGGCCTGGGC	aa: PSMYCEAKLGAHTYQ S VKQQLFKAFQKAGLG
Marmoset CCGTCCATGTACTGTGAGGCCAAGCTGGGGGCGCACACCTACCAG GAG GTGAAACAGCAGCTGTTCCTGGCCTTTCAGAAGGCCGGCCTGGGC	aa: PSMYCEAKLGAHTYQ E VKQQLFLAFQKAGLG
#The individual penalty scores of Marmoset is: -1
ENST00000409561 pos:190 Gorilla SP-Scores:-10
Human GATCAGAACACAGCTGTCTCTTCCATGTCTATGACAGCCCAGTAT TAT AAAACTTCAGATACCAATACTATGGTCCCTCTGTATCCATCACTA	aa: DQNTAVSSMSMTAQY Y KTSDTNTMVPLYPSL
Gorilla GATCAGAACACAGCTGTCTCTTCCATGCCTATGACAGCCCAGTAT TAT AAAACTTCAGATACCAATACTATGGTCCCTCTGTATCCATCACTA	aa: DQNTAVSSMPMTAQY Y KTSDTNTMVPLYPSL
Chimp GATCAGAACACAGCTGTCTCTTCCATGTCTATGACAGCCCAGTAT TAT AAAACTTCACATACCAATACTATGGTCCCTCTGTATCCATCACTA	aa: DQNTAVSSMSMTAQY Y KTSHTNTMVPLYPSL
CE GACCAGAATACAGCTGTCTCTTCCATGTCTATGACAGCCCAGTAT GAT AAAACTTCAGATACCAATACTGTGGTCCCTCTGTATCCATCACTA	aa: DQNTAVSSMSMTAQY D KTSDTNTVVPLYPSL
Orangutan GATCAGAACGCAGCTGTCTCTTCCATGTCTATGACAGCCCAGTAT GAT AAAACTTCAGATACTAATACTATGGTCCCTCTGTATCCATCACTA	aa: DQNAAVSSMSMTAQY D KTSDTNTMVPLYPSL
Macaque GACCAGAATACAGCTGTCTCTTCCATGTCTATGACAGCCCAGTAT GAT AAAACTTCAGATACCAATACTGTGGTCCCTCTGTATCCATCACTA	aa: DQNTAVSSMSMTAQY D KTSDTNTVVPLYPSL
CR GACCAGAATACAGCTGTCTCTTCCATGTCTATGACAGCCCAGTAT GAT AAAACTTCAGATACCAATACTGTGGTCCCTCTGTATCCATCACTA	aa: DQNTAVSSMSMTAQY D KTSDTNTVVPLYPSL
Marmoset GACCAGAACACAGCTGTCTCTTCCATGTCTATGACAGCCCGGCAT GAT AAAACTTCACATGCAAATATTATAGTCCCTCTGTATCCAACACTA	aa: DQNTAVSSMSMTARH D KTSHANIIVPLYPTL
#The individual penalty scores of Gorilla is: -2.71428571428571
ENST00000380033 pos:310 Chimp SP-Scores:-106.875
Human TCATTTGCCAATGCTACTACAGCAGTACCTATGGCAGTTCTGTCA CGA AGAGAATCCAGTCTGGCAAATAACCCTGGTGTGGTGAATTACTCT	aa: SFANATTAVPMAVLS R RESSLANNPGVVNYS
Gorilla --------------------------------------------- --- ---------------------------------------------	aa: --------------- - ---------------
Chimp TCATTTGCCAACGCTACTACAGCAGTACCTATGGCAGGTCTGTCA CAA AGAGAATCCAGTCTGGCAAATAACCCTGGTGTGGTGAATTACTCT	aa: SFANATTAVPMAGLS Q RESSLANNPGVVNYS
CE --------------------------------------------- --- ---------------------------------------------	aa: --------------- - ---------------
Orangutan TCATTTGCCAACGCTACTACAGCAGTACCTATGGCAGGTCTGTCA CGA GGAGAACCCAGTCTGGCAAACAACCCTGGTATGGTGAATTACTCT	aa: SFANATTAVPMAGLS R GEPSLANNPGMVNYS
Macaque TCATTTGCCGATGCTACTACAGCAGTACCTATGGCAGGTCTGTCA CGA GGAGAACCCAGTCTGGCAAGTAACCCTGGTGTGGTGAATTACTCT	aa: SFADATTAVPMAGLS R GEPSLASNPGVVNYS
CR TCATTTGCCGATGCTACTACAGCAGTACCTATGGCAGGTCTGTCA CGA GGAGAACCCAGTCTGGCAAGTAACCCTGGTGTGGTGAATTACTCT	aa: SFADATTAVPMAGLS R GEPSLASNPGVVNYS
Marmoset ACATCTGCCCACATTACTACAGCAGTACCTATGGCAGGTCTGCCA CCA GGAGTACCCAGTCTGGCAAATAACCCTGATGTGGTGAATTATTCT	aa: TSAHITTAVPMAGLP P GVPSLANNPDVVNYS
#The individual penalty scores of Chimp is: -20.1428571428571
ENST00000223061 pos:388 CE SP-Scores:-2
Human CCCGAGTCCGATTACCCCCCGGGCATCAGCTGTTCCTGGCACATC ATC GCGCCCCCGGACCAGGTCATCGCGCTGACCTTCGAGAAGTTTGAC	aa: PESDYPPGISCSWHI I APPDQVIALTFEKFD
Gorilla CCCGAGTCCGATTACCCCCCGGGCATCAGCTGTTCCTGGCACATC ATC GCGCCCCCGGACCAGGTCATCGCGCTGACCTTCGAGAAGTTTGAC	aa: PESDYPPGISCSWHI I APPDQVIALTFEKFD
Chimp CCCGAGTCCGATTACCCCCCGGGCATCAGCTGTTCCTGGCACATC ATC GCGCCCCCGGACCAGGTCATCGCGCTGACCTTCGAGAAGTTTGAC	aa: PESDYPPGISCSWHI I APPDQVIALTFEKFD
CE CCCGAGTCCGATTACCCCCCGGGCATCAGCTGTTCCTGGCACATC CAC GCACCCCGGGATCAGGTCATCGCGCTGACCTTCGAGAAATTTGAC	aa: PESDYPPGISCSWHI H APRDQVIALTFEKFD
Orangutan CCCGAGTCCGATTACCCCCCGGGCATCAGCTGTTCCTGGCACATC ATC GCGCCCCCGGACCAGGTCATCGCGCTGACCTTCGAGAAGTTTGAC	aa: PESDYPPGISCSWHI I APPDQVIALTFEKFD
Macaque CCCGAGTCCGATTACCCCCCGGGCATCAGCTGTTCCTGGCACATC ATC GCACCCCGGGATCAGGTCATCGCGCTGACCTTCGAGAAATTTGAC	aa: PESDYPPGISCSWHI I APRDQVIALTFEKFD
CR CCCGAGTCCGATTACCCCCCGGGCATCAGCTGTTCCTGGCACATC ATC GCACCCCGGGATCAGGTCATCGCGCTGACCTTCGAGAAATTTGAC	aa: PESDYPPGISCSWHI I APRDQVIALTFEKFD
Marmoset CCCGAGTCCGATTACCCCCCGGGCATCAGCTGTTCCTGGCACATC ATC GCGCCCCGGGACCAGGTCATCGCGCTAACCTTCGAGAAGTTTGAC	aa: PESDYPPGISCSWHI I APRDQVIALTFEKFD
#The individual penalty scores of CE is: -0.571428571428571
ENST00000340093 pos:50 Macaque SP-Scores:-8.75
Human TGGGGCCTGCGGTGCATGCAGTGTAAGACCAACGGGGATTGCCGT GTG GAAGAGTGCGCCCTGGGACAGGACCTCTGCAGGACCACGATCGTG	aa: WGLRCMQCKTNGDCR V EECALGQDLCRTTIV
Gorilla TGGGGCCTGCGGTGCATGCAGTGTAAGACCAACGGGGATTGCCGT GTG GAAGAGTGCGCCCTGGGACAGGACCTCTGCAGGACCACGATCGTG	aa: WGLRCMQCKTNGDCR V EECALGQDLCRTTIV
Chimp TGGGGCCTGCGGTGCATGCAGTGTAAGACCAACGGGGATTGCCGT GTG GAAGAGTGCGCCCTGGGACAGGACCTCTGCAGGACCACGATCGTG	aa: WGLRCMQCKTNGDCR V EECALGQDLCRTTIV
CE TGGGGCCTGCGGTGCATGCAGTGTAAGAGCAACGGGGATTGCCGG GTG GAAGAGTGCGCCCTAGGACAGGACCTCTGCAGGACCACGATCCTG	aa: WGLRCMQCKSNGDCR V EECALGQDLCRTTIL
Orangutan TGGGGCCTGCGGTGCATGCAGTGTAAGAGCAACGGGGATTGCCGT GTG GAAGAGTGCGCCCTGGGACAGGACCTCTGCAGGACCACGTTCGTA	aa: WGLRCMQCKSNGDCR V EECALGQDLCRTTFV
Macaque TGGGGCCTGCCGTGCATGCAGTGTAAGAGCAACGGGGATTGCCGG TGG GAAGAGTGCGCCCTAGGACAGGACCTCTGCAGGACCACGATCGTG	aa: WGLPCMQCKSNGDCR W EECALGQDLCRTTIV
CR TGGGGCCTGCGGTGCATGCAGTGTAAGAGCAACGGGGATTGCCGG GTG GAAGAGTGCGCCCTAGGACAGGACCTCTGCAGGACCACGATCGTG	aa: WGLRCMQCKSNGDCR V EECALGQDLCRTTIV
Marmoset TGGGGCCTGCGGTGCATGCAGTGTAACAGCCACGGAAATTGCCGA GTG GAGGAGTGCGCCCTGGGACAGAACCTCTGCAGGACCACGAGCGTG	aa: WGLRCMQCNSHGNCR V EECALGQNLCRTTSV
#The individual penalty scores of Macaque is: -2.42857142857143
ENST00000371077 pos:175 Marmoset SP-Scores:-26.25
Human TTACCTAAAGACCCACGTAAATGTATC------AGACCAATTAAA ACA ACCTCATTTAGTGATTACTACCAGACATGGTCCAGAATAGCTACA	aa: LPKDPRKCI--RPIK T TSFSDYYQTWSRIAT
Gorilla TTACCTAAAGACCCACATAAATGTATC------AGACCAATTAAA ACA ACCTCATTTAGTGATTACTACCAGACATGGTCCAGAATAGCTACA	aa: LPKDPHKCI--RPIK T TSFSDYYQTWSRIAT
Chimp TTACCTAAAGACCCACATAAATGTGTC------AGACCAATTAAA ACA ACCTCATTTAGTGATTACTACCAGACATGGTCCAGAATAGCTACA	aa: LPKDPHKCV--RPIK T TSFSDYYQTWSRIAT
CE TTACCTAAAGACCCACATAAATGTATC------GGACCAACTAAA ACA ACCTCATTTAGTGATTACTACCAGGCATGGTCCAGAATAGCTACA	aa: LPKDPHKCI--GPTK T TSFSDYYQAWSRIAT
Orangutan TTACCTAAAGACCCACATAAATGTATC------AGACCAATTAAA ACA ACCTCATTTAGTGATTACTACCAGACATGGTCCAGAATAGCTACA	aa: LPKDPHKCI--RPIK T TSFSDYYQTWSRIAT
Macaque TTACCTAAAGACCCACATAAATGTATC------GGACCAACTAAA ACA ACCTCATTTAGTGATTACTACCAGGCATGGTCCAGAATAGCTACA	aa: LPKDPHKCI--GPTK T TSFSDYYQAWSRIAT
CR TTACCTAAAGACCCACATAAATGTATC------GGACCAACTAAA ACA ACCTCATTTAGTGATTACTACCAGGCATGGTCCAGAATAGCTACA	aa: LPKDPHKCI--GPTK T TSFSDYYQAWSRIAT
Marmoset TTACCTAAAGATCCACATAAACGAATTATTTTCAGATCAATTAAA GGA GTCCTATTTAGTGATTACTACCAGATATGGTCTGGAATAGCTACA	aa: LPKDPHKRIIFRSIK G VLFSDYYQIWSGIAT
#The individual penalty scores of Marmoset is: -11.1428571428571
ENST00000312648 pos:105 Macaque SP-Scores:-36.5
Human TTCTCAGGGTCCCAGGACAACCTGACTATCACCATGCACCGCCTG CAG CTGTCGGACACTGGCACCTACACCTGCCAGGCCATCACGGAGGTC	aa: FSGSQDNLTITMHRL Q LSDTGTYTCQAITEV
Gorilla TTCTCAGGGTCCCAGGACAACCTGACTATCACCATGCACCGCCTG CAG CTGTCGGACACTGGCACCTACACCTGCCAGGCCATCACGGAGGTC	aa: FSGSQDNLTITMHRL Q LSDTGTYTCQAITEV
Chimp TTCTCAGGGTCCCAGGACAACCTGACTATCACCATGCACCGCCTG CAG CTGTCGGACACTGGCACCTACACCTGCCAGGCCATCACGGAGGTC	aa: FSGSQDNLTITMHRL Q LSDTGTYTCQAITEV
CE TTCTCGGGGTCCCAGGACAACCTGACTATTACCATGCACCACCTG CAG CCGTCGGACACTGGCACCTACACCTGCCAGGCCGTCACGGAGATC	aa: FSGSQDNLTITMHHL Q PSDTGTYTCQAVTEI
Orangutan TTCTCGGGATCCCAGGACAACCTGACTATCACCATGCACCGCCTG CAG CCGTCGGACACTGGCACCTACACCTGCCAGGCCATCACGGAGGTC	aa: FSGSQDNLTITMHRL Q PSDTGTYTCQAITEV
Macaque TTCTCGGGGTCCCAGGACAACCTGACTATTACCATGCACCGCATG CGC ---------------------------------------------	aa: FSGSQDNLTITMHRM R ---------------
CR TTCTCGGGGTCCCAGGACAACCTGACTATTACCATGCACCACCTG CAG CCGTCGGACACTGGCACCTACACCTGCCAGGCCGTCACGGAGATC	aa: FSGSQDNLTITMHHL Q PSDTGTYTCQAVTEI
Marmoset TTCTCGGGGTCACAGGACAAACTGACCATCACCATGCACCGCCTG CAG CCAGCAGACACTGGCACCTACACCTGCGAGGGCGTCACAGAGACT	aa: FSGSQDKLTITMHRL Q PADTGTYTCEGVTET
#The individual penalty scores of Macaque is: -35.7142857142857
ENST00000536262 pos:665 Gorilla SP-Scores:-23.625
Human ATACTAACCAAAGAGGACTTTTTATCCAATTTTGATATTTTT--- AAG AAAAAGAAGCATGTTTTGAGCTATAAATCACATCCAGTGGAAGAT	aa: ILTKEDFLSNFDIF- K KKKHVLSYKSHPVED
Gorilla ------------------TTTTTGGTCCAGTTTGATATATTTTCA GAC AGAAAGAAGCATGTTTTGAGCTATAAATCGCATCCAGTGGAAGAT	aa: ------FLVQFDIFS D RKKHVLSYKSHPVED
Chimp ATACTAACCAAAGAGGACTTTTTATCCAATTTTGATATTTTT--- AAG AAAAAGAAGCATGTTTTGAGCTATAAATCGCATCCAGTGGAAGAT	aa: ILTKEDFLSNFDIF- K KKKHVLSYKSHPVED
CE ATACTAACCAAAGAGGACTTTTTATCCAATTTTGATATTTTT--- AAG AAAAAGAAGCATGTTTTAAACTATAAATCGCATCCAGTGGAAGAT	aa: ILTKEDFLSNFDIF- K KKKHVLNYKSHPVED
Orangutan ATACTAACCAAAGAGGATTTTTTATCCAATTTTGATATTTTT--- AAG AAAAAGAAGCATGTTTTAAGCTATAAATCGCATCTAGTGGAAGAT	aa: ILTKEDFLSNFDIF- K KKKHVLSYKSHLVED
Macaque ATACTAACCAAAGAGGACTTTTTATCCAATTTTGATATTTTT--- AAG AAAAAGAAGCATGTTTTAAACTATAAATCGCATCCAGTGGAAGAT	aa: ILTKEDFLSNFDIF- K KKKHVLNYKSHPVED
CR GTACTAACCAAAGAGGACTTTTTATCCAATTTTGATATTTTT--- AAG AAAAAGAAGCATGTTTTAAACTATAAATCGCATCCAGTGGAAGAT	aa: VLTKEDFLSNFDIF- K KKKHVLNYKSHPVED
Marmoset ATACTAACCAAAGAGGACTTTTTATCCAATTTTGACATTTTT--- AAG AAAAAGAAGCATGTTTTAAGCTATAAATCCCATCCAGTGGAAGAT	aa: ILTKEDFLSNFDIF- K KKKHVLSYKSHPVED
#The individual penalty scores of Gorilla is: -19.2857142857143
ENST00000389704 pos:21 CR SP-Scores:-4.75
Human GGGTTCAAAACCGTGGAACCTCTGGAGTATTACAGGAGATTTCTG AAA GAGAACTGCCGTCCTGATGGAAGAGAACTTGGTGAATTCAGAACC	aa: GFKTVEPLEYYRRFL K ENCRPDGRELGEFRT
Gorilla GGGTTCAAAACCGTGGAACCTCTGGAGTATTACAGGAGATTTCTG AAA GAGAACTGCCGTCCTGATGGAAGAGAACTTGGTGAATTCAGAACC	aa: GFKTVEPLEYYRRFL K ENCRPDGRELGEFRT
Chimp GGGTTCAAAACCGTGGAACCTCTGGAGTATTACAGGAGATTTCTG AAA GAGAACTGCCGTCCTGATGGAAGAGAACTTGGTGAATTCAGAACC	aa: GFKTVEPLEYYRRFL K ENCRPDGRELGEFRT
CE ---TTCAGAACTGTGGAACCTCTGGAGTATTACAGGAGATTTCTG AAA GAGAACTGCCGTCCTGATGGAAGAGAACTTGGTGAATTCAGAACC	aa: -FRTVEPLEYYRRFL K ENCRPDGRELGEFRT
Orangutan GGGTTCAAAACCGTGGAACCTCTGGAGTATTACAGGAGATTTCTG AAA GAGAACTGCCGTCCTGATGGAAGAGAACTTGGTGAATTCAGAACC	aa: GFKTVEPLEYYRRFL K ENCRPDGRELGEFRT
Macaque GGGTTCAAAACTGTGGAACCTCTGGAGTATTACAGGAGATTTCTG AAA GAGAACTGCCGTCCTGATGGAAGAGAACTTGGTGAATTCAGAACC	aa: GFKTVEPLEYYRRFL K ENCRPDGRELGEFRT
CR ---TTCAGAACTGTGGAACCTCTGGAGTACTACAGGAGATTTCTG TTA GAGAACTGCCGTCCTGATGGAAGAGAACTTGGTGAATTCAGAACC	aa: -FRTVEPLEYYRRFL L ENCRPDGRELGEFRT
Marmoset GGGTTCAAAACTGTGGAACCTCTGGAGTATTACAGGAGATTTCTA AAA GAGAACTGCCGTCCTGATGGAAGAGAACTTGGTGAATTCAGAACT	aa: GFKTVEPLEYYRRFL K ENCRPDGRELGEFRT
#The individual penalty scores of CR is: -3.14285714285714
ENST00000406875 pos:1138 CE SP-Scores:-175
Human ------------------------------------------CAT CTG GCTGCA---------------------------------GCCGCT	aa: --------------H L AA-----------AA
Gorilla ------------------------------------------CAT CTG GCTGCA---------------------------------GCCGCC	aa: --------------H L AA-----------AA
Chimp ------------------------------------------CAT CTG GCTGCA---------------------------------GCCGCC	aa: --------------H L AA-----------AA
CE TCCGCTTCAGAGAGGATCACTATGACGGCCCCTCACCCACCTCAC AGG GCTGCAGTCCTGGCCACGGGTGGGCAGCACATGCCCTTGGCCGCC	aa: SASERITMTAPHPPH R AAVLATGGQHMPLAA
Orangutan ------------------------------------------CAT CTG GCTGCA---------------------------------GCCGCC	aa: --------------H L AA-----------AA
Macaque ------------------------------------------CAC CTG GCTGCA---------------------------------GCCGCC	aa: --------------H L AA-----------AA
CR ------------------------------------------CAC CTG GCTGCA---------------------------------GCCGCC	aa: --------------H L AA-----------AA
Marmoset ------------------------------------------CAC CTG GCTGCA---------------------------------GCCGCT	aa: --------------H L AA-----------AA
#The individual penalty scores of CE is: -50
ENST00000372899 pos:1278 Orangutan SP-Scores:-2.625
Human ATATTGTGTCAAGAGGAGCAAGAAGTTAAAGTGGAAAGCAGGGCA ATG GTCTTGGCAGCATTTGTTCAGAGATCAACTGTATTATCAAAAAAC	aa: ILCQEEQEVKVESRA M VLAAFVQRSTVLSKN
Gorilla ATATTGTGTCAAGAGGAGCAAGAAGTTAAAGTGGAAAGCAGGGCA ATG GTCTTGGCAGCATTTGTTCAGAGATCAACTGTATTATCAAAAAAC	aa: ILCQEEQEVKVESRA M VLAAFVQRSTVLSKN
Chimp ATATTGTGTCAAGAGGAGCAAGAAGTTAAAGTGGAAAGCAGGGCA ATG GTCTTGGCAGCATTTGTTCAGAGATCAACCGTATTATCAAAAAAC	aa: ILCQEEQEVKVESRA M VLAAFVQRSTVLSKN
CE ATATTGTGTCAAGAGGAGCAAGAAGTTAAAGTGGAAAGCAGGGCA ATG GTCTTGGCAGCATTTGTTCAGAGATCAACTGTATTATCAAAAAAC	aa: ILCQEEQEVKVESRA M VLAAFVQRSTVLSKN
Orangutan ATATTGTGTCAAGAGGAGCAAGAAGTTAAAGTGGAAAGCAGGAAG CAG GGCATTGCAGCGTTTGTTCAGAGATCAACTGTATTATCAAAAAAC	aa: ILCQEEQEVKVESRK Q GIAAFVQRSTVLSKN
Macaque ATATTGTGTCAAGAGGAGCAAGAAGTTAAAGTGGAAAGCAGGGCA ATG GTCTTGGCAGCATTTGTTCAGAGATCAACTGTATTATCAAAAAAC	aa: ILCQEEQEVKVESRA M VLAAFVQRSTVLSKN
CR ATATTGTGTCAAGAGGAGCAAGAAGTTAAAGTGGAAAGCAGGGCA ATG GTCTTGGCAGCATTTGTTCAGAGATCAACTGTATTATCAAAAAAC	aa: ILCQEEQEVKVESRA M VLAAFVQRSTVLSKN
Marmoset ATATTGTGTCAAGAGGAACAAGAAGTTAAAGTGGAAAGCAGGGCG ATG GTCTTGGCAGCATTTGTTCAGAGATCAACTGTATTATCAAAAAAC	aa: ILCQEEQEVKVESRA M VLAAFVQRSTVLSKN
#The individual penalty scores of Orangutan is: -3
ENST00000299698 pos:178 Macaque SP-Scores:-52.875
Human CGCATTGTCACCATGGATAGCAACTTCGTTCCAGTGAATGACAAG TAC TCCATGGTGGAACTACAGGATCCAAATAGCAACAGGATTGCACAG	aa: RIVTMDSNFVPVNDK Y SMVELQDPNSNRIAQ
Gorilla --------------------------------------------- TAC TCCATGGTGGAACTACAGGATCCAAATAGCAACAGGATTGCACAG	aa: --------------- Y SMVELQDPNSNRIAQ
Chimp CGCATTGTCACCATGGATAGCAACTTCGTTCCAGTGAACGACAAG TAC TCCTTGGTGGAACTACAGGATCCAAATAGCAACAGGATTGCACAG	aa: RIVTMDSNFVPVNDK Y SLVELQDPNSNRIAQ
CE CGCATTGTCACCATGGATAGCAACTTTGTTCCAGTGAATGACAAG TAC TCCATGGTGGAACTACAGGATCCAAACAGCAACAGGATTGCACAG	aa: RIVTMDSNFVPVNDK Y SMVELQDPNSNRIAQ
Orangutan --------------------------------------------- TAC TCCATGGTGGAACTACAGGATCCAAATAGCAACAGGATTGCACAG	aa: --------------- Y SMVELQDPNSNRIAQ
Macaque CGCATTGTCACCATGGATAGCAACTTTGTTCCAGTGAATGACAAG GTG AAGATGGTTACTCTCCTTGATCCAAACAGCAACAGGATTGCACAG	aa: RIVTMDSNFVPVNDK V KMVTLLDPNSNRIAQ
CR CGCATTGTCACCATGGATAGCAACTTTGTTCCAGTGAATGACAAG TAC TCCATGGTGGAACTACAGGATCCAAACAGCAACAGGATTGCACAG	aa: RIVTMDSNFVPVNDK Y SMVELQDPNSNRIAQ
Marmoset CGCATTGTCACCCTGGACAGCAACTTTGTTCCAGTGAATGACAAG TAT TCCATGGTGGAACTACAGGATCCAAACAGCAACAGGATTGCACAG	aa: RIVTLDSNFVPVNDK Y SMVELQDPNSNRIAQ
#The individual penalty scores of Macaque is: -11.8571428571429
ENST00000451899 pos:142 Orangutan SP-Scores:-1.75
Human GGCCGATCATCCAATCCAGTTGCAGTACTTTTCGATACACTTCTT CAT CCAGATGCTGACTTTGGGTATGATTATCCATCCGTTTTGCATTGG	aa: GRSSNPVAVLFDTLL H PDADFGYDYPSVLHW
Gorilla GGCCGATCATCCAATCCAGTTGCAGTACTTTTCGATACACTTCTT CAT CCAGATGCTGACTTTGGGTATGATTATCCATCCGTTTTGCACTGG	aa: GRSSNPVAVLFDTLL H PDADFGYDYPSVLHW
Chimp GGCCGATCATCCAATCCAGTTGCAGTACTTTTCGATACACTTCTT CAT CCAGATGCTGACTTTGGGTATGATTATCCATCCGTTTTGCATTGG	aa: GRSSNPVAVLFDTLL H PDADFGYDYPSVLHW
CE GGCCGATCATCCAATCCAGTAGCAGTGCTTTTCGACACACTTCTT CAT CCAGATGCTGACTTTGGGTATGATTATCCATCCGTTTTGCATTGG	aa: GRSSNPVAVLFDTLL H PDADFGYDYPSVLHW
Orangutan GGCCGATCATCCAATCCAGTTGCAGTACTTTTCGACACACTTCTT TCA CCAGATGCTGACTTTGGTATGATTTATCCATCCGTTTTGCATTGG	aa: GRSSNPVAVLFDTLL S PDADFGMIYPSVLHW
Macaque GGCCGATCATCCAATCCAGTAGCAGTGCTTTTCGACACACTTCTT CAT CCAGATGCTGACTTTGGGTATGATTATCCATCCGTTTTGCATTGG	aa: GRSSNPVAVLFDTLL H PDADFGYDYPSVLHW
CR GGCCGATCATCCAATCCAGTAGCAGTGCTTTTCGACACACTTCTT CAT CCAGATGCTGACTTTGGGTATGATTATCCATCCGTTTTGCATTGG	aa: GRSSNPVAVLFDTLL H PDADFGYDYPSVLHW
Marmoset GGCCGATCGTCCAATCCAGTTGCGGTACTTTTTGACACACTTCTT CAT CCGGATGCTGACTTTGGGTATGATTATCCATCCGTTTTGCATTGG	aa: GRSSNPVAVLFDTLL H PDADFGYDYPSVLHW
#The individual penalty scores of Orangutan is: -2
ENST00000356198 pos:169 Macaque SP-Scores:-40.125
Human GGCACGATCTTGGTTGACTGCAACCTCTGTCTCCTGGGCTCAAGT GAT CCTTCCACCTTAGCCTTCCAAGTAGCTGGGACTGCAGGTGCATGC	aa: GTILVDCNLCLLGSS D PSTLAFQVAGTAGAC
Gorilla GGCACGATCTTGGTTGACTGCAACCTCTGTCTCCTGGGCTCAAGT GAT CCTTCCACCTTAGCTTTCCAAGTAGCTGGGACTACAGGTGCATGC	aa: GTILVDCNLCLLGSS D PSTLAFQVAGTTGAC
Chimp GGCACGATCTTGGTTGACTGCAACCTCTGTCTCCTGGGCTCAAGT GAT CCTTCCACCTTAGCCTTCCAAGTAGCTGGGACTGCAGGTGCATGC	aa: GTILVDCNLCLLGSS D PSTLAFQVAGTAGAC
CE GGCATGATCTTGGCTTACTGCAACCTCTGCCTCCTGGGCTCAAGT GAT CCTTCCACCTTAGCCTTCCAAGTAGCTGGGACTACAGGTGCATGC	aa: GMILAYCNLCLLGSS D PSTLAFQVAGTTGAC
Orangutan ------------------------------CTCCTGGGCTCAAGT GAT CCTTTCACCTTAGCCTTCCAAGTAGCTGGGACTACAGGTGCATGC	aa: ----------LLGSS D PFTLAFQVAGTTGAC
Macaque GGCACTGTCTCGGCTCACTGCAACCTCTACCTCCTGGGCTCAGGT AGT CCTCCCGCCTCAGCCCCCCAAGTAGCTGGGACT------------	aa: GTVSAHCNLYLLGSG S PPASAPQVAGT----
CR GGCACGATCTTGGCTTACTGCAACCTCTGCCTCCTGGGCTCAAGT GAT CCTTCCACCTTAGCCTTCCAAGTAGCTGGGACTACAGGTGCATGC	aa: GTILAYCNLCLLGSS D PSTLAFQVAGTTGAC
Marmoset GGCACAATCTTGGTTTACTGCAAC------CTCCTGGGCTCAAGT GAT CCTTCCACCTTAGCCTTCCAAGTAGCTGGGACTACAGGTGCATGT	aa: GTILVYCN--LLGSS D PSTLAFQVAGTTGAC
#The individual penalty scores of Macaque is: -21.5714285714286
ENST00000373116 pos:297 Chimp SP-Scores:-107.5
Human ------------------------CCAGACAGCCCTGCCAAAGCC ATA CCA---------AAGACACTCAAAGACAGCCAANNN	aa: --------PDSPAKA I P---KTLKDSQX
Gorilla ------------------------CCAGACAGCCCTGCCAAAGCC ATA CCA---------AAGACACTCAAAGACAGCCAANNN	aa: --------PDSPAKA I P---KTLKDSQX
Chimp ------------------------CTAGACAGCCCTGCCAAAGCC ATA CCA---------AAGACACTCAAAGACAGCCAANNN	aa: --------LDSPAKA I P---KTLKDSQX
CE ------------------------CCAGACAGCCCTGCCAACACT GGA CCA---------GAGACACTCAAAGACAGCCAANNN	aa: --------PDSPANT G P---ETLKDSQX
Orangutan NNNNNNACAAGCAAAGCGGAGGACCCAGACAGCCCTGCCAAAGCC GGA CCAAGACACTCAAAG---------------------	aa: XXTSKAEDPDSPAKA G PRHSK-------
Macaque ------------------------CCAGACAGCCCTGCCAACACT GGA CCA---------GAGACACTCAAAGACAGCCAANNN	aa: --------PDSPANT G P---ETLKDSQX
CR ------------------------CCAGACAGCCCTGCCAACACT GGA CCA---------GAGACACTCAAAGACAGCCAANNN	aa: --------PDSPANT G P---ETLKDSQX
Marmoset ------------------------CCAGACAGCCCTGCCAAAGCC GAA CCA---------GAGATACTCGGAGACAACCAANNN	aa: --------PDSPAKA E P---EILGDNQX
#The individual penalty scores of Chimp is: -32.4642857142857
ENST00000263035 pos:356 Orangutan SP-Scores:-113.75
Human ---------TTGCCCAATCCCTCGCACCTGGAGGCCGTCAACCCC GTG GCCGTGGGCAAAACTCGCGGCAGGCAGCAGTCTCGCCAAGACGGC	aa: ---LPNPSHLEAVNP V AVGKTRGRQQSRQDG
Gorilla ---------TTGCCCAATCCCTCGCACCTGGAGGCCGTCAACCCC GTG GCTGTGGGCAAAACTCGCGGCAGGCAGCAGTCTCGCCAAGACGGC	aa: ---LPNPSHLEAVNP V AVGKTRGRQQSRQDG
Chimp ---------TTGCCCAATCCCTCGCACCTGGAGGCCGTCAACCCC GTG GCCGTGGGCAAAACTCGCGGCAGGCAACAGTCTCGCCAAGACGGC	aa: ---LPNPSHLEAVNP V AVGKTRGRQQSRQDG
CE ---------CTGCCCAATCCCTCGCACCTGGAGGCCGTCAACCCC GTG GCCGTGGGCAAAACTCGTGGCAGGCAGCAGTCTCGCCAAGACGGC	aa: ---LPNPSHLEAVNP V AVGKTRGRQQSRQDG
Orangutan GGCCCAATC---------CCTTCGCACCTGGAGGCCGTCCAACCC CGT GGCGTGGGCAAAACGCGCGGCAGGCAGCAGTCTCGCCAAGACGGC	aa: GPI---PSHLEAVQP R GVGKTRGRQQSRQDG
Macaque --------------------------------------------- --- ---------------------------------------------	aa: --------------- - ---------------
CR ---------CTGCCCAATCCCTCGCACCTGGAGGCCGTCAACCCC GTG GCCGTGGGCAAAACTCGTGGCAGGCAGCAGTCTCGCCAAGACGGC	aa: ---LPNPSHLEAVNP V AVGKTRGRQQSRQDG
Marmoset --------------------------------------------- --- ---------------------------------------------	aa: --------------- - ---------------
#The individual penalty scores of Orangutan is: -28
ENST00000361511 pos:747 Marmoset SP-Scores:-15
Human AATGAGTTTTTAAAGGCTTTCTATGTAGTGCATAGATATGAAGAC TTG ATGAAACCTGATGTCACCAACCTTGGCNNN	aa: NEFLKAFYVVHRYED L MKPDVTNLGX
Gorilla AATGAGTTTTTAAAGGCTTTCTATGTAGTGCATAGATATGAGGAC TTG ATGAAACCTGATGTCACCAACCTTGGCNNN	aa: NEFLKAFYVVHRYED L MKPDVTNLGX
Chimp AATGAGTTTTTAAAGGCTTTCTATGTAGTGCATAGATATGAAGAC TTG ATGAAACCTGATGTCCCCAACCTTGGCNNN	aa: NEFLKAFYVVHRYED L MKPDVPNLGX
CE AATGAGTTTTTAAAGGCTTTCTATGTAGTGCATAGATATGAGGAC TTG ATGAAACCTGGTGTCACCAACCTTGGC---	aa: NEFLKAFYVVHRYED L MKPGVTNLG-
Orangutan AATGAGTTTTTAAAGGCTTTCTATGTAGTGCATAGGTATGAGGAC TTG ATGAAACCTGATGTCACCAACCTTGGCNNN	aa: NEFLKAFYVVHRYED L MKPDVTNLGX
Macaque AATGAGTTTTTAAAGGCTTTCTATGTAGTGCATAGATATGAGGAC TTG ATGAAACCTGGTGTCACCAACCTTGGCNNN	aa: NEFLKAFYVVHRYED L MKPGVTNLGX
CR AATGAGTTTTTAAAGGCTTTCTATGTAGTGCATAGATATGAGGAC TTG ATGAAACCTGGTGTCACCAACCTTGGC---	aa: NEFLKAFYVVHRYED L MKPGVTNLG-
Marmoset ACTGAGTTTTTAAAGGCTTTCTATGTAGTGCATAAATATGAGACT ACG ATGAAACCTGAGGACACCAACCTTGACNNN	aa: TEFLKAFYVVHKYET T MKPEDTNLDX
#The individual penalty scores of Marmoset is: -8.57142857142857
ENST00000269577 pos:164 Macaque SP-Scores:-98.125
Human GGACAGCTCCTAACTTCTAGTAACTATGATGATGATGAAAAGAAA GTG ACA------------------------------------------	aa: GQLLTSSNYDDDEKK V T--------------
Gorilla GGACAGCTCCTAACTTCTAGTAACTATGATGATGATGAAAAGAAA GTG ACA------------------------------------------	aa: GQLLTSSNYDDDEKK V T--------------
Chimp GGACAGCTCCTAACTTCATGTAAATATGATGATGATGAAAAGAAT CTG ACA------------------------------------------	aa: GQLLTSCKYDDDEKN L T--------------
CE GGACAGCTCCTAACTTCTAGTAACTATGATGATGATGAAAAGAAA GTG ACAGTTTATAATGGCATTAATGGTCGGTTTAACATAATTTATAAG	aa: GQLLTSSNYDDDEKK V TVYNGINGRFNIIYK
Orangutan GGACAGCTCCTAACTTCTAGTAACTATGATGATGATGAAAAGAAA GTG ACA------------------------------------------	aa: GQLLTSSNYDDDEKK V T--------------
Macaque GGACAGCTCCTAACTTCTAGTAACTATGATGATGATGAAAAGAAA TAT AGCCATTATAATGGCATTAATGGTCGGTTTAACATAATTTATAAG	aa: GQLLTSSNYDDDEKK Y SHYNGINGRFNIIYK
CR GGACAGCTCCTAACTTCTAGTAACTATGATGATGATGAAAAGAAA GTG ACA------------------------------------------	aa: GQLLTSSNYDDDEKK V T--------------
Marmoset GGACAGCTCCTAACTTCTAGTAACTATGATGATGATGAAAAAAAA GTG ACA------------------------------------------	aa: GQLLTSSNYDDDEKK V T--------------
#The individual penalty scores of Macaque is: -25.5714285714286
ENST00000261180 pos:496 Macaque SP-Scores:-24.5
Human TTTGTTGGTACAGACTACCTCTATCCTGGCTGGAACATGGAAAAG CAG AGGTTTCTGACCGATGTTCTGCATGAAGTGATGCTGCTGGACGGT	aa: FVGTDYLYPGWNMEK Q RFLTDVLHEVMLLDG
Gorilla ---------------------------------------GAAAAG CAG AGGTTTCTGACCGATGTTCTGCATGAAGTGATGCTGCTGGACGGT	aa: -------------EK Q RFLTDVLHEVMLLDG
Chimp TTTGTTGGTACAGACTACCTCTATCCTGGCTGGAACATGGAAAAG CAG AGGTTTCTGACCGATGTTCTGCATGAAGTGATGCTGCTGGACGGT	aa: FVGTDYLYPGWNMEK Q RFLTDVLHEVMLLDG
CE TTTGTTGGTACAGACTACCTCTATCCTGGCTGGAACATGGAAAAA CAG AGGTTCCTGACCGATGTTCTGCATGAAGTGATGCTGCTGGACGGC	aa: FVGTDYLYPGWNMEK Q RFLTDVLHEVMLLDG
Orangutan TTTGTTGGTACGGACTACCTCTATCCTGGCTGGAACATGGAAAAG CAG AGGTTTCTGACCGATGTTCTGCATGAAGTGATGCTGCTGGACGGT	aa: FVGTDYLYPGWNMEK Q RFLTDVLHEVMLLDG
Macaque TTTGTTGGTACAGACTACCTCTATCCTGGCTGGAACATGTACAAA AAT GACTTCCTGACTGATGTTCTGCATGAAGTGATGCTGCTGGACGGC	aa: FVGTDYLYPGWNMYK N DFLTDVLHEVMLLDG
CR TTTGTTGGTACAGACTACCTCTATCCTGGCTGGAACATGGAAAAA CAG AGGTTCCTGACTGATGTTCTGCATGAAGTGATGCTGCTGGACGGC	aa: FVGTDYLYPGWNMEK Q RFLTDVLHEVMLLDG
Marmoset TTTGTTGGTACAGACTACCTCTATCCTGGCTGGAACATGGAAAAA CAG AGGTTTCTGACTGATGTTCTGCATGAAGTGATGCTGCTAGACGGT	aa: FVGTDYLYPGWNMEK Q RFLTDVLHEVMLLDG
#The individual penalty scores of Macaque is: -5.71428571428571
ENST00000217185 pos:354 Macaque SP-Scores:-19.375
Human GAGGACGTCTACCTCTCCCATGACCACAATATCCCCTACAAGTGG ACG GCCCCTGAAGCGCTCTCCCGAGGCCATTACTCCACCAAATCCGAC	aa: EDVYLSHDHNIPYKW T APEALSRGHYSTKSD
Gorilla GAGGACGTGTACCTCTCCCATGACCACAATATCCCCTACAAGTGG ACG GCCCCTGAAGCGCTCTCCCGAGGCCATTACTCCACCAAATCCGAC	aa: EDVYLSHDHNIPYKW T APEALSRGHYSTKSD
Chimp GAGGATGTCTACCTCTCCCATGACCACAATATCCCCTACAAGTGG ACG GCCCCTGAAGCGCTCTCCCGAGGCCATTACTCCACCAAATCCGAC	aa: EDVYLSHDHNIPYKW T APEALSRGHYSTKSD
CE GAGGACGTCTACCTCTCCCATGACCGCAACATCCCCTACAAGTGG ACG GCCCCCGAAGCACTCTCCCGAGGCCATTACTCCACCAAATCCGAC	aa: EDVYLSHDRNIPYKW T APEALSRGHYSTKSD
Orangutan GAGGACGTCTACCTCTCCCATGACCGCAACATCCCCTACAAGTGG ACG GCCCCAGAAGCGCTCTCCCGAGGCCATTACTCCACCAAATCTGAC	aa: EDVYLSHDRNIPYKW T APEALSRGHYSTKSD
Macaque GAGGACGTCTACCTCTCCCATGACCGTAACATCCCCTACAAG--- GAC GGCCCCGAAGCACTCTCCCGAGGCCAT------------------	aa: EDVYLSHDRNIPYK- D GPEALSRGH------
CR GAGGACGTCTACCTCTCCCATGACCGTAACATCCCCTACAAGTGG ACG GCCCCCGAAGCACTCTCCCGAGGCCATTACTCCACCAAATCCGAC	aa: EDVYLSHDRNIPYKW T APEALSRGHYSTKSD
Marmoset GAGGACGTCTACCTCTCCCACAACCACAATGTCCCCTACAAGTGG ACG GCCCCCGAAGCTCTCTCCCAAGGGCTTTACTCCAGCAAGTCTGAC	aa: EDVYLSHNHNVPYKW T APEALSQGLYSSKSD
#The individual penalty scores of Macaque is: -18.1428571428571
ENST00000377768 pos:174 CE SP-Scores:-3.875
Human GCTGTGTTTAAGAAGACTGTGTCCTCCCATGAAGTCTTTCTTCAG CGG CTTTCTTCTCACCCTGTTCTCAGTAAAGATCGCAACTTTCATGTT	aa: AVFKKTVSSHEVFLQ R LSSHPVLSKDRNFHV
Gorilla GCTGTGTTTAAGAAGACCGTGTCCTCCCATGAAGTCTTTCTTCAG CGG CTTTCTTCTCACCCTGTTCTCAGTAAAGATCGCAACTTTCATGTT	aa: AVFKKTVSSHEVFLQ R LSSHPVLSKDRNFHV
Chimp GCTGTGTTTAAGAAGACTGTGTCCTCCCATGAAGTCTTTCTTCAG CGG CTTTCTTCTCACCCTGTTCTCAGTAAAGATCGCAACTTTCATGTT	aa: AVFKKTVSSHEVFLQ R LSSHPVLSKDRNFHV
CE GCTGTTTTTAAGAAGACTGTGTCCTCCCATGAAGTCTTTCTTCAG TGG CTTTCTTCTCACCCTGTTCTCAGTAAAGATCGCAACTTTCATGTT	aa: AVFKKTVSSHEVFLQ W LSSHPVLSKDRNFHV
Orangutan GCTGTGTTTAAGAAGACTGTGTCCTCCCATGAAGTCTTTCTTCAG CGG CTTTCTTCTCACCCTGTTCTCAGTAAAGATCGCAACTTTCATGTT	aa: AVFKKTVSSHEVFLQ R LSSHPVLSKDRNFHV
Macaque GCTGTTTTTAAGAAGACTGTCTCCTCCCATGAAGTCTTTCTTCAG CGG CTTTCTTCTCACGCTATTCTTAGTAAAGATCGCAACTTTCATGTT	aa: AVFKKTVSSHEVFLQ R LSSHAILSKDRNFHV
CR GCTGTTTTTAAGAAGACTGTCTCCTCCCATGAAGTCTTTCTTCAG CGG CTTTCTTCTCACGCTATTCTTAGTAAAGATCGCAACTTTCATGTT	aa: AVFKKTVSSHEVFLQ R LSSHAILSKDRNFHV
Marmoset GCTGTTTTTAAGAAGACTGTGTCCTCCCATGAAGTCTTTCTTCAG CGG CTTGCTTCTCACCCTGTTCTCAGTAAAGATCGCAACTTTCATGTT	aa: AVFKKTVSSHEVFLQ R LASHPVLSKDRNFHV
#The individual penalty scores of CE is: -0.714285714285714
ENST00000422611 pos:859 Macaque SP-Scores:-0.875
Human ATCAAGAACATGATGGAAATTGAGAAGGTGAAGGGCTTCTGCCAG GTG GTGGTGGCCAGCAAGGTGCGGGAGGGGCTGGCCCACCTCATCCAG	aa: IKNMMEIEKVKGFCQ V VVASKVREGLAHLIQ
Gorilla ATCAAGAACATGATGGAAATTGAGAAGGTGAAGGGCTTCTGCCAG GTG GTGGTGGCCAGCAAGGTGCGGGAAGGGCTGGCCCACCTCATCCAG	aa: IKNMMEIEKVKGFCQ V VVASKVREGLAHLIQ
Chimp ATCAAGAACATGATGGAAATTGAGAAGGTGAAGGGCTTCTGCCAG GTG GTGGTGGCCAGCAAGGTGCGGGAGGGGCTGGCCCACCTCATCCAG	aa: IKNMMEIEKVKGFCQ V VVASKVREGLAHLIQ
CE ATCAAGAACATGATGGAGATTGAGAAGGTGAAGGGTTTCTGCCAG GTG GTGGTGGCCAGCAAGGTGCGGGAGGGGCTGGCCCACCTCATCCAG	aa: IKNMMEIEKVKGFCQ V VVASKVREGLAHLIQ
Orangutan ATCAAGAACATGATGGAAATTGAGAAGGTGAAGGGCTTCTGCCAG GTG GTGGTGGCCAGCAAGGTGCGGGAGGGGCTGGCCCACCTCATCCAG	aa: IKNMMEIEKVKGFCQ V VVASKVREGLAHLIQ
Macaque ATCAAGAACATGATGGAGATTGAGAAGGTGAAGGGTTTCTGCCAA AAA AAGGTGGCCAGCAAGGTGCGGGAGGGGCTGGCCCACCTCATCCAG	aa: IKNMMEIEKVKGFCQ K KVASKVREGLAHLIQ
CR ATCAAGAACATGATGGAGATTGAGAAGGTGAAGGGTTTCTGCCAG GTG GTGGTGGCCAGCAAGGTGCGGGAGGGGCTGGCCCACCTCATCCAG	aa: IKNMMEIEKVKGFCQ V VVASKVREGLAHLIQ
Marmoset ATCAAGAACATGATGGAGATTGAGAAGGTGAAGGGTTTCTGCCAG GTG GTGGTGGCCAGCAAGGTTCGGGAGGGGCTGGCCCACCTCATCCAG	aa: IKNMMEIEKVKGFCQ V VVASKVREGLAHLIQ
#The individual penalty scores of Macaque is: -1
ENST00000217420 pos:528 Orangutan SP-Scores:-57.0833333333333
Human TTCGTGCACTCC------------------CTCGAGGGCCTCATC GAA GCCTACCGAACCAACGCGGAGGACNNN	aa: FVHS------LEGLI E AYRTNAEDX
Gorilla TTCGTGCACTCC------------------CTCGAGGGCCTCATC GAG GCCTACCGAACCAACGCGGAGGACNNN	aa: FVHS------LEGLI E AYRTNAEDX
Chimp TTCGTGCACTCC------------------CTCGAGGGCCTCATC GAG GCCTACCGAACCAACGCGGAGGACNNN	aa: FVHS------LEGLI E AYRTNAEDX
CE TTCGTGCACTCC------------------CTCGAGGGCCTCATC GAG GCCTACCGAACCAACGCGGAGGAC---	aa: FVHS------LEGLI E AYRTNAED-
Orangutan ---------TCCCGGCTTCGTGCACCTCCCCTCGAGGGCCTCTCG AGG CCTTACCGAACCAACGCGGAGGAT---	aa: ---SRLRAPPLEGLS R PYRTNAED-
Macaque TTCGTGCACTCC------------------CTCGAGGGCCTCATC GAG GCCTACCGAACCAACGCGGAGGACNNN	aa: FVHS------LEGLI E AYRTNAEDX
CR TTCGTGCACTCC------------------CTCGAGGGCCTCATC GAG GCCTACCGAACCAACGCGGAGGAC---	aa: FVHS------LEGLI E AYRTNAED-
Marmoset TTCGTGCACTCC------------------CTCGAGGGGCTCATC GAG GCCTACCGAACCAACGCGGAGGACNNN	aa: FVHS------LEGLI E AYRTNAEDX
#The individual penalty scores of Orangutan is: -25.3333333333333
ENST00000528431 pos:145 Marmoset SP-Scores:-11.375
Human TTCCCTGACGATGCCAAGAAAAGGGCGGAGCGCATCTTGCAGGCG TGT GGGGGCCACAGTCTGGGG---GCCTACAGCGTCAGCTCCGGCATC	aa: FPDDAKKRAERILQA C GGHSLG-AYSVSSGI
Gorilla TTCCCTGACGATGCCAAGAAAAGGGCGGAGCGCATCCTGCAGGCG TGT GGGGGCCACAGTCTGGGG---GCCTACAGCGTCAGCTCCGGCATC	aa: FPDDAKKRAERILQA C GGHSLG-AYSVSSGI
Chimp TTCCCTGACGATGCCAAGAAAAGGGCGGAGCGCATCCTGCAGGCG TGT GGGGGCCACAGTCTGGGA---GCCTACAGCGTCAGCTCCGGCATC	aa: FPDDAKKRAERILQA C GGHSLG-AYSVSSGI
CE TTCCCTGACGATGCCAAGAAGAGGGCGGAGCGCATCCTGCAGGCG TGT GGGGGCCACAGCCTGGGG---GCCTACAGCGTCAGCTCCGGCATC	aa: FPDDAKKRAERILQA C GGHSLG-AYSVSSGI
Orangutan TTCCCTGAGGATGCCAAGAAAAGGGCGGAGCGCATCCTGCAGGCG TGT GGGGGCCACAGTCTGGGG---GCCTACAGCGTCAGCTCCGGCATC	aa: FPEDAKKRAERILQA C GGHSLG-AYSVSSGI
Macaque TTCCCTGACGATGCCAAGAAGAGGGCGGAGCGCATCCTGCAGGCG TGT GGGGGCCACAGCCTGGGG---GCCTACAGCGTCAGCTCCGGCATC	aa: FPDDAKKRAERILQA C GGHSLG-AYSVSSGI
CR TTCCCTGACGATGCCAAGAAGAGGGCGGAGCGCATCCTGCAGGCG TGT GGGGGCCACAGCCTGGGG---GCCTACAGCGTCAGCTCCGGCATC	aa: FPDDAKKRAERILQA C GGHSLG-AYSVSSGI
Marmoset TTCCCTGATGATGCCAAGAAAAGGGCGGAACGCATCCTGCAGCAT GCG GGGGCCACCAGCCTGGGTTGGGCCTACAGCATCAGCTCCGGCATC	aa: FPDDAKKRAERILQH A GATSLGWAYSISSGI
#The individual penalty scores of Marmoset is: -6.14285714285714
ENST00000311601 pos:180 Chimp SP-Scores:-7.875
Human AAGAAATCTGGGGGTGACCAAACCTCAGTGGACCCCATGGTCCTG GAG CAGTATGTGGTGGTAGCCAACTACCAGAAGCAGGAGAGTTCGGAG	aa: KKSGGDQTSVDPMVL E QYVVVANYQKQESSE
Gorilla AAGAAATCTGGGGGTGACCAAACCTCAGTGGACCCCATGGTCCTG GAG CAGTATGTGGTGGTAGCCAACTACCAGAAGCAGGAGAGTTCGGAG	aa: KKSGGDQTSVDPMVL E QYVVVANYQKQESSE
Chimp AAGAAATCTGGAGGTGACCGAACCTCAGTGGACCCCATGGTCCTG ACG CTGTCTGTGGTGATAGCCTTCTACCAAAAGCGTGAGAGGTCGAAT	aa: KKSGGDRTSVDPMVL T LSVVIAFYQKRERSN
CE AAGAAATCTGGGGGTGACCAAACCTCAGTGGACCCCATGGTCCTG GAG CAGTACGTGGTGGTGGCCAACTACCAGAAGCAGGAGAGTTCGGAG	aa: KKSGGDQTSVDPMVL E QYVVVANYQKQESSE
Orangutan AAGAAATCTGGGGGTGACCAAACCTCAGTGGACCCCATGGTCCTG GAG CAGTATGTGGTGGTGGCCAACTACCAGAAGCAGGAGAGTTCGGAG	aa: KKSGGDQTSVDPMVL E QYVVVANYQKQESSE
Macaque AAGAAATCTGGGGGTGACCAAACCTCAGTGGACCCCATGGTCCTG GAG CAGTACGTGGTGGTGGCCAACTACCAGAAGCAGGAGAGTTCGGAG	aa: KKSGGDQTSVDPMVL E QYVVVANYQKQESSE
CR AAGAAATCTGGGGGTGACCAAACCTCAGTGGACCCCATGGTCCTG GAG CAGTACGTGGTGGTGGCCAACTACCAGAAGCAGGAGAGTTCGGAG	aa: KKSGGDQTSVDPMVL E QYVVVANYQKQESSE
Marmoset AAGAAATCTGGAGGTGACCAAACCTCAGTGGACCCCCTGGTCCTG GAG CAGTATGTGGTGGTGGCCAACTACCAGAAGCAGGAGAGTTCAGAG	aa: KKSGGDQTSVDPLVL E QYVVVANYQKQESSE
#The individual penalty scores of Chimp is: -8.14285714285714
ENST00000310343 pos:903 Orangutan SP-Scores:-49.75
Human ACCCTGGACTTGAGCCCAACTGAAGATAAATCATCTAAGCCATCC TCC TTTACTGAAAAGGTCGTCTATGCTTTCTCTCCGAAGATAGGACGG	aa: TLDLSPTEDKSSKPS S FTEKVVYAFSPKIGR
Gorilla ACCCTGGACTTGAGCCCAACTGAAGAGAAATCATCTAAGCCATCC TCC TTTACTGAAAAGGTCGTCTATGCTTTCTCTCCGAAGATAGGACGG	aa: TLDLSPTEEKSSKPS S FTEKVVYAFSPKIGR
Chimp ACCCTGGACTTGAGCCCAACTGAAGAGAAATCATCTAAGCCATCC TCC TTTACTGAAAAGGTCGTCTATGCTTTCTCTCCGAAGATAGGACGG	aa: TLDLSPTEEKSSKPS S FTEKVVYAFSPKIGR
CE ACCCTGGACTTGAGCCCAACTGAAGAGAAATCATCTAAGCCATCC TCC TTTACGGAAAAGGTCGTCTATGCTTTCTCTCCGAAGATAGGACGG	aa: TLDLSPTEEKSSKPS S FTEKVVYAFSPKIGR
Orangutan --------------------------------------------- CAG TTTACT---------------------------------------	aa: --------------- Q FT-------------
Macaque ACCCTGGACTTGAGCCCAACTGAAGAGAAATCATCTAAGCCATCC TCC TTTACGGAAAAGGTCGTCTATGCTTTCTCTCCGAAGATAGGACGG	aa: TLDLSPTEEKSSKPS S FTEKVVYAFSPKIGR
CR ACCCTGGACTTGAGCCCAACTGAAGAGAAATCATCTAAGCCATCC TCC TTTACGGAAAAGGTCGTCTATGCTTTCTCTCCGAAGATAGGACGG	aa: TLDLSPTEEKSSKPS S FTEKVVYAFSPKIGR
Marmoset ACCCTGGACTTGAGTCCAACTGAAGAGAAATCATCTAAGCCATCT TCC TTTACTGAAAAGGTCGTCTATGCTTTCTCTCCGAAGATAGGACGG	aa: TLDLSPTEEKSSKPS S FTEKVVYAFSPKIGR
#The individual penalty scores of Orangutan is: -64
ENST00000394219 pos:1060 Orangutan SP-Scores:-7.25
Human TCCATGCCAGCAGCCCCACCCACCCTGCCCCTGGTCTCCACACCA GCC GGGCCTTTCGGGGCCCCTCCAGCTTCCCTGGGGCCGGCTTTTGCG	aa: SMPAAPPTLPLVSTP A GPFGAPPASLGPAFA
Gorilla TCCATGCCAGCAGCCCCACCCACCCTGCCCCTGGTCTCCACACCA GCC GGGCCTTTCGGGGCCCCTCCAGCTCCCCTGGGGCCGGCTTTTGCG	aa: SMPAAPPTLPLVSTP A GPFGAPPAPLGPAFA
Chimp TCCATGCCAGCAGCCCCACCCACCCTGCCCCTGGTCTCCACACCA GCC GGGCCTTTCGGGGCCCCTCCAGCTTCCCTGGGGCCGGCTTTTGCA	aa: SMPAAPPTLPLVSTP A GPFGAPPASLGPAFA
CE TCCATGCCAGCAGCCCCACCAACCCTGTCCCTGGTCTCCACACCA GCG GGGCCTTTTGGGGTCCCTCCAGCTTCCCTGGGGCCGGCTTTTGCA	aa: SMPAAPPTLSLVSTP A GPFGVPPASLGPAFA
Orangutan TCCATGCCAGCAGCCCCGCCCACCCTGCCTCTGGTCTCCACAGCA AAA AGGGGTTTCGGGGCCCCTCCAGCTTCCCTGGGGCCGGCTTTTGCG	aa: SMPAAPPTLPLVSTA K RGFGAPPASLGPAFA
Macaque TCCATGCCAGCAGCCCCACCAACACTGTCCCTGGTCTCCACACCA GCG GGGCCTTTTGGGGTCCCTCCAGCTTCCCTGGGGCCGGCTTTTGCA	aa: SMPAAPPTLSLVSTP A GPFGVPPASLGPAFA
CR TCCATGCCAGCAGCCCCACCAACACTGTCCCTGGTCTCCACACCA GCG GGGCCTTTTGGGGTCCCTCCAGCTTCCCTGGGGCCGGCTTTTGCA	aa: SMPAAPPTLSLVSTP A GPFGVPPASLGPAFA
Marmoset TCCATGCCAGCGGCCCCACCCACCCTGCCCCTGGTCTCCACACCA GCC GGGCCTTTCGGGGCCCCTCCGGCTTCCCTGGGGCCGGCTTTTGCA	aa: SMPAAPPTLPLVSTP A GPFGAPPASLGPAFA
#The individual penalty scores of Orangutan is: -4
ENST00000450053 pos:217 CE SP-Scores:-99.375
Human CTCTGCGAGGGCCTCTTTGACCCTTACCAAACCTGGCGGCGCCAG CGC AGTGGGGAAGTCATCAGCTCCAAGGAGAAGAGCAAATACAAGTTC	aa: LCEGLFDPYQTWRRQ R SGEVISSKEKSKYKF
Gorilla --------------------------------------------- --- ---------------------------------------------	aa: --------------- - ---------------
Chimp --------------------------------------------- --- ---------------------------------------------	aa: --------------- - ---------------
CE CTCTGCGAGGGCCTCTTTGACCCTTACCAGACCTGGCGGNNNCAG ACC TGGCGGGAAGTCATCAGCTCCAAGGAGAAGAGCAAATACAAGTTC	aa: LCEGLFDPYQTWRXQ T WREVISSKEKSKYKF
Orangutan CTCTGCGAGGGCCTCTTTGACCCTTACCAAACCTGGCGGCGCCAG CGC AGTGGGGAAGTCATCAGCTCCAAGGAGAAGAGCAAATACAAGTTC	aa: LCEGLFDPYQTWRRQ R SGEVISSKEKSKYKF
Macaque CTCTGCGAGGGCCTCTTTGACCCTTACCAGACCTGGCGGCGCCAG CGC AGTGGGGAAGTCATCAGCTCCAAGGAGAAGAGCAAATACAAGTTC	aa: LCEGLFDPYQTWRRQ R SGEVISSKEKSKYKF
CR CTCTGCGAGGGCCTCTTTGACCCTTACCAGACCTGGCGGCGCCAG CGC AGTGGGGAAGTCATCAGCTCCAAGGAGAAGAGCAAATACAAGTTC	aa: LCEGLFDPYQTWRRQ R SGEVISSKEKSKYKF
Marmoset CTCTGTGAGGGCCTCTTTGACCCTTACCAGACCTGGCGGCGCCAG CGC AGTGGGGAAGTCATCAGCTCCAAGGAGAAGAGCAAATACAAGTTC	aa: LCEGLFDPYQTWRRQ R SGEVISSKEKSKYKF
#The individual penalty scores of CE is: -19.2857142857143
ENST00000368373 pos:207 Gorilla SP-Scores:-59.125
Human ATGGGG---------CCCATCCAGGCTAATCACACGGGCACAGGC CTG CTACTGACCCTGCAGCCAGAACAGAAGTTCCAGAAAGTGAAGGGA	aa: MG---PIQANHTGTG L LLTLQPEQKFQKVKG
Gorilla ACAGGACCATACAGGACCATACAGGCTAATTGCACCGGCACAGGT AAA CATTACACCCTTCACCCCCCCCAGAAGTTCCAGAAAGTGAAGGGA	aa: TGPYRTIQANCTGTG K HYTLHPPQKFQKVKG
Chimp ATGGGG---------ACCATCCAGGCTAATCACACGGGCACAGGC CTG CTACTGACCCTGCAGCCAGAACAGAAGTTCCAGAAAGTGAAGGGA	aa: MG---TIQANHTGTG L LLTLQPEQKFQKVKG
CE ACGGGG---------ACCATCCAGGCTAATCGCACAGGCACA--- --- ---------------------------------------------	aa: TG---TIQANRTGT- - ---------------
Orangutan ACGGGG---------ACCATCCAGGCTAATCACACGGGCACAGGC CTG CTACTGACCCTGCAGCCAGAACAGAAGTTCCAGAAAGTGAAGGGA	aa: TG---TIQANHTGTG L LLTLQPEQKFQKVKG
Macaque AAGGGG---------ACCATCCAGGCTAATTGCACTGGCACAGGC CTG CTACTGACCCTGCAGCCAGAACAGAAGTCCCAGAAAGTGAAGGGA	aa: KG---TIQANCTGTG L LLTLQPEQKSQKVKG
CR ACGGGG---------ACCATCCAGGCTAATCGCACAGGCACAGGC CTG CTACTGACCCTGCAGCCAGAACAGAAGTTCCAGAAAGTGAAGGGA	aa: TG---TIQANRTGTG L LLTLQPEQKFQKVKG
Marmoset ACGGGG---------ACCATCCAGGCTAATCGTACGGGCACAGGC CTG CTACTGACCCTGCAGCCAGAACAGAAGTTCCAGAAAATCAAGGGA	aa: TG---TIQANRTGTG L LLTLQPEQKFQKIKG
#The individual penalty scores of Gorilla is: -15.7142857142857
ENST00000536262 pos:658 Gorilla SP-Scores:-35.75
Human CAGAACTTAGACCCCAGATACATACTAACCAAAGAGGACTTTTTA TCC AATTTTGATATTTTT---AAGAAAAAGAAGCATGTTTTGAGCTAT	aa: QNLDPRYILTKEDFL S NFDIF-KKKKHVLSY
Gorilla ---------------------------------------TTTTTG GTC CAGTTTGATATATTTTCAGACAGAAAGAAGCATGTTTTGAGCTAT	aa: -------------FL V QFDIFSDRKKHVLSY
Chimp CAGAACTTAGACCCCAGATATATACTAACCAAAGAGGACTTTTTA TCC AATTTTGATATTTTT---AAGAAAAAGAAGCATGTTTTGAGCTAT	aa: QNLDPRYILTKEDFL S NFDIF-KKKKHVLSY
CE CAGAACTTAGACCCCAGATATATACTAACCAAAGAGGACTTTTTA TCC AATTTTGATATTTTT---AAGAAAAAGAAGCATGTTTTAAACTAT	aa: QNLDPRYILTKEDFL S NFDIF-KKKKHVLNY
Orangutan CAGAACTTAGACCCCAGATATATACTAACCAAAGAGGATTTTTTA TCC AATTTTGATATTTTT---AAGAAAAAGAAGCATGTTTTAAGCTAT	aa: QNLDPRYILTKEDFL S NFDIF-KKKKHVLSY
Macaque CAGAACTTAGACCCCAGATATATACTAACCAAAGAGGACTTTTTA TCC AATTTTGATATTTTT---AAGAAAAAGAAGCATGTTTTAAACTAT	aa: QNLDPRYILTKEDFL S NFDIF-KKKKHVLNY
CR CAGAACTTAGACCCCAGATATGTACTAACCAAAGAGGACTTTTTA TCC AATTTTGATATTTTT---AAGAAAAAGAAGCATGTTTTAAACTAT	aa: QNLDPRYVLTKEDFL S NFDIF-KKKKHVLNY
Marmoset CAGAACTTAGACCCCAGATGTATACTAACCAAAGAGGACTTTTTA TCC AATTTTGACATTTTT---AAGAAAAAGAAGCATGTTTTAAGCTAT	aa: QNLDPRCILTKEDFL S NFDIF-KKKKHVLSY
#The individual penalty scores of Gorilla is: -35.1428571428571
ENST00000295984 pos:508 CE SP-Scores:-2.625
Human GCGCTGGCTGCGCTGGCAGCCGCCCCAGCAGGGCCCCGGCTGGCA TTG GTGGCCGCGGTGCTGGTGCTCGTGGCTTCGGCGCTGCGATCCGCC	aa: ALAALAAAPAGPRLA L VAAVLVLVASALRSA
Gorilla GCGCTGGCTGCGCTGGCAGCCGCCCCAGCAGGGCCCCGGCTGGCA TTG GTGGCCGCGGTGCTGGTGCTCGTGGCTTCGGGGCTGCGATCCGCC	aa: ALAALAAAPAGPRLA L VAAVLVLVASGLRSA
Chimp GCGCTGGCTGCGCTGGCAGCCGCCCCAGCAGGGCCCCGGCTGGCA TTG GTGGCCGCGGTGCTGGTGCTCGTGGCTTCGGGGCTGCGATCCGCC	aa: ALAALAAAPAGPRLA L VAAVLVLVASGLRSA
CE GCGCTGGCTGCGCTGGCAGCCGCCCCAGCAGGGCCCCGGCTGGCA TGG GTGGCCGCGGTGCTGGTGCTCGTGGCTTCAGGGCTGCGATCCGCC	aa: ALAALAAAPAGPRLA W VAAVLVLVASGLRSA
Orangutan GCGCTGGCTGCGCTGGCAGCCGCCCCAGCAGGGCCCCGGCTGGCA TTG GTGGCCGCGGTGCTGGTGCTTGTGGCTTCGGGGCTGCGATCCGCC	aa: ALAALAAAPAGPRLA L VAAVLVLVASGLRSA
Macaque GCGCTGGCTGCGCTGGCAGCCGCCCCAGCAGGGCCCCGGCTGGCA TTG GTGGCCGCGGTGCTGGTGCTCGTGGCTTCAGGGCTGCGATCCGCC	aa: ALAALAAAPAGPRLA L VAAVLVLVASGLRSA
CR GCGCTGGCTGCGCTGGCAGCCGCCCCAGCAGGGCCCCGGCTGGCA TTG GTGGCCGCGGTGCTGGTGCTCGTGGCTTCAGGGCTGCGATCCGCC	aa: ALAALAAAPAGPRLA L VAAVLVLVASGLRSA
Marmoset GCGCTGGCTGCGCTGGCAGCCGCCCCGTCAGGGCCCCGGCTGGCA TTG GTGACAGCAGTGCTGGTGTTGGTGGCTTCGGGGCTGCGATCCGCC	aa: ALAALAAAPSGPRLA L VTAVLVLVASGLRSA
#The individual penalty scores of CE is: -0.428571428571429
ENST00000524230 pos:763 Orangutan SP-Scores:-5
Human AGAGAGAACAACACTTGTTATGCAAAGATAATCTGCAATAAATTC GAC CATGATCGGGTGATAGGATTTCATATTCTTGGACCAAACGCCGGT	aa: RENNTCYAKIICNKF D HDRVIGFHILGPNAG
Gorilla AGAGAGAACAACACTTGTTACGCAAAGATAATCTGCAATAAATTC GAC CATGATCGGGTGATAGGATTTCATATTCTTGGACCAAACGCCGGT	aa: RENNTCYAKIICNKF D HDRVIGFHILGPNAG
Chimp AGAGAGAACAACACTTGTTACGCAAAGATAATCTGCAATAAATTC GAC CATGATCGGGTGATAGGATTTCATATTCTTGGACCAAACGCCGGT	aa: RENNTCYAKIICNKF D HDRVIGFHILGPNAG
CE AGAGAGAACAACACTTGTTACGCAAAGATAATCTGCAATAAATTA GAC CATGATCGGGTGATAGGATTTCATATTCTTGGACCAAATGCCGGT	aa: RENNTCYAKIICNKL D HDRVIGFHILGPNAG
Orangutan AGAGAGAACAACACTTGTTACGCAAAGATAATCTGCAATAAAATT CGA TCCGATCGGGTGATAGGATTTCATATTCTTGGACCAAATGCTGGT	aa: RENNTCYAKIICNKI R SDRVIGFHILGPNAG
Macaque AGAGAGAACAACACTTGTTACGCAAAGATAATCTGCAATAAATTA GAC CATGATCGGGTGATAGGATTTCATATTCTTGGACCAAATGCCGGT	aa: RENNTCYAKIICNKL D HDRVIGFHILGPNAG
CR AGAGATAACAACACTTGTTACGCAAAGATAATCTGCAATAAATTA GAC CATGATCGGGTGATAGGATTTCATATTCTTGGACCAAATGCCGGT	aa: RDNNTCYAKIICNKL D HDRVIGFHILGPNAG
Marmoset AGAGAGAACAACACTTGTTACGCAAAGATAATCTGCAATAAATTC GAC CATAATCGGGTGATAGGGTTTCATATTCTTGGACCAAATGCCGGT	aa: RENNTCYAKIICNKF D HNRVIGFHILGPNAG
#The individual penalty scores of Orangutan is: -2.28571428571429
ENST00000345617 pos:913 Gorilla SP-Scores:-92.75
Human CACCGCTACGACGATGGGAACTTCTTCCCAGGCAGCGGGGCTCCT GAT GAGGTGGGCACAGGGCCCGGCGTGGGTTTCAACGTCAACATGGCT	aa: HRYDDGNFFPGSGAP D EVGTGPGVGFNVNMA
Gorilla CACCGCTATGACGATGGGAACTTCTTCCCAGGCAGCGGGNNNNNN CCA CAGGTGGGCACAGGGCCCGGCGTGGGTTTCAACGTCAACATGGCT	aa: HRYDDGNFFPGSGXX P QVGTGPGVGFNVNMA
Chimp --------------------------------------------- --- ---------------------------------------------	aa: --------------- - ---------------
CE CACCGCTACGACGATGGCAACTTCTTCCCGGGCAGCGGGGCTCCT GAC GAGGTGGGCACAGGGCCTGGCGTGGGTTTCAACGTCAACATGGCT	aa: HRYDDGNFFPGSGAP D EVGTGPGVGFNVNMA
Orangutan CACCGCTACGACGATGGGAACTTC---CCAGGCAGC------GCT GAT GAGGTGGGCACAGGGCCCGGCGTGGGTTTCAACGTCAACATGGCT	aa: HRYDDGNF-PGS--A D EVGTGPGVGFNVNMA
Macaque CACCGCTACGACGATGGCAACTTCTTCCCGGGCAGCGGGGCTCCT GAC GAGGTAGGC------------------------------------	aa: HRYDDGNFFPGSGAP D EVG------------
CR CACCGCTACGACGATGGCAACTTCTTCCCGGGCAGCGGGGCTCCT GAC GAGGTAGGC------------------------------------	aa: HRYDDGNFFPGSGAP D EVG------------
Marmoset CACCGCTACGATGACGGGAACTTCTTCCCAGGCAGCGGGGCTCCT GAT GAGGTGGGCACAGGGCCAGGTGTGGGTTTCAACGTCAACATGGCT	aa: HRYDDGNFFPGSGAP D EVGTGPGVGFNVNMA
#The individual penalty scores of Gorilla is: -18.7142857142857
ENST00000370853 pos:67 Chimp SP-Scores:-2.625
Human GTGGCCTGTTTTGATTCTCTAAAGGGTCGGTGTACCCGAGAGAAC TGC AAGTACCTTCACCCTCCTCCACACTTAAAAACGCAGCTGGAGATT	aa: VACFDSLKGRCTREN C KYLHPPPHLKTQLEI
Gorilla GTGGCCTGTTTTGATTCTCTAAAGGGTCGGTGTACTCGAGAGAAC TGC AAGTACCTTCACCCTCCTCCACACTTAAAAACGCAGCTGGAGATT	aa: VACFDSLKGRCTREN C KYLHPPPHLKTQLEI
Chimp GTGGCCTGTTTTGATTCTCTAAAGAGTCGGTGTACTCGAGAGAAT AAG AAGTACCTTCACCCTCCTCCACACTTAAAAAAGCAGATGGAGATT	aa: VACFDSLKSRCTREN K KYLHPPPHLKKQMEI
CE GTGGCCTGTTTTGATTCTCTAAAGGGTCGGTGTACTCGAGAGAAC TGC AAGTACCTTCACCCTCCTCCACACTTAAAAACGCAGCTGGAGATT	aa: VACFDSLKGRCTREN C KYLHPPPHLKTQLEI
Orangutan GTGGCCTGTTTTGATTCTCTAAAGGGTCGGTGTACTCGAGAGAAC TGC AAGTACCTTCACCCCCCTCCACACTTAAAAACGCAGCTGGAGATT	aa: VACFDSLKGRCTREN C KYLHPPPHLKTQLEI
Macaque GTGGCCTGTTTTGATTCTCTAAAGGGTCGGTGTACTCGAGAGAAC TGC AAGTACCTTCACCCTCCTCCACACTTAAAAACGCAGCTGGAGATT	aa: VACFDSLKGRCTREN C KYLHPPPHLKTQLEI
CR GTGGCCTGTTTTGATTCTCTAAAGGGTCGGTGTACTCGAGAGAAC TGC AAGTACCTTCACCCTCCTCCACACTTAAAAACGCAGCTGGAGATT	aa: VACFDSLKGRCTREN C KYLHPPPHLKTQLEI
Marmoset GTAGCCTGTTTTGATTCTCTAAAGGGTCGGTGCACTCGAGAGAAC TGC AAGTACCTTCACCCTCCTCCACACTTAAAAACACAGCTGGAAATT	aa: VACFDSLKGRCTREN C KYLHPPPHLKTQLEI
#The individual penalty scores of Chimp is: -3
ENST00000375782 pos:196 Chimp SP-Scores:-6.25
Human CACAGCAGCCAGCGCTACTGTGGGGTGTGCCTGGGCCTGCTGGCC CAT GCACATGGCCTCCCCCAGCTGCTGGGCCGTGCCCTGGCCATAGCC	aa: HSSQRYCGVCLGLLA H AHGLPQLLGRALAIA
Gorilla CACAGCAGCCAGCGCTACTGTGGGGTGTGCCTGGGCCTGCTGGCC CAT GCACACGGCCTCCCCCAGCTGCTGGGCCGTGCCCTGGCCATAGCC	aa: HSSQRYCGVCLGLLA H AHGLPQLLGRALAIA
Chimp CACAGCAGCCAGCGCTACTGTGGGGTGTGCCTGGGCCTGCTGGCC CAT GCACACAGCCTCCCCCAGCTGCTGGGCCGTGCCCTGGCCATAGCC	aa: HSSQRYCGVCLGLLA H AHSLPQLLGRALAIA
CE CACAGCAGCCAGCACTACTGTGGGGTGTGCCTGGGCCTGCTGGCC GGT GCGCACGGCCTCCCCCAGCTGCTGGGTCGCGCCCTGGCTGTGGCC	aa: HSSQHYCGVCLGLLA G AHGLPQLLGRALAVA
Orangutan CACAGCAGCCAGCGCTACTGTGGGGTGTGCCTGGGCCTGCTGGCT GGT GCACACGGCCTCCCCCAGCTGCTGGGCCGTGCCCTGGCCGTGGCC	aa: HSSQRYCGVCLGLLA G AHGLPQLLGRALAVA
Macaque CACAGCAGCCAGCACTACTGTGGGGTGTGCCTGGGCCTGCTGGCC GGT GCGCACGGCCTCCCCCAGCTGCTGGGTCGCGCCCTGGCTGTGGCC	aa: HSSQHYCGVCLGLLA G AHGLPQLLGRALAVA
CR CACAGCAGCCAGCACTACTGTGGGGTGTGCCTGGGCCTGCTGGCC GGT GCGCACGGCCTCCCCCAGCTGCTGGGTCGCGCCCTGGCTGTGGCC	aa: HSSQHYCGVCLGLLA G AHGLPQLLGRALAVA
Marmoset CACAGCAGCCAGCGCTACTGTGGGGTGTGCCTGGGCCTGCTGGCT GGC GCGCACGATCTCCCCCGGCTGCTGGGCCGTGCCCTGGCCGTGGCC	aa: HSSQRYCGVCLGLLA G AHDLPRLLGRALAVA
#The individual penalty scores of Chimp is: -2.28571428571429
ENST00000377219 pos:463 Orangutan SP-Scores:-2.75
Human CCTGAGACCCAGCTAAGTTCCTCTGAAACTTTTGACCTTGAAAGA GAA GTCTCTCCAGGTAGCAGAGATATCTTGGATGGAGTCAGAATAATA	aa: PETQLSSSETFDLER E VSPGSRDILDGVRII
Gorilla CCTGAGACACAGCTGAGTTCCTCTGAAACTTTTGACCTTGAAAGA GAA GTCTCTCCAGGTAGCAGAGATATCTTGGATGGAGTCAGAATAATA	aa: PETQLSSSETFDLER E VSPGSRDILDGVRII
Chimp CCTGAGACACAGCTAAGTTCCTCTGAAACTTTTGACCTTGAAAGA GAA GTCTCTCCGGGTAGCAGAGATATCTTGGATGGAGTCAGAATAATA	aa: PETQLSSSETFDLER E VSPGSRDILDGVRII
CE CCTGAGACACAACTAAGTTCCTCTGAAACTTTTGACCTTGAAAGA GAA GTCTCTCCAGGTAGCAGAGAGATCTTGGATGGAGTCAGAATAATA	aa: PETQLSSSETFDLER E VSPGSREILDGVRII
Orangutan CCTGAGACACAGCTAAGTTCCTCTGAAACTTTTGACCTTGAAAGA CGA GTCTCTCCAGGTAGCAGAGATATCTTGGATGGAGTCAGAATAATA	aa: PETQLSSSETFDLER R VSPGSRDILDGVRII
Macaque CCTGAGACACAACTAAGTTCCTCTGAAACTTTTGACCTTGAAAGA GAA GTCTCTCCAGGTAGCAGAGAGATCTTGGATGGAGTCAGAATAATA	aa: PETQLSSSETFDLER E VSPGSREILDGVRII
CR CCTGAGACACAACTAAGTTCCTCTGAAACTTTTGACCTTGAAAGA GAA GTCTCTCCAGGTAGCAGAGAGATCTTGGATGGAGTCAGAATAATA	aa: PETQLSSSETFDLER E VSPGSREILDGVRII
Marmoset CCTGAGACACAGCTAAGTTCTTCTGAAACTTTTGACCTTGAAAGA GAA GTCTCTCCAGGTAGCAGAGATATCTCGGATGGAGTAAGAATAATA	aa: PETQLSSSETFDLER E VSPGSRDISDGVRII
#The individual penalty scores of Orangutan is: -0.571428571428571
ENST00000309664 pos:304 Macaque SP-Scores:-123.125
Human CTGGAAGGGCTGTGGGCAAGGCTGGGCTTGGGCACCAGGGAGGAT GTA ACT------------------------------------------	aa: LEGLWARLGLGTRED V T--------------
Gorilla CTGGAAGGGCTGCGGGCAAGGCTGGGCTTGGGCGCCAGGGAGGCT GTA ACT------------------------------------------	aa: LEGLRARLGLGAREA V T--------------
Chimp CTGGAAGGGCTGCGGGCAAGGCTGGGCTTGGGCACCAGGGAGGAT GTA ACT------------------------------------------	aa: LEGLRARLGLGTRED V T--------------
CE CTGGAAGGGCTGCGGGCAAGGCTGGGCCTGGGCACCAGGGAGGAT GTA ACT------------------------------------------	aa: LEGLRARLGLGTRED V T--------------
Orangutan CTGGAAGGGCTGCGGGCAAGGCTGGGCTTGGGCACCAGGGAGGAT GTA ACT------------------------------------------	aa: LEGLRARLGLGTRED V T--------------
Macaque ---------------------------------------GAGGAT CCC ACTGGTCAGGTAAGAGCAGAAGGGCACACACCTTCTAAAGCGCAC	aa: -------------ED P TGQVRAEGHTPSKAH
CR CTGGAAGGGCTGCGGGCAAGGCTGGGCCTGGGCACCAGGGAGGAT GTA ACT------------------------------------------	aa: LEGLRARLGLGTRED V T--------------
Marmoset CTGGAAGGACTGCGGGCAAGGCTGGGCCTGGGCACCAGGGAGGAT GTA ACT------------------------------------------	aa: LEGLRARLGLGTRED V T--------------
#The individual penalty scores of Macaque is: -57.8571428571429
ENST00000267406 pos:10 Orangutan SP-Scores:-131.041666666667
Human ATGTTGGGAGCCAAGCCACACTGGCTA CCA ---------------------------------------------	aa: MLGAKPHWL P ---------------
Gorilla ------------------------GTT CCA GCCACTCCGCACCGCGGCCCCCGCTCTCCGGTCCTCTCAGCGCCC	aa: --------V P ATPHRGPRSPVLSAP
Chimp ATGTTGGGAGCCAAGCCACACTGGCTA CCA ---------------------------------------------	aa: MLGAKPHWL P ---------------
CE ATGTTGGGAGCCAAGCCACACTGGCTA CCA ---------------------------------------------	aa: MLGAKPHWL P ---------------
[truncated: 19,005 more rows]
