# Supplementary material for: Genome-Wide Analysis of Positively Selected Genes in Seasonal and Non-Seasonal Breeding Species
Source: PLoS One. 2015 May 22;10(5):e0126736. doi: 10.1371/journal.pone.0126736 (PMC4441472; doi:10.1371/journal.pone.0126736)
Supplement: S6 Table — (XLSX) [file pone.0126736.s007.xlsx]

## Sheet: distant species set
Species	Transcript ID	codon position(alignment without gas)	SP scores	The individual penalty scores	Gene ID	Gene Position	Gene Symbol	Description
CE	ENST00000215057	pos:923	-8.8	-8.66667	ENSG00000099326	chromosome:GRCh37:19:59073285:59084942:-1	MZF1	myeloid zinc finger 1 [Source:HGNC Symbol;Acc:13108]
CE	ENST00000215057	pos:925	-12.4	-13.1111	ENSG00000099326	chromosome:GRCh37:19:59073285:59084942:-1	MZF1	myeloid zinc finger 1 [Source:HGNC Symbol;Acc:13108]
CE	ENST00000222812	pos:118	-27	-13.1111	ENSG00000106089	chromosome:GRCh37:7:73113536:73133988:-1	STX1A	syntaxin 1A (brain) [Source:HGNC Symbol;Acc:11433]
CE	ENST00000222812	pos:119	-27	-13.1111	ENSG00000106089	chromosome:GRCh37:7:73113536:73133988:-1	STX1A	syntaxin 1A (brain) [Source:HGNC Symbol;Acc:11433]
CE	ENST00000222812	pos:120	-25.2	-12.8889	ENSG00000106089	chromosome:GRCh37:7:73113536:73133988:-1	STX1A	syntaxin 1A (brain) [Source:HGNC Symbol;Acc:11433]
CE	ENST00000246841	pos:662	-6.1	-4.77778	ENSG00000126500	chromosome:GRCh37:11:63870660:63886645:1	FLRT1	fibronectin leucine rich transmembrane protein 1 [Source:HGNC Symbol;Acc:3760]
CE	ENST00000248958	pos:62	-17.1	-11.8889	ENSG00000128228	chromosome:GRCh37:22:21996550:21998587:1	SDF2L1	stromal cell-derived factor 2-like 1 [Source:HGNC Symbol;Acc:10676]
CE	ENST00000248958	pos:64	-15	-11.5556	ENSG00000128228	chromosome:GRCh37:22:21996550:21998587:1	SDF2L1	stromal cell-derived factor 2-like 1 [Source:HGNC Symbol;Acc:10676]
CE	ENST00000253159	pos:724	-21.9	-4.44444	ENSG00000130856	chromosome:GRCh37:18:74536116:74682680:1	ZNF236	zinc finger protein 236 [Source:HGNC Symbol;Acc:13028]
CE	ENST00000253159	pos:725	-21.9	-4.44444	ENSG00000130856	chromosome:GRCh37:18:74536116:74682680:1	ZNF236	zinc finger protein 236 [Source:HGNC Symbol;Acc:13028]
CE	ENST00000267199	pos:387	-27.3	-10.4444	ENSG00000139719	chromosome:GRCh37:12:122715292:122751068:-1	VPS33A	vacuolar protein sorting 33 homolog A (S. cerevisiae) [Source:HGNC Symbol;Acc:18179]
CE	ENST00000267845	pos:50	-11.5	-2.11111	ENSG00000140287	chromosome:GRCh37:15:50534144:50558223:-1	HDC	histidine decarboxylase [Source:HGNC Symbol;Acc:4855]
CE	ENST00000269346	pos:312	-19.8	-4.88889	ENSG00000141540	chromosome:GRCh37:17:72209653:72258155:1	TTYH2	tweety homolog 2 (Drosophila) [Source:HGNC Symbol;Acc:13877]
CE	ENST00000275732	pos:17	-36.2	-12.8889	ENSG00000146830	chromosome:GRCh37:7:100278172:100287071:-1	GIGYF1	GRB10 interacting GYF protein 1 [Source:HGNC Symbol;Acc:9126]
CE	ENST00000282728	pos:131	-13.5	-14.1111	ENSG00000152804	chromosome:GRCh37:10:94447945:94455403:1	HHEX	hematopoietically expressed homeobox [Source:HGNC Symbol;Acc:4901]
CE	ENST00000302969	pos:172	-11.3	-6	ENSG00000172459	chromosome:GRCh37:11:56431138:56432163:1	OR5AR1	olfactory receptor, family 5, subfamily AR, member 1 [Source:HGNC Symbol;Acc:15260]
CE	ENST00000302969	pos:173	-9.6	-5.88889	ENSG00000172459	chromosome:GRCh37:11:56431138:56432163:1	OR5AR1	olfactory receptor, family 5, subfamily AR, member 1 [Source:HGNC Symbol;Acc:15260]
CE	ENST00000320477	pos:195	-15.8	-3.77778	ENSG00000176194	chromosome:GRCh37:18:12254318:12277279:1	CIDEA	cell death-inducing DFFA-like effector a [Source:HGNC Symbol;Acc:1976]
CE	ENST00000320477	pos:196	-14.4	-3.77778	ENSG00000176194	chromosome:GRCh37:18:12254318:12277279:1	CIDEA	cell death-inducing DFFA-like effector a [Source:HGNC Symbol;Acc:1976]
CE	ENST00000321892	pos:3041	-4.1	-1.44444	ENSG00000171634	chromosome:GRCh37:17:65821780:65980494:1	BPTF	bromodomain PHD finger transcription factor [Source:HGNC Symbol;Acc:3581]
CE	ENST00000325888	pos:58	-18.6	-5.66667	ENSG00000128591	chromosome:GRCh37:7:128470431:128499326:1	FLNC	filamin C, gamma [Source:HGNC Symbol;Acc:3756]
CE	ENST00000325888	pos:59	-16.8	-5.44444	ENSG00000128591	chromosome:GRCh37:7:128470431:128499326:1	FLNC	filamin C, gamma [Source:HGNC Symbol;Acc:3756]
CE	ENST00000327237	pos:91	-11.9	-1.66667	ENSG00000140688	chromosome:GRCh37:16:31500810:31519734:-1	C16orf58	chromosome 16 open reading frame 58 [Source:HGNC Symbol;Acc:25848]
CE	ENST00000330062	pos:370	-2.7	-3	ENSG00000182054	chromosome:GRCh37:15:90626277:90645736:-1	IDH2	isocitrate dehydrogenase 2 (NADP+), mitochondrial [Source:HGNC Symbol;Acc:5383]
CE	ENST00000330062	pos:373	-2.7	-3	ENSG00000182054	chromosome:GRCh37:15:90626277:90645736:-1	IDH2	isocitrate dehydrogenase 2 (NADP+), mitochondrial [Source:HGNC Symbol;Acc:5383]
CE	ENST00000336868	pos:427	-13	-11.7778	ENSG00000167693	chromosome:GRCh37:17:702581:883010:-1	NXN	nucleoredoxin [Source:HGNC Symbol;Acc:18008]
CE	ENST00000336868	pos:430	-13	-11.7778	ENSG00000167693	chromosome:GRCh37:17:702581:883010:-1	NXN	nucleoredoxin [Source:HGNC Symbol;Acc:18008]
CE	ENST00000354464	pos:53	-19.4	-12.8889	ENSG00000196497	chromosome:GRCh37:14:24649425:24658124:-1	IPO4	importin 4 [Source:HGNC Symbol;Acc:19426]
CE	ENST00000354464	pos:55	-19.4	-12.8889	ENSG00000196497	chromosome:GRCh37:14:24649425:24658124:-1	IPO4	importin 4 [Source:HGNC Symbol;Acc:19426]
CE	ENST00000368195	pos:918	-19.7	-5.44444	ENSG00000027644	chromosome:GRCh37:1:156809855:156828810:-1	INSRR	insulin receptor-related receptor [Source:HGNC Symbol;Acc:6093]
CE	ENST00000368195	pos:998	-34.1	-10.4444	ENSG00000027644	chromosome:GRCh37:1:156809855:156828810:-1	INSRR	insulin receptor-related receptor [Source:HGNC Symbol;Acc:6093]
CE	ENST00000376052	pos:896	-4.6	-1.55556	ENSG00000134900	chromosome:GRCh37:13:103249373:103331521:1	TPP2	tripeptidyl peptidase II [Source:HGNC Symbol;Acc:12016]
CE	ENST00000376052	pos:898	-5.5	-2.55556	ENSG00000134900	chromosome:GRCh37:13:103249373:103331521:1	TPP2	tripeptidyl peptidase II [Source:HGNC Symbol;Acc:12016]
CE	ENST00000377768	pos:174	-4.6	-0.666667	ENSG00000089006	chromosome:GRCh37:20:17922241:17949623:-1	SNX5	sorting nexin 5 [Source:HGNC Symbol;Acc:14969]
CE	ENST00000377768	pos:218	-4.3	-2.55556	ENSG00000089006	chromosome:GRCh37:20:17922241:17949623:-1	SNX5	sorting nexin 5 [Source:HGNC Symbol;Acc:14969]
CE	ENST00000377768	pos:219	-4.3	-2.55556	ENSG00000089006	chromosome:GRCh37:20:17922241:17949623:-1	SNX5	sorting nexin 5 [Source:HGNC Symbol;Acc:14969]
CE	ENST00000377768	pos:220	-4.3	-2.55556	ENSG00000089006	chromosome:GRCh37:20:17922241:17949623:-1	SNX5	sorting nexin 5 [Source:HGNC Symbol;Acc:14969]
CE	ENST00000377768	pos:345	-5.2	-3.33333	ENSG00000089006	chromosome:GRCh37:20:17922241:17949623:-1	SNX5	sorting nexin 5 [Source:HGNC Symbol;Acc:14969]
CE	ENST00000377768	pos:349	-6.1	-4.33333	ENSG00000089006	chromosome:GRCh37:20:17922241:17949623:-1	SNX5	sorting nexin 5 [Source:HGNC Symbol;Acc:14969]
CE	ENST00000377768	pos:350	-6.1	-4.33333	ENSG00000089006	chromosome:GRCh37:20:17922241:17949623:-1	SNX5	sorting nexin 5 [Source:HGNC Symbol;Acc:14969]
CE	ENST00000377768	pos:354	-8.4	-4.66667	ENSG00000089006	chromosome:GRCh37:20:17922241:17949623:-1	SNX5	sorting nexin 5 [Source:HGNC Symbol;Acc:14969]
CE	ENST00000377768	pos:361	-6.6	-3.55556	ENSG00000089006	chromosome:GRCh37:20:17922241:17949623:-1	SNX5	sorting nexin 5 [Source:HGNC Symbol;Acc:14969]
CE	ENST00000381455	pos:218	-17.1	-7.22222	ENSG00000158856	chromosome:GRCh37:8:21915376:21939877:1	EPB49	erythrocyte membrane protein band 4.9 (dematin) [Source:HGNC Symbol;Acc:3382]
CE	ENST00000381455	pos:219	-17.1	-7.22222	ENSG00000158856	chromosome:GRCh37:8:21915376:21939877:1	EPB49	erythrocyte membrane protein band 4.9 (dematin) [Source:HGNC Symbol;Acc:3382]
CE	ENST00000381455	pos:220	-16.3	-7.22222	ENSG00000158856	chromosome:GRCh37:8:21915376:21939877:1	EPB49	erythrocyte membrane protein band 4.9 (dematin) [Source:HGNC Symbol;Acc:3382]
CE	ENST00000381655	pos:1078	-14	-5.33333	ENSG00000132932	chromosome:GRCh37:13:25946209:26599989:1	ATP8A2	ATPase, aminophospholipid transporter, class I, type 8A, member 2 [Source:HGNC Symbol;Acc:13533]
CE	ENST00000381655	pos:1080	-14.9	-5.44444	ENSG00000132932	chromosome:GRCh37:13:25946209:26599989:1	ATP8A2	ATPase, aminophospholipid transporter, class I, type 8A, member 2 [Source:HGNC Symbol;Acc:13533]
CE	ENST00000404190	pos:158	-18	-5.11111	ENSG00000204021	chromosome:GRCh37:10:90484301:90512543:1	LIPK	lipase, family member K [Source:HGNC Symbol;Acc:23444]
CE	ENST00000404190	pos:159	-22	-5.66667	ENSG00000204021	chromosome:GRCh37:10:90484301:90512543:1	LIPK	lipase, family member K [Source:HGNC Symbol;Acc:23444]
CE	ENST00000441779	pos:394	-5	-0.666667	ENSG00000076944	chromosome:GRCh37:19:7701999:7712758:1	STXBP2	syntaxin binding protein 2 [Source:HGNC Symbol;Acc:11445]
CE	ENST00000520933	pos:164	0	0	ENSG00000120903	chromosome:GRCh37:8:27318645:27328729:-1	CHRNA2	cholinergic receptor, nicotinic, alpha 2 (neuronal) [Source:HGNC Symbol;Acc:1956]
CE	ENST00000535512	pos:224	-12	-10	ENSG00000187838	chromosome:GRCh37:17:7293053:7307416:-1	PLSCR3	phospholipid scramblase 3 [Source:HGNC Symbol;Acc:16495]
CE	ENST00000535512	pos:225	-12.7	-10.3333	ENSG00000187838	chromosome:GRCh37:17:7293053:7307416:-1	PLSCR3	phospholipid scramblase 3 [Source:HGNC Symbol;Acc:16495]
CE	ENST00000535512	pos:227	-14.1	-10.3333	ENSG00000187838	chromosome:GRCh37:17:7293053:7307416:-1	PLSCR3	phospholipid scramblase 3 [Source:HGNC Symbol;Acc:16495]
CR	ENST00000205636	pos:132	-8	-1.11111	ENSG00000091317	chromosome:GRCh37:3:32522804:32544900:-1	CMTM6	CKLF-like MARVEL transmembrane domain containing 6 [Source:HGNC Symbol;Acc:19177]
CR	ENST00000205636	pos:86	-9.3	-2	ENSG00000091317	chromosome:GRCh37:3:32522804:32544900:-1	CMTM6	CKLF-like MARVEL transmembrane domain containing 6 [Source:HGNC Symbol;Acc:19177]
CR	ENST00000223095	pos:235	-14.3	-3.44444	ENSG00000106366	chromosome:GRCh37:7:100770370:100782547:1	SERPINE1	serpin peptidase inhibitor, clade E (nexin, plasminogen activator inhibitor type 1), member 1 [Source:HGNC Symbol;Acc:8583]
CR	ENST00000223095	pos:236	-12	-3.11111	ENSG00000106366	chromosome:GRCh37:7:100770370:100782547:1	SERPINE1	serpin peptidase inhibitor, clade E (nexin, plasminogen activator inhibitor type 1), member 1 [Source:HGNC Symbol;Acc:8583]
CR	ENST00000228825	pos:127	-4	-1.22222	ENSG00000111229	chromosome:GRCh37:12:110872630:110888212:-1	ARPC3	actin related protein 2/3 complex, subunit 3, 21kDa [Source:HGNC Symbol;Acc:706]
CR	ENST00000260665	pos:945	-8.4	-2.88889	ENSG00000138095	chromosome:GRCh37:2:44113647:44223144:-1	LRPPRC	leucine-rich PPR-motif containing [Source:HGNC Symbol;Acc:15714]
CR	ENST00000263181	pos:401	-31.4	-15	ENSG00000121621	chromosome:GRCh37:11:28042167:28129693:-1	KIF18A	kinesin family member 18A [Source:HGNC Symbol;Acc:29441]
CR	ENST00000264951	pos:1090	-4.4	-2.22222	ENSG00000114127	chromosome:GRCh37:3:142025449:142166904:-1	XRN1	5'-3' exoribonuclease 1 [Source:HGNC Symbol;Acc:30654]
CR	ENST00000273980	pos:407	-5.4	-5.11111	ENSG00000145348	chromosome:GRCh37:4:106965474:107242652:-1	TBCK	TBC1 domain containing kinase [Source:HGNC Symbol;Acc:28261]
CR	ENST00000274487	pos:541	-9	-7.11111	ENSG00000145808	chromosome:GRCh37:5:128795958:129074376:1	ADAMTS19	ADAM metallopeptidase with thrombospondin type 1 motif, 19 [Source:HGNC Symbol;Acc:17111]
CR	ENST00000274487	pos:542	-9	-7.11111	ENSG00000145808	chromosome:GRCh37:5:128795958:129074376:1	ADAMTS19	ADAM metallopeptidase with thrombospondin type 1 motif, 19 [Source:HGNC Symbol;Acc:17111]
CR	ENST00000287709	pos:314	-26.1	-8.77778	ENSG00000157060	chromosome:GRCh37:1:182869001:182922485:-1	SHCBP1L	SHC SH2-domain binding protein 1-like [Source:HGNC Symbol;Acc:16788]
CR	ENST00000287709	pos:316	-23.6	-8.22222	ENSG00000157060	chromosome:GRCh37:1:182869001:182922485:-1	SHCBP1L	SHC SH2-domain binding protein 1-like [Source:HGNC Symbol;Acc:16788]
CR	ENST00000296702	pos:774	-0.9	-1	ENSG00000113649	chromosome:GRCh37:5:145826875:145891524:1	TCERG1	transcription elongation regulator 1 [Source:HGNC Symbol;Acc:15630]
CR	ENST00000296702	pos:775	-0.9	-1	ENSG00000113649	chromosome:GRCh37:5:145826875:145891524:1	TCERG1	transcription elongation regulator 1 [Source:HGNC Symbol;Acc:15630]
CR	ENST00000300917	pos:588	-1.8	-2	ENSG00000167447	chromosome:GRCh37:17:57287371:57292608:1	SMG8	smg-8 homolog, nonsense mediated mRNA decay factor (C. elegans) [Source:HGNC Symbol;Acc:25551]
CR	ENST00000300917	pos:590	-1.8	-2	ENSG00000167447	chromosome:GRCh37:17:57287371:57292608:1	SMG8	smg-8 homolog, nonsense mediated mRNA decay factor (C. elegans) [Source:HGNC Symbol;Acc:25551]
CR	ENST00000304400	pos:307	-2.7	-1.22222	ENSG00000145730	chromosome:GRCh37:5:102201714:102364814:1	PAM	peptidylglycine alpha-amidating monooxygenase [Source:HGNC Symbol;Acc:8596]
CR	ENST00000309035	pos:1059	-5.4	-6.66667	ENSG00000175029	chromosome:GRCh37:10:126677507:126716459:-1	CTBP2	C-terminal binding protein 2 [Source:HGNC Symbol;Acc:2495]
CR	ENST00000311128	pos:195	-14.3	-15	ENSG00000174839	chromosome:GRCh37:3:57611184:57678816:-1	FAM116A	family with sequence similarity 116, member A [Source:HGNC Symbol;Acc:26635]
CR	ENST00000323853	pos:1961	-3.6	-3.11111	ENSG00000144028	chromosome:GRCh37:2:96940074:96971253:-1	SNRNP200	small nuclear ribonucleoprotein 200kDa (U5) [Source:HGNC Symbol;Acc:30859]
CR	ENST00000323959	pos:215	-5.4	-6	ENSG00000176102	chromosome:GRCh37:11:33106130:33183011:-1	CSTF3	cleavage stimulation factor, 3' pre-RNA, subunit 3, 77kDa [Source:HGNC Symbol;Acc:2485]
CR	ENST00000323959	pos:216	-5.4	-6	ENSG00000176102	chromosome:GRCh37:11:33106130:33183011:-1	CSTF3	cleavage stimulation factor, 3' pre-RNA, subunit 3, 77kDa [Source:HGNC Symbol;Acc:2485]
CR	ENST00000355725	pos:1440	-8.4	-1.11111	ENSG00000125676	chromosome:GRCh37:X:122744049:122866906:-1	THOC2	THO complex 2 [Source:HGNC Symbol;Acc:19073]
CR	ENST00000355870	pos:31	-13.5	-2.11111	ENSG00000196335	chromosome:GRCh37:7:23749786:23872132:1	STK31	serine/threonine kinase 31 [Source:HGNC Symbol;Acc:11407]
CR	ENST00000357628	pos:345	-14.3	-3	ENSG00000128513	chromosome:GRCh37:7:124462440:124570035:-1	POT1	protection of telomeres 1 homolog (S. pombe) [Source:HGNC Symbol;Acc:17284]
CR	ENST00000357628	pos:346	-14.3	-3	ENSG00000128513	chromosome:GRCh37:7:124462440:124570035:-1	POT1	protection of telomeres 1 homolog (S. pombe) [Source:HGNC Symbol;Acc:17284]
CR	ENST00000359530	pos:73	-21.6	-6.44444	ENSG00000047249	chromosome:GRCh37:8:54628233:54755822:-1	ATP6V1H	ATPase, H+ transporting, lysosomal 50/57kDa, V1 subunit H [Source:HGNC Symbol;Acc:18303]
CR	ENST00000359530	pos:74	-19	-6.11111	ENSG00000047249	chromosome:GRCh37:8:54628233:54755822:-1	ATP6V1H	ATPase, H+ transporting, lysosomal 50/57kDa, V1 subunit H [Source:HGNC Symbol;Acc:18303]
CR	ENST00000359834	pos:194	-13.3	-5.44444	ENSG00000176105	chromosome:GRCh37:18:721588:812327:-1	YES1	v-yes-1 Yamaguchi sarcoma viral oncogene homolog 1 [Source:HGNC Symbol;Acc:12841]
CR	ENST00000359834	pos:279	-3.4	-2.22222	ENSG00000176105	chromosome:GRCh37:18:721588:812327:-1	YES1	v-yes-1 Yamaguchi sarcoma viral oncogene homolog 1 [Source:HGNC Symbol;Acc:12841]
CR	ENST00000367385	pos:88	-1.8	-0.222222	ENSG00000151414	chromosome:GRCh37:1:198126093:198291550:1	NEK7	NIMA (never in mitosis gene a)-related kinase 7 [Source:HGNC Symbol;Acc:13386]
CR	ENST00000367405	pos:785	-9	-10	ENSG00000177888	chromosome:GRCh37:1:197128455:197169672:-1	ZBTB41	zinc finger and BTB domain containing 41 [Source:HGNC Symbol;Acc:24819]
CR	ENST00000369847	pos:258	-7.7	-1.88889	ENSG00000156374	chromosome:GRCh37:10:105062553:105110891:-1	PCGF6	polycomb group ring finger 6 [Source:HGNC Symbol;Acc:21156]
CR	ENST00000375460	pos:646	-6.1	-4.11111	ENSG00000142619	chromosome:GRCh37:1:17575593:17610728:1	PADI3	peptidyl arginine deiminase, type III [Source:HGNC Symbol;Acc:18337]
CR	ENST00000375460	pos:651	-11.8	-4.88889	ENSG00000142619	chromosome:GRCh37:1:17575593:17610728:1	PADI3	peptidyl arginine deiminase, type III [Source:HGNC Symbol;Acc:18337]
CR	ENST00000376109	pos:759	-13.3	-12.3333	ENSG00000135049	chromosome:GRCh37:9:88161586:88356944:-1	AGTPBP1	ATP/GTP binding protein 1 [Source:HGNC Symbol;Acc:17258]
CR	ENST00000376109	pos:760	-13.3	-12.3333	ENSG00000135049	chromosome:GRCh37:9:88161586:88356944:-1	AGTPBP1	ATP/GTP binding protein 1 [Source:HGNC Symbol;Acc:17258]
CR	ENST00000376109	pos:761	-13.3	-12.3333	ENSG00000135049	chromosome:GRCh37:9:88161586:88356944:-1	AGTPBP1	ATP/GTP binding protein 1 [Source:HGNC Symbol;Acc:17258]
CR	ENST00000377716	pos:144	-33.8	-6.77778	ENSG00000122696	chromosome:GRCh37:9:37887601:37904107:-1	MCART1	mitochondrial carrier triple repeat 1 [Source:HGNC Symbol;Acc:23323]
CR	ENST00000379245	pos:355	-8.4	-6.44444	ENSG00000171055	chromosome:GRCh37:2:36779401:36825334:-1	FEZ2	fasciculation and elongation protein zeta 2 (zygin II) [Source:HGNC Symbol;Acc:3660]
CR	ENST00000379245	pos:356	-8.4	-6.44444	ENSG00000171055	chromosome:GRCh37:2:36779401:36825334:-1	FEZ2	fasciculation and elongation protein zeta 2 (zygin II) [Source:HGNC Symbol;Acc:3660]
CR	ENST00000379245	pos:357	-8.4	-6.44444	ENSG00000171055	chromosome:GRCh37:2:36779401:36825334:-1	FEZ2	fasciculation and elongation protein zeta 2 (zygin II) [Source:HGNC Symbol;Acc:3660]
CR	ENST00000380062	pos:422	-18.9	-14.7778	ENSG00000096872	chromosome:GRCh37:9:26956371:27062928:1	IFT74	intraflagellar transport 74 homolog (Chlamydomonas) [Source:HGNC Symbol;Acc:21424]
CR	ENST00000380062	pos:501	-17.7	-3.77778	ENSG00000096872	chromosome:GRCh37:9:26956371:27062928:1	IFT74	intraflagellar transport 74 homolog (Chlamydomonas) [Source:HGNC Symbol;Acc:21424]
CR	ENST00000382226	pos:238	-37.9	-11	ENSG00000178177	chromosome:GRCh37:4:17882252:18023483:-1	LCORL	ligand dependent nuclear receptor corepressor-like [Source:HGNC Symbol;Acc:30776]
CR	ENST00000382226	pos:240	-36.3	-10.7778	ENSG00000178177	chromosome:GRCh37:4:17882252:18023483:-1	LCORL	ligand dependent nuclear receptor corepressor-like [Source:HGNC Symbol;Acc:30776]
CR	ENST00000392903	pos:297	-16.2	-3.33333	ENSG00000187164	chromosome:GRCh37:10:118643742:118765088:-1	KIAA1598	KIAA1598 [Source:HGNC Symbol;Acc:29319]
CR	ENST00000393056	pos:634	-35.6	-6.22222	ENSG00000123454	chromosome:GRCh37:9:136501482:136524466:1	DBH	dopamine beta-hydroxylase (dopamine beta-monooxygenase) [Source:HGNC Symbol;Acc:2689]
CR	ENST00000394126	pos:388	-19.9	-4.66667	ENSG00000008838	chromosome:GRCh37:17:38175350:38210345:-1	MED24	mediator complex subunit 24 [Source:HGNC Symbol;Acc:22963]
CR	ENST00000394126	pos:390	-18.3	-4.44444	ENSG00000008838	chromosome:GRCh37:17:38175350:38210345:-1	MED24	mediator complex subunit 24 [Source:HGNC Symbol;Acc:22963]
CR	ENST00000394184	pos:166	-7.9	-6.33333	ENSG00000117569	chromosome:GRCh37:1:97187380:97279115:1	PTBP2	polypyrimidine tract binding protein 2 [Source:HGNC Symbol;Acc:17662]
CR	ENST00000394184	pos:167	-7	-6.22222	ENSG00000117569	chromosome:GRCh37:1:97187380:97279115:1	PTBP2	polypyrimidine tract binding protein 2 [Source:HGNC Symbol;Acc:17662]
CR	ENST00000394295	pos:130	-6.6	-0.888889	ENSG00000196975	chromosome:GRCh37:2:69969106:70053596:1	ANXA4	annexin A4 [Source:HGNC Symbol;Acc:542]
CR	ENST00000397292	pos:549	-7.2	-2.88889	ENSG00000137055	chromosome:GRCh37:9:26904081:26947461:-1	PLAA	phospholipase A2-activating protein [Source:HGNC Symbol;Acc:9043]
CR	ENST00000398414	pos:1677	-9.3	-3.88889	ENSG00000169855	chromosome:GRCh37:3:78649191:79639061:-1	ROBO1	roundabout, axon guidance receptor, homolog 1 (Drosophila) [Source:HGNC Symbol;Acc:10249]
CR	ENST00000398860	pos:3389	-3	-1.33333	ENSG00000107736	chromosome:GRCh37:10:73156691:73575702:1	CDH23	cadherin-related 23 [Source:HGNC Symbol;Acc:13733]
CR	ENST00000398860	pos:3390	-3	-1.33333	ENSG00000107736	chromosome:GRCh37:10:73156691:73575702:1	CDH23	cadherin-related 23 [Source:HGNC Symbol;Acc:13733]
CR	ENST00000409445	pos:462	-41.7	-10.7778	ENSG00000180881	chromosome:GRCh37:12:75669759:75723836:-1	CAPS2	calcyphosine 2 [Source:HGNC Symbol;Acc:16471]
CR	ENST00000409445	pos:463	-42	-10.5556	ENSG00000180881	chromosome:GRCh37:12:75669759:75723836:-1	CAPS2	calcyphosine 2 [Source:HGNC Symbol;Acc:16471]
CR	ENST00000409445	pos:465	-39.5	-10.2222	ENSG00000180881	chromosome:GRCh37:12:75669759:75723836:-1	CAPS2	calcyphosine 2 [Source:HGNC Symbol;Acc:16471]
CR	ENST00000409830	pos:28	-39.1	-8.11111	ENSG00000144366	chromosome:GRCh37:2:189156604:189458738:1	GULP1	GULP, engulfment adaptor PTB domain containing 1 [Source:HGNC Symbol;Acc:18649]
CR	ENST00000409830	pos:29	-33.1	-5.88889	ENSG00000144366	chromosome:GRCh37:2:189156604:189458738:1	GULP1	GULP, engulfment adaptor PTB domain containing 1 [Source:HGNC Symbol;Acc:18649]
CR	ENST00000426016	pos:1090	-1.8	-0.222222	ENSG00000115904	chromosome:GRCh37:2:39208537:39348192:-1	SOS1	son of sevenless homolog 1 (Drosophila) [Source:HGNC Symbol;Acc:11187]
CR	ENST00000436346	pos:530	-9.7	-3.22222	ENSG00000115355	chromosome:GRCh37:2:55514983:55647057:-1	CCDC88A	coiled-coil domain containing 88A [Source:HGNC Symbol;Acc:25523]
CR	ENST00000439123	pos:303	-14.3	-15	ENSG00000164070	chromosome:GRCh37:4:128702976:128754197:1	HSPA4L	heat shock 70kDa protein 4-like [Source:HGNC Symbol;Acc:17041]
CR	ENST00000441080	pos:118	-24.8	-11.1111	ENSG00000101132	chromosome:GRCh37:20:52824634:52844591:1	PFDN4	prefoldin subunit 4 [Source:HGNC Symbol;Acc:8868]
CR	ENST00000441080	pos:120	-22.1	-7.88889	ENSG00000101132	chromosome:GRCh37:20:52824634:52844591:1	PFDN4	prefoldin subunit 4 [Source:HGNC Symbol;Acc:8868]
CR	ENST00000447266	pos:484	-21.3	-5.11111	ENSG00000112701	chromosome:GRCh37:6:76311763:76427994:1	SENP6	SUMO1/sentrin specific peptidase 6 [Source:HGNC Symbol;Acc:20944]
CR	ENST00000447266	pos:486	-18.3	-4.66667	ENSG00000112701	chromosome:GRCh37:6:76311763:76427994:1	SENP6	SUMO1/sentrin specific peptidase 6 [Source:HGNC Symbol;Acc:20944]
CR	ENST00000452508	pos:2547	-14.6	-7	ENSG00000149311	chromosome:GRCh37:11:108093843:108239829:1	ATM	ataxia telangiectasia mutated [Source:HGNC Symbol;Acc:795]
CR	ENST00000456315	pos:693	-7	-1.11111	ENSG00000024526	chromosome:GRCh37:1:68939835:68962797:-1	DEPDC1	DEP domain containing 1 [Source:HGNC Symbol;Acc:22949]
CR	ENST00000457139	pos:70	-13.8	-10.7778	ENSG00000105829	chromosome:GRCh37:7:93622585:93629031:-1	BET1	blocked early in transport 1 homolog (S. cerevisiae) [Source:HGNC Symbol;Acc:14562]
CR	ENST00000504376	pos:472	-7.9	-6.11111	ENSG00000154162	chromosome:GRCh37:5:21750777:22853450:-1	CDH12	cadherin 12, type 2 (N-cadherin 2) [Source:HGNC Symbol;Acc:1751]
CR	ENST00000513335	pos:312	-25.6	-12.6667	ENSG00000137473	chromosome:GRCh37:4:147627790:147866984:-1	TTC29	tetratricopeptide repeat domain 29 [Source:HGNC Symbol;Acc:29936]
CR	ENST00000513335	pos:313	-25.9	-12.7778	ENSG00000137473	chromosome:GRCh37:4:147627790:147866984:-1	TTC29	tetratricopeptide repeat domain 29 [Source:HGNC Symbol;Acc:29936]
CR	ENST00000539542	pos:2578	-12.7	-2.22222	ENSG00000172869	chromosome:GRCh37:5:118407239:118583060:1	DMXL1	Dmx-like 1 [Source:HGNC Symbol;Acc:2937]
Chimpanzee	ENST00000253577	pos:563	-8.1	-6.88889	ENSG00000131269	chromosome:GRCh37:X:74273115:74376132:-1	ABCB7	ATP-binding cassette, sub-family B (MDR/TAP), member 7 [Source:HGNC Symbol;Acc:48]
Chimpanzee	ENST00000253577	pos:564	-9.9	-9.11111	ENSG00000131269	chromosome:GRCh37:X:74273115:74376132:-1	ABCB7	ATP-binding cassette, sub-family B (MDR/TAP), member 7 [Source:HGNC Symbol;Acc:48]
Chimpanzee	ENST00000254605	pos:155	-31.9	-6.44444	ENSG00000132275	chromosome:GRCh37:11:6616305:6624850:-1	RRP8	ribosomal RNA processing 8, methyltransferase, homolog (yeast) [Source:HGNC Symbol;Acc:29030]
Chimpanzee	ENST00000254605	pos:309	-16.7	-3.11111	ENSG00000132275	chromosome:GRCh37:11:6616305:6624850:-1	RRP8	ribosomal RNA processing 8, methyltransferase, homolog (yeast) [Source:HGNC Symbol;Acc:29030]
Chimpanzee	ENST00000254942	pos:548	-45.8	-9.88889	ENSG00000132604	chromosome:GRCh37:16:69389464:69419859:-1	TERF2	telomeric repeat binding factor 2 [Source:HGNC Symbol;Acc:11729]
Chimpanzee	ENST00000258198	pos:189	-14.7	-11.8889	ENSG00000135720	chromosome:GRCh37:16:66754796:66785701:-1	DYNC1LI2	dynein, cytoplasmic 1, light intermediate chain 2 [Source:HGNC Symbol;Acc:2966]
Chimpanzee	ENST00000269967	pos:68	-38.4	-14.8889	ENSG00000142039	chromosome:GRCh37:19:41816094:41830785:1	CCDC97	coiled-coil domain containing 97 [Source:HGNC Symbol;Acc:28289]
Chimpanzee	ENST00000273398	pos:317	-1.8	-2	ENSG00000114573	chromosome:GRCh37:3:113465866:113530903:1	ATP6V1A	ATPase, H+ transporting, lysosomal 70kDa, V1 subunit A [Source:HGNC Symbol;Acc:851]
Chimpanzee	ENST00000273398	pos:321	-1.8	-2	ENSG00000114573	chromosome:GRCh37:3:113465866:113530903:1	ATP6V1A	ATPase, H+ transporting, lysosomal 70kDa, V1 subunit A [Source:HGNC Symbol;Acc:851]
Chimpanzee	ENST00000276201	pos:486	-6.8	-6	ENSG00000125351	chromosome:GRCh37:X:118967985:118986961:-1	UPF3B	UPF3 regulator of nonsense transcripts homolog B (yeast) [Source:HGNC Symbol;Acc:20439]
Chimpanzee	ENST00000276201	pos:488	-7.7	-7	ENSG00000125351	chromosome:GRCh37:X:118967985:118986961:-1	UPF3B	UPF3 regulator of nonsense transcripts homolog B (yeast) [Source:HGNC Symbol;Acc:20439]
Chimpanzee	ENST00000276201	pos:491	-11.1	-9.22222	ENSG00000125351	chromosome:GRCh37:X:118967985:118986961:-1	UPF3B	UPF3 regulator of nonsense transcripts homolog B (yeast) [Source:HGNC Symbol;Acc:20439]
Chimpanzee	ENST00000297183	pos:1047	-8.1	-9	ENSG00000131503	chromosome:GRCh37:5:139781429:139929163:1	ANKHD1	ankyrin repeat and KH domain containing 1 [Source:HGNC Symbol;Acc:24714]
Chimpanzee	ENST00000297183	pos:1058	-5.4	-6	ENSG00000131503	chromosome:GRCh37:5:139781429:139929163:1	ANKHD1	ankyrin repeat and KH domain containing 1 [Source:HGNC Symbol;Acc:24714]
Chimpanzee	ENST00000299424	pos:197	-0.9	-1	ENSG00000166337	chromosome:GRCh37:11:6632073:6633898:-1	TAF10	TAF10 RNA polymerase II, TATA box binding protein (TBP)-associated factor, 30kDa [Source:HGNC Symbol;Acc:11543]
Chimpanzee	ENST00000299424	pos:198	-0.9	-1	ENSG00000166337	chromosome:GRCh37:11:6632073:6633898:-1	TAF10	TAF10 RNA polymerase II, TATA box binding protein (TBP)-associated factor, 30kDa [Source:HGNC Symbol;Acc:11543]
Chimpanzee	ENST00000311601	pos:155	-14.2	-8.33333	ENSG00000174705	chromosome:GRCh37:5:171760503:171881527:-1	SH3PXD2B	SH3 and PX domains 2B [Source:HGNC Symbol;Acc:29242]
Chimpanzee	ENST00000311601	pos:160	-15.2	-11.1111	ENSG00000174705	chromosome:GRCh37:5:171760503:171881527:-1	SH3PXD2B	SH3 and PX domains 2B [Source:HGNC Symbol;Acc:29242]
Chimpanzee	ENST00000311601	pos:166	-11.7	-11	ENSG00000174705	chromosome:GRCh37:5:171760503:171881527:-1	SH3PXD2B	SH3 and PX domains 2B [Source:HGNC Symbol;Acc:29242]
Chimpanzee	ENST00000311601	pos:170	-11.7	-11	ENSG00000174705	chromosome:GRCh37:5:171760503:171881527:-1	SH3PXD2B	SH3 and PX domains 2B [Source:HGNC Symbol;Acc:29242]
Chimpanzee	ENST00000311601	pos:172	-10.8	-10	ENSG00000174705	chromosome:GRCh37:5:171760503:171881527:-1	SH3PXD2B	SH3 and PX domains 2B [Source:HGNC Symbol;Acc:29242]
Chimpanzee	ENST00000324774	pos:507	-0.9	-1	ENSG00000110931	chromosome:GRCh37:12:121675500:121736111:-1	CAMKK2	calcium/calmodulin-dependent protein kinase kinase 2, beta [Source:HGNC Symbol;Acc:1470]
Chimpanzee	ENST00000344846	pos:37	-27.6	-9.22222	ENSG00000105467	chromosome:GRCh37:19:48867657:48879627:1	SYNGR4	synaptogyrin 4 [Source:HGNC Symbol;Acc:11502]
Chimpanzee	ENST00000355725	pos:353	-3.6	-2.22222	ENSG00000125676	chromosome:GRCh37:X:122744049:122866906:-1	THOC2	THO complex 2 [Source:HGNC Symbol;Acc:19073]
Chimpanzee	ENST00000356402	pos:1004	-2.7	-3	ENSG00000196504	chromosome:GRCh37:2:153512544:153573908:-1	PRPF40A	PRP40 pre-mRNA processing factor 40 homolog A (S. cerevisiae) [Source:HGNC Symbol;Acc:16463]
Chimpanzee	ENST00000356402	pos:1009	-2.7	-3	ENSG00000196504	chromosome:GRCh37:2:153512544:153573908:-1	PRPF40A	PRP40 pre-mRNA processing factor 40 homolog A (S. cerevisiae) [Source:HGNC Symbol;Acc:16463]
Chimpanzee	ENST00000358078	pos:168	-6.8	-1.88889	ENSG00000072182	chromosome:GRCh37:2:220379052:220403494:1	ACCN4	amiloride-sensitive cation channel 4, pituitary [Source:HGNC Symbol;Acc:21263]
Chimpanzee	ENST00000367851	pos:630	-21	-3.77778	ENSG00000143199	chromosome:GRCh37:1:167778882:167883340:-1	ADCY10	adenylate cyclase 10 (soluble) [Source:HGNC Symbol;Acc:21285]
Chimpanzee	ENST00000367851	pos:711	-30.9	-6.33333	ENSG00000143199	chromosome:GRCh37:1:167778882:167883340:-1	ADCY10	adenylate cyclase 10 (soluble) [Source:HGNC Symbol;Acc:21285]
Chimpanzee	ENST00000369582	pos:10	-24.3333	-7.48148	ENSG00000135346	chromosome:GRCh37:6:87795216:87804824:-1	CGA	glycoprotein hormones, alpha polypeptide [Source:HGNC Symbol;Acc:1885]
Chimpanzee	ENST00000369582	pos:101	-26	-6	ENSG00000135346	chromosome:GRCh37:6:87795216:87804824:-1	CGA	glycoprotein hormones, alpha polypeptide [Source:HGNC Symbol;Acc:1885]
Chimpanzee	ENST00000369582	pos:102	-26.2	-6.11111	ENSG00000135346	chromosome:GRCh37:6:87795216:87804824:-1	CGA	glycoprotein hormones, alpha polypeptide [Source:HGNC Symbol;Acc:1885]
Chimpanzee	ENST00000369582	pos:109	-28.775	-5.94444	ENSG00000135346	chromosome:GRCh37:6:87795216:87804824:-1	CGA	glycoprotein hormones, alpha polypeptide [Source:HGNC Symbol;Acc:1885]
Chimpanzee	ENST00000369582	pos:11	-24	-7.55556	ENSG00000135346	chromosome:GRCh37:6:87795216:87804824:-1	CGA	glycoprotein hormones, alpha polypeptide [Source:HGNC Symbol;Acc:1885]
Chimpanzee	ENST00000369582	pos:3	-21.15	-4.83333	ENSG00000135346	chromosome:GRCh37:6:87795216:87804824:-1	CGA	glycoprotein hormones, alpha polypeptide [Source:HGNC Symbol;Acc:1885]
Chimpanzee	ENST00000369582	pos:44	-41.6	-13.3333	ENSG00000135346	chromosome:GRCh37:6:87795216:87804824:-1	CGA	glycoprotein hormones, alpha polypeptide [Source:HGNC Symbol;Acc:1885]
Chimpanzee	ENST00000369582	pos:48	-21.1	-5.88889	ENSG00000135346	chromosome:GRCh37:6:87795216:87804824:-1	CGA	glycoprotein hormones, alpha polypeptide [Source:HGNC Symbol;Acc:1885]
Chimpanzee	ENST00000369582	pos:54	-20.9	-6.11111	ENSG00000135346	chromosome:GRCh37:6:87795216:87804824:-1	CGA	glycoprotein hormones, alpha polypeptide [Source:HGNC Symbol;Acc:1885]
Chimpanzee	ENST00000369582	pos:69	-8.8	-2.66667	ENSG00000135346	chromosome:GRCh37:6:87795216:87804824:-1	CGA	glycoprotein hormones, alpha polypeptide [Source:HGNC Symbol;Acc:1885]
Chimpanzee	ENST00000369582	pos:78	-14.4	-3.22222	ENSG00000135346	chromosome:GRCh37:6:87795216:87804824:-1	CGA	glycoprotein hormones, alpha polypeptide [Source:HGNC Symbol;Acc:1885]
Chimpanzee	ENST00000369582	pos:93	-29.1	-7	ENSG00000135346	chromosome:GRCh37:6:87795216:87804824:-1	CGA	glycoprotein hormones, alpha polypeptide [Source:HGNC Symbol;Acc:1885]
Chimpanzee	ENST00000369582	pos:94	-30.5	-6.88889	ENSG00000135346	chromosome:GRCh37:6:87795216:87804824:-1	CGA	glycoprotein hormones, alpha polypeptide [Source:HGNC Symbol;Acc:1885]
Chimpanzee	ENST00000370445	pos:310	-34.2	-14.8889	ENSG00000143032	chromosome:GRCh37:1:91177159:91182794:-1	BARHL2	BarH-like homeobox 2 [Source:HGNC Symbol;Acc:954]
Chimpanzee	ENST00000370445	pos:337	-33.3	-13	ENSG00000143032	chromosome:GRCh37:1:91177159:91182794:-1	BARHL2	BarH-like homeobox 2 [Source:HGNC Symbol;Acc:954]
Chimpanzee	ENST00000370445	pos:338	-24.3	-11	ENSG00000143032	chromosome:GRCh37:1:91177159:91182794:-1	BARHL2	BarH-like homeobox 2 [Source:HGNC Symbol;Acc:954]
Chimpanzee	ENST00000370571	pos:1149	-32.4	-14.4444	ENSG00000171502	chromosome:GRCh37:1:86194916:86622446:-1	COL24A1	collagen, type XXIV, alpha 1 [Source:HGNC Symbol;Acc:20821]
Chimpanzee	ENST00000373116	pos:135	-37	-6.11111	ENSG00000116898	chromosome:GRCh37:1:36921319:36930038:-1	MRPS15	mitochondrial ribosomal protein S15 [Source:HGNC Symbol;Acc:14504]
Chimpanzee	ENST00000373116	pos:154	-24.7	-5.11111	ENSG00000116898	chromosome:GRCh37:1:36921319:36930038:-1	MRPS15	mitochondrial ribosomal protein S15 [Source:HGNC Symbol;Acc:14504]
Chimpanzee	ENST00000373116	pos:167	-16.2	-3.66667	ENSG00000116898	chromosome:GRCh37:1:36921319:36930038:-1	MRPS15	mitochondrial ribosomal protein S15 [Source:HGNC Symbol;Acc:14504]
Chimpanzee	ENST00000373116	pos:207	-26.5	-4.66667	ENSG00000116898	chromosome:GRCh37:1:36921319:36930038:-1	MRPS15	mitochondrial ribosomal protein S15 [Source:HGNC Symbol;Acc:14504]
Chimpanzee	ENST00000373116	pos:208	-29.6	-5	ENSG00000116898	chromosome:GRCh37:1:36921319:36930038:-1	MRPS15	mitochondrial ribosomal protein S15 [Source:HGNC Symbol;Acc:14504]
Chimpanzee	ENST00000380985	pos:417	-10.4	-3.33333	ENSG00000123213	chromosome:GRCh37:5:65018023:65125111:1	NLN	neurolysin (metallopeptidase M3 family) [Source:HGNC Symbol;Acc:16058]
Chimpanzee	ENST00000398884	pos:5	-20.075	-2.86111	ENSG00000214736	chromosome:GRCh37:6:41755400:41757636:1	TOMM6	translocase of outer mitochondrial membrane 6 homolog (yeast) [Source:HGNC Symbol;Acc:34528]
Chimpanzee	ENST00000409190	pos:383	-23.7	-5	ENSG00000162520	chromosome:GRCh37:1:33145961:33168720:-1	SYNC	syncoilin, intermediate filament protein [Source:HGNC Symbol;Acc:28897]
Chimpanzee	ENST00000409190	pos:404	-11.7	-4.77778	ENSG00000162520	chromosome:GRCh37:1:33145961:33168720:-1	SYNC	syncoilin, intermediate filament protein [Source:HGNC Symbol;Acc:28897]
Chimpanzee	ENST00000409190	pos:408	-9.7	-4.77778	ENSG00000162520	chromosome:GRCh37:1:33145961:33168720:-1	SYNC	syncoilin, intermediate filament protein [Source:HGNC Symbol;Acc:28897]
Chimpanzee	ENST00000409190	pos:412	-15	-6.88889	ENSG00000162520	chromosome:GRCh37:1:33145961:33168720:-1	SYNC	syncoilin, intermediate filament protein [Source:HGNC Symbol;Acc:28897]
Chimpanzee	ENST00000409190	pos:413	-15	-6.88889	ENSG00000162520	chromosome:GRCh37:1:33145961:33168720:-1	SYNC	syncoilin, intermediate filament protein [Source:HGNC Symbol;Acc:28897]
Chimpanzee	ENST00000409190	pos:414	-15	-6.88889	ENSG00000162520	chromosome:GRCh37:1:33145961:33168720:-1	SYNC	syncoilin, intermediate filament protein [Source:HGNC Symbol;Acc:28897]
Chimpanzee	ENST00000409190	pos:426	-13.7	-5.77778	ENSG00000162520	chromosome:GRCh37:1:33145961:33168720:-1	SYNC	syncoilin, intermediate filament protein [Source:HGNC Symbol;Acc:28897]
Chimpanzee	ENST00000409190	pos:427	-16.1	-6.22222	ENSG00000162520	chromosome:GRCh37:1:33145961:33168720:-1	SYNC	syncoilin, intermediate filament protein [Source:HGNC Symbol;Acc:28897]
Chimpanzee	ENST00000431565	pos:303	-4.3	-3.22222	ENSG00000181449	chromosome:GRCh37:3:181429714:181431102:1	SOX2	SRY (sex determining region Y)-box 2 [Source:HGNC Symbol;Acc:11195]
Chimpanzee	ENST00000531901	pos:665	-27.3	-7	ENSG00000112319	chromosome:GRCh37:6:133562724:133850668:1	EYA4	eyes absent homolog 4 (Drosophila) [Source:HGNC Symbol;Acc:3522]
Chimpanzee	ENST00000533211	pos:1572	-19.7	-5.66667	ENSG00000173898	chromosome:GRCh37:11:66452719:66496430:-1	SPTBN2	spectrin, beta, non-erythrocytic 2 [Source:HGNC Symbol;Acc:11276]
Chimpanzee	ENST00000551404	pos:454	-3.2	-1.33333	ENSG00000089022	chromosome:GRCh37:12:112280430:112331160:1	MAPKAPK5	mitogen-activated protein kinase-activated protein kinase 5 [Source:HGNC Symbol;Acc:6889]
Dog	ENST00000046794	pos:31	-30.9	-9.88889	ENSG00000043462	chromosome:GRCh37:5:169673241:169725231:-1	LCP2	lymphocyte cytosolic protein 2 (SH2 domain containing leukocyte protein of 76kDa) [Source:HGNC Symbol;Acc:6529]
Dog	ENST00000046794	pos:34	-45.7	-13.8889	ENSG00000043462	chromosome:GRCh37:5:169673241:169725231:-1	LCP2	lymphocyte cytosolic protein 2 (SH2 domain containing leukocyte protein of 76kDa) [Source:HGNC Symbol;Acc:6529]
Dog	ENST00000046794	pos:406	-25.9	-6.22222	ENSG00000043462	chromosome:GRCh37:5:169673241:169725231:-1	LCP2	lymphocyte cytosolic protein 2 (SH2 domain containing leukocyte protein of 76kDa) [Source:HGNC Symbol;Acc:6529]
Dog	ENST00000160373	pos:214	-25.7	-14.2222	ENSG00000077063	chromosome:GRCh37:7:117350705:117513561:-1	CTTNBP2	cortactin binding protein 2 [Source:HGNC Symbol;Acc:15679]
Dog	ENST00000225371	pos:438	-12.8	-5.33333	ENSG00000121053	chromosome:GRCh37:17:56270089:56282534:1	EPX	eosinophil peroxidase [Source:HGNC Symbol;Acc:3423]
Dog	ENST00000225371	pos:454	-14.2	-4	ENSG00000121053	chromosome:GRCh37:17:56270089:56282534:1	EPX	eosinophil peroxidase [Source:HGNC Symbol;Acc:3423]
Dog	ENST00000225371	pos:531	-9.7	-2.77778	ENSG00000121053	chromosome:GRCh37:17:56270089:56282534:1	EPX	eosinophil peroxidase [Source:HGNC Symbol;Acc:3423]
Dog	ENST00000225371	pos:761	-6.5	-4.11111	ENSG00000121053	chromosome:GRCh37:17:56270089:56282534:1	EPX	eosinophil peroxidase [Source:HGNC Symbol;Acc:3423]
Dog	ENST00000236040	pos:249	-9.7	-3.66667	ENSG00000117385	chromosome:GRCh37:1:43212046:43232683:-1	LEPRE1	leucine proline-enriched proteoglycan (leprecan) 1 [Source:HGNC Symbol;Acc:19316]
Dog	ENST00000236040	pos:277	-10.8	-3.33333	ENSG00000117385	chromosome:GRCh37:1:43212046:43232683:-1	LEPRE1	leucine proline-enriched proteoglycan (leprecan) 1 [Source:HGNC Symbol;Acc:19316]
Dog	ENST00000236040	pos:278	-10	-3.33333	ENSG00000117385	chromosome:GRCh37:1:43212046:43232683:-1	LEPRE1	leucine proline-enriched proteoglycan (leprecan) 1 [Source:HGNC Symbol;Acc:19316]
Dog	ENST00000247470	pos:58	-21.7	-5.55556	ENSG00000103490	chromosome:GRCh37:16:31212807:31214313:-1	PYCARD	PYD and CARD domain containing [Source:HGNC Symbol;Acc:16608]
Dog	ENST00000257981	pos:274	-3.6	-2.22222	ENSG00000135519	chromosome:GRCh37:12:49932940:49952077:1	KCNH3	potassium voltage-gated channel, subfamily H (eag-related), member 3 [Source:HGNC Symbol;Acc:6252]
Dog	ENST00000257981	pos:275	-5.4	-4.22222	ENSG00000135519	chromosome:GRCh37:12:49932940:49952077:1	KCNH3	potassium voltage-gated channel, subfamily H (eag-related), member 3 [Source:HGNC Symbol;Acc:6252]
Dog	ENST00000261170	pos:407	-29.8	-8.11111	ENSG00000070019	chromosome:GRCh37:12:14765576:14849519:-1	GUCY2C	guanylate cyclase 2C (heat stable enterotoxin receptor) [Source:HGNC Symbol;Acc:4688]
Dog	ENST00000261211	pos:297	-7.2	-7.11111	ENSG00000059758	chromosome:GRCh37:12:96672039:96794338:-1	CDK17	cyclin-dependent kinase 17 [Source:HGNC Symbol;Acc:8750]
Dog	ENST00000261211	pos:298	-7.2	-7.11111	ENSG00000059758	chromosome:GRCh37:12:96672039:96794338:-1	CDK17	cyclin-dependent kinase 17 [Source:HGNC Symbol;Acc:8750]
Dog	ENST00000261211	pos:308	-6.3	-7	ENSG00000059758	chromosome:GRCh37:12:96672039:96794338:-1	CDK17	cyclin-dependent kinase 17 [Source:HGNC Symbol;Acc:8750]
Dog	ENST00000261211	pos:309	-6.3	-7	ENSG00000059758	chromosome:GRCh37:12:96672039:96794338:-1	CDK17	cyclin-dependent kinase 17 [Source:HGNC Symbol;Acc:8750]
Dog	ENST00000261211	pos:310	-6.3	-7	ENSG00000059758	chromosome:GRCh37:12:96672039:96794338:-1	CDK17	cyclin-dependent kinase 17 [Source:HGNC Symbol;Acc:8750]
Dog	ENST00000261211	pos:475	-11.5	-2.33333	ENSG00000059758	chromosome:GRCh37:12:96672039:96794338:-1	CDK17	cyclin-dependent kinase 17 [Source:HGNC Symbol;Acc:8750]
Dog	ENST00000262418	pos:1111	-21.8	-9.33333	ENSG00000004939	chromosome:GRCh37:17:42325753:42345509:-1	SLC4A1	solute carrier family 4, anion exchanger, member 1 (erythrocyte membrane protein band 3, Diego blood group) [Source:HGNC Symbol;Acc:11027]
Dog	ENST00000262418	pos:266	-41.8	-7.88889	ENSG00000004939	chromosome:GRCh37:17:42325753:42345509:-1	SLC4A1	solute carrier family 4, anion exchanger, member 1 (erythrocyte membrane protein band 3, Diego blood group) [Source:HGNC Symbol;Acc:11027]
Dog	ENST00000262418	pos:694	-8	-1.44444	ENSG00000004939	chromosome:GRCh37:17:42325753:42345509:-1	SLC4A1	solute carrier family 4, anion exchanger, member 1 (erythrocyte membrane protein band 3, Diego blood group) [Source:HGNC Symbol;Acc:11027]
Dog	ENST00000262418	pos:847	-21.9	-6.44444	ENSG00000004939	chromosome:GRCh37:17:42325753:42345509:-1	SLC4A1	solute carrier family 4, anion exchanger, member 1 (erythrocyte membrane protein band 3, Diego blood group) [Source:HGNC Symbol;Acc:11027]
Dog	ENST00000262418	pos:850	-19.7	-4.88889	ENSG00000004939	chromosome:GRCh37:17:42325753:42345509:-1	SLC4A1	solute carrier family 4, anion exchanger, member 1 (erythrocyte membrane protein band 3, Diego blood group) [Source:HGNC Symbol;Acc:11027]
Dog	ENST00000262418	pos:853	-16.6	-4.55556	ENSG00000004939	chromosome:GRCh37:17:42325753:42345509:-1	SLC4A1	solute carrier family 4, anion exchanger, member 1 (erythrocyte membrane protein band 3, Diego blood group) [Source:HGNC Symbol;Acc:11027]
Dog	ENST00000264382	pos:1705	-20.2	-3.77778	ENSG00000090402	chromosome:GRCh37:3:164696686:164796283:-1	SI	sucrase-isomaltase (alpha-glucosidase) [Source:HGNC Symbol;Acc:10856]
Dog	ENST00000264968	pos:232	-4.5	-5	ENSG00000071073	chromosome:GRCh37:2:99240818:99343159:-1	MGAT4A	mannosyl (alpha-1,3-)-glycoprotein beta-1,4-N-acetylglucosaminyltransferase, isozyme A [Source:HGNC Symbol;Acc:7047]
Dog	ENST00000264968	pos:233	-5.3	-5	ENSG00000071073	chromosome:GRCh37:2:99240818:99343159:-1	MGAT4A	mannosyl (alpha-1,3-)-glycoprotein beta-1,4-N-acetylglucosaminyltransferase, isozyme A [Source:HGNC Symbol;Acc:7047]
Dog	ENST00000264968	pos:235	-5.3	-5	ENSG00000071073	chromosome:GRCh37:2:99240818:99343159:-1	MGAT4A	mannosyl (alpha-1,3-)-glycoprotein beta-1,4-N-acetylglucosaminyltransferase, isozyme A [Source:HGNC Symbol;Acc:7047]
Dog	ENST00000264968	pos:236	-5.3	-5	ENSG00000071073	chromosome:GRCh37:2:99240818:99343159:-1	MGAT4A	mannosyl (alpha-1,3-)-glycoprotein beta-1,4-N-acetylglucosaminyltransferase, isozyme A [Source:HGNC Symbol;Acc:7047]
Dog	ENST00000264968	pos:238	-5.3	-5	ENSG00000071073	chromosome:GRCh37:2:99240818:99343159:-1	MGAT4A	mannosyl (alpha-1,3-)-glycoprotein beta-1,4-N-acetylglucosaminyltransferase, isozyme A [Source:HGNC Symbol;Acc:7047]
Dog	ENST00000265498	pos:114	-25.4	-3.88889	ENSG00000085871	chromosome:GRCh37:4:140586922:140625407:1	MGST2	microsomal glutathione S-transferase 2 [Source:HGNC Symbol;Acc:7063]
Dog	ENST00000265840	pos:120	-47.7	-12.1111	ENSG00000110675	chromosome:GRCh37:11:107461956:107537505:1	ELMOD1	ELMO/CED-12 domain containing 1 [Source:HGNC Symbol;Acc:25334]
Dog	ENST00000265840	pos:123	-47.7	-12.1111	ENSG00000110675	chromosome:GRCh37:11:107461956:107537505:1	ELMOD1	ELMO/CED-12 domain containing 1 [Source:HGNC Symbol;Acc:25334]
Dog	ENST00000265986	pos:533	-22	-14	ENSG00000119912	chromosome:GRCh37:10:94211441:94333833:-1	IDE	insulin-degrading enzyme [Source:HGNC Symbol;Acc:5381]
Dog	ENST00000265986	pos:534	-13	-12	ENSG00000119912	chromosome:GRCh37:10:94211441:94333833:-1	IDE	insulin-degrading enzyme [Source:HGNC Symbol;Acc:5381]
Dog	ENST00000265986	pos:542	-15.3	-12.1111	ENSG00000119912	chromosome:GRCh37:10:94211441:94333833:-1	IDE	insulin-degrading enzyme [Source:HGNC Symbol;Acc:5381]
Dog	ENST00000265986	pos:552	-8.1	-3.88889	ENSG00000119912	chromosome:GRCh37:10:94211441:94333833:-1	IDE	insulin-degrading enzyme [Source:HGNC Symbol;Acc:5381]
Dog	ENST00000273371	pos:413	-27.4	-6.88889	ENSG00000144837	chromosome:GRCh37:3:119316689:119348658:1	PLA1A	phospholipase A1 member A [Source:HGNC Symbol;Acc:17661]
Dog	ENST00000276420	pos:164	-44.7	-13.4444	ENSG00000147443	chromosome:GRCh37:8:21766384:21771371:-1	DOK2	docking protein 2, 56kDa [Source:HGNC Symbol;Acc:2991]
Dog	ENST00000276420	pos:167	-40.2	-13.7778	ENSG00000147443	chromosome:GRCh37:8:21766384:21771371:-1	DOK2	docking protein 2, 56kDa [Source:HGNC Symbol;Acc:2991]
Dog	ENST00000276420	pos:182	-11.6	-4.22222	ENSG00000147443	chromosome:GRCh37:8:21766384:21771371:-1	DOK2	docking protein 2, 56kDa [Source:HGNC Symbol;Acc:2991]
Dog	ENST00000282572	pos:331	-23.3	-5.33333	ENSG00000152669	chromosome:GRCh37:5:54526980:54529508:-1	CCNO	cyclin O [Source:HGNC Symbol;Acc:18576]
Dog	ENST00000282572	pos:91	-38.6	-9.44444	ENSG00000152669	chromosome:GRCh37:5:54526980:54529508:-1	CCNO	cyclin O [Source:HGNC Symbol;Acc:18576]
Dog	ENST00000290349	pos:147	-22.2	-5.44444	ENSG00000159228	chromosome:GRCh37:21:37442239:37445464:1	CBR1	carbonyl reductase 1 [Source:HGNC Symbol;Acc:1548]
Dog	ENST00000290349	pos:197	-38.5	-12	ENSG00000159228	chromosome:GRCh37:21:37442239:37445464:1	CBR1	carbonyl reductase 1 [Source:HGNC Symbol;Acc:1548]
Dog	ENST00000290349	pos:200	-40.7	-11.4444	ENSG00000159228	chromosome:GRCh37:21:37442239:37445464:1	CBR1	carbonyl reductase 1 [Source:HGNC Symbol;Acc:1548]
Dog	ENST00000290349	pos:99	-12.4	-5.66667	ENSG00000159228	chromosome:GRCh37:21:37442239:37445464:1	CBR1	carbonyl reductase 1 [Source:HGNC Symbol;Acc:1548]
Dog	ENST00000295802	pos:263	-11.4	-2.22222	ENSG00000042445	chromosome:GRCh37:2:85569211:85581743:-1	RETSAT	retinol saturase (all-trans-retinol 13,14-reductase) [Source:HGNC Symbol;Acc:25991]
Dog	ENST00000295802	pos:352	-19	-4.77778	ENSG00000042445	chromosome:GRCh37:2:85569211:85581743:-1	RETSAT	retinol saturase (all-trans-retinol 13,14-reductase) [Source:HGNC Symbol;Acc:25991]
Dog	ENST00000295802	pos:480	-27.5	-6.11111	ENSG00000042445	chromosome:GRCh37:2:85569211:85581743:-1	RETSAT	retinol saturase (all-trans-retinol 13,14-reductase) [Source:HGNC Symbol;Acc:25991]
Dog	ENST00000304858	pos:820	-6.4	-0.888889	ENSG00000170606	chromosome:GRCh37:5:132387654:132442141:1	HSPA4	heat shock 70kDa protein 4 [Source:HGNC Symbol;Acc:5237]
Dog	ENST00000307624	pos:432	-28.8	-10.2222	ENSG00000172497	chromosome:GRCh37:5:80625824:80689962:-1	ACOT12	acyl-CoA thioesterase 12 [Source:HGNC Symbol;Acc:24436]
Dog	ENST00000307624	pos:434	-28	-9.44444	ENSG00000172497	chromosome:GRCh37:5:80625824:80689962:-1	ACOT12	acyl-CoA thioesterase 12 [Source:HGNC Symbol;Acc:24436]
Dog	ENST00000310954	pos:498	-20.4	-5.11111	ENSG00000173930	chromosome:GRCh37:5:101569690:101632253:-1	SLCO4C1	solute carrier organic anion transporter family, member 4C1 [Source:HGNC Symbol;Acc:23612]
Dog	ENST00000310954	pos:539	-23.9	-6	ENSG00000173930	chromosome:GRCh37:5:101569690:101632253:-1	SLCO4C1	solute carrier organic anion transporter family, member 4C1 [Source:HGNC Symbol;Acc:23612]
Dog	ENST00000310954	pos:571	-20.6	-6.22222	ENSG00000173930	chromosome:GRCh37:5:101569690:101632253:-1	SLCO4C1	solute carrier organic anion transporter family, member 4C1 [Source:HGNC Symbol;Acc:23612]
Dog	ENST00000310954	pos:575	-26.4	-7.77778	ENSG00000173930	chromosome:GRCh37:5:101569690:101632253:-1	SLCO4C1	solute carrier organic anion transporter family, member 4C1 [Source:HGNC Symbol;Acc:23612]
Dog	ENST00000310954	pos:595	-34.5	-10.2222	ENSG00000173930	chromosome:GRCh37:5:101569690:101632253:-1	SLCO4C1	solute carrier organic anion transporter family, member 4C1 [Source:HGNC Symbol;Acc:23612]
Dog	ENST00000311124	pos:89	-36.4	-7.22222	ENSG00000173638	chromosome:GRCh37:21:46933690:46962385:-1	SLC19A1	solute carrier family 19 (folate transporter), member 1 [Source:HGNC Symbol;Acc:10937]
Dog	ENST00000326195	pos:503	-0.9	-1	ENSG00000204574	chromosome:GRCh37:6:30539153:30559309:1	ABCF1	ATP-binding cassette, sub-family F (GCN20), member 1 [Source:HGNC Symbol;Acc:70]
Dog	ENST00000327031	pos:567	-11.9	-2	ENSG00000177731	chromosome:GRCh37:17:18148150:18162056:-1	FLII	flightless I homolog (Drosophila) [Source:HGNC Symbol;Acc:3750]
Dog	ENST00000333254	pos:97	-34	-6.66667	ENSG00000182645	chromosome:GRCh37:10:118083940:118139541:1	C10orf96	chromosome 10 open reading frame 96 [Source:HGNC Symbol;Acc:30524]
Dog	ENST00000335757	pos:327	-14.2	-2.44444	ENSG00000129353	chromosome:GRCh37:19:10736171:10755235:1	SLC44A2	solute carrier family 44, member 2 [Source:HGNC Symbol;Acc:17292]
Dog	ENST00000338121	pos:479	-3.7	-1.66667	ENSG00000125812	chromosome:GRCh37:20:23342819:23353700:1	GZF1	GDNF-inducible zinc finger protein 1 [Source:HGNC Symbol;Acc:15808]
Dog	ENST00000338121	pos:714	-10.9	-3.22222	ENSG00000125812	chromosome:GRCh37:20:23342819:23353700:1	GZF1	GDNF-inducible zinc finger protein 1 [Source:HGNC Symbol;Acc:15808]
Dog	ENST00000342743	pos:123	-21	-4.88889	ENSG00000188133	chromosome:GRCh37:9:32783497:32787397:1	TMEM215	transmembrane protein 215 [Source:HGNC Symbol;Acc:33816]
Dog	ENST00000342743	pos:127	-23.9	-9.11111	ENSG00000188133	chromosome:GRCh37:9:32783497:32787397:1	TMEM215	transmembrane protein 215 [Source:HGNC Symbol;Acc:33816]
Dog	ENST00000344458	pos:368	-14.9	-8.33333	ENSG00000188760	chromosome:GRCh37:2:220408385:220415301:1	TMEM198	transmembrane protein 198 [Source:HGNC Symbol;Acc:33704]
Dog	ENST00000344458	pos:375	-11.3	-6.11111	ENSG00000188760	chromosome:GRCh37:2:220408385:220415301:1	TMEM198	transmembrane protein 198 [Source:HGNC Symbol;Acc:33704]
Dog	ENST00000354911	pos:319	-1.8	-2.22222	ENSG00000095787	chromosome:GRCh37:10:28822348:28909472:1	WAC	WW domain containing adaptor with coiled-coil [Source:HGNC Symbol;Acc:17327]
Dog	ENST00000354911	pos:980	-27.7	-5.22222	ENSG00000095787	chromosome:GRCh37:10:28822348:28909472:1	WAC	WW domain containing adaptor with coiled-coil [Source:HGNC Symbol;Acc:17327]
Dog	ENST00000358933	pos:657	-49.4	-11.2222	ENSG00000038358	chromosome:GRCh37:16:67906975:67918406:1	EDC4	enhancer of mRNA decapping 4 [Source:HGNC Symbol;Acc:17157]
Dog	ENST00000358933	pos:658	-47.7	-11	ENSG00000038358	chromosome:GRCh37:16:67906975:67918406:1	EDC4	enhancer of mRNA decapping 4 [Source:HGNC Symbol;Acc:17157]
Dog	ENST00000361249	pos:95	-24.4	-4.77778	ENSG00000157131	chromosome:GRCh37:1:57320479:57383894:1	C8A	complement component 8, alpha polypeptide [Source:HGNC Symbol;Acc:1352]
Dog	ENST00000361866	pos:113	-24.6	-8.55556	ENSG00000142156	chromosome:GRCh37:21:47401651:47424964:1	COL6A1	collagen, type VI, alpha 1 [Source:HGNC Symbol;Acc:2211]
Dog	ENST00000361866	pos:544	-27.1	-6.44444	ENSG00000142156	chromosome:GRCh37:21:47401651:47424964:1	COL6A1	collagen, type VI, alpha 1 [Source:HGNC Symbol;Acc:2211]
Dog	ENST00000361866	pos:970	-16.9	-10.5556	ENSG00000142156	chromosome:GRCh37:21:47401651:47424964:1	COL6A1	collagen, type VI, alpha 1 [Source:HGNC Symbol;Acc:2211]
Dog	ENST00000369258	pos:593	-18.7	-5.22222	ENSG00000131778	chromosome:GRCh37:1:146714334:146767443:1	CHD1L	chromodomain helicase DNA binding protein 1-like [Source:HGNC Symbol;Acc:1916]
Dog	ENST00000372727	pos:116	-5.1	-2.55556	ENSG00000204070	chromosome:GRCh37:20:43990577:43995854:1	SYS1	SYS1 Golgi-localized integral membrane protein homolog (S. cerevisiae) [Source:HGNC Symbol;Acc:16162]
Dog	ENST00000375155	pos:60	-11.2	-5.77778	ENSG00000040487	chromosome:GRCh37:1:19638820:19655794:1	PQLC2	PQ loop repeat containing 2 [Source:HGNC Symbol;Acc:26001]
Dog	ENST00000375820	pos:1344	-6.9	-2.33333	ENSG00000187498	chromosome:GRCh37:13:110801318:110959496:-1	COL4A1	collagen, type IV, alpha 1 [Source:HGNC Symbol;Acc:2202]
Dog	ENST00000379120	pos:331	-21	-6.66667	ENSG00000039068	chromosome:GRCh37:16:68771195:68869444:1	CDH1	cadherin 1, type 1, E-cadherin (epithelial) [Source:HGNC Symbol;Acc:1748]
Dog	ENST00000379120	pos:543	-16.3	-7.11111	ENSG00000039068	chromosome:GRCh37:16:68771195:68869444:1	CDH1	cadherin 1, type 1, E-cadherin (epithelial) [Source:HGNC Symbol;Acc:1748]
Dog	ENST00000379120	pos:547	-14.8	-6.22222	ENSG00000039068	chromosome:GRCh37:16:68771195:68869444:1	CDH1	cadherin 1, type 1, E-cadherin (epithelial) [Source:HGNC Symbol;Acc:1748]
Dog	ENST00000394697	pos:1725	-16	-4.11111	ENSG00000121281	chromosome:GRCh37:16:50300478:50352046:1	ADCY7	adenylate cyclase 7 [Source:HGNC Symbol;Acc:238]
Dog	ENST00000394900	pos:211	-10.3	-2	ENSG00000149476	chromosome:GRCh37:11:61100682:61116714:1	DAK	dihydroxyacetone kinase 2 homolog (S. cerevisiae) [Source:HGNC Symbol;Acc:24552]
Dog	ENST00000395891	pos:1023	-41.2	-11.5556	ENSG00000002746	chromosome:GRCh37:7:43152198:43602938:1	HECW1	HECT, C2 and WW domain containing E3 ubiquitin protein ligase 1 [Source:HGNC Symbol;Acc:22195]
Dog	ENST00000396992	pos:50	-25.4	-8.55556	ENSG00000126759	chromosome:GRCh37:X:47483613:47489364:-1	CFP	complement factor properdin [Source:HGNC Symbol;Acc:8864]
Dog	ENST00000402696	pos:43	-38.4	-14	ENSG00000091513	chromosome:GRCh37:3:133464800:133497850:1	TF	transferrin [Source:HGNC Symbol;Acc:11740]
Dog	ENST00000407106	pos:126	-16.2	-4.44444	ENSG00000103876	chromosome:GRCh37:15:80445122:80479288:1	FAH	fumarylacetoacetate hydrolase (fumarylacetoacetase) [Source:HGNC Symbol;Acc:3579]
Dog	ENST00000430202	pos:363	-22	-3.88889	ENSG00000163631	chromosome:GRCh37:4:74270034:74286828:1	ALB	albumin [Source:HGNC Symbol;Acc:399]
Dog	ENST00000452588	pos:170	-46.4	-10.8889	ENSG00000158545	chromosome:GRCh37:16:88636811:88697806:1	ZC3H18	zinc finger CCCH-type containing 18 [Source:HGNC Symbol;Acc:25091]
Dog	ENST00000452588	pos:99	-42.6	-12.3333	ENSG00000158545	chromosome:GRCh37:16:88636811:88697806:1	ZC3H18	zinc finger CCCH-type containing 18 [Source:HGNC Symbol;Acc:25091]
Dog	ENST00000456988	pos:272	-12.5	-5.77778	ENSG00000229381	chromosome:GRCh37:HSCHR6_MHC_MCF:30198208:30207199:-1	TRIM10	tripartite motif containing 10 [Source:HGNC Symbol;Acc:10072]
Dog	ENST00000458164	pos:797	-14.2	-10.4444	ENSG00000179364	chromosome:GRCh37:14:105781081:105861592:1	PACS2	phosphofurin acidic cluster sorting protein 2 [Source:HGNC Symbol;Acc:23794]
Dog	ENST00000458164	pos:798	-14.2	-10.4444	ENSG00000179364	chromosome:GRCh37:14:105781081:105861592:1	PACS2	phosphofurin acidic cluster sorting protein 2 [Source:HGNC Symbol;Acc:23794]
Dog	ENST00000500704	pos:109	-26.9	-9.55556	ENSG00000123552	chromosome:GRCh37:6:99880255:99963301:-1	USP45	ubiquitin specific peptidase 45 [Source:HGNC Symbol;Acc:20080]
Dog	ENST00000500704	pos:856	-30.1	-9.66667	ENSG00000123552	chromosome:GRCh37:6:99880255:99963301:-1	USP45	ubiquitin specific peptidase 45 [Source:HGNC Symbol;Acc:20080]
Dog	ENST00000520701	pos:287	-10.8	-3.33333	ENSG00000123643	chromosome:GRCh37:5:150816608:150868251:1	SLC36A1	solute carrier family 36 (proton/amino acid symporter), member 1 [Source:HGNC Symbol;Acc:18761]
Dog	ENST00000539869	pos:279	-6.1	-5.22222	ENSG00000112541	chromosome:GRCh37:6:165740778:166075584:-1	PDE10A	phosphodiesterase 10A [Source:HGNC Symbol;Acc:8772]
Dog	ENST00000539869	pos:280	-6.1	-5.22222	ENSG00000112541	chromosome:GRCh37:6:165740778:166075584:-1	PDE10A	phosphodiesterase 10A [Source:HGNC Symbol;Acc:8772]
Dog	ENST00000544627	pos:473	-46.1	-12.2222	ENSG00000171681	chromosome:GRCh37:12:14537998:14651697:1	ATF7IP	activating transcription factor 7 interacting protein [Source:HGNC Symbol;Acc:20092]
Dog	ENST00000554301	pos:1202	-23.9	-5.88889	ENSG00000100767	chromosome:GRCh37:14:73706324:73739462:1	PAPLN	papilin, proteoglycan-like sulfated glycoprotein [Source:HGNC Symbol;Acc:19262]
Horse	ENST00000204961	pos:73	-4.5	-1.44444	ENSG00000090776	chromosome:GRCh37:X:68048840:68061990:1	EFNB1	ephrin-B1 [Source:HGNC Symbol;Acc:3226]
Horse	ENST00000205948	pos:20	-47	-8.11111	ENSG00000091583	chromosome:GRCh37:17:64208148:64225556:-1	APOH	apolipoprotein H (beta-2-glycoprotein I) [Source:HGNC Symbol;Acc:616]
Horse	ENST00000205948	pos:21	-43.7	-7.66667	ENSG00000091583	chromosome:GRCh37:17:64208148:64225556:-1	APOH	apolipoprotein H (beta-2-glycoprotein I) [Source:HGNC Symbol;Acc:616]
Horse	ENST00000216133	pos:50	-10.8	-12	ENSG00000100307	chromosome:GRCh37:22:39526777:39548655:-1	CBX7	chromobox homolog 7 [Source:HGNC Symbol;Acc:1557]
Horse	ENST00000216133	pos:51	-10.8	-12	ENSG00000100307	chromosome:GRCh37:22:39526777:39548655:-1	CBX7	chromobox homolog 7 [Source:HGNC Symbol;Acc:1557]
Horse	ENST00000216133	pos:52	-10.8	-12	ENSG00000100307	chromosome:GRCh37:22:39526777:39548655:-1	CBX7	chromobox homolog 7 [Source:HGNC Symbol;Acc:1557]
Horse	ENST00000216133	pos:55	-11.7	-12.1111	ENSG00000100307	chromosome:GRCh37:22:39526777:39548655:-1	CBX7	chromobox homolog 7 [Source:HGNC Symbol;Acc:1557]
Horse	ENST00000216133	pos:62	-9	-9.11111	ENSG00000100307	chromosome:GRCh37:22:39526777:39548655:-1	CBX7	chromobox homolog 7 [Source:HGNC Symbol;Acc:1557]
Horse	ENST00000216133	pos:65	-8.1	-8.11111	ENSG00000100307	chromosome:GRCh37:22:39526777:39548655:-1	CBX7	chromobox homolog 7 [Source:HGNC Symbol;Acc:1557]
Horse	ENST00000220669	pos:213	-23.4	-13.2222	ENSG00000104231	chromosome:GRCh37:8:82613958:82633535:-1	ZFAND1	zinc finger, AN1-type domain 1 [Source:HGNC Symbol;Acc:25858]
Horse	ENST00000220669	pos:214	-23.4	-13.2222	ENSG00000104231	chromosome:GRCh37:8:82613958:82633535:-1	ZFAND1	zinc finger, AN1-type domain 1 [Source:HGNC Symbol;Acc:25858]
Horse	ENST00000220669	pos:215	-25	-13.4444	ENSG00000104231	chromosome:GRCh37:8:82613958:82633535:-1	ZFAND1	zinc finger, AN1-type domain 1 [Source:HGNC Symbol;Acc:25858]
Horse	ENST00000220669	pos:237	-13.4	-6.22222	ENSG00000104231	chromosome:GRCh37:8:82613958:82633535:-1	ZFAND1	zinc finger, AN1-type domain 1 [Source:HGNC Symbol;Acc:25858]
Horse	ENST00000229824	pos:708	-30.1	-9.44444	ENSG00000255587	chromosome:GRCh37:6:36690372:36696578:1	RAB44	RAB44, member RAS oncogene family [Source:HGNC Symbol;Acc:21068]
Horse	ENST00000258963	pos:35	-27.9	-7.66667	ENSG00000136451	chromosome:GRCh37:17:56048910:56065615:-1	VEZF1	vascular endothelial zinc finger 1 [Source:HGNC Symbol;Acc:12949]
Horse	ENST00000261377	pos:413	-45	-11.8889	ENSG00000005189	chromosome:GRCh37:16:20817785:20860990:1	AC004381.6	Putative RNA exonuclease NEF-sp [Source:UniProtKB/Swiss-Prot;Acc:Q96IC2]
Horse	ENST00000261965	pos:515	-28.2	-12.2222	ENSG00000126216	chromosome:GRCh37:13:113139325:113242481:-1	TUBGCP3	tubulin, gamma complex associated protein 3 [Source:HGNC Symbol;Acc:18598]
Horse	ENST00000261965	pos:516	-28.2	-12.2222	ENSG00000126216	chromosome:GRCh37:13:113139325:113242481:-1	TUBGCP3	tubulin, gamma complex associated protein 3 [Source:HGNC Symbol;Acc:18598]
Horse	ENST00000262067	pos:172	-18.8	-5.11111	ENSG00000106537	chromosome:GRCh37:7:16793160:16824161:1	TSPAN13	tetraspanin 13 [Source:HGNC Symbol;Acc:21643]
Horse	ENST00000262418	pos:1039	-8.5	-4.77778	ENSG00000004939	chromosome:GRCh37:17:42325753:42345509:-1	SLC4A1	solute carrier family 4, anion exchanger, member 1 (erythrocyte membrane protein band 3, Diego blood group) [Source:HGNC Symbol;Acc:11027]
Horse	ENST00000262418	pos:1096	-12.3	-6.33333	ENSG00000004939	chromosome:GRCh37:17:42325753:42345509:-1	SLC4A1	solute carrier family 4, anion exchanger, member 1 (erythrocyte membrane protein band 3, Diego blood group) [Source:HGNC Symbol;Acc:11027]
Horse	ENST00000262418	pos:1111	-21.8	-8.22222	ENSG00000004939	chromosome:GRCh37:17:42325753:42345509:-1	SLC4A1	solute carrier family 4, anion exchanger, member 1 (erythrocyte membrane protein band 3, Diego blood group) [Source:HGNC Symbol;Acc:11027]
Horse	ENST00000262418	pos:618	-5.9	-3.66667	ENSG00000004939	chromosome:GRCh37:17:42325753:42345509:-1	SLC4A1	solute carrier family 4, anion exchanger, member 1 (erythrocyte membrane protein band 3, Diego blood group) [Source:HGNC Symbol;Acc:11027]
Horse	ENST00000262418	pos:656	-9.2	-5.22222	ENSG00000004939	chromosome:GRCh37:17:42325753:42345509:-1	SLC4A1	solute carrier family 4, anion exchanger, member 1 (erythrocyte membrane protein band 3, Diego blood group) [Source:HGNC Symbol;Acc:11027]
Horse	ENST00000262418	pos:666	-5	-4	ENSG00000004939	chromosome:GRCh37:17:42325753:42345509:-1	SLC4A1	solute carrier family 4, anion exchanger, member 1 (erythrocyte membrane protein band 3, Diego blood group) [Source:HGNC Symbol;Acc:11027]
Horse	ENST00000262418	pos:696	-8.8	-2.88889	ENSG00000004939	chromosome:GRCh37:17:42325753:42345509:-1	SLC4A1	solute carrier family 4, anion exchanger, member 1 (erythrocyte membrane protein band 3, Diego blood group) [Source:HGNC Symbol;Acc:11027]
Horse	ENST00000262418	pos:752	-9.8	-4.11111	ENSG00000004939	chromosome:GRCh37:17:42325753:42345509:-1	SLC4A1	solute carrier family 4, anion exchanger, member 1 (erythrocyte membrane protein band 3, Diego blood group) [Source:HGNC Symbol;Acc:11027]
Horse	ENST00000262418	pos:828	-14.9	-6.55556	ENSG00000004939	chromosome:GRCh37:17:42325753:42345509:-1	SLC4A1	solute carrier family 4, anion exchanger, member 1 (erythrocyte membrane protein band 3, Diego blood group) [Source:HGNC Symbol;Acc:11027]
Horse	ENST00000262418	pos:847	-21.9	-8.77778	ENSG00000004939	chromosome:GRCh37:17:42325753:42345509:-1	SLC4A1	solute carrier family 4, anion exchanger, member 1 (erythrocyte membrane protein band 3, Diego blood group) [Source:HGNC Symbol;Acc:11027]
Horse	ENST00000262418	pos:853	-16.6	-5.66667	ENSG00000004939	chromosome:GRCh37:17:42325753:42345509:-1	SLC4A1	solute carrier family 4, anion exchanger, member 1 (erythrocyte membrane protein band 3, Diego blood group) [Source:HGNC Symbol;Acc:11027]
Horse	ENST00000262418	pos:859	-20.6	-7	ENSG00000004939	chromosome:GRCh37:17:42325753:42345509:-1	SLC4A1	solute carrier family 4, anion exchanger, member 1 (erythrocyte membrane protein band 3, Diego blood group) [Source:HGNC Symbol;Acc:11027]
Horse	ENST00000263372	pos:179	-48.4	-13	ENSG00000099337	chromosome:GRCh37:19:38810482:38819640:1	KCNK6	potassium channel, subfamily K, member 6 [Source:HGNC Symbol;Acc:6281]
Horse	ENST00000263372	pos:180	-45.8	-11.8889	ENSG00000099337	chromosome:GRCh37:19:38810482:38819640:1	KCNK6	potassium channel, subfamily K, member 6 [Source:HGNC Symbol;Acc:6281]
Horse	ENST00000263372	pos:184	-36.3	-10	ENSG00000099337	chromosome:GRCh37:19:38810482:38819640:1	KCNK6	potassium channel, subfamily K, member 6 [Source:HGNC Symbol;Acc:6281]
Horse	ENST00000263372	pos:380	-36.0077	-9.18803	ENSG00000099337	chromosome:GRCh37:19:38810482:38819640:1	KCNK6	potassium channel, subfamily K, member 6 [Source:HGNC Symbol;Acc:6281]
Horse	ENST00000265342	pos:649	-20.6	-4.88889	ENSG00000053108	chromosome:GRCh37:5:132532147:132948255:-1	FSTL4	follistatin-like 4 [Source:HGNC Symbol;Acc:21389]
Horse	ENST00000266659	pos:220	-26.3	-6.77778	ENSG00000139278	chromosome:GRCh37:12:75874460:75897633:1	GLIPR1	GLI pathogenesis-related 1 [Source:HGNC Symbol;Acc:17001]
Horse	ENST00000274181	pos:1326	-28.525	-6.52778	ENSG00000145536	chromosome:GRCh37:5:5140443:5320417:1	ADAMTS16	ADAM metallopeptidase with thrombospondin type 1 motif, 16 [Source:HGNC Symbol;Acc:17108]
Horse	ENST00000283916	pos:345	-39.1	-9.22222	ENSG00000153802	chromosome:GRCh37:4:68686594:68749750:-1	TMPRSS11D	transmembrane protease, serine 11D [Source:HGNC Symbol;Acc:24059]
Horse	ENST00000289473	pos:425	-35.8	-9.44444	ENSG00000158517	chromosome:GRCh37:7:74188309:74203657:1	NCF1	neutrophil cytosolic factor 1 [Source:HGNC Symbol;Acc:7660]
Horse	ENST00000290649	pos:424	-3.6	-4	ENSG00000159461	chromosome:GRCh37:16:56395364:56459448:-1	AMFR	autocrine motility factor receptor [Source:HGNC Symbol;Acc:463]
Horse	ENST00000290649	pos:426	-3.6	-4	ENSG00000159461	chromosome:GRCh37:16:56395364:56459448:-1	AMFR	autocrine motility factor receptor [Source:HGNC Symbol;Acc:463]
Horse	ENST00000290649	pos:435	-12.5	-9	ENSG00000159461	chromosome:GRCh37:16:56395364:56459448:-1	AMFR	autocrine motility factor receptor [Source:HGNC Symbol;Acc:463]
Horse	ENST00000290649	pos:454	-15	-7.55556	ENSG00000159461	chromosome:GRCh37:16:56395364:56459448:-1	AMFR	autocrine motility factor receptor [Source:HGNC Symbol;Acc:463]
Horse	ENST00000290649	pos:612	-24.7	-6.55556	ENSG00000159461	chromosome:GRCh37:16:56395364:56459448:-1	AMFR	autocrine motility factor receptor [Source:HGNC Symbol;Acc:463]
Horse	ENST00000297316	pos:10	-24.7333	-13.3333	ENSG00000164736	chromosome:GRCh37:8:55370495:55373448:1	SOX17	SRY (sex determining region Y)-box 17 [Source:HGNC Symbol;Acc:18122]
Horse	ENST00000297316	pos:23	-33	-14.2222	ENSG00000164736	chromosome:GRCh37:8:55370495:55373448:1	SOX17	SRY (sex determining region Y)-box 17 [Source:HGNC Symbol;Acc:18122]
Horse	ENST00000301727	pos:122	-48.7	-12.7778	ENSG00000167967	chromosome:GRCh37:16:2273567:2285743:1	E4F1	E4F transcription factor 1 [Source:HGNC Symbol;Acc:3121]
Horse	ENST00000303329	pos:320	-9	-9.11111	ENSG00000172379	chromosome:GRCh37:15:80696693:80890278:1	ARNT2	aryl-hydrocarbon receptor nuclear translocator 2 [Source:HGNC Symbol;Acc:16876]
Horse	ENST00000303329	pos:327	-10.8	-11.1111	ENSG00000172379	chromosome:GRCh37:15:80696693:80890278:1	ARNT2	aryl-hydrocarbon receptor nuclear translocator 2 [Source:HGNC Symbol;Acc:16876]
Horse	ENST00000303329	pos:330	-12.6	-13.1111	ENSG00000172379	chromosome:GRCh37:15:80696693:80890278:1	ARNT2	aryl-hydrocarbon receptor nuclear translocator 2 [Source:HGNC Symbol;Acc:16876]
Horse	ENST00000303329	pos:338	-9	-10	ENSG00000172379	chromosome:GRCh37:15:80696693:80890278:1	ARNT2	aryl-hydrocarbon receptor nuclear translocator 2 [Source:HGNC Symbol;Acc:16876]
Horse	ENST00000303329	pos:627	-17.9	-6.11111	ENSG00000172379	chromosome:GRCh37:15:80696693:80890278:1	ARNT2	aryl-hydrocarbon receptor nuclear translocator 2 [Source:HGNC Symbol;Acc:16876]
Horse	ENST00000303329	pos:630	-15.6	-5.77778	ENSG00000172379	chromosome:GRCh37:15:80696693:80890278:1	ARNT2	aryl-hydrocarbon receptor nuclear translocator 2 [Source:HGNC Symbol;Acc:16876]
Horse	ENST00000303407	pos:444	-12.7	-5.33333	ENSG00000169925	chromosome:GRCh37:9:136897963:136933139:-1	BRD3	bromodomain containing 3 [Source:HGNC Symbol;Acc:1104]
Horse	ENST00000303407	pos:447	-13.6	-6.33333	ENSG00000169925	chromosome:GRCh37:9:136897963:136933139:-1	BRD3	bromodomain containing 3 [Source:HGNC Symbol;Acc:1104]
Horse	ENST00000303407	pos:448	-13.6	-6.33333	ENSG00000169925	chromosome:GRCh37:9:136897963:136933139:-1	BRD3	bromodomain containing 3 [Source:HGNC Symbol;Acc:1104]
Horse	ENST00000304636	pos:1229	-3.4	-1.33333	ENSG00000168542	chromosome:GRCh37:2:189839046:189877472:1	COL3A1	collagen, type III, alpha 1 [Source:HGNC Symbol;Acc:2201]
Horse	ENST00000307751	pos:55	-20.5	-3.77778	ENSG00000171747	chromosome:GRCh37:19:39292312:39303740:-1	LGALS4	lectin, galactoside-binding, soluble, 4 [Source:HGNC Symbol;Acc:6565]
Horse	ENST00000307751	pos:92	-29.8	-8.77778	ENSG00000171747	chromosome:GRCh37:19:39292312:39303740:-1	LGALS4	lectin, galactoside-binding, soluble, 4 [Source:HGNC Symbol;Acc:6565]
Horse	ENST00000319283	pos:420	-47	-13.7778	ENSG00000114745	chromosome:GRCh37:3:39138150:39149854:-1	GORASP1	golgi reassembly stacking protein 1, 65kDa [Source:HGNC Symbol;Acc:16769]
Horse	ENST00000327809	pos:151	-29	-5.33333	ENSG00000185897	chromosome:GRCh37:19:35849488:35851387:1	FFAR3	free fatty acid receptor 3 [Source:HGNC Symbol;Acc:4499]
Horse	ENST00000339852	pos:190	-23.7	-5.11111	ENSG00000188505	chromosome:GRCh37:19:39687604:39692522:1	NCCRP1	non-specific cytotoxic cell receptor protein 1 homolog (zebrafish) [Source:HGNC Symbol;Acc:33739]
Horse	ENST00000341529	pos:232	-29.2	-10.1111	ENSG00000179776	chromosome:GRCh37:16:66400533:66438686:1	CDH5	cadherin 5, type 2 (vascular endothelium) [Source:HGNC Symbol;Acc:1764]
Horse	ENST00000342740	pos:776	-6.1	-4.33333	ENSG00000186648	chromosome:GRCh37:14:24521206:24538916:1	LRRC16B	leucine rich repeat containing 16B [Source:HGNC Symbol;Acc:20272]
Horse	ENST00000345102	pos:600	-5.4	-6.44444	ENSG00000138041	chromosome:GRCh37:2:55775515:55844723:-1	SMEK2	SMEK homolog 2, suppressor of mek1 (Dictyostelium) [Source:HGNC Symbol;Acc:29267]
Horse	ENST00000348513	pos:338	-21.4	-5.77778	ENSG00000073584	chromosome:GRCh37:17:38781214:38804760:-1	SMARCE1	SWI/SNF related, matrix associated, actin dependent regulator of chromatin, subfamily e, member 1 [Source:HGNC Symbol;Acc:11109]
Horse	ENST00000354911	pos:939	-9.5	-6.11111	ENSG00000095787	chromosome:GRCh37:10:28822348:28909472:1	WAC	WW domain containing adaptor with coiled-coil [Source:HGNC Symbol;Acc:17327]
Horse	ENST00000354911	pos:941	-9.5	-6.11111	ENSG00000095787	chromosome:GRCh37:10:28822348:28909472:1	WAC	WW domain containing adaptor with coiled-coil [Source:HGNC Symbol;Acc:17327]
Horse	ENST00000354911	pos:943	-9.5	-6.11111	ENSG00000095787	chromosome:GRCh37:10:28822348:28909472:1	WAC	WW domain containing adaptor with coiled-coil [Source:HGNC Symbol;Acc:17327]
Horse	ENST00000355906	pos:375	-19	-6.22222	ENSG00000257017	chromosome:GRCh37:16:72088508:72094953:1	HP	haptoglobin [Source:HGNC Symbol;Acc:5141]
Horse	ENST00000355906	pos:408	-19.8	-6.33333	ENSG00000257017	chromosome:GRCh37:16:72088508:72094953:1	HP	haptoglobin [Source:HGNC Symbol;Acc:5141]
Horse	ENST00000357388	pos:53	-31.1	-14.1111	ENSG00000113810	chromosome:GRCh37:3:160117092:160152750:1	SMC4	structural maintenance of chromosomes 4 [Source:HGNC Symbol;Acc:14013]
Horse	ENST00000357388	pos:872	-12.7	-3.44444	ENSG00000113810	chromosome:GRCh37:3:160117092:160152750:1	SMC4	structural maintenance of chromosomes 4 [Source:HGNC Symbol;Acc:14013]
Horse	ENST00000357388	pos:975	-20.7	-4.11111	ENSG00000113810	chromosome:GRCh37:3:160117092:160152750:1	SMC4	structural maintenance of chromosomes 4 [Source:HGNC Symbol;Acc:14013]
Horse	ENST00000357479	pos:551	-18	-4	ENSG00000196792	chromosome:GRCh37:14:31364409:31495588:-1	STRN3	striatin, calmodulin binding protein 3 [Source:HGNC Symbol;Acc:15720]
Horse	ENST00000360168	pos:548	-8.5	-3.44444	ENSG00000111319	chromosome:GRCh37:12:6456009:6484390:-1	SCNN1A	sodium channel, nonvoltage-gated 1 alpha [Source:HGNC Symbol;Acc:10599]
Horse	ENST00000370008	pos:273	-42	-11.7778	ENSG00000116266	chromosome:GRCh37:1:109289310:109352148:1	STXBP3	syntaxin binding protein 3 [Source:HGNC Symbol;Acc:11446]
Horse	ENST00000370008	pos:275	-42	-11.7778	ENSG00000116266	chromosome:GRCh37:1:109289310:109352148:1	STXBP3	syntaxin binding protein 3 [Source:HGNC Symbol;Acc:11446]
Horse	ENST00000370008	pos:276	-44.4	-12.4444	ENSG00000116266	chromosome:GRCh37:1:109289310:109352148:1	STXBP3	syntaxin binding protein 3 [Source:HGNC Symbol;Acc:11446]
Horse	ENST00000370008	pos:351	-12.4	-3.33333	ENSG00000116266	chromosome:GRCh37:1:109289310:109352148:1	STXBP3	syntaxin binding protein 3 [Source:HGNC Symbol;Acc:11446]
Horse	ENST00000370489	pos:478	-6.8	-6.22222	ENSG00000198018	chromosome:GRCh37:10:101419263:101465997:1	ENTPD7	ectonucleoside triphosphate diphosphohydrolase 7 [Source:HGNC Symbol;Acc:19745]
Horse	ENST00000370489	pos:487	-13.5	-10.1111	ENSG00000198018	chromosome:GRCh37:10:101419263:101465997:1	ENTPD7	ectonucleoside triphosphate diphosphohydrolase 7 [Source:HGNC Symbol;Acc:19745]
Horse	ENST00000370489	pos:493	-12.6	-9.11111	ENSG00000198018	chromosome:GRCh37:10:101419263:101465997:1	ENTPD7	ectonucleoside triphosphate diphosphohydrolase 7 [Source:HGNC Symbol;Acc:19745]
Horse	ENST00000371901	pos:308	-40.8	-14.3333	ENSG00000186377	chromosome:GRCh37:1:47489240:47516423:1	CYP4X1	cytochrome P450, family 4, subfamily X, polypeptide 1 [Source:HGNC Symbol;Acc:20244]
Horse	ENST00000374142	pos:379	-49.3	-12.8889	ENSG00000204160	chromosome:GRCh37:1:27153201:27182207:1	ZDHHC18	zinc finger, DHHC-type containing 18 [Source:HGNC Symbol;Acc:20712]
Horse	ENST00000374142	pos:381	-49.3	-12.8889	ENSG00000204160	chromosome:GRCh37:1:27153201:27182207:1	ZDHHC18	zinc finger, DHHC-type containing 18 [Source:HGNC Symbol;Acc:20712]
Horse	ENST00000376217	pos:447	-35.2	-10.8889	ENSG00000178795	chromosome:GRCh37:11:76927603:76998463:-1	GDPD4	glycerophosphodiester phosphodiesterase domain containing 4 [Source:HGNC Symbol;Acc:24849]
Horse	ENST00000381774	pos:144	-13.4	-4	ENSG00000103381	chromosome:GRCh37:16:12756919:12897738:-1	CPPED1	calcineurin-like phosphoesterase domain containing 1 [Source:HGNC Symbol;Acc:25632]
Horse	ENST00000389061	pos:284	-7.4	-2	ENSG00000211456	chromosome:GRCh37:3:45730754:45786901:1	SACM1L	SAC1 suppressor of actin mutations 1-like (yeast) [Source:HGNC Symbol;Acc:17059]
Horse	ENST00000389061	pos:487	-29.1	-9.11111	ENSG00000211456	chromosome:GRCh37:3:45730754:45786901:1	SACM1L	SAC1 suppressor of actin mutations 1-like (yeast) [Source:HGNC Symbol;Acc:17059]
Horse	ENST00000389061	pos:488	-30.9	-9.33333	ENSG00000211456	chromosome:GRCh37:3:45730754:45786901:1	SACM1L	SAC1 suppressor of actin mutations 1-like (yeast) [Source:HGNC Symbol;Acc:17059]
Horse	ENST00000389061	pos:489	-32.7	-9.55556	ENSG00000211456	chromosome:GRCh37:3:45730754:45786901:1	SACM1L	SAC1 suppressor of actin mutations 1-like (yeast) [Source:HGNC Symbol;Acc:17059]
Horse	ENST00000389061	pos:491	-36.1	-10	ENSG00000211456	chromosome:GRCh37:3:45730754:45786901:1	SACM1L	SAC1 suppressor of actin mutations 1-like (yeast) [Source:HGNC Symbol;Acc:17059]
Horse	ENST00000420999	pos:423	-30.6	-6.88889	ENSG00000183690	chromosome:GRCh37:X:44007911:44202918:-1	EFHC2	EF-hand domain (C-terminal) containing 2 [Source:HGNC Symbol;Acc:26233]
Horse	ENST00000423947	pos:282	-12.7	-4.33333	ENSG00000177119	chromosome:GRCh37:12:45609868:45825565:1	ANO6	anoctamin 6 [Source:HGNC Symbol;Acc:25240]
Horse	ENST00000423947	pos:402	-14.2	-5.11111	ENSG00000177119	chromosome:GRCh37:12:45609868:45825565:1	ANO6	anoctamin 6 [Source:HGNC Symbol;Acc:25240]
Horse	ENST00000423947	pos:416	-9.8	-4	ENSG00000177119	chromosome:GRCh37:12:45609868:45825565:1	ANO6	anoctamin 6 [Source:HGNC Symbol;Acc:25240]
Horse	ENST00000423947	pos:553	-16.6	-4.55556	ENSG00000177119	chromosome:GRCh37:12:45609868:45825565:1	ANO6	anoctamin 6 [Source:HGNC Symbol;Acc:25240]
Horse	ENST00000423947	pos:556	-18.9	-5.55556	ENSG00000177119	chromosome:GRCh37:12:45609868:45825565:1	ANO6	anoctamin 6 [Source:HGNC Symbol;Acc:25240]
Horse	ENST00000423947	pos:695	-25.2	-13.2222	ENSG00000177119	chromosome:GRCh37:12:45609868:45825565:1	ANO6	anoctamin 6 [Source:HGNC Symbol;Acc:25240]
Horse	ENST00000423947	pos:707	-23.1	-10.6667	ENSG00000177119	chromosome:GRCh37:12:45609868:45825565:1	ANO6	anoctamin 6 [Source:HGNC Symbol;Acc:25240]
Horse	ENST00000423947	pos:974	-45.6	-9.11111	ENSG00000177119	chromosome:GRCh37:12:45609868:45825565:1	ANO6	anoctamin 6 [Source:HGNC Symbol;Acc:25240]
Horse	ENST00000435065	pos:87	-19.9	-3.44444	ENSG00000197375	chromosome:GRCh37:5:131705665:131729964:1	SLC22A5	solute carrier family 22 (organic cation/carnitine transporter), member 5 [Source:HGNC Symbol;Acc:10969]
Horse	ENST00000440501	pos:244	-14.5	-3.55556	ENSG00000076351	chromosome:GRCh37:17:26721661:26733228:-1	SLC46A1	solute carrier family 46 (folate transporter), member 1 [Source:HGNC Symbol;Acc:30521]
Horse	ENST00000440501	pos:390	-23.2	-7	ENSG00000076351	chromosome:GRCh37:17:26721661:26733228:-1	SLC46A1	solute carrier family 46 (folate transporter), member 1 [Source:HGNC Symbol;Acc:30521]
Horse	ENST00000440797	pos:143	-42.9	-14.4444	ENSG00000185250	chromosome:GRCh37:6:109713931:109762374:-1	PPIL6	peptidylprolyl isomerase (cyclophilin)-like 6 [Source:HGNC Symbol;Acc:21557]
Horse	ENST00000446524	pos:161	-15.2	-5.33333	ENSG00000237388	chromosome:GRCh37:11:48510269:48511332:1	OR4A47	olfactory receptor, family 4, subfamily A, member 47 [Source:HGNC Symbol;Acc:31266]
Horse	ENST00000446524	pos:238	-24.5	-7.88889	ENSG00000237388	chromosome:GRCh37:11:48510269:48511332:1	OR4A47	olfactory receptor, family 4, subfamily A, member 47 [Source:HGNC Symbol;Acc:31266]
Horse	ENST00000446524	pos:56	-26.3	-9.55556	ENSG00000237388	chromosome:GRCh37:11:48510269:48511332:1	OR4A47	olfactory receptor, family 4, subfamily A, member 47 [Source:HGNC Symbol;Acc:31266]
Horse	ENST00000452588	pos:170	-46.4	-13.3333	ENSG00000158545	chromosome:GRCh37:16:88636811:88697806:1	ZC3H18	zinc finger CCCH-type containing 18 [Source:HGNC Symbol;Acc:25091]
Horse	ENST00000452588	pos:177	-34	-11.5556	ENSG00000158545	chromosome:GRCh37:16:88636811:88697806:1	ZC3H18	zinc finger CCCH-type containing 18 [Source:HGNC Symbol;Acc:25091]
Horse	ENST00000452588	pos:99	-42.6	-9.55556	ENSG00000158545	chromosome:GRCh37:16:88636811:88697806:1	ZC3H18	zinc finger CCCH-type containing 18 [Source:HGNC Symbol;Acc:25091]
Horse	ENST00000455537	pos:678	-4.3	-1.44444	ENSG00000155980	chromosome:GRCh37:12:57943781:57980415:1	KIF5A	kinesin family member 5A [Source:HGNC Symbol;Acc:6323]
Horse	ENST00000455537	pos:697	-9.1	-5.44444	ENSG00000155980	chromosome:GRCh37:12:57943781:57980415:1	KIF5A	kinesin family member 5A [Source:HGNC Symbol;Acc:6323]
Horse	ENST00000455537	pos:698	-9.1	-5.44444	ENSG00000155980	chromosome:GRCh37:12:57943781:57980415:1	KIF5A	kinesin family member 5A [Source:HGNC Symbol;Acc:6323]
Horse	ENST00000455537	pos:699	-9.1	-5.44444	ENSG00000155980	chromosome:GRCh37:12:57943781:57980415:1	KIF5A	kinesin family member 5A [Source:HGNC Symbol;Acc:6323]
Horse	ENST00000455537	pos:701	-7.7	-5.44444	ENSG00000155980	chromosome:GRCh37:12:57943781:57980415:1	KIF5A	kinesin family member 5A [Source:HGNC Symbol;Acc:6323]
Horse	ENST00000455537	pos:702	-9.1	-5.44444	ENSG00000155980	chromosome:GRCh37:12:57943781:57980415:1	KIF5A	kinesin family member 5A [Source:HGNC Symbol;Acc:6323]
Horse	ENST00000477224	pos:186	-1.8	-2	ENSG00000164076	chromosome:GRCh37:3:49895422:49907655:-1	CAMKV	CaM kinase-like vesicle-associated [Source:HGNC Symbol;Acc:28788]
Horse	ENST00000477224	pos:187	-1.8	-2	ENSG00000164076	chromosome:GRCh37:3:49895422:49907655:-1	CAMKV	CaM kinase-like vesicle-associated [Source:HGNC Symbol;Acc:28788]
Horse	ENST00000477224	pos:73	-4.5	-5	ENSG00000164076	chromosome:GRCh37:3:49895422:49907655:-1	CAMKV	CaM kinase-like vesicle-associated [Source:HGNC Symbol;Acc:28788]
Horse	ENST00000477224	pos:76	-4.5	-5	ENSG00000164076	chromosome:GRCh37:3:49895422:49907655:-1	CAMKV	CaM kinase-like vesicle-associated [Source:HGNC Symbol;Acc:28788]
Horse	ENST00000477224	pos:78	-4.5	-5	ENSG00000164076	chromosome:GRCh37:3:49895422:49907655:-1	CAMKV	CaM kinase-like vesicle-associated [Source:HGNC Symbol;Acc:28788]
Horse	ENST00000487499	pos:634	-29.5	-4.55556	ENSG00000100258	chromosome:GRCh37:22:50941426:50946121:-1	LMF2	lipase maturation factor 2 [Source:HGNC Symbol;Acc:25096]
Horse	ENST00000506469	pos:143	-4.5	-4.11111	ENSG00000137207	chromosome:GRCh37:6:43479666:43484679:-1	YIPF3	Yip1 domain family, member 3 [Source:HGNC Symbol;Acc:21023]
Horse	ENST00000506469	pos:146	-6.3	-5.22222	ENSG00000137207	chromosome:GRCh37:6:43479666:43484679:-1	YIPF3	Yip1 domain family, member 3 [Source:HGNC Symbol;Acc:21023]
Horse	ENST00000506469	pos:147	-5.4	-4.22222	ENSG00000137207	chromosome:GRCh37:6:43479666:43484679:-1	YIPF3	Yip1 domain family, member 3 [Source:HGNC Symbol;Acc:21023]
Horse	ENST00000510224	pos:291	-43.2	-12.1111	ENSG00000007062	chromosome:GRCh37:4:15969857:16085324:-1	PROM1	prominin 1 [Source:HGNC Symbol;Acc:9454]
Horse	ENST00000511437	pos:158	-16.5	-12.3333	ENSG00000150756	chromosome:GRCh37:5:10226845:10249998:-1	FAM173B	family with sequence similarity 173, member B [Source:HGNC Symbol;Acc:27029]
Horse	ENST00000511437	pos:163	-18.1	-13	ENSG00000150756	chromosome:GRCh37:5:10226845:10249998:-1	FAM173B	family with sequence similarity 173, member B [Source:HGNC Symbol;Acc:27029]
Horse	ENST00000511437	pos:168	-23	-12.7778	ENSG00000150756	chromosome:GRCh37:5:10226845:10249998:-1	FAM173B	family with sequence similarity 173, member B [Source:HGNC Symbol;Acc:27029]
Horse	ENST00000511437	pos:171	-25.7	-13.2222	ENSG00000150756	chromosome:GRCh37:5:10226845:10249998:-1	FAM173B	family with sequence similarity 173, member B [Source:HGNC Symbol;Acc:27029]
Horse	ENST00000511437	pos:173	-27.1	-13.2222	ENSG00000150756	chromosome:GRCh37:5:10226845:10249998:-1	FAM173B	family with sequence similarity 173, member B [Source:HGNC Symbol;Acc:27029]
Human	ENST00000254605	pos:155	-31.9	-6.44444	ENSG00000132275	chromosome:GRCh37:11:6616305:6624850:-1	RRP8	ribosomal RNA processing 8, methyltransferase, homolog (yeast) [Source:HGNC Symbol;Acc:29030]
Human	ENST00000254605	pos:309	-16.7	-3.11111	ENSG00000132275	chromosome:GRCh37:11:6616305:6624850:-1	RRP8	ribosomal RNA processing 8, methyltransferase, homolog (yeast) [Source:HGNC Symbol;Acc:29030]
Human	ENST00000358078	pos:168	-6.8	-2.77778	ENSG00000072182	chromosome:GRCh37:2:220379052:220403494:1	ACCN4	amiloride-sensitive cation channel 4, pituitary [Source:HGNC Symbol;Acc:21263]
Human	ENST00000369582	pos:10	-24.3333	-5.25926	ENSG00000135346	chromosome:GRCh37:6:87795216:87804824:-1	CGA	glycoprotein hormones, alpha polypeptide [Source:HGNC Symbol;Acc:1885]
Human	ENST00000369582	pos:101	-26	-6	ENSG00000135346	chromosome:GRCh37:6:87795216:87804824:-1	CGA	glycoprotein hormones, alpha polypeptide [Source:HGNC Symbol;Acc:1885]
Human	ENST00000369582	pos:102	-26.2	-6.11111	ENSG00000135346	chromosome:GRCh37:6:87795216:87804824:-1	CGA	glycoprotein hormones, alpha polypeptide [Source:HGNC Symbol;Acc:1885]
Human	ENST00000369582	pos:109	-28.775	-5.94444	ENSG00000135346	chromosome:GRCh37:6:87795216:87804824:-1	CGA	glycoprotein hormones, alpha polypeptide [Source:HGNC Symbol;Acc:1885]
Human	ENST00000369582	pos:11	-24	-5.55556	ENSG00000135346	chromosome:GRCh37:6:87795216:87804824:-1	CGA	glycoprotein hormones, alpha polypeptide [Source:HGNC Symbol;Acc:1885]
Human	ENST00000369582	pos:21	-45	-14.4444	ENSG00000135346	chromosome:GRCh37:6:87795216:87804824:-1	CGA	glycoprotein hormones, alpha polypeptide [Source:HGNC Symbol;Acc:1885]
Human	ENST00000369582	pos:44	-41.6	-13.3333	ENSG00000135346	chromosome:GRCh37:6:87795216:87804824:-1	CGA	glycoprotein hormones, alpha polypeptide [Source:HGNC Symbol;Acc:1885]
Human	ENST00000369582	pos:48	-21.1	-5.88889	ENSG00000135346	chromosome:GRCh37:6:87795216:87804824:-1	CGA	glycoprotein hormones, alpha polypeptide [Source:HGNC Symbol;Acc:1885]
Human	ENST00000369582	pos:54	-20.9	-6.11111	ENSG00000135346	chromosome:GRCh37:6:87795216:87804824:-1	CGA	glycoprotein hormones, alpha polypeptide [Source:HGNC Symbol;Acc:1885]
Human	ENST00000369582	pos:69	-8.8	-2.33333	ENSG00000135346	chromosome:GRCh37:6:87795216:87804824:-1	CGA	glycoprotein hormones, alpha polypeptide [Source:HGNC Symbol;Acc:1885]
Human	ENST00000369582	pos:93	-29.1	-6.66667	ENSG00000135346	chromosome:GRCh37:6:87795216:87804824:-1	CGA	glycoprotein hormones, alpha polypeptide [Source:HGNC Symbol;Acc:1885]
Human	ENST00000369582	pos:94	-30.5	-6.88889	ENSG00000135346	chromosome:GRCh37:6:87795216:87804824:-1	CGA	glycoprotein hormones, alpha polypeptide [Source:HGNC Symbol;Acc:1885]
Human	ENST00000398884	pos:5	-20.075	-2.86111	ENSG00000214736	chromosome:GRCh37:6:41755400:41757636:1	TOMM6	translocase of outer mitochondrial membrane 6 homolog (yeast) [Source:HGNC Symbol;Acc:34528]
Mouse	ENST00000216286	pos:1434	-15.4	-3.66667	ENSG00000087303	chromosome:GRCh37:14:52471521:52535712:-1	NID2	nidogen 2 (osteonidogen) [Source:HGNC Symbol;Acc:13389]
Mouse	ENST00000221403	pos:254	-27.5	-9.33333	ENSG00000104808	chromosome:GRCh37:19:49436939:49448226:1	DHDH	dihydrodiol dehydrogenase (dimeric) [Source:HGNC Symbol;Acc:17887]
Mouse	ENST00000320188	pos:336	-23.4	-7.11111	ENSG00000175854	chromosome:GRCh37:9:131038425:131051269:1	SWI5	SWI5 recombination repair homolog (yeast) [Source:HGNC Symbol;Acc:31412]
Mouse	ENST00000320188	pos:373	-14.1	-4.55556	ENSG00000175854	chromosome:GRCh37:9:131038425:131051269:1	SWI5	SWI5 recombination repair homolog (yeast) [Source:HGNC Symbol;Acc:31412]
Mouse	ENST00000420323	pos:3817	-14	-3.77778	ENSG00000114841	chromosome:GRCh37:3:52350335:52434507:1	DNAH1	dynein, axonemal, heavy chain 1 [Source:HGNC Symbol;Acc:2940]
Rabbit	ENST00000227758	pos:288	-12.1	-3.44444	ENSG00000110330	chromosome:GRCh37:11:102217966:102249401:1	BIRC2	baculoviral IAP repeat containing 2 [Source:HGNC Symbol;Acc:590]
Rabbit	ENST00000227758	pos:339	-10.3	-6.77778	ENSG00000110330	chromosome:GRCh37:11:102217966:102249401:1	BIRC2	baculoviral IAP repeat containing 2 [Source:HGNC Symbol;Acc:590]
Rabbit	ENST00000227758	pos:341	-10.3	-6.77778	ENSG00000110330	chromosome:GRCh37:11:102217966:102249401:1	BIRC2	baculoviral IAP repeat containing 2 [Source:HGNC Symbol;Acc:590]
Rabbit	ENST00000228862	pos:124	-9	-8.22222	ENSG00000111266	chromosome:GRCh37:12:12628829:12715317:-1	DUSP16	dual specificity phosphatase 16 [Source:HGNC Symbol;Acc:17909]
Rabbit	ENST00000228862	pos:126	-11.6	-10.2222	ENSG00000111266	chromosome:GRCh37:12:12628829:12715317:-1	DUSP16	dual specificity phosphatase 16 [Source:HGNC Symbol;Acc:17909]
Rabbit	ENST00000228862	pos:127	-12.5	-11.2222	ENSG00000111266	chromosome:GRCh37:12:12628829:12715317:-1	DUSP16	dual specificity phosphatase 16 [Source:HGNC Symbol;Acc:17909]
Rabbit	ENST00000228862	pos:133	-13.4	-14	ENSG00000111266	chromosome:GRCh37:12:12628829:12715317:-1	DUSP16	dual specificity phosphatase 16 [Source:HGNC Symbol;Acc:17909]
Rabbit	ENST00000228862	pos:149	-22.1	-13.4444	ENSG00000111266	chromosome:GRCh37:12:12628829:12715317:-1	DUSP16	dual specificity phosphatase 16 [Source:HGNC Symbol;Acc:17909]
Rabbit	ENST00000228862	pos:154	-22.1	-13.6667	ENSG00000111266	chromosome:GRCh37:12:12628829:12715317:-1	DUSP16	dual specificity phosphatase 16 [Source:HGNC Symbol;Acc:17909]
Rabbit	ENST00000234170	pos:975	-35.4	-8.88889	ENSG00000115816	chromosome:GRCh37:2:37428755:37458856:-1	CEBPZ	CCAAT/enhancer binding protein (C/EBP), zeta [Source:HGNC Symbol;Acc:24218]
Rabbit	ENST00000234313	pos:326	-16	-4.55556	ENSG00000115956	chromosome:GRCh37:2:68592305:68624585:1	PLEK	pleckstrin [Source:HGNC Symbol;Acc:9070]
Rabbit	ENST00000234313	pos:52	-6.2	-6	ENSG00000115956	chromosome:GRCh37:2:68592305:68624585:1	PLEK	pleckstrin [Source:HGNC Symbol;Acc:9070]
Rabbit	ENST00000234313	pos:54	-8	-8	ENSG00000115956	chromosome:GRCh37:2:68592305:68624585:1	PLEK	pleckstrin [Source:HGNC Symbol;Acc:9070]
Rabbit	ENST00000234313	pos:56	-8	-8	ENSG00000115956	chromosome:GRCh37:2:68592305:68624585:1	PLEK	pleckstrin [Source:HGNC Symbol;Acc:9070]
Rabbit	ENST00000234313	pos:59	-8.9	-9	ENSG00000115956	chromosome:GRCh37:2:68592305:68624585:1	PLEK	pleckstrin [Source:HGNC Symbol;Acc:9070]
Rabbit	ENST00000234313	pos:68	-9.6	-8.22222	ENSG00000115956	chromosome:GRCh37:2:68592305:68624585:1	PLEK	pleckstrin [Source:HGNC Symbol;Acc:9070]
Rabbit	ENST00000234313	pos:93	-8.8	-6.44444	ENSG00000115956	chromosome:GRCh37:2:68592305:68624585:1	PLEK	pleckstrin [Source:HGNC Symbol;Acc:9070]
Rabbit	ENST00000255226	pos:210	-18.1	-7.55556	ENSG00000132874	chromosome:GRCh37:18:43194766:43263072:1	SLC14A2	solute carrier family 14 (urea transporter), member 2 [Source:HGNC Symbol;Acc:10919]
Rabbit	ENST00000258341	pos:1247	-9.3	-3.88889	ENSG00000135862	chromosome:GRCh37:1:182992597:183114727:1	LAMC1	laminin, gamma 1 (formerly LAMB2) [Source:HGNC Symbol;Acc:6492]
Rabbit	ENST00000258341	pos:1495	-14.7	-6.88889	ENSG00000135862	chromosome:GRCh37:1:182992597:183114727:1	LAMC1	laminin, gamma 1 (formerly LAMB2) [Source:HGNC Symbol;Acc:6492]
Rabbit	ENST00000259008	pos:170	-17.7	-9.22222	ENSG00000136492	chromosome:GRCh37:17:59759985:59940755:-1	BRIP1	BRCA1 interacting protein C-terminal helicase 1 [Source:HGNC Symbol;Acc:20473]
Rabbit	ENST00000259008	pos:171	-20.1	-9.44444	ENSG00000136492	chromosome:GRCh37:17:59759985:59940755:-1	BRIP1	BRCA1 interacting protein C-terminal helicase 1 [Source:HGNC Symbol;Acc:20473]
Rabbit	ENST00000264661	pos:252	-10.3	-8.55556	ENSG00000089558	chromosome:GRCh37:17:40308910:40333296:-1	KCNH4	potassium voltage-gated channel, subfamily H (eag-related), member 4 [Source:HGNC Symbol;Acc:6253]
Rabbit	ENST00000264661	pos:258	-11.2	-8.66667	ENSG00000089558	chromosome:GRCh37:17:40308910:40333296:-1	KCNH4	potassium voltage-gated channel, subfamily H (eag-related), member 4 [Source:HGNC Symbol;Acc:6253]
Rabbit	ENST00000278836	pos:1053	-29.4	-6.11111	ENSG00000124920	chromosome:GRCh37:11:61520121:61555990:1	C11orf9	chromosome 11 open reading frame 9 [Source:HGNC Symbol;Acc:1181]
Rabbit	ENST00000278836	pos:1055	-31.9	-7.33333	ENSG00000124920	chromosome:GRCh37:11:61520121:61555990:1	C11orf9	chromosome 11 open reading frame 9 [Source:HGNC Symbol;Acc:1181]
Rabbit	ENST00000281623	pos:155	-4.5	-2.33333	ENSG00000151876	chromosome:GRCh37:5:41925356:41941845:1	FBXO4	F-box protein 4 [Source:HGNC Symbol;Acc:13583]
Rabbit	ENST00000293677	pos:661	-14.7	-5.55556	ENSG00000161847	chromosome:GRCh37:19:10426895:10444314:-1	RAVER1	ribonucleoprotein, PTB-binding 1 [Source:HGNC Symbol;Acc:30296]
Rabbit	ENST00000293677	pos:712	-12	-5.44444	ENSG00000161847	chromosome:GRCh37:19:10426895:10444314:-1	RAVER1	ribonucleoprotein, PTB-binding 1 [Source:HGNC Symbol;Acc:30296]
Rabbit	ENST00000295713	pos:1036	-11.3	-9.66667	ENSG00000163486	chromosome:GRCh37:1:206516200:206637776:1	SRGAP2	SLIT-ROBO Rho GTPase activating protein 2 [Source:HGNC Symbol;Acc:19751]
Rabbit	ENST00000295713	pos:1040	-12.2	-10.6667	ENSG00000163486	chromosome:GRCh37:1:206516200:206637776:1	SRGAP2	SLIT-ROBO Rho GTPase activating protein 2 [Source:HGNC Symbol;Acc:19751]
Rabbit	ENST00000295713	pos:1041	-12.2	-10.6667	ENSG00000163486	chromosome:GRCh37:1:206516200:206637776:1	SRGAP2	SLIT-ROBO Rho GTPase activating protein 2 [Source:HGNC Symbol;Acc:19751]
Rabbit	ENST00000295713	pos:1044	-14	-12.8889	ENSG00000163486	chromosome:GRCh37:1:206516200:206637776:1	SRGAP2	SLIT-ROBO Rho GTPase activating protein 2 [Source:HGNC Symbol;Acc:19751]
Rabbit	ENST00000295713	pos:1050	-10.6	-10.4444	ENSG00000163486	chromosome:GRCh37:1:206516200:206637776:1	SRGAP2	SLIT-ROBO Rho GTPase activating protein 2 [Source:HGNC Symbol;Acc:19751]
Rabbit	ENST00000295713	pos:1052	-8.8	-8.44444	ENSG00000163486	chromosome:GRCh37:1:206516200:206637776:1	SRGAP2	SLIT-ROBO Rho GTPase activating protein 2 [Source:HGNC Symbol;Acc:19751]
Rabbit	ENST00000296582	pos:200	-31.4	-13.5556	ENSG00000164168	chromosome:GRCh37:4:148538534:148557872:1	TMEM184C	transmembrane protein 184C [Source:HGNC Symbol;Acc:25587]
Rabbit	ENST00000296582	pos:202	-32.3	-14.5556	ENSG00000164168	chromosome:GRCh37:4:148538534:148557872:1	TMEM184C	transmembrane protein 184C [Source:HGNC Symbol;Acc:25587]
Rabbit	ENST00000300060	pos:229	-25.4	-6.33333	ENSG00000166825	chromosome:GRCh37:15:90328120:90358094:-1	ANPEP	alanyl (membrane) aminopeptidase [Source:HGNC Symbol;Acc:500]
Rabbit	ENST00000300060	pos:433	-14.2	-4	ENSG00000166825	chromosome:GRCh37:15:90328120:90358094:-1	ANPEP	alanyl (membrane) aminopeptidase [Source:HGNC Symbol;Acc:500]
Rabbit	ENST00000300527	pos:770	-5.3	-0.777778	ENSG00000142173	chromosome:GRCh37:21:47518011:47552763:1	COL6A2	collagen, type VI, alpha 2 [Source:HGNC Symbol;Acc:2212]
Rabbit	ENST00000304460	pos:100	-23.6	-7.22222	ENSG00000174358	chromosome:GRCh37:5:1201710:1225232:1	SLC6A19	solute carrier family 6 (neutral amino acid transporter), member 19 [Source:HGNC Symbol;Acc:27960]
Rabbit	ENST00000304460	pos:581	-20	-8.88889	ENSG00000174358	chromosome:GRCh37:5:1201710:1225232:1	SLC6A19	solute carrier family 6 (neutral amino acid transporter), member 19 [Source:HGNC Symbol;Acc:27960]
Rabbit	ENST00000308721	pos:364	-27.3	-7	ENSG00000121380	chromosome:GRCh37:12:12223873:12252397:1	BCL2L14	BCL2-like 14 (apoptosis facilitator) [Source:HGNC Symbol;Acc:16657]
Rabbit	ENST00000311008	pos:184	-12.9	-13	ENSG00000169682	chromosome:GRCh37:16:28986096:28995869:1	SPNS1	spinster homolog 1 (Drosophila) [Source:HGNC Symbol;Acc:30621]
Rabbit	ENST00000311008	pos:195	-10.2	-10	ENSG00000169682	chromosome:GRCh37:16:28986096:28995869:1	SPNS1	spinster homolog 1 (Drosophila) [Source:HGNC Symbol;Acc:30621]
Rabbit	ENST00000311008	pos:501	-14.1	-2.55556	ENSG00000169682	chromosome:GRCh37:16:28986096:28995869:1	SPNS1	spinster homolog 1 (Drosophila) [Source:HGNC Symbol;Acc:30621]
Rabbit	ENST00000314045	pos:162	-10.7	-6.33333	ENSG00000123064	chromosome:GRCh37:12:113594979:113623284:-1	DDX54	DEAD (Asp-Glu-Ala-Asp) box polypeptide 54 [Source:HGNC Symbol;Acc:20084]
Rabbit	ENST00000314045	pos:163	-10.7	-6.33333	ENSG00000123064	chromosome:GRCh37:12:113594979:113623284:-1	DDX54	DEAD (Asp-Glu-Ala-Asp) box polypeptide 54 [Source:HGNC Symbol;Acc:20084]
Rabbit	ENST00000314045	pos:167	-10.7	-6.33333	ENSG00000123064	chromosome:GRCh37:12:113594979:113623284:-1	DDX54	DEAD (Asp-Glu-Ala-Asp) box polypeptide 54 [Source:HGNC Symbol;Acc:20084]
Rabbit	ENST00000314045	pos:570	-12.2	-4.66667	ENSG00000123064	chromosome:GRCh37:12:113594979:113623284:-1	DDX54	DEAD (Asp-Glu-Ala-Asp) box polypeptide 54 [Source:HGNC Symbol;Acc:20084]
Rabbit	ENST00000319349	pos:248	-21.5	-7.22222	ENSG00000175832	chromosome:GRCh37:17:41605212:41623762:-1	ETV4	ets variant 4 [Source:HGNC Symbol;Acc:3493]
Rabbit	ENST00000319349	pos:249	-21.5	-7.22222	ENSG00000175832	chromosome:GRCh37:17:41605212:41623762:-1	ETV4	ets variant 4 [Source:HGNC Symbol;Acc:3493]
Rabbit	ENST00000319349	pos:362	-17.6	-10.4444	ENSG00000175832	chromosome:GRCh37:17:41605212:41623762:-1	ETV4	ets variant 4 [Source:HGNC Symbol;Acc:3493]
Rabbit	ENST00000325103	pos:191	-20.9	-5.88889	ENSG00000107521	chromosome:GRCh37:10:100175955:100206683:-1	HPS1	Hermansky-Pudlak syndrome 1 [Source:HGNC Symbol;Acc:5163]
Rabbit	ENST00000336111	pos:418	-20	-6.33333	ENSG00000087263	chromosome:GRCh37:16:56485407:56511407:1	OGFOD1	2-oxoglutarate and iron-dependent oxygenase domain containing 1 [Source:HGNC Symbol;Acc:25585]
Rabbit	ENST00000336111	pos:431	-19.3	-6.77778	ENSG00000087263	chromosome:GRCh37:16:56485407:56511407:1	OGFOD1	2-oxoglutarate and iron-dependent oxygenase domain containing 1 [Source:HGNC Symbol;Acc:25585]
Rabbit	ENST00000340482	pos:470	-15.7	-3.44444	ENSG00000005381	chromosome:GRCh37:17:56347217:56358296:-1	MPO	myeloperoxidase [Source:HGNC Symbol;Acc:7218]
Rabbit	ENST00000340482	pos:570	-8.4	-5.77778	ENSG00000005381	chromosome:GRCh37:17:56347217:56358296:-1	MPO	myeloperoxidase [Source:HGNC Symbol;Acc:7218]
Rabbit	ENST00000340482	pos:600	-8.7	-1.77778	ENSG00000005381	chromosome:GRCh37:17:56347217:56358296:-1	MPO	myeloperoxidase [Source:HGNC Symbol;Acc:7218]
Rabbit	ENST00000344846	pos:256	-34.3	-11.7778	ENSG00000105467	chromosome:GRCh37:19:48867657:48879627:1	SYNGR4	synaptogyrin 4 [Source:HGNC Symbol;Acc:11502]
Rabbit	ENST00000344846	pos:258	-43.3	-13.5556	ENSG00000105467	chromosome:GRCh37:19:48867657:48879627:1	SYNGR4	synaptogyrin 4 [Source:HGNC Symbol;Acc:11502]
Rabbit	ENST00000350997	pos:590	-15.8	-9.55556	ENSG00000149485	chromosome:GRCh37:11:61567099:61584634:-1	FADS1	fatty acid desaturase 1 [Source:HGNC Symbol;Acc:3574]
Rabbit	ENST00000350997	pos:622	-5.7	-0.777778	ENSG00000149485	chromosome:GRCh37:11:61567099:61584634:-1	FADS1	fatty acid desaturase 1 [Source:HGNC Symbol;Acc:3574]
Rabbit	ENST00000360000	pos:25	-32.4	-9.55556	ENSG00000180964	chromosome:GRCh37:X:102507923:102510113:-1	TCEAL8	transcription elongation factor A (SII)-like 8 [Source:HGNC Symbol;Acc:28683]
Rabbit	ENST00000360000	pos:36	-42.1	-13.8889	ENSG00000180964	chromosome:GRCh37:X:102507923:102510113:-1	TCEAL8	transcription elongation factor A (SII)-like 8 [Source:HGNC Symbol;Acc:28683]
Rabbit	ENST00000360566	pos:188	-10.6	-10.2222	ENSG00000171848	chromosome:GRCh37:2:10262455:10271545:1	RRM2	ribonucleotide reductase M2 [Source:HGNC Symbol;Acc:10452]
Rabbit	ENST00000360566	pos:217	-5.6	-1.11111	ENSG00000171848	chromosome:GRCh37:2:10262455:10271545:1	RRM2	ribonucleotide reductase M2 [Source:HGNC Symbol;Acc:10452]
Rabbit	ENST00000361897	pos:261	-24.7	-8.44444	ENSG00000198929	chromosome:GRCh37:1:162039566:162340265:1	NOS1AP	nitric oxide synthase 1 (neuronal) adaptor protein [Source:HGNC Symbol;Acc:16859]
Rabbit	ENST00000361897	pos:263	-24.7	-7.55556	ENSG00000198929	chromosome:GRCh37:1:162039566:162340265:1	NOS1AP	nitric oxide synthase 1 (neuronal) adaptor protein [Source:HGNC Symbol;Acc:16859]
Rabbit	ENST00000361897	pos:268	-31.5	-8.88889	ENSG00000198929	chromosome:GRCh37:1:162039566:162340265:1	NOS1AP	nitric oxide synthase 1 (neuronal) adaptor protein [Source:HGNC Symbol;Acc:16859]
Rabbit	ENST00000361906	pos:323	-9.8	-10.6667	ENSG00000198792	chromosome:GRCh37:22:38615298:38669040:-1	TMEM184B	transmembrane protein 184B [Source:HGNC Symbol;Acc:1310]
Rabbit	ENST00000370563	pos:395	-39.9	-11.4444	ENSG00000016602	chromosome:GRCh37:1:87012761:87046437:1	CLCA4	chloride channel accessory 4 [Source:HGNC Symbol;Acc:2018]
Rabbit	ENST00000372648	pos:170	-2.7	-3	ENSG00000107021	chromosome:GRCh37:9:131549483:131572711:1	TBC1D13	TBC1 domain family, member 13 [Source:HGNC Symbol;Acc:25571]
Rabbit	ENST00000372648	pos:171	-4.8	-3.33333	ENSG00000107021	chromosome:GRCh37:9:131549483:131572711:1	TBC1D13	TBC1 domain family, member 13 [Source:HGNC Symbol;Acc:25571]
Rabbit	ENST00000372648	pos:5	-10.15	-9.72222	ENSG00000107021	chromosome:GRCh37:9:131549483:131572711:1	TBC1D13	TBC1 domain family, member 13 [Source:HGNC Symbol;Acc:25571]
Rabbit	ENST00000372648	pos:6	-10.6	-10.2222	ENSG00000107021	chromosome:GRCh37:9:131549483:131572711:1	TBC1D13	TBC1 domain family, member 13 [Source:HGNC Symbol;Acc:25571]
Rabbit	ENST00000372648	pos:7	-13.6	-11.5556	ENSG00000107021	chromosome:GRCh37:9:131549483:131572711:1	TBC1D13	TBC1 domain family, member 13 [Source:HGNC Symbol;Acc:25571]
Rabbit	ENST00000373036	pos:349	-29.9	-10.6667	ENSG00000188786	chromosome:GRCh37:1:38279851:38325292:-1	MTF1	metal-regulatory transcription factor 1 [Source:HGNC Symbol;Acc:7428]
Rabbit	ENST00000373036	pos:350	-29.9	-10.6667	ENSG00000188786	chromosome:GRCh37:1:38279851:38325292:-1	MTF1	metal-regulatory transcription factor 1 [Source:HGNC Symbol;Acc:7428]
Rabbit	ENST00000373189	pos:403	-27.3	-6.33333	ENSG00000198246	chromosome:GRCh37:10:73079015:73123142:1	SLC29A3	solute carrier family 29 (nucleoside transporters), member 3 [Source:HGNC Symbol;Acc:23096]
Rabbit	ENST00000373189	pos:425	-25.6	-7.33333	ENSG00000198246	chromosome:GRCh37:10:73079015:73123142:1	SLC29A3	solute carrier family 29 (nucleoside transporters), member 3 [Source:HGNC Symbol;Acc:23096]
Rabbit	ENST00000374497	pos:78	-11	-2.88889	ENSG00000117308	chromosome:GRCh37:1:24122090:24126892:-1	GALE	UDP-galactose-4-epimerase [Source:HGNC Symbol;Acc:4116]
Rabbit	ENST00000375483	pos:323	-16.2	-14	ENSG00000186191	chromosome:GRCh37:20:31669333:31699557:1	BPIFB4	BPI fold containing family B, member 4 [Source:HGNC Symbol;Acc:16179]
Rabbit	ENST00000375483	pos:325	-16.2	-14	ENSG00000186191	chromosome:GRCh37:20:31669333:31699557:1	BPIFB4	BPI fold containing family B, member 4 [Source:HGNC Symbol;Acc:16179]
Rabbit	ENST00000375483	pos:677	-9.9	-2.44444	ENSG00000186191	chromosome:GRCh37:20:31669333:31699557:1	BPIFB4	BPI fold containing family B, member 4 [Source:HGNC Symbol;Acc:16179]
Rabbit	ENST00000376217	pos:346	-13	-4.88889	ENSG00000178795	chromosome:GRCh37:11:76927603:76998463:-1	GDPD4	glycerophosphodiester phosphodiesterase domain containing 4 [Source:HGNC Symbol;Acc:24849]
Rabbit	ENST00000377244	pos:29	-12.2	-10.4444	ENSG00000110025	chromosome:GRCh37:11:64794880:64808044:1	SNX15	sorting nexin 15 [Source:HGNC Symbol;Acc:14978]
Rabbit	ENST00000377244	pos:32	-11.3	-9.44444	ENSG00000110025	chromosome:GRCh37:11:64794880:64808044:1	SNX15	sorting nexin 15 [Source:HGNC Symbol;Acc:14978]
Rabbit	ENST00000377244	pos:33	-11.3	-9.44444	ENSG00000110025	chromosome:GRCh37:11:64794880:64808044:1	SNX15	sorting nexin 15 [Source:HGNC Symbol;Acc:14978]
Rabbit	ENST00000378501	pos:959	-15.2	-10.6667	ENSG00000101333	chromosome:GRCh37:20:9288447:9461889:1	PLCB4	phospholipase C, beta 4 [Source:HGNC Symbol;Acc:9059]
Rabbit	ENST00000378501	pos:960	-15.2	-10.6667	ENSG00000101333	chromosome:GRCh37:20:9288447:9461889:1	PLCB4	phospholipase C, beta 4 [Source:HGNC Symbol;Acc:9059]
Rabbit	ENST00000378501	pos:962	-15.2	-10.6667	ENSG00000101333	chromosome:GRCh37:20:9288447:9461889:1	PLCB4	phospholipase C, beta 4 [Source:HGNC Symbol;Acc:9059]
Rabbit	ENST00000378501	pos:965	-14.3	-10.5556	ENSG00000101333	chromosome:GRCh37:20:9288447:9461889:1	PLCB4	phospholipase C, beta 4 [Source:HGNC Symbol;Acc:9059]
Rabbit	ENST00000378501	pos:967	-10.9	-9.88889	ENSG00000101333	chromosome:GRCh37:20:9288447:9461889:1	PLCB4	phospholipase C, beta 4 [Source:HGNC Symbol;Acc:9059]
Rabbit	ENST00000378626	pos:60	-28.7	-11	ENSG00000205076	chromosome:GRCh37:19:39261608:39264157:-1	LGALS7	lectin, galactoside-binding, soluble, 7 [Source:HGNC Symbol;Acc:6568]
Rabbit	ENST00000378626	pos:68	-17.3	-5.11111	ENSG00000205076	chromosome:GRCh37:19:39261608:39264157:-1	LGALS7	lectin, galactoside-binding, soluble, 7 [Source:HGNC Symbol;Acc:6568]
Rabbit	ENST00000378626	pos:75	-19.5	-5.88889	ENSG00000205076	chromosome:GRCh37:19:39261608:39264157:-1	LGALS7	lectin, galactoside-binding, soluble, 7 [Source:HGNC Symbol;Acc:6568]
Rabbit	ENST00000379333	pos:139	-7	-6.44444	ENSG00000089057	chromosome:GRCh37:20:4833002:4990939:-1	SLC23A2	solute carrier family 23 (nucleobase transporters), member 2 [Source:HGNC Symbol;Acc:10973]
Rabbit	ENST00000379333	pos:150	-3.6	-4	ENSG00000089057	chromosome:GRCh37:20:4833002:4990939:-1	SLC23A2	solute carrier family 23 (nucleobase transporters), member 2 [Source:HGNC Symbol;Acc:10973]
Rabbit	ENST00000381112	pos:110	-5.4	-6	ENSG00000136280	chromosome:GRCh37:7:45066625:45116050:1	CCM2	cerebral cavernous malformation 2 [Source:HGNC Symbol;Acc:21708]
Rabbit	ENST00000381112	pos:113	-5.4	-6	ENSG00000136280	chromosome:GRCh37:7:45066625:45116050:1	CCM2	cerebral cavernous malformation 2 [Source:HGNC Symbol;Acc:21708]
Rabbit	ENST00000381112	pos:115	-6.3	-7	ENSG00000136280	chromosome:GRCh37:7:45066625:45116050:1	CCM2	cerebral cavernous malformation 2 [Source:HGNC Symbol;Acc:21708]
Rabbit	ENST00000382002	pos:688	-37.3	-10.4444	ENSG00000113494	chromosome:GRCh37:5:35055807:35230691:-1	PRLR	prolactin receptor [Source:HGNC Symbol;Acc:9446]
Rabbit	ENST00000388812	pos:161	-32.8	-9.33333	ENSG00000205336	chromosome:GRCh37:16:57662419:57698944:1	GPR56	G protein-coupled receptor 56 [Source:HGNC Symbol;Acc:4512]
Rabbit	ENST00000388812	pos:364	-22.6	-5.77778	ENSG00000205336	chromosome:GRCh37:16:57662419:57698944:1	GPR56	G protein-coupled receptor 56 [Source:HGNC Symbol;Acc:4512]
Rabbit	ENST00000388812	pos:75	-35.7	-7.88889	ENSG00000205336	chromosome:GRCh37:16:57662419:57698944:1	GPR56	G protein-coupled receptor 56 [Source:HGNC Symbol;Acc:4512]
Rabbit	ENST00000389039	pos:687	-27.2	-9.55556	ENSG00000140279	chromosome:GRCh37:15:45384848:45406537:-1	DUOX2	dual oxidase 2 [Source:HGNC Symbol;Acc:13273]
Rabbit	ENST00000389494	pos:366	-42.1	-13.2222	ENSG00000196811	chromosome:GRCh37:2:233404437:233411113:1	CHRNG	cholinergic receptor, nicotinic, gamma [Source:HGNC Symbol;Acc:1967]
Rabbit	ENST00000389494	pos:583	-7.1	-1.66667	ENSG00000196811	chromosome:GRCh37:2:233404437:233411113:1	CHRNG	cholinergic receptor, nicotinic, gamma [Source:HGNC Symbol;Acc:1967]
Rabbit	ENST00000397641	pos:680	-18.2	-5.33333	ENSG00000133422	chromosome:GRCh37:22:31322596:31364284:-1	MORC2	MORC family CW-type zinc finger 2 [Source:HGNC Symbol;Acc:23573]
Rabbit	ENST00000404938	pos:1457	-15.8	-4.88889	ENSG00000004846	chromosome:GRCh37:7:20654830:20796632:1	ABCB5	ATP-binding cassette, sub-family B (MDR/TAP), member 5 [Source:HGNC Symbol;Acc:46]
Rabbit	ENST00000404938	pos:534	-22.2	-9.22222	ENSG00000004846	chromosome:GRCh37:7:20654830:20796632:1	ABCB5	ATP-binding cassette, sub-family B (MDR/TAP), member 5 [Source:HGNC Symbol;Acc:46]
Rabbit	ENST00000407071	pos:1143	-16	-3	ENSG00000162849	chromosome:GRCh37:1:245318287:245866428:1	KIF26B	kinesin family member 26B [Source:HGNC Symbol;Acc:25484]
Rabbit	ENST00000407071	pos:1188	-21.1	-6.11111	ENSG00000162849	chromosome:GRCh37:1:245318287:245866428:1	KIF26B	kinesin family member 26B [Source:HGNC Symbol;Acc:25484]
Rabbit	ENST00000407106	pos:363	-11.3	-3.33333	ENSG00000103876	chromosome:GRCh37:15:80445122:80479288:1	FAH	fumarylacetoacetate hydrolase (fumarylacetoacetase) [Source:HGNC Symbol;Acc:3579]
Rabbit	ENST00000409682	pos:285	-7.8	-4.22222	ENSG00000115233	chromosome:GRCh37:2:162164549:162268228:1	PSMD14	proteasome (prosome, macropain) 26S subunit, non-ATPase, 14 [Source:HGNC Symbol;Acc:16889]
Rabbit	ENST00000409682	pos:288	-9.6	-6.22222	ENSG00000115233	chromosome:GRCh37:2:162164549:162268228:1	PSMD14	proteasome (prosome, macropain) 26S subunit, non-ATPase, 14 [Source:HGNC Symbol;Acc:16889]
Rabbit	ENST00000409682	pos:289	-10.4	-6.22222	ENSG00000115233	chromosome:GRCh37:2:162164549:162268228:1	PSMD14	proteasome (prosome, macropain) 26S subunit, non-ATPase, 14 [Source:HGNC Symbol;Acc:16889]
Rabbit	ENST00000440909	pos:289	-39.9	-13.5556	ENSG00000197249	chromosome:GRCh37:14:94843084:94856974:-1	SERPINA1	serpin peptidase inhibitor, clade A (alpha-1 antiproteinase, antitrypsin), member 1 [Source:HGNC Symbol;Acc:8941]
Rabbit	ENST00000443035	pos:769	-9.2	-5.22222	ENSG00000174485	chromosome:GRCh37:15:65952959:66084631:-1	DENND4A	DENN/MADD domain containing 4A [Source:HGNC Symbol;Acc:24321]
Rabbit	ENST00000447222	pos:441	-11.8	-8.88889	ENSG00000127948	chromosome:GRCh37:7:75583394:75615917:1	POR	P450 (cytochrome) oxidoreductase [Source:HGNC Symbol;Acc:9208]
Rabbit	ENST00000447906	pos:401	-29.3	-13.2222	ENSG00000164164	chromosome:GRCh37:4:146058286:146101313:-1	OTUD4	OTU domain containing 4 [Source:HGNC Symbol;Acc:24949]
Rabbit	ENST00000504273	pos:265	-12.8	-2.22222	ENSG00000109762	chromosome:GRCh37:4:186125391:186285125:1	SNX25	sorting nexin 25 [Source:HGNC Symbol;Acc:21883]
Rabbit	ENST00000544814	pos:431	-26.8	-12.5556	ENSG00000125046	chromosome:GRCh37:3:8661540:8686484:-1	C3orf32	chromosome 3 open reading frame 32 [Source:HGNC Symbol;Acc:24809]
Rabbit	ENST00000545968	pos:1186	-5.2	-0.888889	ENSG00000134571	chromosome:GRCh37:11:47352957:47374253:-1	MYBPC3	myosin binding protein C, cardiac [Source:HGNC Symbol;Acc:7551]
Rabbit	ENST00000552951	pos:155	-34.1	-11.2222	ENSG00000151131	chromosome:GRCh37:12:105380088:105389004:1	C12orf45	chromosome 12 open reading frame 45 [Source:HGNC Symbol;Acc:28628]
Rabbit	ENST00000552951	pos:165	-32.1	-8.44444	ENSG00000151131	chromosome:GRCh37:12:105380088:105389004:1	C12orf45	chromosome 12 open reading frame 45 [Source:HGNC Symbol;Acc:28628]
Rat	ENST00000254898	pos:241	-20.1	-9	ENSG00000132561	chromosome:GRCh37:8:98881311:99048944:1	MATN2	matrilin 2 [Source:HGNC Symbol;Acc:6908]
Rat	ENST00000254898	pos:242	-21.4	-9.77778	ENSG00000132561	chromosome:GRCh37:8:98881311:99048944:1	MATN2	matrilin 2 [Source:HGNC Symbol;Acc:6908]
Rat	ENST00000254898	pos:244	-19.8	-10.2222	ENSG00000132561	chromosome:GRCh37:8:98881311:99048944:1	MATN2	matrilin 2 [Source:HGNC Symbol;Acc:6908]
Rat	ENST00000254898	pos:249	-22.8	-11.1111	ENSG00000132561	chromosome:GRCh37:8:98881311:99048944:1	MATN2	matrilin 2 [Source:HGNC Symbol;Acc:6908]
Rat	ENST00000262457	pos:282	-12.6	-14	ENSG00000119509	chromosome:GRCh37:9:102861538:103063282:1	INVS	inversin [Source:HGNC Symbol;Acc:17870]
Rat	ENST00000262457	pos:289	-13.5	-15	ENSG00000119509	chromosome:GRCh37:9:102861538:103063282:1	INVS	inversin [Source:HGNC Symbol;Acc:17870]
Rat	ENST00000289119	pos:177	-15.2	-7.44444	ENSG00000158201	chromosome:GRCh37:18:19230858:19284766:-1	ABHD3	abhydrolase domain containing 3 [Source:HGNC Symbol;Acc:18718]
Rat	ENST00000289119	pos:186	-14.4	-7.33333	ENSG00000158201	chromosome:GRCh37:18:19230858:19284766:-1	ABHD3	abhydrolase domain containing 3 [Source:HGNC Symbol;Acc:18718]
Rat	ENST00000289119	pos:187	-14.4	-7.33333	ENSG00000158201	chromosome:GRCh37:18:19230858:19284766:-1	ABHD3	abhydrolase domain containing 3 [Source:HGNC Symbol;Acc:18718]
Rat	ENST00000293756	pos:149	-43.7	-9.44444	ENSG00000161896	chromosome:GRCh37:6:33689447:33714682:-1	IP6K3	inositol hexakisphosphate kinase 3 [Source:HGNC Symbol;Acc:17269]
Rat	ENST00000313080	pos:297	-11.3	-2.77778	ENSG00000129667	chromosome:GRCh37:17:74466976:74497508:-1	RHBDF2	rhomboid 5 homolog 2 (Drosophila) [Source:HGNC Symbol;Acc:20788]
Rat	ENST00000314622	pos:50	-37.1	-11.3333	ENSG00000178694	chromosome:GRCh37:3:93781760:93847389:1	NSUN3	NOP2/Sun domain family, member 3 [Source:HGNC Symbol;Acc:26208]
Rat	ENST00000343410	pos:716	-22.2	-6.55556	ENSG00000143512	chromosome:GRCh37:1:222695602:222721445:-1	HHIPL2	HHIP-like 2 [Source:HGNC Symbol;Acc:25842]
Rat	ENST00000378079	pos:20	-45	-13.1111	ENSG00000204952	chromosome:GRCh37:17:37092685:37123655:-1	FBXO47	F-box protein 47 [Source:HGNC Symbol;Acc:31969]
Rat	ENST00000381971	pos:855	-18.8	-6.11111	ENSG00000107249	chromosome:GRCh37:9:3827698:4299916:-1	GLIS3	GLIS family zinc finger 3 [Source:HGNC Symbol;Acc:28510]
Rat	ENST00000393915	pos:398	-31	-9	ENSG00000072571	chromosome:GRCh37:5:162887556:162918947:1	HMMR	hyaluronan-mediated motility receptor (RHAMM) [Source:HGNC Symbol;Acc:5012]
Rat	ENST00000393915	pos:47	-30.2	-14.4444	ENSG00000072571	chromosome:GRCh37:5:162887556:162918947:1	HMMR	hyaluronan-mediated motility receptor (RHAMM) [Source:HGNC Symbol;Acc:5012]
Rat	ENST00000396509	pos:337	-16.5	-3.88889	ENSG00000156958	chromosome:GRCh37:15:49462422:49622002:1	GALK2	galactokinase 2 [Source:HGNC Symbol;Acc:4119]
Rat	ENST00000409381	pos:104	-8.1	-9	ENSG00000187123	chromosome:GRCh37:2:150186499:150330137:1	LYPD6	LY6/PLAUR domain containing 6 [Source:HGNC Symbol;Acc:28751]
Rat	ENST00000409381	pos:105	-8.1	-9	ENSG00000187123	chromosome:GRCh37:2:150186499:150330137:1	LYPD6	LY6/PLAUR domain containing 6 [Source:HGNC Symbol;Acc:28751]
Rat	ENST00000409381	pos:108	-9.7	-9.88889	ENSG00000187123	chromosome:GRCh37:2:150186499:150330137:1	LYPD6	LY6/PLAUR domain containing 6 [Source:HGNC Symbol;Acc:28751]
Rat	ENST00000409381	pos:109	-9.7	-9.88889	ENSG00000187123	chromosome:GRCh37:2:150186499:150330137:1	LYPD6	LY6/PLAUR domain containing 6 [Source:HGNC Symbol;Acc:28751]
Rat	ENST00000409381	pos:113	-9.7	-9.88889	ENSG00000187123	chromosome:GRCh37:2:150186499:150330137:1	LYPD6	LY6/PLAUR domain containing 6 [Source:HGNC Symbol;Acc:28751]
Rat	ENST00000409381	pos:116	-9.7	-9.88889	ENSG00000187123	chromosome:GRCh37:2:150186499:150330137:1	LYPD6	LY6/PLAUR domain containing 6 [Source:HGNC Symbol;Acc:28751]
Rat	ENST00000409381	pos:117	-9.7	-9.88889	ENSG00000187123	chromosome:GRCh37:2:150186499:150330137:1	LYPD6	LY6/PLAUR domain containing 6 [Source:HGNC Symbol;Acc:28751]
Rat	ENST00000409381	pos:148	-10.2	-7.11111	ENSG00000187123	chromosome:GRCh37:2:150186499:150330137:1	LYPD6	LY6/PLAUR domain containing 6 [Source:HGNC Symbol;Acc:28751]
Rat	ENST00000409381	pos:151	-11.8	-8	ENSG00000187123	chromosome:GRCh37:2:150186499:150330137:1	LYPD6	LY6/PLAUR domain containing 6 [Source:HGNC Symbol;Acc:28751]
Rat	ENST00000409381	pos:152	-12.7	-9	ENSG00000187123	chromosome:GRCh37:2:150186499:150330137:1	LYPD6	LY6/PLAUR domain containing 6 [Source:HGNC Symbol;Acc:28751]
Rat	ENST00000409381	pos:156	-10.9	-7.88889	ENSG00000187123	chromosome:GRCh37:2:150186499:150330137:1	LYPD6	LY6/PLAUR domain containing 6 [Source:HGNC Symbol;Acc:28751]
Rat	ENST00000409381	pos:158	-11.8	-8.88889	ENSG00000187123	chromosome:GRCh37:2:150186499:150330137:1	LYPD6	LY6/PLAUR domain containing 6 [Source:HGNC Symbol;Acc:28751]
Rat	ENST00000409381	pos:159	-10.9	-7.88889	ENSG00000187123	chromosome:GRCh37:2:150186499:150330137:1	LYPD6	LY6/PLAUR domain containing 6 [Source:HGNC Symbol;Acc:28751]
Rat	ENST00000409381	pos:163	-10.1	-7.88889	ENSG00000187123	chromosome:GRCh37:2:150186499:150330137:1	LYPD6	LY6/PLAUR domain containing 6 [Source:HGNC Symbol;Acc:28751]
Rat	ENST00000420323	pos:4537	-17.7	-4	ENSG00000114841	chromosome:GRCh37:3:52350335:52434507:1	DNAH1	dynein, axonemal, heavy chain 1 [Source:HGNC Symbol;Acc:2940]
Rat	ENST00000435962	pos:217	-25.5	-13	ENSG00000165929	chromosome:GRCh37:14:92246095:92333873:-1	TC2N	tandem C2 domains, nuclear [Source:HGNC Symbol;Acc:19859]
Rat	ENST00000435962	pos:221	-22.7	-11.1111	ENSG00000165929	chromosome:GRCh37:14:92246095:92333873:-1	TC2N	tandem C2 domains, nuclear [Source:HGNC Symbol;Acc:19859]
Rat	ENST00000435962	pos:222	-21.3	-11.7778	ENSG00000165929	chromosome:GRCh37:14:92246095:92333873:-1	TC2N	tandem C2 domains, nuclear [Source:HGNC Symbol;Acc:19859]
Rat	ENST00000444746	pos:1856	-48.5	-13.5556	ENSG00000080345	chromosome:GRCh37:2:152266397:152331902:1	RIF1	RAP1 interacting factor homolog (yeast) [Source:HGNC Symbol;Acc:23207]
Rat	ENST00000449956	pos:439	-18.2	-4.88889	ENSG00000162267	chromosome:GRCh37:3:52828814:52843025:1	ITIH3	inter-alpha (globulin) inhibitor H3 [Source:HGNC Symbol;Acc:6168]
Rat	ENST00000449956	pos:881	-20.9	-4.11111	ENSG00000162267	chromosome:GRCh37:3:52828814:52843025:1	ITIH3	inter-alpha (globulin) inhibitor H3 [Source:HGNC Symbol;Acc:6168]
Rat	ENST00000451456	pos:159	-32.3	-9.66667	ENSG00000233049	chromosome:GRCh37:HSCHR6_MHC_MANN:30665566:30685513:-1	DHX16	DEAH (Asp-Glu-Ala-His) box polypeptide 16 [Source:HGNC Symbol;Acc:2739]
Rat	ENST00000451456	pos:877	-3.6	-4	ENSG00000233049	chromosome:GRCh37:HSCHR6_MHC_MANN:30665566:30685513:-1	DHX16	DEAH (Asp-Glu-Ala-His) box polypeptide 16 [Source:HGNC Symbol;Acc:2739]
Rat	ENST00000547167	pos:387	-12.3	-2.55556	ENSG00000123411	chromosome:GRCh37:12:56414864:56429482:1	IKZF4	IKAROS family zinc finger 4 (Eos) [Source:HGNC Symbol;Acc:13179]
Macaque	ENST00000001008	pos:133	-6.2	-1.33333	ENSG00000004478	chromosome:GRCh37:12:2904119:2913124:1	FKBP4	FK506 binding protein 4, 59kDa [Source:HGNC Symbol;Acc:3720]
Macaque	ENST00000155926	pos:299	-1.8	-1.11111	ENSG00000071575	chromosome:GRCh37:2:12857015:12882860:1	TRIB2	tribbles homolog 2 (Drosophila) [Source:HGNC Symbol;Acc:30809]
Macaque	ENST00000155926	pos:300	-1.8	-1.11111	ENSG00000071575	chromosome:GRCh37:2:12857015:12882860:1	TRIB2	tribbles homolog 2 (Drosophila) [Source:HGNC Symbol;Acc:30809]
Macaque	ENST00000200181	pos:1811	-11.1	-2.33333	ENSG00000132470	chromosome:GRCh37:17:73717516:73753898:1	ITGB4	integrin, beta 4 [Source:HGNC Symbol;Acc:6158]
Macaque	ENST00000205061	pos:834	-8.9	-1.88889	ENSG00000090863	chromosome:GRCh37:16:74481328:74641042:-1	GLG1	golgi glycoprotein 1 [Source:HGNC Symbol;Acc:4316]
Macaque	ENST00000221980	pos:238	-25.2	-10.8889	ENSG00000105376	chromosome:GRCh37:19:10400655:10407453:1	ICAM5	intercellular adhesion molecule 5, telencephalin [Source:HGNC Symbol;Acc:5348]
Macaque	ENST00000221980	pos:240	-28.8	-11.3333	ENSG00000105376	chromosome:GRCh37:19:10400655:10407453:1	ICAM5	intercellular adhesion molecule 5, telencephalin [Source:HGNC Symbol;Acc:5348]
Macaque	ENST00000221980	pos:437	-35.5	-14.2222	ENSG00000105376	chromosome:GRCh37:19:10400655:10407453:1	ICAM5	intercellular adhesion molecule 5, telencephalin [Source:HGNC Symbol;Acc:5348]
Macaque	ENST00000221980	pos:440	-28.7	-11.8889	ENSG00000105376	chromosome:GRCh37:19:10400655:10407453:1	ICAM5	intercellular adhesion molecule 5, telencephalin [Source:HGNC Symbol;Acc:5348]
Macaque	ENST00000221980	pos:448	-23.5	-9.44444	ENSG00000105376	chromosome:GRCh37:19:10400655:10407453:1	ICAM5	intercellular adhesion molecule 5, telencephalin [Source:HGNC Symbol;Acc:5348]
Macaque	ENST00000222219	pos:22	-41.6	-13.5556	ENSG00000105612	chromosome:GRCh37:19:12986023:12992335:-1	DNASE2	deoxyribonuclease II, lysosomal [Source:HGNC Symbol;Acc:2960]
Macaque	ENST00000234296	pos:82	-26.5	-7.22222	ENSG00000115942	chromosome:GRCh37:2:201773696:201828403:-1	ORC2	origin recognition complex, subunit 2 [Source:HGNC Symbol;Acc:8488]
Macaque	ENST00000234296	pos:83	-24.9	-7	ENSG00000115942	chromosome:GRCh37:2:201773696:201828403:-1	ORC2	origin recognition complex, subunit 2 [Source:HGNC Symbol;Acc:8488]
Macaque	ENST00000243082	pos:222	-22.4	-5	ENSG00000123388	chromosome:GRCh37:12:54366912:54370203:1	HOXC11	homeobox C11 [Source:HGNC Symbol;Acc:5123]
Macaque	ENST00000253925	pos:314	-30.8	-5.66667	ENSG00000131626	chromosome:GRCh37:11:70116806:70230506:1	PPFIA1	protein tyrosine phosphatase, receptor type, f polypeptide (PTPRF), interacting protein (liprin), alpha 1 [Source:HGNC Symbol;Acc:9245]
Macaque	ENST00000254624	pos:454	-3.6	-3.33333	ENSG00000132294	chromosome:GRCh37:8:132916335:133025889:1	EFR3A	EFR3 homolog A (S. cerevisiae) [Source:HGNC Symbol;Acc:28970]
Macaque	ENST00000259711	pos:1374	-4.8	-2.44444	ENSG00000137177	chromosome:GRCh37:6:17763924:17987800:-1	KIF13A	kinesin family member 13A [Source:HGNC Symbol;Acc:14566]
Macaque	ENST00000261180	pos:532	-3.5	-2.22222	ENSG00000072657	chromosome:GRCh37:12:72666463:73059422:1	TRHDE	thyrotropin-releasing hormone degrading enzyme [Source:HGNC Symbol;Acc:30748]
Macaque	ENST00000261180	pos:534	-3.5	-2.22222	ENSG00000072657	chromosome:GRCh37:12:72666463:73059422:1	TRHDE	thyrotropin-releasing hormone degrading enzyme [Source:HGNC Symbol;Acc:30748]
Macaque	ENST00000261180	pos:535	-3.5	-2.22222	ENSG00000072657	chromosome:GRCh37:12:72666463:73059422:1	TRHDE	thyrotropin-releasing hormone degrading enzyme [Source:HGNC Symbol;Acc:30748]
Macaque	ENST00000261978	pos:1768	-9.2	-1.55556	ENSG00000119681	chromosome:GRCh37:14:74964873:75079034:-1	LTBP2	latent transforming growth factor beta binding protein 2 [Source:HGNC Symbol;Acc:6715]
Macaque	ENST00000263119	pos:1341	-0.9	-0.111111	ENSG00000099991	chromosome:GRCh37:22:24407765:24574596:1	CABIN1	calcineurin binding protein 1 [Source:HGNC Symbol;Acc:24187]
Macaque	ENST00000264705	pos:2419	-27	-3.33333	ENSG00000084774	chromosome:GRCh37:2:27440258:27466660:1	CAD	carbamoyl-phosphate synthetase 2, aspartate transcarbamylase, and dihydroorotase [Source:HGNC Symbol;Acc:1424]
Macaque	ENST00000264705	pos:371	-32.2	-6.22222	ENSG00000084774	chromosome:GRCh37:2:27440258:27466660:1	CAD	carbamoyl-phosphate synthetase 2, aspartate transcarbamylase, and dihydroorotase [Source:HGNC Symbol;Acc:1424]
Macaque	ENST00000265085	pos:588	0	0	ENSG00000113742	chromosome:GRCh37:5:173315283:173388979:1	CPEB4	cytoplasmic polyadenylation element binding protein 4 [Source:HGNC Symbol;Acc:21747]
Macaque	ENST00000265593	pos:123	-4.8	-3.77778	ENSG00000114859	chromosome:GRCh37:3:184063973:184079439:-1	CLCN2	chloride channel 2 [Source:HGNC Symbol;Acc:2020]
Macaque	ENST00000265593	pos:124	-4.8	-3.77778	ENSG00000114859	chromosome:GRCh37:3:184063973:184079439:-1	CLCN2	chloride channel 2 [Source:HGNC Symbol;Acc:2020]
Macaque	ENST00000265593	pos:125	-6.4	-4	ENSG00000114859	chromosome:GRCh37:3:184063973:184079439:-1	CLCN2	chloride channel 2 [Source:HGNC Symbol;Acc:2020]
Macaque	ENST00000265593	pos:131	-7.3	-5	ENSG00000114859	chromosome:GRCh37:3:184063973:184079439:-1	CLCN2	chloride channel 2 [Source:HGNC Symbol;Acc:2020]
Macaque	ENST00000265593	pos:144	-11.7	-3	ENSG00000114859	chromosome:GRCh37:3:184063973:184079439:-1	CLCN2	chloride channel 2 [Source:HGNC Symbol;Acc:2020]
Macaque	ENST00000268231	pos:155	-18.8	-4.44444	ENSG00000140623	chromosome:GRCh37:16:4827674:4838351:-1	2014-09-12	septin 12 [Source:HGNC Symbol;Acc:26348]
Macaque	ENST00000268231	pos:156	-17.9	-4.33333	ENSG00000140623	chromosome:GRCh37:16:4827674:4838351:-1	2014-09-12	septin 12 [Source:HGNC Symbol;Acc:26348]
Macaque	ENST00000268489	pos:3712	-10.7	-3.88889	ENSG00000140836	chromosome:GRCh37:16:72816784:73082274:-1	ZFHX3	zinc finger homeobox 3 [Source:HGNC Symbol;Acc:777]
Macaque	ENST00000268489	pos:3730	-5.3	-5	ENSG00000140836	chromosome:GRCh37:16:72816784:73082274:-1	ZFHX3	zinc finger homeobox 3 [Source:HGNC Symbol;Acc:777]
Macaque	ENST00000268489	pos:3754	-1.8	-2	ENSG00000140836	chromosome:GRCh37:16:72816784:73082274:-1	ZFHX3	zinc finger homeobox 3 [Source:HGNC Symbol;Acc:777]
Macaque	ENST00000268489	pos:3757	-7.8	-2.88889	ENSG00000140836	chromosome:GRCh37:16:72816784:73082274:-1	ZFHX3	zinc finger homeobox 3 [Source:HGNC Symbol;Acc:777]
Macaque	ENST00000269221	pos:485	-5.6	-0.888889	ENSG00000141452	chromosome:GRCh37:18:21083462:21111746:1	C18orf8	chromosome 18 open reading frame 8 [Source:HGNC Symbol;Acc:24326]
Macaque	ENST00000271971	pos:566	-7.1	-1.88889	ENSG00000135773	chromosome:GRCh37:1:230883130:230937518:1	CAPN9	calpain 9 [Source:HGNC Symbol;Acc:1486]
Macaque	ENST00000271971	pos:575	-13.7	-2.77778	ENSG00000135773	chromosome:GRCh37:1:230883130:230937518:1	CAPN9	calpain 9 [Source:HGNC Symbol;Acc:1486]
Macaque	ENST00000277895	pos:844	-11.5	-2.55556	ENSG00000099204	chromosome:GRCh37:10:116195945:116417967:-1	ABLIM1	actin binding LIM protein 1 [Source:HGNC Symbol;Acc:78]
Macaque	ENST00000282406	pos:1255	-7.4	-2	ENSG00000152527	chromosome:GRCh37:2:43864412:43995126:1	PLEKHH2	pleckstrin homology domain containing, family H (with MyTH4 domain) member 2 [Source:HGNC Symbol;Acc:30506]
Macaque	ENST00000282588	pos:770	-19.6	-3.77778	ENSG00000213949	chromosome:GRCh37:5:52083730:52252327:1	ITGA1	integrin, alpha 1 [Source:HGNC Symbol;Acc:6134]
Macaque	ENST00000284509	pos:1209	-20.8	-3.33333	ENSG00000104043	chromosome:GRCh37:15:50150435:50411419:-1	ATP8B4	ATPase, class I, type 8B, member 4 [Source:HGNC Symbol;Acc:13536]
Macaque	ENST00000284509	pos:488	-47.6	-10.2222	ENSG00000104043	chromosome:GRCh37:15:50150435:50411419:-1	ATP8B4	ATPase, class I, type 8B, member 4 [Source:HGNC Symbol;Acc:13536]
Macaque	ENST00000287394	pos:1123	-2.7	-3.22222	ENSG00000156802	chromosome:GRCh37:8:124332090:124408705:-1	ATAD2	ATPase family, AAA domain containing 2 [Source:HGNC Symbol;Acc:30123]
Macaque	ENST00000288828	pos:333	-37	-8.22222	ENSG00000157954	chromosome:GRCh37:7:5229819:5273457:1	WIPI2	WD repeat domain, phosphoinositide interacting 2 [Source:HGNC Symbol;Acc:32225]
Macaque	ENST00000288985	pos:493	-26.3	-5.66667	ENSG00000182150	chromosome:GRCh37:9:98637983:98731122:1	C9orf102	chromosome 9 open reading frame 102 [Source:HGNC Symbol;Acc:26922]
Macaque	ENST00000288985	pos:494	-24	-5.33333	ENSG00000182150	chromosome:GRCh37:9:98637983:98731122:1	C9orf102	chromosome 9 open reading frame 102 [Source:HGNC Symbol;Acc:26922]
Macaque	ENST00000291539	pos:526	-35	-9.44444	ENSG00000160191	chromosome:GRCh37:21:44073865:44195619:1	PDE9A	phosphodiesterase 9A [Source:HGNC Symbol;Acc:8795]
Macaque	ENST00000293590	pos:208	0	0	ENSG00000161791	chromosome:GRCh37:12:50040445:50101197:-1	FMNL3	formin-like 3 [Source:HGNC Symbol;Acc:23698]
Macaque	ENST00000296468	pos:289	-34.1	-9.88889	ENSG00000164073	chromosome:GRCh37:4:128838960:128887104:-1	MFSD8	major facilitator superfamily domain containing 8 [Source:HGNC Symbol;Acc:28486]
Macaque	ENST00000296861	pos:64	-42.9	-10.4444	ENSG00000146072	chromosome:GRCh37:6:47199268:47277641:-1	TNFRSF21	tumor necrosis factor receptor superfamily, member 21 [Source:HGNC Symbol;Acc:13469]
Macaque	ENST00000296861	pos:66	-36.3	-9.22222	ENSG00000146072	chromosome:GRCh37:6:47199268:47277641:-1	TNFRSF21	tumor necrosis factor receptor superfamily, member 21 [Source:HGNC Symbol;Acc:13469]
Macaque	ENST00000296861	pos:67	-33.5	-8.66667	ENSG00000146072	chromosome:GRCh37:6:47199268:47277641:-1	TNFRSF21	tumor necrosis factor receptor superfamily, member 21 [Source:HGNC Symbol;Acc:13469]
Macaque	ENST00000300119	pos:1012	-22.7	-4.33333	ENSG00000166866	chromosome:GRCh37:12:57422301:57443901:-1	MYO1A	myosin IA [Source:HGNC Symbol;Acc:7595]
Macaque	ENST00000300119	pos:1013	-20.2	-3.88889	ENSG00000166866	chromosome:GRCh37:12:57422301:57443901:-1	MYO1A	myosin IA [Source:HGNC Symbol;Acc:7595]
Macaque	ENST00000300215	pos:239	-32	-6.66667	ENSG00000166947	chromosome:GRCh37:15:43487571:43513481:-1	EPB42	erythrocyte membrane protein band 4.2 [Source:HGNC Symbol;Acc:3381]
Macaque	ENST00000301785	pos:567	-0.9	-0.111111	ENSG00000214753	chromosome:GRCh37:11:62480102:62494821:-1	HNRNPUL2	heterogeneous nuclear ribonucleoprotein U-like 2 [Source:HGNC Symbol;Acc:25451]
Macaque	ENST00000304430	pos:179	-29.5	-6	ENSG00000170917	chromosome:GRCh37:4:123813799:123843761:-1	NUDT6	nudix (nucleoside diphosphate linked moiety X)-type motif 6 [Source:HGNC Symbol;Acc:8053]
Macaque	ENST00000311160	pos:1295	-2.7	-0.333333	ENSG00000136205	chromosome:GRCh37:7:47314752:47621742:-1	TNS3	tensin 3 [Source:HGNC Symbol;Acc:21616]
Macaque	ENST00000313080	pos:328	-5.9	-2.11111	ENSG00000129667	chromosome:GRCh37:17:74466976:74497508:-1	RHBDF2	rhomboid 5 homolog 2 (Drosophila) [Source:HGNC Symbol;Acc:20788]
Macaque	ENST00000313478	pos:2152	-37.5	-10.8889	ENSG00000092439	chromosome:GRCh37:15:50849351:50979012:-1	TRPM7	transient receptor potential cation channel, subfamily M, member 7 [Source:HGNC Symbol;Acc:17994]
Macaque	ENST00000313478	pos:2153	-37.5	-10.8889	ENSG00000092439	chromosome:GRCh37:15:50849351:50979012:-1	TRPM7	transient receptor potential cation channel, subfamily M, member 7 [Source:HGNC Symbol;Acc:17994]
Macaque	ENST00000316851	pos:72	-2.5	-1	ENSG00000149294	chromosome:GRCh37:11:113073079:113149133:1	NCAM1	neural cell adhesion molecule 1 [Source:HGNC Symbol;Acc:7656]
Macaque	ENST00000317907	pos:318	-14.3	-4.33333	ENSG00000018699	chromosome:GRCh37:2:32853129:33046118:1	TTC27	tetratricopeptide repeat domain 27 [Source:HGNC Symbol;Acc:25986]
Macaque	ENST00000317907	pos:319	-12.6	-4.11111	ENSG00000018699	chromosome:GRCh37:2:32853129:33046118:1	TTC27	tetratricopeptide repeat domain 27 [Source:HGNC Symbol;Acc:25986]
Macaque	ENST00000320740	pos:138	-11.7	-3.44444	ENSG00000174516	chromosome:GRCh37:11:66234340:66244808:1	PELI3	pellino homolog 3 (Drosophila) [Source:HGNC Symbol;Acc:30010]
Macaque	ENST00000322090	pos:251	-7	-6	ENSG00000146729	chromosome:GRCh37:7:56032274:56067874:1	GBAS	glioblastoma amplified sequence [Source:HGNC Symbol;Acc:4179]
Macaque	ENST00000322861	pos:89	-0.9	-1	ENSG00000180209	chromosome:GRCh37:16:30386112:30389312:1	MYLPF	myosin light chain, phosphorylatable, fast skeletal muscle [Source:HGNC Symbol;Acc:29824]
Macaque	ENST00000322861	pos:90	-0.9	-1	ENSG00000180209	chromosome:GRCh37:16:30386112:30389312:1	MYLPF	myosin light chain, phosphorylatable, fast skeletal muscle [Source:HGNC Symbol;Acc:29824]
Macaque	ENST00000324166	pos:164	-10.3	-5.44444	ENSG00000144115	chromosome:GRCh37:2:88470979:88486145:1	THNSL2	threonine synthase-like 2 (S. cerevisiae) [Source:HGNC Symbol;Acc:25602]
Macaque	ENST00000324288	pos:420	-48.7	-8.11111	ENSG00000179583	chromosome:GRCh37:16:10971039:11023624:1	CIITA	class II, major histocompatibility complex, transactivator [Source:HGNC Symbol;Acc:7067]
Macaque	ENST00000324666	pos:1076	-2.5	-1.22222	ENSG00000125386	chromosome:GRCh37:4:2627159:2734292:1	FAM193A	family with sequence similarity 193, member A [Source:HGNC Symbol;Acc:16822]
Macaque	ENST00000324666	pos:1077	-2.5	-1.22222	ENSG00000125386	chromosome:GRCh37:4:2627159:2734292:1	FAM193A	family with sequence similarity 193, member A [Source:HGNC Symbol;Acc:16822]
Macaque	ENST00000331738	pos:175	-5.4	-2.44444	ENSG00000111011	chromosome:GRCh37:12:122989240:123011546:-1	RSRC2	arginine/serine-rich coiled-coil 2 [Source:HGNC Symbol;Acc:30559]
Macaque	ENST00000331738	pos:177	-7	-2.66667	ENSG00000111011	chromosome:GRCh37:12:122989240:123011546:-1	RSRC2	arginine/serine-rich coiled-coil 2 [Source:HGNC Symbol;Acc:30559]
Macaque	ENST00000331738	pos:178	-7	-2.66667	ENSG00000111011	chromosome:GRCh37:12:122989240:123011546:-1	RSRC2	arginine/serine-rich coiled-coil 2 [Source:HGNC Symbol;Acc:30559]
Macaque	ENST00000333479	pos:2155	-13.9	-2.33333	ENSG00000184445	chromosome:GRCh37:12:123011795:123110925:1	KNTC1	kinetochore associated 1 [Source:HGNC Symbol;Acc:17255]
Macaque	ENST00000333850	pos:167	-11.6	-2.33333	ENSG00000139287	chromosome:GRCh37:12:72332626:72426221:1	TPH2	tryptophan hydroxylase 2 [Source:HGNC Symbol;Acc:20692]
Macaque	ENST00000333891	pos:2248	-16.7	-4.11111	ENSG00000186472	chromosome:GRCh37:7:82387442:82792246:-1	PCLO	piccolo (presynaptic cytomatrix protein) [Source:HGNC Symbol;Acc:13406]
Macaque	ENST00000334574	pos:593	-21.1	-3.88889	ENSG00000186628	chromosome:GRCh37:15:83428024:83474806:-1	FSD2	fibronectin type III and SPRY domain containing 2 [Source:HGNC Symbol;Acc:18024]
Macaque	ENST00000335666	pos:1668	-21	-8.22222	ENSG00000257008	chromosome:GRCh37:17:72363645:72368739:1	GPR142	G protein-coupled receptor 142 [Source:HGNC Symbol;Acc:20088]
Macaque	ENST00000335666	pos:1694	-25.6	-11.2222	ENSG00000257008	chromosome:GRCh37:17:72363645:72368739:1	GPR142	G protein-coupled receptor 142 [Source:HGNC Symbol;Acc:20088]
Macaque	ENST00000335757	pos:735	-1.6	-0.888889	ENSG00000129353	chromosome:GRCh37:19:10736171:10755235:1	SLC44A2	solute carrier family 44, member 2 [Source:HGNC Symbol;Acc:17292]
Macaque	ENST00000337746	pos:146	-5	-1.55556	ENSG00000096060	chromosome:GRCh37:6:35541367:35696358:-1	FKBP5	FK506 binding protein 5 [Source:HGNC Symbol;Acc:3721]
Macaque	ENST00000337746	pos:147	-5.9	-1.66667	ENSG00000096060	chromosome:GRCh37:6:35541367:35696358:-1	FKBP5	FK506 binding protein 5 [Source:HGNC Symbol;Acc:3721]
Macaque	ENST00000341772	pos:637	-7.3	-2.11111	ENSG00000187957	chromosome:GRCh37:2:230222345:230579274:-1	DNER	delta/notch-like EGF repeat containing [Source:HGNC Symbol;Acc:24456]
Macaque	ENST00000344280	pos:443	-30.9	-10.3333	ENSG00000165972	chromosome:GRCh37:12:96260827:96336752:-1	CCDC38	coiled-coil domain containing 38 [Source:HGNC Symbol;Acc:26843]
Macaque	ENST00000344280	pos:446	-30.6	-10.5556	ENSG00000165972	chromosome:GRCh37:12:96260827:96336752:-1	CCDC38	coiled-coil domain containing 38 [Source:HGNC Symbol;Acc:26843]
Macaque	ENST00000347230	pos:2505	-24.9	-4.77778	ENSG00000072121	chromosome:GRCh37:14:68213237:68283306:-1	ZFYVE26	zinc finger, FYVE domain containing 26 [Source:HGNC Symbol;Acc:20761]
Macaque	ENST00000348159	pos:251	-10.7	-5.44444	ENSG00000116604	chromosome:GRCh37:1:156433519:156470620:-1	MEF2D	myocyte enhancer factor 2D [Source:HGNC Symbol;Acc:6997]
Macaque	ENST00000353963	pos:217	-37.6	-6.88889	ENSG00000170482	chromosome:GRCh37:5:138702885:138718981:-1	SLC23A1	solute carrier family 23 (nucleobase transporters), member 1 [Source:HGNC Symbol;Acc:10974]
Macaque	ENST00000354546	pos:659	-14.3	-6.55556	ENSG00000197043	chromosome:GRCh37:5:150480666:150537443:-1	ANXA6	annexin A6 [Source:HGNC Symbol;Acc:544]
Macaque	ENST00000354546	pos:662	-14.3	-6.55556	ENSG00000197043	chromosome:GRCh37:5:150480666:150537443:-1	ANXA6	annexin A6 [Source:HGNC Symbol;Acc:544]
Macaque	ENST00000354546	pos:663	-14.3	-6.55556	ENSG00000197043	chromosome:GRCh37:5:150480666:150537443:-1	ANXA6	annexin A6 [Source:HGNC Symbol;Acc:544]
Macaque	ENST00000354650	pos:94	-0.9	-1	ENSG00000010810	chromosome:GRCh37:6:111981535:112194655:-1	FYN	FYN oncogene related to SRC, FGR, YES [Source:HGNC Symbol;Acc:4037]
Macaque	ENST00000354817	pos:522	-3.4	-0.444444	ENSG00000197601	chromosome:GRCh37:11:13690217:13753893:1	FAR1	fatty acyl CoA reductase 1 [Source:HGNC Symbol;Acc:26222]
Macaque	ENST00000355312	pos:331	-11.5	-3.22222	ENSG00000139436	chromosome:GRCh37:12:110367607:110434029:-1	GIT2	G protein-coupled receptor kinase interacting ArfGAP 2 [Source:HGNC Symbol;Acc:4273]
Macaque	ENST00000356840	pos:314	-36.9	-9.88889	ENSG00000007944	chromosome:GRCh37:6:16129356:16147112:1	MYLIP	myosin regulatory light chain interacting protein [Source:HGNC Symbol;Acc:21155]
Macaque	ENST00000356840	pos:315	-36.9	-9.88889	ENSG00000007944	chromosome:GRCh37:6:16129356:16147112:1	MYLIP	myosin regulatory light chain interacting protein [Source:HGNC Symbol;Acc:21155]
Macaque	ENST00000356884	pos:207	-3.9	-1	ENSG00000185963	chromosome:GRCh37:9:95473645:95527094:-1	BICD2	bicaudal D homolog 2 (Drosophila) [Source:HGNC Symbol;Acc:17208]
Macaque	ENST00000359692	pos:401	-12.2	-2.66667	ENSG00000079805	chromosome:GRCh37:19:10828755:10942579:1	DNM2	dynamin 2 [Source:HGNC Symbol;Acc:2974]
Macaque	ENST00000360131	pos:780	-27.1	-5	ENSG00000084693	chromosome:GRCh37:2:27274549:27293488:1	AGBL5	ATP/GTP binding protein-like 5 [Source:HGNC Symbol;Acc:26147]
Macaque	ENST00000360184	pos:1523	-2.7	-3.22222	ENSG00000197102	chromosome:GRCh37:14:102430865:102517128:1	DYNC1H1	dynein, cytoplasmic 1, heavy chain 1 [Source:HGNC Symbol;Acc:2961]
Macaque	ENST00000360803	pos:730	-11.6	-3.33333	ENSG00000107937	chromosome:GRCh37:10:1034338:1065876:1	GTPBP4	GTP binding protein 4 [Source:HGNC Symbol;Acc:21535]
Macaque	ENST00000360803	pos:731	-11.6	-3.33333	ENSG00000107937	chromosome:GRCh37:10:1034338:1065876:1	GTPBP4	GTP binding protein 4 [Source:HGNC Symbol;Acc:21535]
Macaque	ENST00000360835	pos:552	-31	-5.55556	ENSG00000159307	chromosome:GRCh37:22:43599229:43739394:-1	SCUBE1	signal peptide, CUB domain, EGF-like 1 [Source:HGNC Symbol;Acc:13441]
Macaque	ENST00000361544	pos:14	-4.77692	-4.28205	ENSG00000079335	chromosome:GRCh37:1:100818047:100965016:1	CDC14A	CDC14 cell division cycle 14 homolog A (S. cerevisiae) [Source:HGNC Symbol;Acc:1718]
Macaque	ENST00000361544	pos:15	-4.69286	-4.2619	ENSG00000079335	chromosome:GRCh37:1:100818047:100965016:1	CDC14A	CDC14 cell division cycle 14 homolog A (S. cerevisiae) [Source:HGNC Symbol;Acc:1718]
Macaque	ENST00000361544	pos:16	-4.5	-4.11111	ENSG00000079335	chromosome:GRCh37:1:100818047:100965016:1	CDC14A	CDC14 cell division cycle 14 homolog A (S. cerevisiae) [Source:HGNC Symbol;Acc:1718]
Macaque	ENST00000361544	pos:17	-5.2	-3.33333	ENSG00000079335	chromosome:GRCh37:1:100818047:100965016:1	CDC14A	CDC14 cell division cycle 14 homolog A (S. cerevisiae) [Source:HGNC Symbol;Acc:1718]
Macaque	ENST00000361544	pos:426	-40.6	-8	ENSG00000079335	chromosome:GRCh37:1:100818047:100965016:1	CDC14A	CDC14 cell division cycle 14 homolog A (S. cerevisiae) [Source:HGNC Symbol;Acc:1718]
Macaque	ENST00000361824	pos:81	-12.6	-6	ENSG00000143452	chromosome:GRCh37:1:150670729:150693352:-1	HORMAD1	HORMA domain containing 1 [Source:HGNC Symbol;Acc:25245]
Macaque	ENST00000361824	pos:82	-17.2	-8.22222	ENSG00000143452	chromosome:GRCh37:1:150670729:150693352:-1	HORMAD1	HORMA domain containing 1 [Source:HGNC Symbol;Acc:25245]
Macaque	ENST00000361915	pos:400	-18.6	-2.88889	ENSG00000162688	chromosome:GRCh37:1:100315640:100389576:1	AGL	amylo-alpha-1, 6-glucosidase, 4-alpha-glucanotransferase [Source:HGNC Symbol;Acc:321]
Macaque	ENST00000361915	pos:735	-41.5	-10.1111	ENSG00000162688	chromosome:GRCh37:1:100315640:100389576:1	AGL	amylo-alpha-1, 6-glucosidase, 4-alpha-glucanotransferase [Source:HGNC Symbol;Acc:321]
Macaque	ENST00000361915	pos:742	-41	-10.2222	ENSG00000162688	chromosome:GRCh37:1:100315640:100389576:1	AGL	amylo-alpha-1, 6-glucosidase, 4-alpha-glucanotransferase [Source:HGNC Symbol;Acc:321]
Macaque	ENST00000361915	pos:743	-40.8	-10.2222	ENSG00000162688	chromosome:GRCh37:1:100315640:100389576:1	AGL	amylo-alpha-1, 6-glucosidase, 4-alpha-glucanotransferase [Source:HGNC Symbol;Acc:321]
Macaque	ENST00000361915	pos:745	-38.3	-9.88889	ENSG00000162688	chromosome:GRCh37:1:100315640:100389576:1	AGL	amylo-alpha-1, 6-glucosidase, 4-alpha-glucanotransferase [Source:HGNC Symbol;Acc:321]
Macaque	ENST00000361915	pos:81	-11.1	-2.33333	ENSG00000162688	chromosome:GRCh37:1:100315640:100389576:1	AGL	amylo-alpha-1, 6-glucosidase, 4-alpha-glucanotransferase [Source:HGNC Symbol;Acc:321]
Macaque	ENST00000366653	pos:547	-6.8	-1.77778	ENSG00000119283	chromosome:GRCh37:1:231298716:231352770:1	TRIM67	tripartite motif containing 67 [Source:HGNC Symbol;Acc:31859]
Macaque	ENST00000366653	pos:548	-6.8	-1.77778	ENSG00000119283	chromosome:GRCh37:1:231298716:231352770:1	TRIM67	tripartite motif containing 67 [Source:HGNC Symbol;Acc:31859]
Macaque	ENST00000367186	pos:505	-5.9	-2.55556	ENSG00000213079	chromosome:GRCh37:6:155054550:155155192:1	SCAF8	SR-related CTD-associated factor 8 [Source:HGNC Symbol;Acc:20959]
Macaque	ENST00000367274	pos:153	-10.9	-1.55556	ENSG00000077152	chromosome:GRCh37:1:202300785:202311108:-1	UBE2T	ubiquitin-conjugating enzyme E2T (putative) [Source:HGNC Symbol;Acc:25009]
Macaque	ENST00000368489	pos:86	-2.7	-2.11111	ENSG00000143515	chromosome:GRCh37:1:154300276:154323783:1	ATP8B2	ATPase, class I, type 8B, member 2 [Source:HGNC Symbol;Acc:13534]
Macaque	ENST00000368489	pos:88	-2.7	-2.11111	ENSG00000143515	chromosome:GRCh37:1:154300276:154323783:1	ATP8B2	ATPase, class I, type 8B, member 2 [Source:HGNC Symbol;Acc:13534]
Macaque	ENST00000369068	pos:1275	-5.2	-0.888889	ENSG00000163125	chromosome:GRCh37:1:150337187:150446032:1	RPRD2	regulation of nuclear pre-mRNA domain containing 2 [Source:HGNC Symbol;Acc:29039]
Macaque	ENST00000370185	pos:336	-25.2	-4.66667	ENSG00000117600	chromosome:GRCh37:1:99729509:99775146:1	RP4-788L13.1	Lipid phosphate phosphatase-related protein type 4 [Source:UniProtKB/Swiss-Prot;Acc:Q7Z2D5]
Macaque	ENST00000371494	pos:86	-5.2	-3.55556	ENSG00000162383	chromosome:GRCh37:1:53552855:53608249:-1	SLC1A7	solute carrier family 1 (glutamate transporter), member 7 [Source:HGNC Symbol;Acc:10945]
Macaque	ENST00000372577	pos:1042	-1.8	-1.11111	ENSG00000095319	chromosome:GRCh37:9:131709978:131769375:1	NUP188	nucleoporin 188kDa [Source:HGNC Symbol;Acc:17859]
Macaque	ENST00000374271	pos:255	-1.8	-2	ENSG00000175087	chromosome:GRCh37:1:26438328:26452034:1	PDIK1L	PDLIM1 interacting kinase 1 like [Source:HGNC Symbol;Acc:18981]
Macaque	ENST00000374271	pos:256	-1.8	-2	ENSG00000175087	chromosome:GRCh37:1:26438328:26452034:1	PDIK1L	PDLIM1 interacting kinase 1 like [Source:HGNC Symbol;Acc:18981]
Macaque	ENST00000374271	pos:260	-1.8	-2	ENSG00000175087	chromosome:GRCh37:1:26438328:26452034:1	PDIK1L	PDLIM1 interacting kinase 1 like [Source:HGNC Symbol;Acc:18981]
Macaque	ENST00000378214	pos:557	-43.9	-10.6667	ENSG00000137261	chromosome:GRCh37:6:24544335:24646383:-1	KIAA0319	KIAA0319 [Source:HGNC Symbol;Acc:21580]
Macaque	ENST00000378214	pos:558	-45.1	-10.6667	ENSG00000137261	chromosome:GRCh37:6:24544335:24646383:-1	KIAA0319	KIAA0319 [Source:HGNC Symbol;Acc:21580]
Macaque	ENST00000378214	pos:559	-45	-10.5556	ENSG00000137261	chromosome:GRCh37:6:24544335:24646383:-1	KIAA0319	KIAA0319 [Source:HGNC Symbol;Acc:21580]
Macaque	ENST00000380241	pos:144	-10.3	-3.22222	ENSG00000047230	chromosome:GRCh37:X:16606429:16731059:-1	CTPS2	CTP synthase II [Source:HGNC Symbol;Acc:2520]
Macaque	ENST00000380241	pos:145	-10.3	-3.22222	ENSG00000047230	chromosome:GRCh37:X:16606429:16731059:-1	CTPS2	CTP synthase II [Source:HGNC Symbol;Acc:2520]
Macaque	ENST00000380241	pos:146	-8.7	-3	ENSG00000047230	chromosome:GRCh37:X:16606429:16731059:-1	CTPS2	CTP synthase II [Source:HGNC Symbol;Acc:2520]
Macaque	ENST00000382381	pos:1842	-10.8	-2	ENSG00000167972	chromosome:GRCh37:16:2325879:2390747:-1	ABCA3	ATP-binding cassette, sub-family A (ABC1), member 3 [Source:HGNC Symbol;Acc:33]
Macaque	ENST00000388742	pos:230	-10.6	-1.33333	ENSG00000104313	chromosome:GRCh37:8:72109668:72268913:-1	EYA1	eyes absent homolog 1 (Drosophila) [Source:HGNC Symbol;Acc:3519]
Macaque	ENST00000389243	pos:462	0	0	ENSG00000184271	chromosome:GRCh37:12:51580719:51611477:-1	POU6F1	POU class 6 homeobox 1 [Source:HGNC Symbol;Acc:9224]
Macaque	ENST00000390654	pos:373	-46.9	-13.3333	ENSG00000050767	chromosome:GRCh37:5:177664619:178017556:-1	COL23A1	collagen, type XXIII, alpha 1 [Source:HGNC Symbol;Acc:22990]
Macaque	ENST00000392837	pos:166	-13.4	-14.2222	ENSG00000111785	chromosome:GRCh37:12:107168373:107283090:1	RIC8B	resistance to inhibitors of cholinesterase 8 homolog B (C. elegans) [Source:HGNC Symbol;Acc:25555]
Macaque	ENST00000393359	pos:562	-16.8	-2.88889	ENSG00000135966	chromosome:GRCh37:2:105880871:105946491:-1	TGFBRAP1	transforming growth factor, beta receptor associated protein 1 [Source:HGNC Symbol;Acc:16836]
Macaque	ENST00000393359	pos:584	-16.7	-3	ENSG00000135966	chromosome:GRCh37:2:105880871:105946491:-1	TGFBRAP1	transforming growth factor, beta receptor associated protein 1 [Source:HGNC Symbol;Acc:16836]
Macaque	ENST00000394126	pos:388	-19.9	-4.66667	ENSG00000008838	chromosome:GRCh37:17:38175350:38210345:-1	MED24	mediator complex subunit 24 [Source:HGNC Symbol;Acc:22963]
Macaque	ENST00000394126	pos:390	-18.3	-4.44444	ENSG00000008838	chromosome:GRCh37:17:38175350:38210345:-1	MED24	mediator complex subunit 24 [Source:HGNC Symbol;Acc:22963]
Macaque	ENST00000394607	pos:31	-2.1	-0.777778	ENSG00000170522	chromosome:GRCh37:4:110967002:111119809:-1	ELOVL6	ELOVL fatty acid elongase 6 [Source:HGNC Symbol;Acc:15829]
Macaque	ENST00000394689	pos:401	-12	-3.55556	ENSG00000166164	chromosome:GRCh37:16:50352941:50402690:-1	BRD7	bromodomain containing 7 [Source:HGNC Symbol;Acc:14310]
Macaque	ENST00000394689	pos:402	-12	-3.55556	ENSG00000166164	chromosome:GRCh37:16:50352941:50402690:-1	BRD7	bromodomain containing 7 [Source:HGNC Symbol;Acc:14310]
Macaque	ENST00000395644	pos:284	0	0	ENSG00000138614	chromosome:GRCh37:15:65871095:65903474:-1	C15orf44	chromosome 15 open reading frame 44 [Source:HGNC Symbol;Acc:25372]
Macaque	ENST00000396328	pos:333	-20.6	-3.33333	ENSG00000166415	chromosome:GRCh37:15:53805938:54055075:-1	WDR72	WD repeat domain 72 [Source:HGNC Symbol;Acc:26790]
Macaque	ENST00000396554	pos:143	-4.5	-2.33333	ENSG00000133805	chromosome:GRCh37:11:10472228:10528565:1	AMPD3	adenosine monophosphate deaminase 3 [Source:HGNC Symbol;Acc:470]
Macaque	ENST00000397033	pos:141	-11.6	-2	ENSG00000115232	chromosome:GRCh37:2:182321952:182400914:1	ITGA4	integrin, alpha 4 (antigen CD49D, alpha 4 subunit of VLA-4 receptor) [Source:HGNC Symbol;Acc:6140]
Macaque	ENST00000397147	pos:43	-1.8	-0.222222	ENSG00000100365	chromosome:GRCh37:22:37257030:37274057:1	NCF4	neutrophil cytosolic factor 4, 40kDa [Source:HGNC Symbol;Acc:7662]
Macaque	ENST00000397885	pos:619	-17.3	-5.44444	ENSG00000080608	chromosome:GRCh37:9:2804164:2844241:-1	KIAA0020	KIAA0020 [Source:HGNC Symbol;Acc:29676]
Macaque	ENST00000397885	pos:620	-16.4	-5.33333	ENSG00000080608	chromosome:GRCh37:9:2804164:2844241:-1	KIAA0020	KIAA0020 [Source:HGNC Symbol;Acc:29676]
Macaque	ENST00000401950	pos:30	-4.3	-1.66667	ENSG00000100330	chromosome:GRCh37:22:30279144:30423869:1	MTMR3	myotubularin related protein 3 [Source:HGNC Symbol;Acc:7451]
Macaque	ENST00000403050	pos:737	-8.2	-2.55556	ENSG00000106443	chromosome:GRCh37:7:11013499:11143282:1	PHF14	PHD finger protein 14 [Source:HGNC Symbol;Acc:22203]
Macaque	ENST00000403050	pos:738	-8.2	-2.55556	ENSG00000106443	chromosome:GRCh37:7:11013499:11143282:1	PHF14	PHD finger protein 14 [Source:HGNC Symbol;Acc:22203]
Macaque	ENST00000403714	pos:885	-19.1	-6.55556	ENSG00000084710	chromosome:GRCh37:2:25264999:25378243:1	EFR3B	EFR3 homolog B (S. cerevisiae) [Source:HGNC Symbol;Acc:29155]
Macaque	ENST00000403714	pos:889	-18.2	-6.44444	ENSG00000084710	chromosome:GRCh37:2:25264999:25378243:1	EFR3B	EFR3 homolog B (S. cerevisiae) [Source:HGNC Symbol;Acc:29155]
Macaque	ENST00000403714	pos:890	-19.1	-7.44444	ENSG00000084710	chromosome:GRCh37:2:25264999:25378243:1	EFR3B	EFR3 homolog B (S. cerevisiae) [Source:HGNC Symbol;Acc:29155]
Macaque	ENST00000403714	pos:892	-18.2	-6.44444	ENSG00000084710	chromosome:GRCh37:2:25264999:25378243:1	EFR3B	EFR3 homolog B (S. cerevisiae) [Source:HGNC Symbol;Acc:29155]
Macaque	ENST00000403714	pos:893	-16.2	-6.44444	ENSG00000084710	chromosome:GRCh37:2:25264999:25378243:1	EFR3B	EFR3 homolog B (S. cerevisiae) [Source:HGNC Symbol;Acc:29155]
Macaque	ENST00000407426	pos:297	-2.1	-0.333333	ENSG00000163811	chromosome:GRCh37:2:29117509:29171088:1	WDR43	WD repeat domain 43 [Source:HGNC Symbol;Acc:28945]
Macaque	ENST00000407439	pos:462	-28.6	-12.2222	ENSG00000020922	chromosome:GRCh37:11:94153032:94227009:-1	MRE11A	MRE11 meiotic recombination 11 homolog A (S. cerevisiae) [Source:HGNC Symbol;Acc:7230]
Macaque	ENST00000407439	pos:464	-27.7	-12.1111	ENSG00000020922	chromosome:GRCh37:11:94153032:94227009:-1	MRE11A	MRE11 meiotic recombination 11 homolog A (S. cerevisiae) [Source:HGNC Symbol;Acc:7230]
Macaque	ENST00000407727	pos:233	-0.9	-1	ENSG00000182901	chromosome:GRCh37:1:240963947:241519076:-1	RGS7	regulator of G-protein signaling 7 [Source:HGNC Symbol;Acc:10003]
Macaque	ENST00000407727	pos:234	-0.9	-1	ENSG00000182901	chromosome:GRCh37:1:240963947:241519076:-1	RGS7	regulator of G-protein signaling 7 [Source:HGNC Symbol;Acc:10003]
Macaque	ENST00000409261	pos:1667	-31.1	-5.77778	ENSG00000176771	chromosome:GRCh37:2:133429374:134326031:-1	NCKAP5	NCK-associated protein 5 [Source:HGNC Symbol;Acc:29847]
Macaque	ENST00000409535	pos:1293	-11.6	-1.66667	ENSG00000164080	chromosome:GRCh37:3:51575596:51697610:1	RAD54L2	RAD54-like 2 (S. cerevisiae) [Source:HGNC Symbol;Acc:29123]
Macaque	ENST00000409535	pos:825	-9.3	-5.44444	ENSG00000164080	chromosome:GRCh37:3:51575596:51697610:1	RAD54L2	RAD54-like 2 (S. cerevisiae) [Source:HGNC Symbol;Acc:29123]
Macaque	ENST00000417961	pos:307	-29.5	-8.55556	ENSG00000197818	chromosome:GRCh37:20:48429250:48508772:1	SLC9A8	solute carrier family 9 (sodium/hydrogen exchanger), member 8 [Source:HGNC Symbol;Acc:20728]
Macaque	ENST00000417961	pos:308	-29.5	-8.55556	ENSG00000197818	chromosome:GRCh37:20:48429250:48508772:1	SLC9A8	solute carrier family 9 (sodium/hydrogen exchanger), member 8 [Source:HGNC Symbol;Acc:20728]
Macaque	ENST00000418842	pos:34	-48.7	-8.33333	ENSG00000115263	chromosome:GRCh37:2:162999392:163008913:-1	GCG	glucagon [Source:HGNC Symbol;Acc:4191]
Macaque	ENST00000421660	pos:521	-29.6	-5.55556	ENSG00000163872	chromosome:GRCh37:3:183415606:183530413:1	YEATS2	YEATS domain containing 2 [Source:HGNC Symbol;Acc:25489]
Macaque	ENST00000421745	pos:4328	-12.3	-1.55556	ENSG00000115760	chromosome:GRCh37:2:32582096:32843966:1	BIRC6	baculoviral IAP repeat containing 6 [Source:HGNC Symbol;Acc:13516]
Macaque	ENST00000421745	pos:4329	-13.2	-2.55556	ENSG00000115760	chromosome:GRCh37:2:32582096:32843966:1	BIRC6	baculoviral IAP repeat containing 6 [Source:HGNC Symbol;Acc:13516]
Macaque	ENST00000422611	pos:841	-1.8	-1.11111	ENSG00000124067	chromosome:GRCh37:16:67977377:68002597:-1	SLC12A4	solute carrier family 12 (potassium/chloride transporters), member 4 [Source:HGNC Symbol;Acc:10913]
Macaque	ENST00000422611	pos:842	-1.8	-1.11111	ENSG00000124067	chromosome:GRCh37:16:67977377:68002597:-1	SLC12A4	solute carrier family 12 (potassium/chloride transporters), member 4 [Source:HGNC Symbol;Acc:10913]
Macaque	ENST00000423516	pos:315	-13.1	-4.77778	ENSG00000163931	chromosome:GRCh37:3:53259673:53290038:-1	TKT	transketolase [Source:HGNC Symbol;Acc:11834]
Macaque	ENST00000424014	pos:256	-21.3	-4.77778	ENSG00000111361	chromosome:GRCh37:12:124104953:124118313:-1	EIF2B1	eukaryotic translation initiation factor 2B, subunit 1 alpha, 26kDa [Source:HGNC Symbol;Acc:3257]
Macaque	ENST00000424459	pos:424	-0.9	-1	ENSG00000062194	chromosome:GRCh37:5:56469775:56558959:1	GPBP1	GC-rich promoter binding protein 1 [Source:HGNC Symbol;Acc:29520]
Macaque	ENST00000432641	pos:62	-44.9	-9.77778	ENSG00000196636	chromosome:GRCh37:7:96745902:96811075:1	ACN9	ACN9 homolog (S. cerevisiae) [Source:HGNC Symbol;Acc:21752]
Macaque	ENST00000438146	pos:387	-2.7	-2.11111	ENSG00000100320	chromosome:GRCh37:22:36140252:36424473:-1	RBFOX2	RNA binding protein, fox-1 homolog (C. elegans) 2 [Source:HGNC Symbol;Acc:9906]
Macaque	ENST00000449082	pos:128	-14.8	-2.55556	ENSG00000185313	chromosome:GRCh37:3:38738293:38835501:-1	SCN10A	sodium channel, voltage-gated, type X, alpha subunit [Source:HGNC Symbol;Acc:10582]
Macaque	ENST00000450791	pos:1111	-14.3	-2.33333	ENSG00000090615	chromosome:GRCh37:12:133345501:133398898:-1	GOLGA3	golgin A3 [Source:HGNC Symbol;Acc:4426]
Macaque	ENST00000473835	pos:754	-4.2	-2.44444	ENSG00000163714	chromosome:GRCh37:3:142720181:142779388:1	U2SURP	U2 snRNP-associated SURP domain containing [Source:HGNC Symbol;Acc:30855]
Macaque	ENST00000473835	pos:755	-4.2	-2.44444	ENSG00000163714	chromosome:GRCh37:3:142720181:142779388:1	U2SURP	U2 snRNP-associated SURP domain containing [Source:HGNC Symbol;Acc:30855]
Macaque	ENST00000476071	pos:94	-29.7	-7	ENSG00000088833	chromosome:GRCh37:20:1422807:1447563:-1	NSFL1C	NSFL1 (p97) cofactor (p47) [Source:HGNC Symbol;Acc:15912]
Macaque	ENST00000476071	pos:97	-25.5	-7.22222	ENSG00000088833	chromosome:GRCh37:20:1422807:1447563:-1	NSFL1C	NSFL1 (p97) cofactor (p47) [Source:HGNC Symbol;Acc:15912]
Macaque	ENST00000476071	pos:98	-26.5	-6.77778	ENSG00000088833	chromosome:GRCh37:20:1422807:1447563:-1	NSFL1C	NSFL1 (p97) cofactor (p47) [Source:HGNC Symbol;Acc:15912]
Macaque	ENST00000502717	pos:1333	-2.5	-1.22222	ENSG00000113716	chromosome:GRCh37:5:149380281:149432386:1	HMGXB3	HMG box domain containing 3 [Source:HGNC Symbol;Acc:28982]
Macaque	ENST00000522447	pos:206	-30	-13.1111	ENSG00000147592	chromosome:GRCh37:8:71547553:71581409:-1	LACTB2	lactamase, beta 2 [Source:HGNC Symbol;Acc:18512]
Macaque	ENST00000522447	pos:207	-29.2	-13	ENSG00000147592	chromosome:GRCh37:8:71547553:71581409:-1	LACTB2	lactamase, beta 2 [Source:HGNC Symbol;Acc:18512]
Macaque	ENST00000527372	pos:1228	-7.7	-3	ENSG00000196535	chromosome:GRCh37:17:27400537:27507430:-1	MYO18A	myosin XVIIIA [Source:HGNC Symbol;Acc:31104]
Macaque	ENST00000527372	pos:1229	-9.4	-3.22222	ENSG00000196535	chromosome:GRCh37:17:27400537:27507430:-1	MYO18A	myosin XVIIIA [Source:HGNC Symbol;Acc:31104]
Macaque	ENST00000528429	pos:612	0	0	ENSG00000110693	chromosome:GRCh37:11:15994254:16424409:-1	SOX6	SRY (sex determining region Y)-box 6 [Source:HGNC Symbol;Acc:16421]
Macaque	ENST00000537031	pos:262	-2.7	-1.22222	ENSG00000111186	chromosome:GRCh37:12:1683823:1755533:1	WNT5B	wingless-type MMTV integration site family, member 5B [Source:HGNC Symbol;Acc:16265]
Macaque	ENST00000537174	pos:635	-2.1	-0.333333	ENSG00000141385	chromosome:GRCh37:18:12329143:12377253:-1	AFG3L2	AFG3 ATPase family gene 3-like 2 (S. cerevisiae) [Source:HGNC Symbol;Acc:315]
Macaque	ENST00000539476	pos:117	-43	-11	ENSG00000174238	chromosome:GRCh37:17:1421287:1466110:-1	PITPNA	phosphatidylinositol transfer protein, alpha [Source:HGNC Symbol;Acc:9001]
Macaque	ENST00000543571	pos:1062	-5.2	-2.44444	ENSG00000131023	chromosome:GRCh37:6:149979289:150039392:-1	LATS1	LATS, large tumor suppressor, homolog 1 (Drosophila) [Source:HGNC Symbol;Acc:6514]
Macaque	ENST00000543571	pos:1086	-2.7	-3.22222	ENSG00000131023	chromosome:GRCh37:6:149979289:150039392:-1	LATS1	LATS, large tumor suppressor, homolog 1 (Drosophila) [Source:HGNC Symbol;Acc:6514]
Macaque	ENST00000547588	pos:803	-12	-4.22222	ENSG00000135439	chromosome:GRCh37:12:58120335:58132029:-1	AGAP2	ArfGAP with GTPase domain, ankyrin repeat and PH domain 2 [Source:HGNC Symbol;Acc:16921]

## Sheet: close species set
Species	Transcript ID	codon position(alignment without gas)	SP scores	The individual penalty scores	Gene ID	Gene Position	Gene Symbol	Description
CE	ENST00000222145	pos:900	-1.75	-0.285714	ENSG00000105538	chromosome:GRCh37:19:49223843:49243970:-1	RASIP1	Ras interacting protein 1 [Source:HGNC Symbol;Acc:24716]
CE	ENST00000222812	pos:106	-25.375	-13.5714	ENSG00000106089	chromosome:GRCh37:7:73113536:73133988:-1	STX1A	syntaxin 1A (brain) [Source:HGNC Symbol;Acc:11433]
CE	ENST00000222812	pos:107	-25.375	-13.5714	ENSG00000106089	chromosome:GRCh37:7:73113536:73133988:-1	STX1A	syntaxin 1A (brain) [Source:HGNC Symbol;Acc:11433]
CE	ENST00000222812	pos:108	-23.625	-13.2857	ENSG00000106089	chromosome:GRCh37:7:73113536:73133988:-1	STX1A	syntaxin 1A (brain) [Source:HGNC Symbol;Acc:11433]
CE	ENST00000223061	pos:388	-2	-0.571429	ENSG00000106333	chromosome:GRCh37:7:100199800:100205798:1	PCOLCE	procollagen C-endopeptidase enhancer [Source:HGNC Symbol;Acc:8738]
CE	ENST00000225724	pos:61	-7.375	-1.28571	ENSG00000108587	chromosome:GRCh37:17:28804426:28853837:1	GOSR1	golgi SNAP receptor complex member 1 [Source:HGNC Symbol;Acc:4430]
CE	ENST00000232375	pos:54	0	0	ENSG00000114268	chromosome:GRCh37:3:48555117:48594323:-1	PFKFB4	6-phosphofructo-2-kinase/fructose-2,6-biphosphatase 4 [Source:HGNC Symbol;Acc:8875]
CE	ENST00000246841	pos:617	-4.25	-4.57143	ENSG00000126500	chromosome:GRCh37:11:63870660:63886645:1	FLRT1	fibronectin leucine rich transmembrane protein 1 [Source:HGNC Symbol;Acc:3760]
CE	ENST00000248958	pos:64	-11.75	-10.8571	ENSG00000128228	chromosome:GRCh37:22:21996550:21998587:1	SDF2L1	stromal cell-derived factor 2-like 1 [Source:HGNC Symbol;Acc:10676]
CE	ENST00000251496	pos:570	-4.25	-4	ENSG00000109805	chromosome:GRCh37:4:17812525:17846485:1	NCAPG	non-SMC condensin I complex, subunit G [Source:HGNC Symbol;Acc:24304]
CE	ENST00000251496	pos:571	-4.25	-4	ENSG00000109805	chromosome:GRCh37:4:17812525:17846485:1	NCAPG	non-SMC condensin I complex, subunit G [Source:HGNC Symbol;Acc:24304]
CE	ENST00000251496	pos:572	-3.5	-4	ENSG00000109805	chromosome:GRCh37:4:17812525:17846485:1	NCAPG	non-SMC condensin I complex, subunit G [Source:HGNC Symbol;Acc:24304]
CE	ENST00000251496	pos:574	-5.125	-4.14286	ENSG00000109805	chromosome:GRCh37:4:17812525:17846485:1	NCAPG	non-SMC condensin I complex, subunit G [Source:HGNC Symbol;Acc:24304]
CE	ENST00000251496	pos:581	-7	-4.85714	ENSG00000109805	chromosome:GRCh37:4:17812525:17846485:1	NCAPG	non-SMC condensin I complex, subunit G [Source:HGNC Symbol;Acc:24304]
CE	ENST00000251496	pos:949	-3.625	-0.714286	ENSG00000109805	chromosome:GRCh37:4:17812525:17846485:1	NCAPG	non-SMC condensin I complex, subunit G [Source:HGNC Symbol;Acc:24304]
CE	ENST00000251496	pos:97	-5.75	-1.85714	ENSG00000109805	chromosome:GRCh37:4:17812525:17846485:1	NCAPG	non-SMC condensin I complex, subunit G [Source:HGNC Symbol;Acc:24304]
CE	ENST00000251496	pos:98	-5.75	-1.85714	ENSG00000109805	chromosome:GRCh37:4:17812525:17846485:1	NCAPG	non-SMC condensin I complex, subunit G [Source:HGNC Symbol;Acc:24304]
CE	ENST00000253083	pos:836	-13.875	-15	ENSG00000130787	chromosome:GRCh37:12:123319973:123347507:1	HIP1R	huntingtin interacting protein 1 related [Source:HGNC Symbol;Acc:18415]
CE	ENST00000253159	pos:814	-1.75	-2	ENSG00000130856	chromosome:GRCh37:18:74536116:74682680:1	ZNF236	zinc finger protein 236 [Source:HGNC Symbol;Acc:13028]
CE	ENST00000253159	pos:815	-1.75	-2	ENSG00000130856	chromosome:GRCh37:18:74536116:74682680:1	ZNF236	zinc finger protein 236 [Source:HGNC Symbol;Acc:13028]
CE	ENST00000256324	pos:342	-21	-4.57143	ENSG00000133943	chromosome:GRCh37:14:91580407:91691703:1	C14orf159	chromosome 14 open reading frame 159 [Source:HGNC Symbol;Acc:20498]
CE	ENST00000260386	pos:301	-1.75	-0.285714	ENSG00000137825	chromosome:GRCh37:15:41786059:41795749:1	ITPKA	inositol-trisphosphate 3-kinase A [Source:HGNC Symbol;Acc:6178]
CE	ENST00000260956	pos:63	-8.5	-3.71429	ENSG00000138385	chromosome:GRCh37:2:170655322:170668574:1	SSB	Sjogren syndrome antigen B (autoantigen La) [Source:HGNC Symbol;Acc:11316]
CE	ENST00000260956	pos:64	-7.75	-3.71429	ENSG00000138385	chromosome:GRCh37:2:170655322:170668574:1	SSB	Sjogren syndrome antigen B (autoantigen La) [Source:HGNC Symbol;Acc:11316]
CE	ENST00000267199	pos:278	-5.25	-5.71429	ENSG00000139719	chromosome:GRCh37:12:122715292:122751068:-1	VPS33A	vacuolar protein sorting 33 homolog A (S. cerevisiae) [Source:HGNC Symbol;Acc:18179]
CE	ENST00000268379	pos:62	-7.25	-1.71429	ENSG00000140740	chromosome:GRCh37:16:21963981:21994981:1	UQCRC2	ubiquinol-cytochrome c reductase core protein II [Source:HGNC Symbol;Acc:12586]
CE	ENST00000275732	pos:14	-6.25962	-6.2967	ENSG00000146830	chromosome:GRCh37:7:100278172:100287071:-1	GIGYF1	GRB10 interacting GYF protein 1 [Source:HGNC Symbol;Acc:9126]
CE	ENST00000276241	pos:104	-24.75	-8.42857	ENSG00000169551	chromosome:GRCh37:X:134290461:134305322:-1	CXorf48	chromosome X open reading frame 48 [Source:HGNC Symbol;Acc:26047]
CE	ENST00000276241	pos:110	-25.125	-8.57143	ENSG00000169551	chromosome:GRCh37:X:134290461:134305322:-1	CXorf48	chromosome X open reading frame 48 [Source:HGNC Symbol;Acc:26047]
CE	ENST00000276241	pos:111	-26	-8.71429	ENSG00000169551	chromosome:GRCh37:X:134290461:134305322:-1	CXorf48	chromosome X open reading frame 48 [Source:HGNC Symbol;Acc:26047]
CE	ENST00000291744	pos:213	-6.625	-2.71429	ENSG00000160339	chromosome:GRCh37:9:137772658:137779366:1	FCN2	ficolin (collagen/fibrinogen domain containing lectin) 2 (hucolin) [Source:HGNC Symbol;Acc:3624]
CE	ENST00000294618	pos:1152	-3.625	-1.57143	ENSG00000130158	chromosome:GRCh37:19:11309973:11373157:-1	DOCK6	dedicator of cytokinesis 6 [Source:HGNC Symbol;Acc:19189]
CE	ENST00000295542	pos:646	-33.625	-8	ENSG00000163357	chromosome:GRCh37:1:155006300:155023406:1	DCST1	DC-STAMP domain containing 1 [Source:HGNC Symbol;Acc:26539]
CE	ENST00000295542	pos:647	-31.875	-7.71429	ENSG00000163357	chromosome:GRCh37:1:155006300:155023406:1	DCST1	DC-STAMP domain containing 1 [Source:HGNC Symbol;Acc:26539]
CE	ENST00000295984	pos:43	-12.625	-3.85714	ENSG00000163704	chromosome:GRCh37:3:9987226:9994058:-1	PRRT3	proline-rich transmembrane protein 3 [Source:HGNC Symbol;Acc:26591]
CE	ENST00000295984	pos:508	-2.625	-0.428571	ENSG00000163704	chromosome:GRCh37:3:9987226:9994058:-1	PRRT3	proline-rich transmembrane protein 3 [Source:HGNC Symbol;Acc:26591]
CE	ENST00000295984	pos:545	-0.875	-0.142857	ENSG00000163704	chromosome:GRCh37:3:9987226:9994058:-1	PRRT3	proline-rich transmembrane protein 3 [Source:HGNC Symbol;Acc:26591]
CE	ENST00000297954	pos:1143	-10.125	-4.71429	ENSG00000165238	chromosome:GRCh37:9:95947212:96080553:1	WNK2	WNK lysine deficient protein kinase 2 [Source:HGNC Symbol;Acc:14542]
CE	ENST00000297954	pos:1147	-10.125	-4.71429	ENSG00000165238	chromosome:GRCh37:9:95947212:96080553:1	WNK2	WNK lysine deficient protein kinase 2 [Source:HGNC Symbol;Acc:14542]
CE	ENST00000305596	pos:296	-0.875	-0.142857	ENSG00000169217	chromosome:GRCh37:16:30362087:30366682:-1	CD2BP2	CD2 (cytoplasmic tail) binding protein 2 [Source:HGNC Symbol;Acc:1656]
CE	ENST00000306917	pos:9	-27.125	-9.57143	ENSG00000169018	chromosome:GRCh37:15:68570141:68588203:1	FEM1B	fem-1 homolog b (C. elegans) [Source:HGNC Symbol;Acc:3649]
CE	ENST00000310300	pos:418	-21.375	-12.4286	ENSG00000077454	chromosome:GRCh37:7:100172283:100183776:-1	LRCH4	leucine-rich repeats and calponin homology (CH) domain containing 4 [Source:HGNC Symbol;Acc:6691]
CE	ENST00000310300	pos:419	-22.125	-12.5714	ENSG00000077454	chromosome:GRCh37:7:100172283:100183776:-1	LRCH4	leucine-rich repeats and calponin homology (CH) domain containing 4 [Source:HGNC Symbol;Acc:6691]
CE	ENST00000311481	pos:143	-1.75	-1.14286	ENSG00000174903	chromosome:GRCh37:11:66036004:66044963:1	RAB1B	RAB1B, member RAS oncogene family [Source:HGNC Symbol;Acc:18370]
CE	ENST00000312251	pos:439	-8.25	-2	ENSG00000103174	chromosome:GRCh37:16:5074845:5083935:-1	NAGPA	N-acetylglucosamine-1-phosphodiester alpha-N-acetylglucosaminidase [Source:HGNC Symbol;Acc:17378]
CE	ENST00000316448	pos:30	-12.375	-11.5714	ENSG00000179218	chromosome:GRCh37:19:13049414:13055304:1	CALR	calreticulin [Source:HGNC Symbol;Acc:1455]
CE	ENST00000320477	pos:138	-4.5	-2.57143	ENSG00000176194	chromosome:GRCh37:18:12254318:12277279:1	CIDEA	cell death-inducing DFFA-like effector a [Source:HGNC Symbol;Acc:1976]
CE	ENST00000320477	pos:139	-4.5	-2.57143	ENSG00000176194	chromosome:GRCh37:18:12254318:12277279:1	CIDEA	cell death-inducing DFFA-like effector a [Source:HGNC Symbol;Acc:1976]
CE	ENST00000322995	pos:343	-26.25	-6	ENSG00000196998	chromosome:GRCh37:X:48932299:48937505:-1	WDR45	WD repeat domain 45 [Source:HGNC Symbol;Acc:28912]
CE	ENST00000325888	pos:57	-3.5	-4	ENSG00000128591	chromosome:GRCh37:7:128470431:128499326:1	FLNC	filamin C, gamma [Source:HGNC Symbol;Acc:3756]
CE	ENST00000325888	pos:58	-3.5	-4	ENSG00000128591	chromosome:GRCh37:7:128470431:128499326:1	FLNC	filamin C, gamma [Source:HGNC Symbol;Acc:3756]
CE	ENST00000325888	pos:62	-3.5	-4	ENSG00000128591	chromosome:GRCh37:7:128470431:128499326:1	FLNC	filamin C, gamma [Source:HGNC Symbol;Acc:3756]
CE	ENST00000327237	pos:85	0	0	ENSG00000140688	chromosome:GRCh37:16:31500810:31519734:-1	C16orf58	chromosome 16 open reading frame 58 [Source:HGNC Symbol;Acc:25848]
CE	ENST00000327787	pos:816	-4.375	-1.57143	ENSG00000185504	chromosome:GRCh37:17:79506911:79519403:-1	C17orf70	chromosome 17 open reading frame 70 [Source:HGNC Symbol;Acc:26171]
CE	ENST00000327787	pos:817	-4.375	-1.57143	ENSG00000185504	chromosome:GRCh37:17:79506911:79519403:-1	C17orf70	chromosome 17 open reading frame 70 [Source:HGNC Symbol;Acc:26171]
CE	ENST00000328024	pos:13	-4.375	-5	ENSG00000185236	chromosome:GRCh37:19:8455205:8469313:1	RAB11B	RAB11B, member RAS oncogene family [Source:HGNC Symbol;Acc:9761]
CE	ENST00000329276	pos:435	-16.5	-6.57143	ENSG00000101361	chromosome:GRCh37:20:2632791:2639039:1	NOP56	NOP56 ribonucleoprotein homolog (yeast) [Source:HGNC Symbol;Acc:15911]
CE	ENST00000330062	pos:480	-2.625	-3	ENSG00000182054	chromosome:GRCh37:15:90626277:90645736:-1	IDH2	isocitrate dehydrogenase 2 (NADP+), mitochondrial [Source:HGNC Symbol;Acc:5383]
CE	ENST00000330062	pos:483	-2.625	-3	ENSG00000182054	chromosome:GRCh37:15:90626277:90645736:-1	IDH2	isocitrate dehydrogenase 2 (NADP+), mitochondrial [Source:HGNC Symbol;Acc:5383]
CE	ENST00000336868	pos:489	-11.625	-11.5714	ENSG00000167693	chromosome:GRCh37:17:702581:883010:-1	NXN	nucleoredoxin [Source:HGNC Symbol;Acc:18008]
CE	ENST00000336868	pos:492	-11.625	-11.5714	ENSG00000167693	chromosome:GRCh37:17:702581:883010:-1	NXN	nucleoredoxin [Source:HGNC Symbol;Acc:18008]
CE	ENST00000343484	pos:84	-5.875	-3.57143	ENSG00000171703	chromosome:GRCh37:20:62694497:62703699:1	TCEA2	transcription elongation factor A (SII), 2 [Source:HGNC Symbol;Acc:11614]
CE	ENST00000354216	pos:641	-2.625	-3	ENSG00000198276	chromosome:GRCh37:20:62571186:62587768:-1	UCKL1	uridine-cytidine kinase 1-like 1 [Source:HGNC Symbol;Acc:15938]
CE	ENST00000354464	pos:236	-11.375	-12.1429	ENSG00000196497	chromosome:GRCh37:14:24649425:24658124:-1	IPO4	importin 4 [Source:HGNC Symbol;Acc:19426]
CE	ENST00000354464	pos:238	-11.375	-12.1429	ENSG00000196497	chromosome:GRCh37:14:24649425:24658124:-1	IPO4	importin 4 [Source:HGNC Symbol;Acc:19426]
CE	ENST00000356613	pos:240	-0.875	-1	ENSG00000198576	chromosome:GRCh37:8:143692410:143695833:-1	ARC	activity-regulated cytoskeleton-associated protein [Source:HGNC Symbol;Acc:648]
CE	ENST00000356654	pos:1426	-4.375	-2.42857	ENSG00000111676	chromosome:GRCh37:12:7033626:7051426:1	ATN1	atrophin 1 [Source:HGNC Symbol;Acc:3033]
CE	ENST00000356654	pos:1428	-4.375	-2.42857	ENSG00000111676	chromosome:GRCh37:12:7033626:7051426:1	ATN1	atrophin 1 [Source:HGNC Symbol;Acc:3033]
CE	ENST00000356654	pos:544	-13.875	-4.14286	ENSG00000111676	chromosome:GRCh37:12:7033626:7051426:1	ATN1	atrophin 1 [Source:HGNC Symbol;Acc:3033]
CE	ENST00000356654	pos:556	-13.75	-3.71429	ENSG00000111676	chromosome:GRCh37:12:7033626:7051426:1	ATN1	atrophin 1 [Source:HGNC Symbol;Acc:3033]
CE	ENST00000356654	pos:558	-16.25	-4.57143	ENSG00000111676	chromosome:GRCh37:12:7033626:7051426:1	ATN1	atrophin 1 [Source:HGNC Symbol;Acc:3033]
CE	ENST00000361576	pos:423	-8.75	-10.5714	ENSG00000198816	chromosome:GRCh37:19:7581004:7585912:1	ZNF358	zinc finger protein 358 [Source:HGNC Symbol;Acc:16838]
CE	ENST00000361576	pos:425	-8.75	-10.5714	ENSG00000198816	chromosome:GRCh37:19:7581004:7585912:1	ZNF358	zinc finger protein 358 [Source:HGNC Symbol;Acc:16838]
CE	ENST00000361576	pos:429	-6.125	-7.28571	ENSG00000198816	chromosome:GRCh37:19:7581004:7585912:1	ZNF358	zinc finger protein 358 [Source:HGNC Symbol;Acc:16838]
CE	ENST00000361576	pos:430	-4.375	-5	ENSG00000198816	chromosome:GRCh37:19:7581004:7585912:1	ZNF358	zinc finger protein 358 [Source:HGNC Symbol;Acc:16838]
CE	ENST00000368836	pos:296	-19.25	-9.42857	ENSG00000203791	chromosome:GRCh37:10:126448523:126480439:-1	METTL10	methyltransferase like 10 [Source:HGNC Symbol;Acc:33787]
CE	ENST00000370455	pos:39	-27.75	-6	ENSG00000112305	chromosome:GRCh37:6:71377479:71571718:1	SMAP1	small ArfGAP 1 [Source:HGNC Symbol;Acc:19651]
CE	ENST00000372927	pos:514	-23.625	-5.57143	ENSG00000102384	chromosome:GRCh37:X:100355426:100418670:1	CENPI	centromere protein I [Source:HGNC Symbol;Acc:3968]
CE	ENST00000373836	pos:363	-10.375	-2.85714	ENSG00000204138	chromosome:GRCh37:1:28764682:28826820:1	PHACTR4	phosphatase and actin regulator 4 [Source:HGNC Symbol;Acc:25793]
CE	ENST00000375248	pos:907	-2.75	-0.857143	ENSG00000177728	chromosome:GRCh37:17:73472579:73495825:1	KIAA0195	KIAA0195 [Source:HGNC Symbol;Acc:28983]
CE	ENST00000376052	pos:859	-0.875	-1	ENSG00000134900	chromosome:GRCh37:13:103249373:103331521:1	TPP2	tripeptidyl peptidase II [Source:HGNC Symbol;Acc:12016]
CE	ENST00000376052	pos:861	-1.75	-2	ENSG00000134900	chromosome:GRCh37:13:103249373:103331521:1	TPP2	tripeptidyl peptidase II [Source:HGNC Symbol;Acc:12016]
CE	ENST00000376971	pos:29	-7	-2.85714	ENSG00000173335	chromosome:GRCh37:20:23583047:23586513:-1	CST9	cystatin 9 (testatin) [Source:HGNC Symbol;Acc:13261]
CE	ENST00000376971	pos:4	-5.25	-1.71429	ENSG00000173335	chromosome:GRCh37:20:23583047:23586513:-1	CST9	cystatin 9 (testatin) [Source:HGNC Symbol;Acc:13261]
CE	ENST00000376971	pos:42	-10.125	-3.14286	ENSG00000173335	chromosome:GRCh37:20:23583047:23586513:-1	CST9	cystatin 9 (testatin) [Source:HGNC Symbol;Acc:13261]
CE	ENST00000377768	pos:174	-3.875	-0.714286	ENSG00000089006	chromosome:GRCh37:20:17922241:17949623:-1	SNX5	sorting nexin 5 [Source:HGNC Symbol;Acc:14969]
CE	ENST00000377768	pos:218	-1.75	-2	ENSG00000089006	chromosome:GRCh37:20:17922241:17949623:-1	SNX5	sorting nexin 5 [Source:HGNC Symbol;Acc:14969]
CE	ENST00000377768	pos:219	-1.75	-2	ENSG00000089006	chromosome:GRCh37:20:17922241:17949623:-1	SNX5	sorting nexin 5 [Source:HGNC Symbol;Acc:14969]
CE	ENST00000377768	pos:220	-1.75	-2	ENSG00000089006	chromosome:GRCh37:20:17922241:17949623:-1	SNX5	sorting nexin 5 [Source:HGNC Symbol;Acc:14969]
CE	ENST00000377768	pos:346	-2.625	-3	ENSG00000089006	chromosome:GRCh37:20:17922241:17949623:-1	SNX5	sorting nexin 5 [Source:HGNC Symbol;Acc:14969]
CE	ENST00000377768	pos:350	-3.5	-4	ENSG00000089006	chromosome:GRCh37:20:17922241:17949623:-1	SNX5	sorting nexin 5 [Source:HGNC Symbol;Acc:14969]
CE	ENST00000377768	pos:351	-3.5	-4	ENSG00000089006	chromosome:GRCh37:20:17922241:17949623:-1	SNX5	sorting nexin 5 [Source:HGNC Symbol;Acc:14969]
CE	ENST00000377768	pos:355	-3.5	-4	ENSG00000089006	chromosome:GRCh37:20:17922241:17949623:-1	SNX5	sorting nexin 5 [Source:HGNC Symbol;Acc:14969]
CE	ENST00000377768	pos:362	-2.625	-3	ENSG00000089006	chromosome:GRCh37:20:17922241:17949623:-1	SNX5	sorting nexin 5 [Source:HGNC Symbol;Acc:14969]
CE	ENST00000379031	pos:163	-9.75	-4.28571	ENSG00000169972	chromosome:GRCh37:1:1243947:1247057:1	PUSL1	pseudouridylate synthase-like 1 [Source:HGNC Symbol;Acc:26914]
CE	ENST00000379031	pos:164	-10.75	-4.57143	ENSG00000169972	chromosome:GRCh37:1:1243947:1247057:1	PUSL1	pseudouridylate synthase-like 1 [Source:HGNC Symbol;Acc:26914]
CE	ENST00000379031	pos:165	-10.75	-4.57143	ENSG00000169972	chromosome:GRCh37:1:1243947:1247057:1	PUSL1	pseudouridylate synthase-like 1 [Source:HGNC Symbol;Acc:26914]
CE	ENST00000379558	pos:702	-5.25	-1.28571	ENSG00000189350	chromosome:GRCh37:2:29204164:29275096:1	FAM179A	family with sequence similarity 179, member A [Source:HGNC Symbol;Acc:33715]
CE	ENST00000379936	pos:216	-4.5	-2	ENSG00000132259	chromosome:GRCh37:11:6260322:6265659:1	CNGA4	cyclic nucleotide gated channel alpha 4 [Source:HGNC Symbol;Acc:2152]
CE	ENST00000381418	pos:688	-18.875	-7.28571	ENSG00000168453	chromosome:GRCh37:8:21971928:21989381:-1	HR	hairless homolog (mouse) [Source:HGNC Symbol;Acc:5172]
CE	ENST00000382722	pos:1060	-21	-6	ENSG00000151062	chromosome:GRCh37:12:1901997:2028002:-1	CACNA2D4	calcium channel, voltage-dependent, alpha 2/delta subunit 4 [Source:HGNC Symbol;Acc:20202]
CE	ENST00000390664	pos:20	-13.875	-7.28571	ENSG00000183196	chromosome:GRCh37:16:75512326:75529282:-1	CHST6	carbohydrate (N-acetylglucosamine 6-O) sulfotransferase 6 [Source:HGNC Symbol;Acc:6938]
CE	ENST00000390664	pos:217	-4.125	-3	ENSG00000183196	chromosome:GRCh37:16:75512326:75529282:-1	CHST6	carbohydrate (N-acetylglucosamine 6-O) sulfotransferase 6 [Source:HGNC Symbol;Acc:6938]
CE	ENST00000390664	pos:218	-5	-4	ENSG00000183196	chromosome:GRCh37:16:75512326:75529282:-1	CHST6	carbohydrate (N-acetylglucosamine 6-O) sulfotransferase 6 [Source:HGNC Symbol;Acc:6938]
CE	ENST00000390664	pos:219	-5	-4	ENSG00000183196	chromosome:GRCh37:16:75512326:75529282:-1	CHST6	carbohydrate (N-acetylglucosamine 6-O) sulfotransferase 6 [Source:HGNC Symbol;Acc:6938]
CE	ENST00000390664	pos:240	-12.25	-14	ENSG00000183196	chromosome:GRCh37:16:75512326:75529282:-1	CHST6	carbohydrate (N-acetylglucosamine 6-O) sulfotransferase 6 [Source:HGNC Symbol;Acc:6938]
CE	ENST00000395547	pos:532	-1.75	-1.14286	ENSG00000168488	chromosome:GRCh37:16:28834414:28848558:1	ATXN2L	ataxin 2-like [Source:HGNC Symbol;Acc:31326]
CE	ENST00000398437	pos:422	-7.875	-3.28571	ENSG00000160179	chromosome:GRCh37:21:43676194:43717354:1	ABCG1	ATP-binding cassette, sub-family G (WHITE), member 1 [Source:HGNC Symbol;Acc:73]
CE	ENST00000398437	pos:423	-7.875	-3.28571	ENSG00000160179	chromosome:GRCh37:21:43676194:43717354:1	ABCG1	ATP-binding cassette, sub-family G (WHITE), member 1 [Source:HGNC Symbol;Acc:73]
CE	ENST00000404190	pos:143	-6.875	-3.57143	ENSG00000204021	chromosome:GRCh37:10:90484301:90512543:1	LIPK	lipase, family member K [Source:HGNC Symbol;Acc:23444]
CE	ENST00000404190	pos:144	-6.875	-3.57143	ENSG00000204021	chromosome:GRCh37:10:90484301:90512543:1	LIPK	lipase, family member K [Source:HGNC Symbol;Acc:23444]
CE	ENST00000414043	pos:424	-14	-4	ENSG00000108509	chromosome:GRCh37:17:4871287:4890665:-1	CAMTA2	calmodulin binding transcription activator 2 [Source:HGNC Symbol;Acc:18807]
CE	ENST00000419234	pos:25	-1.75	-2	ENSG00000089234	chromosome:GRCh37:12:112080797:112123790:-1	BRAP	BRCA1 associated protein [Source:HGNC Symbol;Acc:1099]
CE	ENST00000419234	pos:27	-1.75	-2	ENSG00000089234	chromosome:GRCh37:12:112080797:112123790:-1	BRAP	BRCA1 associated protein [Source:HGNC Symbol;Acc:1099]
CE	ENST00000421699	pos:1066	-8.75	-10.2857	ENSG00000167110	chromosome:GRCh37:9:131018108:131038268:-1	GOLGA2	golgin A2 [Source:HGNC Symbol;Acc:4425]
CE	ENST00000421699	pos:1076	-9.625	-11.2857	ENSG00000167110	chromosome:GRCh37:9:131018108:131038268:-1	GOLGA2	golgin A2 [Source:HGNC Symbol;Acc:4425]
CE	ENST00000421699	pos:325	-7.875	-9	ENSG00000167110	chromosome:GRCh37:9:131018108:131038268:-1	GOLGA2	golgin A2 [Source:HGNC Symbol;Acc:4425]
CE	ENST00000421699	pos:329	-7	-8	ENSG00000167110	chromosome:GRCh37:9:131018108:131038268:-1	GOLGA2	golgin A2 [Source:HGNC Symbol;Acc:4425]
CE	ENST00000421699	pos:334	-7	-8	ENSG00000167110	chromosome:GRCh37:9:131018108:131038268:-1	GOLGA2	golgin A2 [Source:HGNC Symbol;Acc:4425]
CE	ENST00000421699	pos:339	-8.75	-10	ENSG00000167110	chromosome:GRCh37:9:131018108:131038268:-1	GOLGA2	golgin A2 [Source:HGNC Symbol;Acc:4425]
CE	ENST00000421699	pos:351	-6.125	-7	ENSG00000167110	chromosome:GRCh37:9:131018108:131038268:-1	GOLGA2	golgin A2 [Source:HGNC Symbol;Acc:4425]
CE	ENST00000421699	pos:478	-6.125	-7	ENSG00000167110	chromosome:GRCh37:9:131018108:131038268:-1	GOLGA2	golgin A2 [Source:HGNC Symbol;Acc:4425]
CE	ENST00000421699	pos:491	-8.75	-9.14286	ENSG00000167110	chromosome:GRCh37:9:131018108:131038268:-1	GOLGA2	golgin A2 [Source:HGNC Symbol;Acc:4425]
CE	ENST00000441779	pos:415	-0.875	-0.142857	ENSG00000076944	chromosome:GRCh37:19:7701999:7712758:1	STXBP2	syntaxin binding protein 2 [Source:HGNC Symbol;Acc:11445]
CE	ENST00000446248	pos:189	0	0	ENSG00000076826	chromosome:GRCh37:19:7660788:7683194:1	KIAA1543	KIAA1543 [Source:HGNC Symbol;Acc:29307]
CE	ENST00000450053	pos:3058	-12.875	-11.5714	ENSG00000160796	chromosome:GRCh37:3:47021333:47051193:1	NBEAL2	neurobeachin-like 2 [Source:HGNC Symbol;Acc:31928]
CE	ENST00000520933	pos:98	0	0	ENSG00000120903	chromosome:GRCh37:8:27318645:27328729:-1	CHRNA2	cholinergic receptor, nicotinic, alpha 2 (neuronal) [Source:HGNC Symbol;Acc:1956]
CE	ENST00000529054	pos:240	-7.625	-2.14286	ENSG00000110077	chromosome:GRCh37:11:59939520:59952106:-1	MS4A6A	membrane-spanning 4-domains, subfamily A, member 6A [Source:HGNC Symbol;Acc:13375]
CE	ENST00000535512	pos:208	-8.75	-10	ENSG00000187838	chromosome:GRCh37:17:7293053:7307416:-1	PLSCR3	phospholipid scramblase 3 [Source:HGNC Symbol;Acc:16495]
CE	ENST00000535512	pos:209	-8.75	-10	ENSG00000187838	chromosome:GRCh37:17:7293053:7307416:-1	PLSCR3	phospholipid scramblase 3 [Source:HGNC Symbol;Acc:16495]
CE	ENST00000535512	pos:211	-9.625	-10.1429	ENSG00000187838	chromosome:GRCh37:17:7293053:7307416:-1	PLSCR3	phospholipid scramblase 3 [Source:HGNC Symbol;Acc:16495]
CR	ENST00000176763	pos:873	-42	-11.1429	ENSG00000072786	chromosome:GRCh37:5:171469077:171615390:-1	STK10	serine/threonine kinase 10 [Source:HGNC Symbol;Acc:11388]
CR	ENST00000176763	pos:880	-42	-11.1429	ENSG00000072786	chromosome:GRCh37:5:171469077:171615390:-1	STK10	serine/threonine kinase 10 [Source:HGNC Symbol;Acc:11388]
CR	ENST00000205636	pos:123	-1.75	-0.285714	ENSG00000091317	chromosome:GRCh37:3:32522804:32544900:-1	CMTM6	CKLF-like MARVEL transmembrane domain containing 6 [Source:HGNC Symbol;Acc:19177]
CR	ENST00000205636	pos:77	-1.5	-0.857143	ENSG00000091317	chromosome:GRCh37:3:32522804:32544900:-1	CMTM6	CKLF-like MARVEL transmembrane domain containing 6 [Source:HGNC Symbol;Acc:19177]
CR	ENST00000216807	pos:387	-10.5	-12	ENSG00000100916	chromosome:GRCh37:14:36295524:36341140:1	BRMS1L	breast cancer metastasis-suppressor 1-like [Source:HGNC Symbol;Acc:20512]
CR	ENST00000223095	pos:235	-4.375	-2.42857	ENSG00000106366	chromosome:GRCh37:7:100770370:100782547:1	SERPINE1	serpin peptidase inhibitor, clade E (nexin, plasminogen activator inhibitor type 1), member 1 [Source:HGNC Symbol;Acc:8583]
CR	ENST00000223095	pos:236	-4.375	-2.42857	ENSG00000106366	chromosome:GRCh37:7:100770370:100782547:1	SERPINE1	serpin peptidase inhibitor, clade E (nexin, plasminogen activator inhibitor type 1), member 1 [Source:HGNC Symbol;Acc:8583]
CR	ENST00000258098	pos:145	-7	-6.28571	ENSG00000135631	chromosome:GRCh37:2:73300510:73340146:-1	RAB11FIP5	RAB11 family interacting protein 5 (class I) [Source:HGNC Symbol;Acc:24845]
CR	ENST00000258098	pos:146	-7	-6.28571	ENSG00000135631	chromosome:GRCh37:2:73300510:73340146:-1	RAB11FIP5	RAB11 family interacting protein 5 (class I) [Source:HGNC Symbol;Acc:24845]
CR	ENST00000261396	pos:485	-5.625	-1.85714	ENSG00000069248	chromosome:GRCh37:1:229577045:229644088:-1	NUP133	nucleoporin 133kDa [Source:HGNC Symbol;Acc:18016]
CR	ENST00000262487	pos:71	-4.625	-1.28571	ENSG00000101230	chromosome:GRCh37:20:13202418:13281297:1	ISM1	isthmin 1 homolog (zebrafish) [Source:HGNC Symbol;Acc:16213]
CR	ENST00000263181	pos:368	-12	-12	ENSG00000121621	chromosome:GRCh37:11:28042167:28129693:-1	KIF18A	kinesin family member 18A [Source:HGNC Symbol;Acc:29441]
CR	ENST00000263181	pos:371	-12	-12	ENSG00000121621	chromosome:GRCh37:11:28042167:28129693:-1	KIF18A	kinesin family member 18A [Source:HGNC Symbol;Acc:29441]
CR	ENST00000263598	pos:89	-15.25	-5.14286	ENSG00000160349	chromosome:GRCh37:9:138413284:138418378:1	LCN1	lipocalin 1 (tear prealbumin) [Source:HGNC Symbol;Acc:6525]
CR	ENST00000264951	pos:1168	-1.75	-2	ENSG00000114127	chromosome:GRCh37:3:142025449:142166904:-1	XRN1	5'-3' exoribonuclease 1 [Source:HGNC Symbol;Acc:30654]
CR	ENST00000264951	pos:1170	-1.75	-2	ENSG00000114127	chromosome:GRCh37:3:142025449:142166904:-1	XRN1	5'-3' exoribonuclease 1 [Source:HGNC Symbol;Acc:30654]
CR	ENST00000270061	pos:178	-2.75	-1.71429	ENSG00000130511	chromosome:GRCh37:19:18530221:18545371:1	SSBP4	single stranded DNA binding protein 4 [Source:HGNC Symbol;Acc:15676]
CR	ENST00000273980	pos:407	-30.625	-9.28571	ENSG00000145348	chromosome:GRCh37:4:106965474:107242652:-1	TBCK	TBC1 domain containing kinase [Source:HGNC Symbol;Acc:28261]
CR	ENST00000274487	pos:461	-6.125	-7	ENSG00000145808	chromosome:GRCh37:5:128795958:129074376:1	ADAMTS19	ADAM metallopeptidase with thrombospondin type 1 motif, 19 [Source:HGNC Symbol;Acc:17111]
CR	ENST00000274487	pos:462	-6.125	-7	ENSG00000145808	chromosome:GRCh37:5:128795958:129074376:1	ADAMTS19	ADAM metallopeptidase with thrombospondin type 1 motif, 19 [Source:HGNC Symbol;Acc:17111]
CR	ENST00000280362	pos:29	-4.5	-0.857143	ENSG00000150787	chromosome:GRCh37:11:112097088:112104696:1	PTS	6-pyruvoyltetrahydropterin synthase [Source:HGNC Symbol;Acc:9689]
CR	ENST00000284202	pos:95	-10.5	-3.42857	ENSG00000154059	chromosome:GRCh37:18:22006580:22033499:1	IMPACT	Impact homolog (mouse) [Source:HGNC Symbol;Acc:20387]
CR	ENST00000284202	pos:96	-10.5	-3.42857	ENSG00000154059	chromosome:GRCh37:18:22006580:22033499:1	IMPACT	Impact homolog (mouse) [Source:HGNC Symbol;Acc:20387]
CR	ENST00000287709	pos:299	-7.875	-5.57143	ENSG00000157060	chromosome:GRCh37:1:182869001:182922485:-1	SHCBP1L	SHC SH2-domain binding protein 1-like [Source:HGNC Symbol;Acc:16788]
CR	ENST00000287709	pos:301	-7.875	-5.57143	ENSG00000157060	chromosome:GRCh37:1:182869001:182922485:-1	SHCBP1L	SHC SH2-domain binding protein 1-like [Source:HGNC Symbol;Acc:16788]
CR	ENST00000296438	pos:27	-22.375	-9	ENSG00000164049	chromosome:GRCh37:3:48413709:48436190:1	FBXW12	F-box and WD repeat domain containing 12 [Source:HGNC Symbol;Acc:20729]
CR	ENST00000296438	pos:29	-26.5	-10.5714	ENSG00000164049	chromosome:GRCh37:3:48413709:48436190:1	FBXW12	F-box and WD repeat domain containing 12 [Source:HGNC Symbol;Acc:20729]
CR	ENST00000296702	pos:772	-0.875	-1	ENSG00000113649	chromosome:GRCh37:5:145826875:145891524:1	TCERG1	transcription elongation regulator 1 [Source:HGNC Symbol;Acc:15630]
CR	ENST00000296702	pos:773	-1.75	-1.14286	ENSG00000113649	chromosome:GRCh37:5:145826875:145891524:1	TCERG1	transcription elongation regulator 1 [Source:HGNC Symbol;Acc:15630]
CR	ENST00000300917	pos:350	-0.875	-0.142857	ENSG00000167447	chromosome:GRCh37:17:57287371:57292608:1	SMG8	smg-8 homolog, nonsense mediated mRNA decay factor (C. elegans) [Source:HGNC Symbol;Acc:25551]
CR	ENST00000300917	pos:588	-2.625	-2.14286	ENSG00000167447	chromosome:GRCh37:17:57287371:57292608:1	SMG8	smg-8 homolog, nonsense mediated mRNA decay factor (C. elegans) [Source:HGNC Symbol;Acc:25551]
CR	ENST00000300917	pos:590	-2.625	-2.14286	ENSG00000167447	chromosome:GRCh37:17:57287371:57292608:1	SMG8	smg-8 homolog, nonsense mediated mRNA decay factor (C. elegans) [Source:HGNC Symbol;Acc:25551]
CR	ENST00000300917	pos:591	-2.625	-2.14286	ENSG00000167447	chromosome:GRCh37:17:57287371:57292608:1	SMG8	smg-8 homolog, nonsense mediated mRNA decay factor (C. elegans) [Source:HGNC Symbol;Acc:25551]
CR	ENST00000302609	pos:138	-32.375	-13.7143	ENSG00000175395	chromosome:GRCh37:10:38238500:38265561:-1	ZNF25	zinc finger protein 25 [Source:HGNC Symbol;Acc:13043]
CR	ENST00000302609	pos:56	0	0	ENSG00000175395	chromosome:GRCh37:10:38238500:38265561:-1	ZNF25	zinc finger protein 25 [Source:HGNC Symbol;Acc:13043]
CR	ENST00000304400	pos:245	-0.875	-1	ENSG00000145730	chromosome:GRCh37:5:102201714:102364814:1	PAM	peptidylglycine alpha-amidating monooxygenase [Source:HGNC Symbol;Acc:8596]
CR	ENST00000316549	pos:150	-32	-7.42857	ENSG00000181804	chromosome:GRCh37:3:142984064:143567373:-1	SLC9A9	solute carrier family 9 (sodium/hydrogen exchanger), member 9 [Source:HGNC Symbol;Acc:20653]
CR	ENST00000316549	pos:151	-30.25	-7.14286	ENSG00000181804	chromosome:GRCh37:3:142984064:143567373:-1	SLC9A9	solute carrier family 9 (sodium/hydrogen exchanger), member 9 [Source:HGNC Symbol;Acc:20653]
CR	ENST00000323853	pos:1958	-3.5	-3.14286	ENSG00000144028	chromosome:GRCh37:2:96940074:96971253:-1	SNRNP200	small nuclear ribonucleoprotein 200kDa (U5) [Source:HGNC Symbol;Acc:30859]
CR	ENST00000323959	pos:215	-5.25	-6	ENSG00000176102	chromosome:GRCh37:11:33106130:33183011:-1	CSTF3	cleavage stimulation factor, 3' pre-RNA, subunit 3, 77kDa [Source:HGNC Symbol;Acc:2485]
CR	ENST00000323959	pos:216	-5.25	-6	ENSG00000176102	chromosome:GRCh37:11:33106130:33183011:-1	CSTF3	cleavage stimulation factor, 3' pre-RNA, subunit 3, 77kDa [Source:HGNC Symbol;Acc:2485]
CR	ENST00000327064	pos:672	-5.375	-2.71429	ENSG00000142453	chromosome:GRCh37:19:10982253:11033448:1	CARM1	coactivator-associated arginine methyltransferase 1 [Source:HGNC Symbol;Acc:23393]
CR	ENST00000355725	pos:1440	-1.75	-0.285714	ENSG00000125676	chromosome:GRCh37:X:122744049:122866906:-1	THOC2	THO complex 2 [Source:HGNC Symbol;Acc:19073]
CR	ENST00000355943	pos:226	-10.5	-11.1429	ENSG00000164209	chromosome:GRCh37:5:110074695:110098484:1	SLC25A46	solute carrier family 25, member 46 [Source:HGNC Symbol;Acc:25198]
CR	ENST00000356948	pos:359	-3.5	-4	ENSG00000011304	chromosome:GRCh37:19:797392:812327:1	PTBP1	polypyrimidine tract binding protein 1 [Source:HGNC Symbol;Acc:9583]
CR	ENST00000359834	pos:191	-4.5	-3.42857	ENSG00000176105	chromosome:GRCh37:18:721588:812327:-1	YES1	v-yes-1 Yamaguchi sarcoma viral oncogene homolog 1 [Source:HGNC Symbol;Acc:12841]
CR	ENST00000359834	pos:275	-3.25	-2.28571	ENSG00000176105	chromosome:GRCh37:18:721588:812327:-1	YES1	v-yes-1 Yamaguchi sarcoma viral oncogene homolog 1 [Source:HGNC Symbol;Acc:12841]
CR	ENST00000367405	pos:809	-8.75	-10	ENSG00000177888	chromosome:GRCh37:1:197128455:197169672:-1	ZBTB41	zinc finger and BTB domain containing 41 [Source:HGNC Symbol;Acc:24819]
CR	ENST00000368799	pos:60	-15.375	-6.85714	ENSG00000143631	chromosome:GRCh37:1:152274651:152297679:-1	FLG	filaggrin [Source:HGNC Symbol;Acc:3748]
CR	ENST00000376109	pos:777	-10.5	-12	ENSG00000135049	chromosome:GRCh37:9:88161586:88356944:-1	AGTPBP1	ATP/GTP binding protein 1 [Source:HGNC Symbol;Acc:17258]
CR	ENST00000376109	pos:778	-10.5	-12	ENSG00000135049	chromosome:GRCh37:9:88161586:88356944:-1	AGTPBP1	ATP/GTP binding protein 1 [Source:HGNC Symbol;Acc:17258]
CR	ENST00000376109	pos:779	-10.5	-12	ENSG00000135049	chromosome:GRCh37:9:88161586:88356944:-1	AGTPBP1	ATP/GTP binding protein 1 [Source:HGNC Symbol;Acc:17258]
CR	ENST00000376436	pos:364	-8.75	-10	ENSG00000130684	chromosome:GRCh37:20:25654851:25667593:-1	ZNF337	zinc finger protein 337 [Source:HGNC Symbol;Acc:15809]
CR	ENST00000376436	pos:369	-7	-8	ENSG00000130684	chromosome:GRCh37:20:25654851:25667593:-1	ZNF337	zinc finger protein 337 [Source:HGNC Symbol;Acc:15809]
CR	ENST00000376436	pos:372	-7	-8	ENSG00000130684	chromosome:GRCh37:20:25654851:25667593:-1	ZNF337	zinc finger protein 337 [Source:HGNC Symbol;Acc:15809]
CR	ENST00000376436	pos:375	-5.25	-6	ENSG00000130684	chromosome:GRCh37:20:25654851:25667593:-1	ZNF337	zinc finger protein 337 [Source:HGNC Symbol;Acc:15809]
CR	ENST00000379245	pos:411	-6.125	-6.14286	ENSG00000171055	chromosome:GRCh37:2:36779401:36825334:-1	FEZ2	fasciculation and elongation protein zeta 2 (zygin II) [Source:HGNC Symbol;Acc:3660]
CR	ENST00000379245	pos:412	-6.125	-6.14286	ENSG00000171055	chromosome:GRCh37:2:36779401:36825334:-1	FEZ2	fasciculation and elongation protein zeta 2 (zygin II) [Source:HGNC Symbol;Acc:3660]
CR	ENST00000382226	pos:242	-4.5	-3.71429	ENSG00000178177	chromosome:GRCh37:4:17882252:18023483:-1	LCORL	ligand dependent nuclear receptor corepressor-like [Source:HGNC Symbol;Acc:30776]
CR	ENST00000389297	pos:513	-5.5	-2.85714	ENSG00000105792	chromosome:GRCh37:7:89874488:89940377:1	C7orf63	chromosome 7 open reading frame 63 [Source:HGNC Symbol;Acc:26107]
CR	ENST00000389704	pos:21	-4.75	-3.14286	ENSG00000120699	chromosome:GRCh37:13:37574678:37583538:1	EXOSC8	exosome component 8 [Source:HGNC Symbol;Acc:17035]
CR	ENST00000394126	pos:434	-10.625	-3.57143	ENSG00000008838	chromosome:GRCh37:17:38175350:38210345:-1	MED24	mediator complex subunit 24 [Source:HGNC Symbol;Acc:22963]
CR	ENST00000394126	pos:436	-10.625	-3.57143	ENSG00000008838	chromosome:GRCh37:17:38175350:38210345:-1	MED24	mediator complex subunit 24 [Source:HGNC Symbol;Acc:22963]
CR	ENST00000394329	pos:1995	-4.75	-2.28571	ENSG00000196159	chromosome:GRCh37:4:126237554:126414087:1	FAT4	FAT tumor suppressor homolog 4 (Drosophila) [Source:HGNC Symbol;Acc:23109]
CR	ENST00000394980	pos:379	-10.75	-3.71429	ENSG00000138722	chromosome:GRCh37:4:90800683:90875780:1	MMRN1	multimerin 1 [Source:HGNC Symbol;Acc:7178]
CR	ENST00000395634	pos:58	-34.625	-12	ENSG00000134986	chromosome:GRCh37:5:111065681:111312628:-1	C5orf13	chromosome 5 open reading frame 13 [Source:HGNC Symbol;Acc:16834]
CR	ENST00000395634	pos:59	-28.625	-10.5714	ENSG00000134986	chromosome:GRCh37:5:111065681:111312628:-1	C5orf13	chromosome 5 open reading frame 13 [Source:HGNC Symbol;Acc:16834]
CR	ENST00000397292	pos:622	-1.75	-2	ENSG00000137055	chromosome:GRCh37:9:26904081:26947461:-1	PLAA	phospholipase A2-activating protein [Source:HGNC Symbol;Acc:9043]
CR	ENST00000398414	pos:1671	-5.5	-3.42857	ENSG00000169855	chromosome:GRCh37:3:78649191:79639061:-1	ROBO1	roundabout, axon guidance receptor, homolog 1 (Drosophila) [Source:HGNC Symbol;Acc:10249]
CR	ENST00000403050	pos:726	-1.75	-0.285714	ENSG00000106443	chromosome:GRCh37:7:11013499:11143282:1	PHF14	PHD finger protein 14 [Source:HGNC Symbol;Acc:22203]
CR	ENST00000415613	pos:298	-14.125	-3.28571	ENSG00000186868	chromosome:GRCh37:17:44039704:44101537:1	MAPT	microtubule-associated protein tau [Source:HGNC Symbol;Acc:6893]
CR	ENST00000426016	pos:1089	0	0	ENSG00000115904	chromosome:GRCh37:2:39208537:39348192:-1	SOS1	son of sevenless homolog 1 (Drosophila) [Source:HGNC Symbol;Acc:11187]
CR	ENST00000428345	pos:64	-0.875	-1	ENSG00000196586	chromosome:GRCh37:6:76458909:76629254:1	MYO6	myosin VI [Source:HGNC Symbol;Acc:7605]
CR	ENST00000434758	pos:86	-6.125	-3.85714	ENSG00000137691	chromosome:GRCh37:11:101918174:101955291:1	C11orf70	chromosome 11 open reading frame 70 [Source:HGNC Symbol;Acc:28188]
CR	ENST00000434758	pos:87	-6.125	-3.85714	ENSG00000137691	chromosome:GRCh37:11:101918174:101955291:1	C11orf70	chromosome 11 open reading frame 70 [Source:HGNC Symbol;Acc:28188]
CR	ENST00000434758	pos:88	-5.375	-3.85714	ENSG00000137691	chromosome:GRCh37:11:101918174:101955291:1	C11orf70	chromosome 11 open reading frame 70 [Source:HGNC Symbol;Acc:28188]
CR	ENST00000434758	pos:89	-5.25	-3.71429	ENSG00000137691	chromosome:GRCh37:11:101918174:101955291:1	C11orf70	chromosome 11 open reading frame 70 [Source:HGNC Symbol;Acc:28188]
CR	ENST00000439123	pos:272	-13.875	-15	ENSG00000164070	chromosome:GRCh37:4:128702976:128754197:1	HSPA4L	heat shock 70kDa protein 4-like [Source:HGNC Symbol;Acc:17041]
CR	ENST00000445819	pos:605	-8	-3.42857	ENSG00000177943	chromosome:GRCh37:9:139746819:139755249:1	MAMDC4	MAM domain containing 4 [Source:HGNC Symbol;Acc:24083]
CR	ENST00000447266	pos:437	-3.625	-2.71429	ENSG00000112701	chromosome:GRCh37:6:76311763:76427994:1	SENP6	SUMO1/sentrin specific peptidase 6 [Source:HGNC Symbol;Acc:20944]
CR	ENST00000447266	pos:439	-3.625	-2.71429	ENSG00000112701	chromosome:GRCh37:6:76311763:76427994:1	SENP6	SUMO1/sentrin specific peptidase 6 [Source:HGNC Symbol;Acc:20944]
CR	ENST00000447630	pos:60	-4.125	-1.57143	ENSG00000008324	chromosome:GRCh37:3:42623332:42636606:1	SS18L2	synovial sarcoma translocation gene on chromosome 18-like 2 [Source:HGNC Symbol;Acc:15593]
CR	ENST00000447630	pos:61	-4.875	-1.57143	ENSG00000008324	chromosome:GRCh37:3:42623332:42636606:1	SS18L2	synovial sarcoma translocation gene on chromosome 18-like 2 [Source:HGNC Symbol;Acc:15593]
CR	ENST00000452508	pos:2565	-8.375	-7	ENSG00000149311	chromosome:GRCh37:11:108093843:108239829:1	ATM	ataxia telangiectasia mutated [Source:HGNC Symbol;Acc:795]
CR	ENST00000452508	pos:2566	-8.25	-6.85714	ENSG00000149311	chromosome:GRCh37:11:108093843:108239829:1	ATM	ataxia telangiectasia mutated [Source:HGNC Symbol;Acc:795]
CR	ENST00000504376	pos:486	-40.125	-10.8571	ENSG00000154162	chromosome:GRCh37:5:21750777:22853450:-1	CDH12	cadherin 12, type 2 (N-cadherin 2) [Source:HGNC Symbol;Acc:1751]
CR	ENST00000506030	pos:200	-6.125	-7	ENSG00000112851	chromosome:GRCh37:5:65222601:65374393:1	ERBB2IP	erbb2 interacting protein [Source:HGNC Symbol;Acc:15842]
CR	ENST00000533060	pos:337	-7	-2.85714	ENSG00000070985	chromosome:GRCh37:11:2426133:2444272:-1	TRPM5	transient receptor potential cation channel, subfamily M, member 5 [Source:HGNC Symbol;Acc:14323]
CR	ENST00000535923	pos:243	-40.25	-9.42857	ENSG00000215021	chromosome:GRCh37:12:7074515:7079988:-1	PHB2	prohibitin 2 [Source:HGNC Symbol;Acc:30306]
Chimp	ENST00000011653	pos:438	-6.125	-7	ENSG00000010610	chromosome:GRCh37:12:6898638:6929974:1	CD4	CD4 molecule [Source:HGNC Symbol;Acc:1678]
Chimp	ENST00000054666	pos:97	-37.6562	-14.9643	ENSG00000049245	chromosome:GRCh37:1:7831329:7841492:1	VAMP3	vesicle-associated membrane protein 3 (cellubrevin) [Source:HGNC Symbol;Acc:12644]
Chimp	ENST00000205890	pos:1831	-12.125	-3	ENSG00000091536	chromosome:GRCh37:17:18012020:18083116:1	MYO15A	myosin XVA [Source:HGNC Symbol;Acc:7594]
Chimp	ENST00000258198	pos:188	-9.625	-11.5714	ENSG00000135720	chromosome:GRCh37:16:66754796:66785701:-1	DYNC1LI2	dynein, cytoplasmic 1, light intermediate chain 2 [Source:HGNC Symbol;Acc:2966]
Chimp	ENST00000262879	pos:1256	-6.25	-1.42857	ENSG00000170471	chromosome:GRCh37:20:37101459:37207502:1	RALGAPB	Ral GTPase activating protein, beta subunit (non-catalytic) [Source:HGNC Symbol;Acc:29221]
Chimp	ENST00000276201	pos:503	-29.75	-10	ENSG00000125351	chromosome:GRCh37:X:118967985:118986961:-1	UPF3B	UPF3 regulator of nonsense transcripts homolog B (yeast) [Source:HGNC Symbol;Acc:20439]
Chimp	ENST00000276201	pos:505	-27.125	-10.4286	ENSG00000125351	chromosome:GRCh37:X:118967985:118986961:-1	UPF3B	UPF3 regulator of nonsense transcripts homolog B (yeast) [Source:HGNC Symbol;Acc:20439]
Chimp	ENST00000276201	pos:508	-23.625	-11.5714	ENSG00000125351	chromosome:GRCh37:X:118967985:118986961:-1	UPF3B	UPF3 regulator of nonsense transcripts homolog B (yeast) [Source:HGNC Symbol;Acc:20439]
Chimp	ENST00000276201	pos:517	-13.125	-14.7143	ENSG00000125351	chromosome:GRCh37:X:118967985:118986961:-1	UPF3B	UPF3 regulator of nonsense transcripts homolog B (yeast) [Source:HGNC Symbol;Acc:20439]
Chimp	ENST00000290866	pos:619	-4.375	-1.14286	ENSG00000159640	chromosome:GRCh37:17:61554432:61574804:1	ACE	angiotensin I converting enzyme (peptidyl-dipeptidase A) 1 [Source:HGNC Symbol;Acc:2707]
Chimp	ENST00000291294	pos:296	-5.25	-6.85714	ENSG00000160013	chromosome:GRCh37:19:47123726:47128354:-1	PTGIR	prostaglandin I2 (prostacyclin) receptor (IP) [Source:HGNC Symbol;Acc:9602]
Chimp	ENST00000297183	pos:954	-7.875	-9	ENSG00000131503	chromosome:GRCh37:5:139781429:139929163:1	ANKHD1	ankyrin repeat and KH domain containing 1 [Source:HGNC Symbol;Acc:24714]
Chimp	ENST00000297183	pos:965	-5.25	-6	ENSG00000131503	chromosome:GRCh37:5:139781429:139929163:1	ANKHD1	ankyrin repeat and KH domain containing 1 [Source:HGNC Symbol;Acc:24714]
Chimp	ENST00000299424	pos:175	-0.875	-1	ENSG00000166337	chromosome:GRCh37:11:6632073:6633898:-1	TAF10	TAF10 RNA polymerase II, TATA box binding protein (TBP)-associated factor, 30kDa [Source:HGNC Symbol;Acc:11543]
Chimp	ENST00000299424	pos:176	-0.875	-1	ENSG00000166337	chromosome:GRCh37:11:6632073:6633898:-1	TAF10	TAF10 RNA polymerase II, TATA box binding protein (TBP)-associated factor, 30kDa [Source:HGNC Symbol;Acc:11543]
Chimp	ENST00000310157	pos:19	-12.25	-9.71429	ENSG00000167755	chromosome:GRCh37:19:51461888:51472929:-1	KLK6	kallikrein-related peptidase 6 [Source:HGNC Symbol;Acc:6367]
Chimp	ENST00000310157	pos:20	-12.25	-9.71429	ENSG00000167755	chromosome:GRCh37:19:51461888:51472929:-1	KLK6	kallikrein-related peptidase 6 [Source:HGNC Symbol;Acc:6367]
Chimp	ENST00000310157	pos:24	-11.375	-9.57143	ENSG00000167755	chromosome:GRCh37:19:51461888:51472929:-1	KLK6	kallikrein-related peptidase 6 [Source:HGNC Symbol;Acc:6367]
Chimp	ENST00000311320	pos:173	-7.375	-5.42857	ENSG00000174791	chromosome:GRCh37:11:66099533:66104000:-1	RIN1	Ras and Rab interactor 1 [Source:HGNC Symbol;Acc:18749]
Chimp	ENST00000311601	pos:180	-7.875	-8.14286	ENSG00000174705	chromosome:GRCh37:5:171760503:171881527:-1	SH3PXD2B	SH3 and PX domains 2B [Source:HGNC Symbol;Acc:29242]
Chimp	ENST00000311601	pos:187	-11.125	-11	ENSG00000174705	chromosome:GRCh37:5:171760503:171881527:-1	SH3PXD2B	SH3 and PX domains 2B [Source:HGNC Symbol;Acc:29242]
Chimp	ENST00000311601	pos:195	-10.25	-10.8571	ENSG00000174705	chromosome:GRCh37:5:171760503:171881527:-1	SH3PXD2B	SH3 and PX domains 2B [Source:HGNC Symbol;Acc:29242]
Chimp	ENST00000311601	pos:197	-9.375	-9.85714	ENSG00000174705	chromosome:GRCh37:5:171760503:171881527:-1	SH3PXD2B	SH3 and PX domains 2B [Source:HGNC Symbol;Acc:29242]
Chimp	ENST00000311864	pos:141	-2.625	-0.428571	ENSG00000172717	chromosome:GRCh37:14:67656146:67695267:1	FAM71D	family with sequence similarity 71, member D [Source:HGNC Symbol;Acc:20101]
Chimp	ENST00000311864	pos:213	-11.75	-3.42857	ENSG00000172717	chromosome:GRCh37:14:67656146:67695267:1	FAM71D	family with sequence similarity 71, member D [Source:HGNC Symbol;Acc:20101]
Chimp	ENST00000311864	pos:217	-15	-4	ENSG00000172717	chromosome:GRCh37:14:67656146:67695267:1	FAM71D	family with sequence similarity 71, member D [Source:HGNC Symbol;Acc:20101]
Chimp	ENST00000324774	pos:488	-0.875	-1	ENSG00000110931	chromosome:GRCh37:12:121675500:121736111:-1	CAMKK2	calcium/calmodulin-dependent protein kinase kinase 2, beta [Source:HGNC Symbol;Acc:1470]
Chimp	ENST00000330807	pos:224	-8.625	-7.28571	ENSG00000158578	chromosome:GRCh37:X:55035488:55057497:-1	ALAS2	aminolevulinate, delta-, synthase 2 [Source:HGNC Symbol;Acc:397]
Chimp	ENST00000340381	pos:374	-8.75	-5.57143	ENSG00000188807	chromosome:GRCh37:1:9648980:9674907:1	TMEM201	transmembrane protein 201 [Source:HGNC Symbol;Acc:33719]
Chimp	ENST00000344846	pos:37	-24	-8.71429	ENSG00000105467	chromosome:GRCh37:19:48867657:48879627:1	SYNGR4	synaptogyrin 4 [Source:HGNC Symbol;Acc:11502]
Chimp	ENST00000355451	pos:5	-10.7188	-5.82143	ENSG00000015676	chromosome:GRCh37:7:44421969:44530479:-1	NUDCD3	NudC domain containing 3 [Source:HGNC Symbol;Acc:22208]
Chimp	ENST00000355725	pos:353	-2.625	-2.14286	ENSG00000125676	chromosome:GRCh37:X:122744049:122866906:-1	THOC2	THO complex 2 [Source:HGNC Symbol;Acc:19073]
Chimp	ENST00000355725	pos:367	-2.625	-3	ENSG00000125676	chromosome:GRCh37:X:122744049:122866906:-1	THOC2	THO complex 2 [Source:HGNC Symbol;Acc:19073]
Chimp	ENST00000356402	pos:933	-2.625	-3	ENSG00000196504	chromosome:GRCh37:2:153512544:153573908:-1	PRPF40A	PRP40 pre-mRNA processing factor 40 homolog A (S. cerevisiae) [Source:HGNC Symbol;Acc:16463]
Chimp	ENST00000356402	pos:938	-2.625	-3	ENSG00000196504	chromosome:GRCh37:2:153512544:153573908:-1	PRPF40A	PRP40 pre-mRNA processing factor 40 homolog A (S. cerevisiae) [Source:HGNC Symbol;Acc:16463]
Chimp	ENST00000358078	pos:162	-6.25	-1.71429	ENSG00000072182	chromosome:GRCh37:2:220379052:220403494:1	ACCN4	amiloride-sensitive cation channel 4, pituitary [Source:HGNC Symbol;Acc:21263]
Chimp	ENST00000359358	pos:284	-11.375	-7.57143	ENSG00000197705	chromosome:GRCh37:18:30252634:30352974:-1	KLHL14	kelch-like 14 (Drosophila) [Source:HGNC Symbol;Acc:29266]
Chimp	ENST00000369454	pos:112	-6.125	-7.28571	ENSG00000155961	chromosome:GRCh37:X:154487526:154493874:-1	RAB39B	RAB39B, member RAS oncogene family [Source:HGNC Symbol;Acc:16499]
Chimp	ENST00000369454	pos:80	-3.5	-4	ENSG00000155961	chromosome:GRCh37:X:154487526:154493874:-1	RAB39B	RAB39B, member RAS oncogene family [Source:HGNC Symbol;Acc:16499]
Chimp	ENST00000369454	pos:90	-6.125	-7.28571	ENSG00000155961	chromosome:GRCh37:X:154487526:154493874:-1	RAB39B	RAB39B, member RAS oncogene family [Source:HGNC Symbol;Acc:16499]
Chimp	ENST00000370445	pos:338	-27.125	-13	ENSG00000143032	chromosome:GRCh37:1:91177159:91182794:-1	BARHL2	BarH-like homeobox 2 [Source:HGNC Symbol;Acc:954]
Chimp	ENST00000370445	pos:339	-27.125	-13	ENSG00000143032	chromosome:GRCh37:1:91177159:91182794:-1	BARHL2	BarH-like homeobox 2 [Source:HGNC Symbol;Acc:954]
Chimp	ENST00000370445	pos:340	-20.125	-11	ENSG00000143032	chromosome:GRCh37:1:91177159:91182794:-1	BARHL2	BarH-like homeobox 2 [Source:HGNC Symbol;Acc:954]
Chimp	ENST00000370445	pos:342	-6.125	-7	ENSG00000143032	chromosome:GRCh37:1:91177159:91182794:-1	BARHL2	BarH-like homeobox 2 [Source:HGNC Symbol;Acc:954]
Chimp	ENST00000370853	pos:67	-2.625	-3	ENSG00000076770	chromosome:GRCh37:X:131512177:131573718:-1	MBNL3	muscleblind-like 3 (Drosophila) [Source:HGNC Symbol;Acc:20564]
Chimp	ENST00000372318	pos:54	-4.25	-3.57143	ENSG00000159214	chromosome:GRCh37:1:44457280:44462200:1	CCDC24	coiled-coil domain containing 24 [Source:HGNC Symbol;Acc:28688]
Chimp	ENST00000373095	pos:101	-5.25	-6	ENSG00000167106	chromosome:GRCh37:9:130702858:130742792:-1	FAM102A	family with sequence similarity 102, member A [Source:HGNC Symbol;Acc:31419]
Chimp	ENST00000373095	pos:108	-14.875	-10.1429	ENSG00000167106	chromosome:GRCh37:9:130702858:130742792:-1	FAM102A	family with sequence similarity 102, member A [Source:HGNC Symbol;Acc:31419]
Chimp	ENST00000373095	pos:109	-21.875	-12.1429	ENSG00000167106	chromosome:GRCh37:9:130702858:130742792:-1	FAM102A	family with sequence similarity 102, member A [Source:HGNC Symbol;Acc:31419]
Chimp	ENST00000373095	pos:110	-28.875	-14.1429	ENSG00000167106	chromosome:GRCh37:9:130702858:130742792:-1	FAM102A	family with sequence similarity 102, member A [Source:HGNC Symbol;Acc:31419]
Chimp	ENST00000373114	pos:626	-0.875	-1	ENSG00000102271	chromosome:GRCh37:X:86772817:86924596:1	KLHL4	kelch-like 4 (Drosophila) [Source:HGNC Symbol;Acc:6355]
Chimp	ENST00000373114	pos:653	-5.25	-5.42857	ENSG00000102271	chromosome:GRCh37:X:86772817:86924596:1	KLHL4	kelch-like 4 (Drosophila) [Source:HGNC Symbol;Acc:6355]
Chimp	ENST00000373114	pos:684	-30.75	-9.71429	ENSG00000102271	chromosome:GRCh37:X:86772817:86924596:1	KLHL4	kelch-like 4 (Drosophila) [Source:HGNC Symbol;Acc:6355]
Chimp	ENST00000373116	pos:203	-3.75	-0.857143	ENSG00000116898	chromosome:GRCh37:1:36921319:36930038:-1	MRPS15	mitochondrial ribosomal protein S15 [Source:HGNC Symbol;Acc:14504]
Chimp	ENST00000375782	pos:196	-6.25	-2.28571	ENSG00000162460	chromosome:GRCh37:1:16068917:16074477:1	TMEM82	transmembrane protein 82 [Source:HGNC Symbol;Acc:32350]
Chimp	ENST00000378295	pos:191	-6.375	-6.14286	ENSG00000078900	chromosome:GRCh37:1:3569084:3652765:1	TP73	tumor protein p73 [Source:HGNC Symbol;Acc:12003]
Chimp	ENST00000379341	pos:104	-2.625	-3.28571	ENSG00000123131	chromosome:GRCh37:X:23685563:23704516:1	PRDX4	peroxiredoxin 4 [Source:HGNC Symbol;Acc:17169]
Chimp	ENST00000380033	pos:488	-35.25	-10.1429	ENSG00000177324	chromosome:GRCh37:X:18181051:18239003:-1	BEND2	BEN domain containing 2 [Source:HGNC Symbol;Acc:28509]
Chimp	ENST00000380033	pos:494	-27.875	-9	ENSG00000177324	chromosome:GRCh37:X:18181051:18239003:-1	BEND2	BEN domain containing 2 [Source:HGNC Symbol;Acc:28509]
Chimp	ENST00000380033	pos:495	-25.375	-8.57143	ENSG00000177324	chromosome:GRCh37:X:18181051:18239003:-1	BEND2	BEN domain containing 2 [Source:HGNC Symbol;Acc:28509]
Chimp	ENST00000380033	pos:496	-23.625	-8.28571	ENSG00000177324	chromosome:GRCh37:X:18181051:18239003:-1	BEND2	BEN domain containing 2 [Source:HGNC Symbol;Acc:28509]
Chimp	ENST00000380033	pos:497	-23.5	-8.57143	ENSG00000177324	chromosome:GRCh37:X:18181051:18239003:-1	BEND2	BEN domain containing 2 [Source:HGNC Symbol;Acc:28509]
Chimp	ENST00000380033	pos:653	-15.25	-3.14286	ENSG00000177324	chromosome:GRCh37:X:18181051:18239003:-1	BEND2	BEN domain containing 2 [Source:HGNC Symbol;Acc:28509]
Chimp	ENST00000380033	pos:670	-15.5	-3.42857	ENSG00000177324	chromosome:GRCh37:X:18181051:18239003:-1	BEND2	BEN domain containing 2 [Source:HGNC Symbol;Acc:28509]
Chimp	ENST00000380033	pos:686	-14.125	-3.71429	ENSG00000177324	chromosome:GRCh37:X:18181051:18239003:-1	BEND2	BEN domain containing 2 [Source:HGNC Symbol;Acc:28509]
Chimp	ENST00000380033	pos:700	-14.75	-3.28571	ENSG00000177324	chromosome:GRCh37:X:18181051:18239003:-1	BEND2	BEN domain containing 2 [Source:HGNC Symbol;Acc:28509]
Chimp	ENST00000380033	pos:862	-10.875	-3.28571	ENSG00000177324	chromosome:GRCh37:X:18181051:18239003:-1	BEND2	BEN domain containing 2 [Source:HGNC Symbol;Acc:28509]
Chimp	ENST00000380033	pos:869	-13	-4	ENSG00000177324	chromosome:GRCh37:X:18181051:18239003:-1	BEND2	BEN domain containing 2 [Source:HGNC Symbol;Acc:28509]
Chimp	ENST00000380033	pos:877	-18.125	-5.28571	ENSG00000177324	chromosome:GRCh37:X:18181051:18239003:-1	BEND2	BEN domain containing 2 [Source:HGNC Symbol;Acc:28509]
Chimp	ENST00000380033	pos:880	-18.75	-5.42857	ENSG00000177324	chromosome:GRCh37:X:18181051:18239003:-1	BEND2	BEN domain containing 2 [Source:HGNC Symbol;Acc:28509]
Chimp	ENST00000380843	pos:383	-25.5	-6	ENSG00000101365	chromosome:GRCh37:20:2639041:2644865:-1	IDH3B	isocitrate dehydrogenase 3 (NAD+) beta [Source:HGNC Symbol;Acc:5385]
Chimp	ENST00000380985	pos:473	-2.75	-1.71429	ENSG00000123213	chromosome:GRCh37:5:65018023:65125111:1	NLN	neurolysin (metallopeptidase M3 family) [Source:HGNC Symbol;Acc:16058]
Chimp	ENST00000392505	pos:538	-10.625	-11.8571	ENSG00000079156	chromosome:GRCh37:2:179059208:179260499:1	OSBPL6	oxysterol binding protein-like 6 [Source:HGNC Symbol;Acc:16388]
Chimp	ENST00000397420	pos:175	0	0	ENSG00000177697	chromosome:GRCh37:11:832843:838829:1	CD151	CD151 molecule (Raph blood group) [Source:HGNC Symbol;Acc:1630]
Chimp	ENST00000397420	pos:193	0	0	ENSG00000177697	chromosome:GRCh37:11:832843:838829:1	CD151	CD151 molecule (Raph blood group) [Source:HGNC Symbol;Acc:1630]
Chimp	ENST00000399510	pos:243	-3.5	-4	ENSG00000132535	chromosome:GRCh37:17:7093209:7123021:-1	DLG4	discs, large homolog 4 (Drosophila) [Source:HGNC Symbol;Acc:2903]
Chimp	ENST00000405174	pos:361	-3.5	-4.28571	ENSG00000100605	chromosome:GRCh37:14:93406069:93582263:-1	ITPK1	inositol-tetrakisphosphate 1-kinase [Source:HGNC Symbol;Acc:6177]
Chimp	ENST00000405174	pos:362	-3.5	-4.28571	ENSG00000100605	chromosome:GRCh37:14:93406069:93582263:-1	ITPK1	inositol-tetrakisphosphate 1-kinase [Source:HGNC Symbol;Acc:6177]
Chimp	ENST00000405174	pos:481	-7.75	-6.28571	ENSG00000100605	chromosome:GRCh37:14:93406069:93582263:-1	ITPK1	inositol-tetrakisphosphate 1-kinase [Source:HGNC Symbol;Acc:6177]
Chimp	ENST00000409190	pos:396	-7.125	-5.85714	ENSG00000162520	chromosome:GRCh37:1:33145961:33168720:-1	SYNC	syncoilin, intermediate filament protein [Source:HGNC Symbol;Acc:28897]
Chimp	ENST00000409190	pos:410	-7.125	-4.71429	ENSG00000162520	chromosome:GRCh37:1:33145961:33168720:-1	SYNC	syncoilin, intermediate filament protein [Source:HGNC Symbol;Acc:28897]
Chimp	ENST00000409190	pos:411	-6.25	-4.57143	ENSG00000162520	chromosome:GRCh37:1:33145961:33168720:-1	SYNC	syncoilin, intermediate filament protein [Source:HGNC Symbol;Acc:28897]
Chimp	ENST00000409420	pos:384	-0.875	-1	ENSG00000178662	chromosome:GRCh37:2:166430619:166536704:1	CSRNP3	cysteine-serine-rich nuclear protein 3 [Source:HGNC Symbol;Acc:30729]
Chimp	ENST00000409420	pos:422	-11.125	-3.85714	ENSG00000178662	chromosome:GRCh37:2:166430619:166536704:1	CSRNP3	cysteine-serine-rich nuclear protein 3 [Source:HGNC Symbol;Acc:30729]
Chimp	ENST00000431565	pos:296	-2.625	-3	ENSG00000181449	chromosome:GRCh37:3:181429714:181431102:1	SOX2	SRY (sex determining region Y)-box 2 [Source:HGNC Symbol;Acc:11195]
Chimp	ENST00000453966	pos:800	-2.75	-1.42857	ENSG00000089351	chromosome:GRCh37:19:35485688:35517375:1	GRAMD1A	GRAM domain containing 1A [Source:HGNC Symbol;Acc:29305]
Chimp	ENST00000456013	pos:156	-5.25	-6.85714	ENSG00000111679	chromosome:GRCh37:12:7060434:7070479:1	PTPN6	protein tyrosine phosphatase, non-receptor type 6 [Source:HGNC Symbol;Acc:9658]
Chimp	ENST00000531901	pos:596	-7.875	-9.57143	ENSG00000112319	chromosome:GRCh37:6:133562724:133850668:1	EYA4	eyes absent homolog 4 (Drosophila) [Source:HGNC Symbol;Acc:3522]
Chimp	ENST00000535654	pos:110	-9.625	-4.14286	ENSG00000128274	chromosome:GRCh37:22:43088621:43089957:-1	A4GALT	alpha 1,4-galactosyltransferase [Source:HGNC Symbol;Acc:18149]
Chimp	ENST00000553780	pos:326	-9.625	-6.71429	ENSG00000188488	chromosome:GRCh37:14:95027779:95059133:1	SERPINA5	serpin peptidase inhibitor, clade A (alpha-1 antiproteinase, antitrypsin), member 5 [Source:HGNC Symbol;Acc:8723]
Gorilla	ENST00000233575	pos:424	0	0	ENSG00000115234	chromosome:GRCh37:2:27593389:27599995:1	SNX17	sorting nexin 17 [Source:HGNC Symbol;Acc:14979]
Gorilla	ENST00000260731	pos:252	-5.25	-6	ENSG00000138160	chromosome:GRCh37:10:94353043:94415150:1	KIF11	kinesin family member 11 [Source:HGNC Symbol;Acc:6388]
Gorilla	ENST00000260731	pos:254	-5.25	-6	ENSG00000138160	chromosome:GRCh37:10:94353043:94415150:1	KIF11	kinesin family member 11 [Source:HGNC Symbol;Acc:6388]
Gorilla	ENST00000261601	pos:133	-18.375	-8.14286	ENSG00000101557	chromosome:GRCh37:18:158483:213739:1	USP14	ubiquitin specific peptidase 14 (tRNA-guanine transglycosylase) [Source:HGNC Symbol;Acc:12612]
Gorilla	ENST00000261601	pos:135	-21.875	-8.71429	ENSG00000101557	chromosome:GRCh37:18:158483:213739:1	USP14	ubiquitin specific peptidase 14 (tRNA-guanine transglycosylase) [Source:HGNC Symbol;Acc:12612]
Gorilla	ENST00000261601	pos:136	-23.625	-9	ENSG00000101557	chromosome:GRCh37:18:158483:213739:1	USP14	ubiquitin specific peptidase 14 (tRNA-guanine transglycosylase) [Source:HGNC Symbol;Acc:12612]
Gorilla	ENST00000262502	pos:419	-3.25	-2	ENSG00000070915	chromosome:GRCh37:16:56899127:56948438:1	SLC12A3	solute carrier family 12 (sodium/chloride transporters), member 3 [Source:HGNC Symbol;Acc:10912]
Gorilla	ENST00000262502	pos:421	-3.25	-2	ENSG00000070915	chromosome:GRCh37:16:56899127:56948438:1	SLC12A3	solute carrier family 12 (sodium/chloride transporters), member 3 [Source:HGNC Symbol;Acc:10912]
Gorilla	ENST00000263025	pos:152	-7	-2	ENSG00000102882	chromosome:GRCh37:16:30125426:30134615:-1	MAPK3	mitogen-activated protein kinase 3 [Source:HGNC Symbol;Acc:6877]
Gorilla	ENST00000266529	pos:202	0	0	ENSG00000139168	chromosome:GRCh37:12:42705880:42719907:-1	ZCRB1	zinc finger CCHC-type and RNA binding motif 1 [Source:HGNC Symbol;Acc:29620]
Gorilla	ENST00000297533	pos:70	-12.625	-8.42857	ENSG00000164897	chromosome:GRCh37:7:150778167:150780633:-1	TMUB1	transmembrane and ubiquitin-like domain containing 1 [Source:HGNC Symbol;Acc:21709]
Gorilla	ENST00000304460	pos:264	-37.25	-8	ENSG00000174358	chromosome:GRCh37:5:1201710:1225232:1	SLC6A19	solute carrier family 6 (neutral amino acid transporter), member 19 [Source:HGNC Symbol;Acc:27960]
Gorilla	ENST00000313401	pos:190	-0.875	-1	ENSG00000176749	chromosome:GRCh37:17:30813637:30818274:1	CDK5R1	cyclin-dependent kinase 5, regulatory subunit 1 (p35) [Source:HGNC Symbol;Acc:1775]
Gorilla	ENST00000324166	pos:457	-16.125	-5	ENSG00000144115	chromosome:GRCh37:2:88470979:88486145:1	THNSL2	threonine synthase-like 2 (S. cerevisiae) [Source:HGNC Symbol;Acc:25602]
Gorilla	ENST00000324461	pos:457	-6.125	-4.71429	ENSG00000167637	chromosome:GRCh37:19:44331444:44353307:1	ZNF283	zinc finger protein 283 [Source:HGNC Symbol;Acc:13077]
Gorilla	ENST00000324461	pos:458	-6.125	-4.71429	ENSG00000167637	chromosome:GRCh37:19:44331444:44353307:1	ZNF283	zinc finger protein 283 [Source:HGNC Symbol;Acc:13077]
Gorilla	ENST00000333642	pos:6	-12.375	-3.14286	ENSG00000188517	chromosome:GRCh37:4:109738553:110223175:-1	COL25A1	collagen, type XXV, alpha 1 [Source:HGNC Symbol;Acc:18603]
Gorilla	ENST00000334583	pos:964	-2.625	-1.28571	ENSG00000159753	chromosome:GRCh37:16:67679030:67691456:1	RLTPR	RGD motif, leucine rich repeats, tropomodulin domain and proline-rich containing [Source:HGNC Symbol;Acc:27089]
Gorilla	ENST00000358078	pos:162	-6.25	-1.71429	ENSG00000072182	chromosome:GRCh37:2:220379052:220403494:1	ACCN4	amiloride-sensitive cation channel 4, pituitary [Source:HGNC Symbol;Acc:21263]
Gorilla	ENST00000359600	pos:476	-10.625	-10	ENSG00000162415	chromosome:GRCh37:1:45482071:45672228:-1	ZSWIM5	zinc finger, SWIM-type containing 5 [Source:HGNC Symbol;Acc:29299]
Gorilla	ENST00000366552	pos:1037	-4.25	-4	ENSG00000162843	chromosome:GRCh37:1:241815580:241965435:1	WDR64	WD repeat domain 64 [Source:HGNC Symbol;Acc:26570]
Gorilla	ENST00000367435	pos:301	-1.75	-2	ENSG00000134371	chromosome:GRCh37:1:193091147:193223031:1	CDC73	cell division cycle 73, Paf1/RNA polymerase II complex component, homolog (S. cerevisiae) [Source:HGNC Symbol;Acc:16783]
Gorilla	ENST00000367435	pos:302	-1.75	-2	ENSG00000134371	chromosome:GRCh37:1:193091147:193223031:1	CDC73	cell division cycle 73, Paf1/RNA polymerase II complex component, homolog (S. cerevisiae) [Source:HGNC Symbol;Acc:16783]
Gorilla	ENST00000367929	pos:47	-11.875	-9.57143	ENSG00000198574	chromosome:GRCh37:1:162365056:162381916:-1	SH2D1B	SH2 domain containing 1B [Source:HGNC Symbol;Acc:30416]
Gorilla	ENST00000367929	pos:48	-11.875	-9.57143	ENSG00000198574	chromosome:GRCh37:1:162365056:162381916:-1	SH2D1B	SH2 domain containing 1B [Source:HGNC Symbol;Acc:30416]
Gorilla	ENST00000367929	pos:50	-13.5	-11.4286	ENSG00000198574	chromosome:GRCh37:1:162365056:162381916:-1	SH2D1B	SH2 domain containing 1B [Source:HGNC Symbol;Acc:30416]
Gorilla	ENST00000367929	pos:52	-14.375	-11.5714	ENSG00000198574	chromosome:GRCh37:1:162365056:162381916:-1	SH2D1B	SH2 domain containing 1B [Source:HGNC Symbol;Acc:30416]
Gorilla	ENST00000367929	pos:61	-15.25	-11.7143	ENSG00000198574	chromosome:GRCh37:1:162365056:162381916:-1	SH2D1B	SH2 domain containing 1B [Source:HGNC Symbol;Acc:30416]
Gorilla	ENST00000367929	pos:64	-15.125	-10.1429	ENSG00000198574	chromosome:GRCh37:1:162365056:162381916:-1	SH2D1B	SH2 domain containing 1B [Source:HGNC Symbol;Acc:30416]
Gorilla	ENST00000369704	pos:396	-3.5	-2.28571	ENSG00000120051	chromosome:GRCh37:10:106113522:106214848:1	CCDC147	coiled-coil domain containing 147 [Source:HGNC Symbol;Acc:26676]
Gorilla	ENST00000373907	pos:363	-13.125	-9	ENSG00000080845	chromosome:GRCh37:20:34995552:35155593:1	DLGAP4	discs, large (Drosophila) homolog-associated protein 4 [Source:HGNC Symbol;Acc:24476]
Gorilla	ENST00000373907	pos:365	-13.125	-9	ENSG00000080845	chromosome:GRCh37:20:34995552:35155593:1	DLGAP4	discs, large (Drosophila) homolog-associated protein 4 [Source:HGNC Symbol;Acc:24476]
Gorilla	ENST00000373907	pos:373	-13.125	-9	ENSG00000080845	chromosome:GRCh37:20:34995552:35155593:1	DLGAP4	discs, large (Drosophila) homolog-associated protein 4 [Source:HGNC Symbol;Acc:24476]
Gorilla	ENST00000374580	pos:301	-1.75	-2	ENSG00000204217	chromosome:GRCh37:2:203241659:203432474:1	BMPR2	bone morphogenetic protein receptor, type II (serine/threonine kinase) [Source:HGNC Symbol;Acc:1078]
Gorilla	ENST00000374580	pos:302	-1.75	-2	ENSG00000204217	chromosome:GRCh37:2:203241659:203432474:1	BMPR2	bone morphogenetic protein receptor, type II (serine/threonine kinase) [Source:HGNC Symbol;Acc:1078]
Gorilla	ENST00000374580	pos:303	-1.75	-2	ENSG00000204217	chromosome:GRCh37:2:203241659:203432474:1	BMPR2	bone morphogenetic protein receptor, type II (serine/threonine kinase) [Source:HGNC Symbol;Acc:1078]
Gorilla	ENST00000380132	pos:362	-3.5	-3.14286	ENSG00000057608	chromosome:GRCh37:10:5807884:5855395:-1	GDI2	GDP dissociation inhibitor 2 [Source:HGNC Symbol;Acc:4227]
Gorilla	ENST00000380132	pos:363	-3.5	-3.14286	ENSG00000057608	chromosome:GRCh37:10:5807884:5855395:-1	GDI2	GDP dissociation inhibitor 2 [Source:HGNC Symbol;Acc:4227]
Gorilla	ENST00000380132	pos:365	-3.5	-3.14286	ENSG00000057608	chromosome:GRCh37:10:5807884:5855395:-1	GDI2	GDP dissociation inhibitor 2 [Source:HGNC Symbol;Acc:4227]
Gorilla	ENST00000389794	pos:1754	-0.875	-1	ENSG00000143669	chromosome:GRCh37:1:235824341:236030220:-1	LYST	lysosomal trafficking regulator [Source:HGNC Symbol;Acc:1968]
Gorilla	ENST00000397420	pos:175	0	0	ENSG00000177697	chromosome:GRCh37:11:832843:838829:1	CD151	CD151 molecule (Raph blood group) [Source:HGNC Symbol;Acc:1630]
Gorilla	ENST00000397420	pos:193	0	0	ENSG00000177697	chromosome:GRCh37:11:832843:838829:1	CD151	CD151 molecule (Raph blood group) [Source:HGNC Symbol;Acc:1630]
Gorilla	ENST00000399262	pos:1771	-1.75	-2	ENSG00000171988	chromosome:GRCh37:10:64926981:65225641:-1	JMJD1C	jumonji domain containing 1C [Source:HGNC Symbol;Acc:12313]
Gorilla	ENST00000399799	pos:633	-3.5	-2.28571	ENSG00000067900	chromosome:GRCh37:18:18529701:18691812:-1	ROCK1	Rho-associated, coiled-coil containing protein kinase 1 [Source:HGNC Symbol;Acc:10251]
Gorilla	ENST00000399799	pos:635	-3.5	-2.28571	ENSG00000067900	chromosome:GRCh37:18:18529701:18691812:-1	ROCK1	Rho-associated, coiled-coil containing protein kinase 1 [Source:HGNC Symbol;Acc:10251]
Gorilla	ENST00000404488	pos:174	-2.625	-0.428571	ENSG00000184164	chromosome:GRCh37:22:50312283:50321188:1	CRELD2	cysteine-rich with EGF-like domains 2 [Source:HGNC Symbol;Acc:28150]
Gorilla	ENST00000409561	pos:170	-8.625	-2.57143	ENSG00000187833	chromosome:GRCh37:2:74011316:74044274:1	C2orf78	chromosome 2 open reading frame 78 [Source:HGNC Symbol;Acc:34349]
Gorilla	ENST00000409561	pos:184	-12.5	-3.57143	ENSG00000187833	chromosome:GRCh37:2:74011316:74044274:1	C2orf78	chromosome 2 open reading frame 78 [Source:HGNC Symbol;Acc:34349]
Gorilla	ENST00000409561	pos:190	-10	-2.71429	ENSG00000187833	chromosome:GRCh37:2:74011316:74044274:1	C2orf78	chromosome 2 open reading frame 78 [Source:HGNC Symbol;Acc:34349]
Gorilla	ENST00000409561	pos:229	-6.375	-1.28571	ENSG00000187833	chromosome:GRCh37:2:74011316:74044274:1	C2orf78	chromosome 2 open reading frame 78 [Source:HGNC Symbol;Acc:34349]
Gorilla	ENST00000409561	pos:353	-14.5	-4.28571	ENSG00000187833	chromosome:GRCh37:2:74011316:74044274:1	C2orf78	chromosome 2 open reading frame 78 [Source:HGNC Symbol;Acc:34349]
Gorilla	ENST00000409561	pos:396	-45	-8.57143	ENSG00000187833	chromosome:GRCh37:2:74011316:74044274:1	C2orf78	chromosome 2 open reading frame 78 [Source:HGNC Symbol;Acc:34349]
Gorilla	ENST00000409561	pos:423	-23.75	-4.42857	ENSG00000187833	chromosome:GRCh37:2:74011316:74044274:1	C2orf78	chromosome 2 open reading frame 78 [Source:HGNC Symbol;Acc:34349]
Gorilla	ENST00000409561	pos:477	-9.125	-2.71429	ENSG00000187833	chromosome:GRCh37:2:74011316:74044274:1	C2orf78	chromosome 2 open reading frame 78 [Source:HGNC Symbol;Acc:34349]
Gorilla	ENST00000409561	pos:486	-30.875	-7.57143	ENSG00000187833	chromosome:GRCh37:2:74011316:74044274:1	C2orf78	chromosome 2 open reading frame 78 [Source:HGNC Symbol;Acc:34349]
Gorilla	ENST00000409561	pos:521	-43.625	-8.71429	ENSG00000187833	chromosome:GRCh37:2:74011316:74044274:1	C2orf78	chromosome 2 open reading frame 78 [Source:HGNC Symbol;Acc:34349]
Gorilla	ENST00000409561	pos:523	-39.625	-8.71429	ENSG00000187833	chromosome:GRCh37:2:74011316:74044274:1	C2orf78	chromosome 2 open reading frame 78 [Source:HGNC Symbol;Acc:34349]
Gorilla	ENST00000409561	pos:537	-3.625	-1.57143	ENSG00000187833	chromosome:GRCh37:2:74011316:74044274:1	C2orf78	chromosome 2 open reading frame 78 [Source:HGNC Symbol;Acc:34349]
Gorilla	ENST00000409561	pos:560	-5.875	-1	ENSG00000187833	chromosome:GRCh37:2:74011316:74044274:1	C2orf78	chromosome 2 open reading frame 78 [Source:HGNC Symbol;Acc:34349]
Gorilla	ENST00000409561	pos:578	-9.375	-1.57143	ENSG00000187833	chromosome:GRCh37:2:74011316:74044274:1	C2orf78	chromosome 2 open reading frame 78 [Source:HGNC Symbol;Acc:34349]
Gorilla	ENST00000409561	pos:650	-3.5	-0.571429	ENSG00000187833	chromosome:GRCh37:2:74011316:74044274:1	C2orf78	chromosome 2 open reading frame 78 [Source:HGNC Symbol;Acc:34349]
Gorilla	ENST00000409561	pos:66	-8	-2	ENSG00000187833	chromosome:GRCh37:2:74011316:74044274:1	C2orf78	chromosome 2 open reading frame 78 [Source:HGNC Symbol;Acc:34349]
Gorilla	ENST00000409561	pos:677	-2.625	-0.428571	ENSG00000187833	chromosome:GRCh37:2:74011316:74044274:1	C2orf78	chromosome 2 open reading frame 78 [Source:HGNC Symbol;Acc:34349]
Gorilla	ENST00000409561	pos:698	-13.625	-4	ENSG00000187833	chromosome:GRCh37:2:74011316:74044274:1	C2orf78	chromosome 2 open reading frame 78 [Source:HGNC Symbol;Acc:34349]
Gorilla	ENST00000409561	pos:702	-14.5	-4.14286	ENSG00000187833	chromosome:GRCh37:2:74011316:74044274:1	C2orf78	chromosome 2 open reading frame 78 [Source:HGNC Symbol;Acc:34349]
Gorilla	ENST00000409561	pos:708	-15.25	-4.71429	ENSG00000187833	chromosome:GRCh37:2:74011316:74044274:1	C2orf78	chromosome 2 open reading frame 78 [Source:HGNC Symbol;Acc:34349]
Gorilla	ENST00000409561	pos:734	-8.125	-2.42857	ENSG00000187833	chromosome:GRCh37:2:74011316:74044274:1	C2orf78	chromosome 2 open reading frame 78 [Source:HGNC Symbol;Acc:34349]
Gorilla	ENST00000409561	pos:737	-9.125	-2.14286	ENSG00000187833	chromosome:GRCh37:2:74011316:74044274:1	C2orf78	chromosome 2 open reading frame 78 [Source:HGNC Symbol;Acc:34349]
Gorilla	ENST00000409561	pos:784	-11.75	-2.28571	ENSG00000187833	chromosome:GRCh37:2:74011316:74044274:1	C2orf78	chromosome 2 open reading frame 78 [Source:HGNC Symbol;Acc:34349]
Gorilla	ENST00000409561	pos:826	-20.625	-5	ENSG00000187833	chromosome:GRCh37:2:74011316:74044274:1	C2orf78	chromosome 2 open reading frame 78 [Source:HGNC Symbol;Acc:34349]
Gorilla	ENST00000409561	pos:846	-17.875	-5.28571	ENSG00000187833	chromosome:GRCh37:2:74011316:74044274:1	C2orf78	chromosome 2 open reading frame 78 [Source:HGNC Symbol;Acc:34349]
Gorilla	ENST00000409561	pos:852	-11.75	-2.85714	ENSG00000187833	chromosome:GRCh37:2:74011316:74044274:1	C2orf78	chromosome 2 open reading frame 78 [Source:HGNC Symbol;Acc:34349]
Gorilla	ENST00000409561	pos:87	-8.25	-2.57143	ENSG00000187833	chromosome:GRCh37:2:74011316:74044274:1	C2orf78	chromosome 2 open reading frame 78 [Source:HGNC Symbol;Acc:34349]
Gorilla	ENST00000409561	pos:881	-12	-2.57143	ENSG00000187833	chromosome:GRCh37:2:74011316:74044274:1	C2orf78	chromosome 2 open reading frame 78 [Source:HGNC Symbol;Acc:34349]
Gorilla	ENST00000409561	pos:90	-6.375	-2.14286	ENSG00000187833	chromosome:GRCh37:2:74011316:74044274:1	C2orf78	chromosome 2 open reading frame 78 [Source:HGNC Symbol;Acc:34349]
Gorilla	ENST00000409561	pos:941	-24.5	-6.14286	ENSG00000187833	chromosome:GRCh37:2:74011316:74044274:1	C2orf78	chromosome 2 open reading frame 78 [Source:HGNC Symbol;Acc:34349]
Gorilla	ENST00000429815	pos:486	-3.625	-0.714286	ENSG00000119004	chromosome:GRCh37:2:204103705:204161949:1	CYP20A1	cytochrome P450, family 20, subfamily A, polypeptide 1 [Source:HGNC Symbol;Acc:20576]
Gorilla	ENST00000431078	pos:847	-28.625	-6.28571	ENSG00000155052	chromosome:GRCh37:2:124782864:125672864:1	CNTNAP5	contactin associated protein-like 5 [Source:HGNC Symbol;Acc:18748]
Gorilla	ENST00000431224	pos:223	-3.5	-3.14286	ENSG00000066654	chromosome:GRCh37:16:20744991:20753406:-1	THUMPD1	THUMP domain containing 1 [Source:HGNC Symbol;Acc:23807]
Gorilla	ENST00000458420	pos:776	-35.875	-12.1429	ENSG00000158258	chromosome:GRCh37:3:139654027:140286919:1	CLSTN2	calsyntenin 2 [Source:HGNC Symbol;Acc:17448]
Gorilla	ENST00000458420	pos:778	-35.875	-12.1429	ENSG00000158258	chromosome:GRCh37:3:139654027:140286919:1	CLSTN2	calsyntenin 2 [Source:HGNC Symbol;Acc:17448]
Gorilla	ENST00000522398	pos:62	0	0	ENSG00000104205	chromosome:GRCh37:8:67687453:67773075:1	SGK3	serum/glucocorticoid regulated kinase family, member 3 [Source:HGNC Symbol;Acc:10812]
Gorilla	ENST00000540751	pos:473	-32.375	-14.7143	ENSG00000171843	chromosome:GRCh37:9:20346392:20621160:-1	MLLT3	myeloid/lymphoid or mixed-lineage leukemia (trithorax homolog, Drosophila); translocated to, 3 [Source:HGNC Symbol;Acc:7136]
Gorilla	ENST00000540751	pos:474	-34.125	-15	ENSG00000171843	chromosome:GRCh37:9:20346392:20621160:-1	MLLT3	myeloid/lymphoid or mixed-lineage leukemia (trithorax homolog, Drosophila); translocated to, 3 [Source:HGNC Symbol;Acc:7136]
Human	ENST00000261007	pos:156	-1.875	-0.428571	ENSG00000138435	chromosome:GRCh37:2:175612388:175629189:-1	CHRNA1	cholinergic receptor, nicotinic, alpha 1 (muscle) [Source:HGNC Symbol;Acc:1955]
Human	ENST00000261007	pos:232	-4.375	-1.28571	ENSG00000138435	chromosome:GRCh37:2:175612388:175629189:-1	CHRNA1	cholinergic receptor, nicotinic, alpha 1 (muscle) [Source:HGNC Symbol;Acc:1955]
Human	ENST00000358078	pos:162	-6.25	-2.42857	ENSG00000072182	chromosome:GRCh37:2:220379052:220403494:1	ACCN4	amiloride-sensitive cation channel 4, pituitary [Source:HGNC Symbol;Acc:21263]
Human	ENST00000397420	pos:175	0	0	ENSG00000177697	chromosome:GRCh37:11:832843:838829:1	CD151	CD151 molecule (Raph blood group) [Source:HGNC Symbol;Acc:1630]
Human	ENST00000397420	pos:193	0	0	ENSG00000177697	chromosome:GRCh37:11:832843:838829:1	CD151	CD151 molecule (Raph blood group) [Source:HGNC Symbol;Acc:1630]
Human	ENST00000398761	pos:253	-1.75	-1.14286	ENSG00000107745	chromosome:GRCh37:10:74127098:74385899:-1	MICU1	mitochondrial calcium uptake 1 [Source:HGNC Symbol;Acc:1530]
Macaque	ENST00000001008	pos:133	-1.875	-0.714286	ENSG00000004478	chromosome:GRCh37:12:2904119:2913124:1	FKBP4	FK506 binding protein 4, 59kDa [Source:HGNC Symbol;Acc:3720]
Macaque	ENST00000170447	pos:60	-0.875	-0.142857	ENSG00000075975	chromosome:GRCh37:3:12598513:12625212:1	MKRN2	makorin ring finger protein 2 [Source:HGNC Symbol;Acc:7113]
Macaque	ENST00000176763	pos:873	-42	-11.1429	ENSG00000072786	chromosome:GRCh37:5:171469077:171615390:-1	STK10	serine/threonine kinase 10 [Source:HGNC Symbol;Acc:11388]
Macaque	ENST00000176763	pos:880	-42	-11.1429	ENSG00000072786	chromosome:GRCh37:5:171469077:171615390:-1	STK10	serine/threonine kinase 10 [Source:HGNC Symbol;Acc:11388]
Macaque	ENST00000186436	pos:396	-1.75	-2	ENSG00000075568	chromosome:GRCh37:2:98372803:98612354:-1	TMEM131	transmembrane protein 131 [Source:HGNC Symbol;Acc:30366]
Macaque	ENST00000186436	pos:397	-2.5	-2	ENSG00000075568	chromosome:GRCh37:2:98372803:98612354:-1	TMEM131	transmembrane protein 131 [Source:HGNC Symbol;Acc:30366]
Macaque	ENST00000200181	pos:1735	-0.875	-1	ENSG00000132470	chromosome:GRCh37:17:73717516:73753898:1	ITGB4	integrin, beta 4 [Source:HGNC Symbol;Acc:6158]
Macaque	ENST00000200181	pos:1736	-1.625	-1	ENSG00000132470	chromosome:GRCh37:17:73717516:73753898:1	ITGB4	integrin, beta 4 [Source:HGNC Symbol;Acc:6158]
Macaque	ENST00000210633	pos:329	-27.875	-4.57143	ENSG00000095539	chromosome:GRCh37:10:102732592:102745372:1	SEMA4G	sema domain, immunoglobulin domain (Ig), transmembrane domain (TM) and short cytoplasmic domain, (semaphorin) 4G [Source:HGNC Symbol;Acc:10735]
Macaque	ENST00000211998	pos:102	-12.25	-2	ENSG00000035403	chromosome:GRCh37:10:75757872:75879910:1	VCL	vinculin [Source:HGNC Symbol;Acc:12665]
Macaque	ENST00000216214	pos:108	-5.625	-3.28571	ENSG00000100376	chromosome:GRCh37:22:45704863:45737836:1	FAM118A	family with sequence similarity 118, member A [Source:HGNC Symbol;Acc:1313]
Macaque	ENST00000222219	pos:18	-19.125	-9.85714	ENSG00000105612	chromosome:GRCh37:19:12986023:12992335:-1	DNASE2	deoxyribonuclease II, lysosomal [Source:HGNC Symbol;Acc:2960]
Macaque	ENST00000222219	pos:22	-11.375	-7.57143	ENSG00000105612	chromosome:GRCh37:19:12986023:12992335:-1	DNASE2	deoxyribonuclease II, lysosomal [Source:HGNC Symbol;Acc:2960]
Macaque	ENST00000224356	pos:360	-5.25	-4.57143	ENSG00000095596	chromosome:GRCh37:10:94833647:94837647:1	CYP26A1	cytochrome P450, family 26, subfamily A, polypeptide 1 [Source:HGNC Symbol;Acc:2603]
Macaque	ENST00000227348	pos:284	-6.25	-1.42857	ENSG00000109943	chromosome:GRCh37:11:122709208:122743347:1	CRTAM	cytotoxic and regulatory T cell molecule [Source:HGNC Symbol;Acc:24313]
Macaque	ENST00000234296	pos:81	-6.125	-4.42857	ENSG00000115942	chromosome:GRCh37:2:201773696:201828403:-1	ORC2	origin recognition complex, subunit 2 [Source:HGNC Symbol;Acc:8488]
Macaque	ENST00000234296	pos:82	-6.125	-4.42857	ENSG00000115942	chromosome:GRCh37:2:201773696:201828403:-1	ORC2	origin recognition complex, subunit 2 [Source:HGNC Symbol;Acc:8488]
Macaque	ENST00000253925	pos:264	-14.875	-4.14286	ENSG00000131626	chromosome:GRCh37:11:70116806:70230506:1	PPFIA1	protein tyrosine phosphatase, receptor type, f polypeptide (PTPRF), interacting protein (liprin), alpha 1 [Source:HGNC Symbol;Acc:9245]
Macaque	ENST00000253925	pos:625	-1.75	-1.14286	ENSG00000131626	chromosome:GRCh37:11:70116806:70230506:1	PPFIA1	protein tyrosine phosphatase, receptor type, f polypeptide (PTPRF), interacting protein (liprin), alpha 1 [Source:HGNC Symbol;Acc:9245]
Macaque	ENST00000254624	pos:452	-3.5	-3.42857	ENSG00000132294	chromosome:GRCh37:8:132916335:133025889:1	EFR3A	EFR3 homolog A (S. cerevisiae) [Source:HGNC Symbol;Acc:28970]
Macaque	ENST00000258302	pos:114	-5.25	-6	ENSG00000135824	chromosome:GRCh37:1:182615792:182642049:-1	RGS8	regulator of G-protein signaling 8 [Source:HGNC Symbol;Acc:16810]
Macaque	ENST00000258302	pos:132	-8.75	-10	ENSG00000135824	chromosome:GRCh37:1:182615792:182642049:-1	RGS8	regulator of G-protein signaling 8 [Source:HGNC Symbol;Acc:16810]
Macaque	ENST00000258302	pos:133	-8.75	-10	ENSG00000135824	chromosome:GRCh37:1:182615792:182642049:-1	RGS8	regulator of G-protein signaling 8 [Source:HGNC Symbol;Acc:16810]
Macaque	ENST00000258302	pos:137	-7.875	-9	ENSG00000135824	chromosome:GRCh37:1:182615792:182642049:-1	RGS8	regulator of G-protein signaling 8 [Source:HGNC Symbol;Acc:16810]
Macaque	ENST00000258302	pos:143	-12.375	-12.4286	ENSG00000135824	chromosome:GRCh37:1:182615792:182642049:-1	RGS8	regulator of G-protein signaling 8 [Source:HGNC Symbol;Acc:16810]
Macaque	ENST00000258302	pos:148	-11.5	-11.4286	ENSG00000135824	chromosome:GRCh37:1:182615792:182642049:-1	RGS8	regulator of G-protein signaling 8 [Source:HGNC Symbol;Acc:16810]
Macaque	ENST00000258302	pos:155	-11.5	-11.4286	ENSG00000135824	chromosome:GRCh37:1:182615792:182642049:-1	RGS8	regulator of G-protein signaling 8 [Source:HGNC Symbol;Acc:16810]
Macaque	ENST00000258302	pos:156	-11.5	-11.4286	ENSG00000135824	chromosome:GRCh37:1:182615792:182642049:-1	RGS8	regulator of G-protein signaling 8 [Source:HGNC Symbol;Acc:16810]
Macaque	ENST00000258302	pos:158	-11.5	-11.4286	ENSG00000135824	chromosome:GRCh37:1:182615792:182642049:-1	RGS8	regulator of G-protein signaling 8 [Source:HGNC Symbol;Acc:16810]
Macaque	ENST00000258302	pos:163	-9.75	-9.42857	ENSG00000135824	chromosome:GRCh37:1:182615792:182642049:-1	RGS8	regulator of G-protein signaling 8 [Source:HGNC Symbol;Acc:16810]
Macaque	ENST00000259711	pos:1380	-5	-2.28571	ENSG00000137177	chromosome:GRCh37:6:17763924:17987800:-1	KIF13A	kinesin family member 13A [Source:HGNC Symbol;Acc:14566]
Macaque	ENST00000261180	pos:494	-28	-6.28571	ENSG00000072657	chromosome:GRCh37:12:72666463:73059422:1	TRHDE	thyrotropin-releasing hormone degrading enzyme [Source:HGNC Symbol;Acc:30748]
Macaque	ENST00000261180	pos:496	-24.5	-5.71429	ENSG00000072657	chromosome:GRCh37:12:72666463:73059422:1	TRHDE	thyrotropin-releasing hormone degrading enzyme [Source:HGNC Symbol;Acc:30748]
Macaque	ENST00000261180	pos:497	-22.75	-5.42857	ENSG00000072657	chromosome:GRCh37:12:72666463:73059422:1	TRHDE	thyrotropin-releasing hormone degrading enzyme [Source:HGNC Symbol;Acc:30748]
Macaque	ENST00000261584	pos:565	-25	-8.85714	ENSG00000083093	chromosome:GRCh37:16:23614483:23652678:-1	PALB2	partner and localizer of BRCA2 [Source:HGNC Symbol;Acc:26144]
Macaque	ENST00000261584	pos:566	-25	-8.85714	ENSG00000083093	chromosome:GRCh37:16:23614483:23652678:-1	PALB2	partner and localizer of BRCA2 [Source:HGNC Symbol;Acc:26144]
Macaque	ENST00000261875	pos:182	-14.875	-4.14286	ENSG00000074696	chromosome:GRCh37:15:65822825:65870693:1	PTPLAD1	protein tyrosine phosphatase-like A domain containing 1 [Source:HGNC Symbol;Acc:24175]
Macaque	ENST00000261978	pos:1986	-1.75	-0.285714	ENSG00000119681	chromosome:GRCh37:14:74964873:75079034:-1	LTBP2	latent transforming growth factor beta binding protein 2 [Source:HGNC Symbol;Acc:6715]
Macaque	ENST00000261980	pos:253	-0.875	-1	ENSG00000119614	chromosome:GRCh37:14:74706175:74729441:1	VSX2	visual system homeobox 2 [Source:HGNC Symbol;Acc:1975]
Macaque	ENST00000262144	pos:200	-0.875	-1	ENSG00000103091	chromosome:GRCh37:16:74908107:75018915:-1	WDR59	WD repeat domain 59 [Source:HGNC Symbol;Acc:25706]
Macaque	ENST00000263196	pos:121	-1.75	-1.14286	ENSG00000070413	chromosome:GRCh37:22:19023799:19109967:-1	DGCR2	DiGeorge syndrome critical region gene 2 [Source:HGNC Symbol;Acc:2845]
Macaque	ENST00000264187	pos:713	-26.125	-5.14286	ENSG00000116962	chromosome:GRCh37:1:236139130:236228462:-1	NID1	nidogen 1 [Source:HGNC Symbol;Acc:7821]
Macaque	ENST00000264187	pos:715	-23.5	-4.71429	ENSG00000116962	chromosome:GRCh37:1:236139130:236228462:-1	NID1	nidogen 1 [Source:HGNC Symbol;Acc:7821]
Macaque	ENST00000264705	pos:2502	0	0	ENSG00000084774	chromosome:GRCh37:2:27440258:27466660:1	CAD	carbamoyl-phosphate synthetase 2, aspartate transcarbamylase, and dihydroorotase [Source:HGNC Symbol;Acc:1424]
Macaque	ENST00000264705	pos:400	-16.375	-5.57143	ENSG00000084774	chromosome:GRCh37:2:27440258:27466660:1	CAD	carbamoyl-phosphate synthetase 2, aspartate transcarbamylase, and dihydroorotase [Source:HGNC Symbol;Acc:1424]
Macaque	ENST00000265085	pos:587	0	0	ENSG00000113742	chromosome:GRCh37:5:173315283:173388979:1	CPEB4	cytoplasmic polyadenylation element binding protein 4 [Source:HGNC Symbol;Acc:21747]
Macaque	ENST00000268489	pos:3735	-10.375	-4.14286	ENSG00000140836	chromosome:GRCh37:16:72816784:73082274:-1	ZFHX3	zinc finger homeobox 3 [Source:HGNC Symbol;Acc:777]
Macaque	ENST00000268489	pos:3753	-5.125	-5	ENSG00000140836	chromosome:GRCh37:16:72816784:73082274:-1	ZFHX3	zinc finger homeobox 3 [Source:HGNC Symbol;Acc:777]
Macaque	ENST00000268489	pos:3777	-1.75	-2	ENSG00000140836	chromosome:GRCh37:16:72816784:73082274:-1	ZFHX3	zinc finger homeobox 3 [Source:HGNC Symbol;Acc:777]
Macaque	ENST00000268489	pos:3780	-5	-2.57143	ENSG00000140836	chromosome:GRCh37:16:72816784:73082274:-1	ZFHX3	zinc finger homeobox 3 [Source:HGNC Symbol;Acc:777]
Macaque	ENST00000268624	pos:214	-45.875	-7.57143	ENSG00000140955	chromosome:GRCh37:16:84224744:84230772:1	ADAD2	adenosine deaminase domain containing 2 [Source:HGNC Symbol;Acc:30714]
Macaque	ENST00000276420	pos:266	-7.125	-3.57143	ENSG00000147443	chromosome:GRCh37:8:21766384:21771371:-1	DOK2	docking protein 2, 56kDa [Source:HGNC Symbol;Acc:2991]
Macaque	ENST00000276659	pos:36	-42	-11.1429	ENSG00000147655	chromosome:GRCh37:8:108911545:109095876:-1	RSPO2	R-spondin 2 [Source:HGNC Symbol;Acc:28583]
Macaque	ENST00000276816	pos:409	-3.5	-4.28571	ENSG00000170631	chromosome:GRCh37:8:146155744:146176274:-1	ZNF16	zinc finger protein 16 [Source:HGNC Symbol;Acc:12947]
Macaque	ENST00000282406	pos:1311	-3.5	-1.42857	ENSG00000152527	chromosome:GRCh37:2:43864412:43995126:1	PLEKHH2	pleckstrin homology domain containing, family H (with MyTH4 domain) member 2 [Source:HGNC Symbol;Acc:30506]
Macaque	ENST00000282588	pos:899	0	0	ENSG00000213949	chromosome:GRCh37:5:52083730:52252327:1	ITGA1	integrin, alpha 1 [Source:HGNC Symbol;Acc:6134]
Macaque	ENST00000282849	pos:35	-47.5	-9.42857	ENSG00000140873	chromosome:GRCh37:16:77316025:77469011:-1	ADAMTS18	ADAM metallopeptidase with thrombospondin type 1 motif, 18 [Source:HGNC Symbol;Acc:17110]
Macaque	ENST00000287394	pos:1049	-2.625	-3.28571	ENSG00000156802	chromosome:GRCh37:8:124332090:124408705:-1	ATAD2	ATPase family, AAA domain containing 2 [Source:HGNC Symbol;Acc:30123]
Macaque	ENST00000288828	pos:333	-10.625	-4.42857	ENSG00000157954	chromosome:GRCh37:7:5229819:5273457:1	WIPI2	WD repeat domain, phosphoinositide interacting 2 [Source:HGNC Symbol;Acc:32225]
Macaque	ENST00000288985	pos:443	-3.5	-2.28571	ENSG00000182150	chromosome:GRCh37:9:98637983:98731122:1	C9orf102	chromosome 9 open reading frame 102 [Source:HGNC Symbol;Acc:26922]
Macaque	ENST00000288985	pos:444	-3.5	-2.28571	ENSG00000182150	chromosome:GRCh37:9:98637983:98731122:1	C9orf102	chromosome 9 open reading frame 102 [Source:HGNC Symbol;Acc:26922]
Macaque	ENST00000289865	pos:499	0	0	ENSG00000143258	chromosome:GRCh37:1:161129269:161135513:1	USP21	ubiquitin specific peptidase 21 [Source:HGNC Symbol;Acc:12620]
Macaque	ENST00000291539	pos:598	-44.5	-11.8571	ENSG00000160191	chromosome:GRCh37:21:44073865:44195619:1	PDE9A	phosphodiesterase 9A [Source:HGNC Symbol;Acc:8795]
Macaque	ENST00000293590	pos:209	-0.875	-0.142857	ENSG00000161791	chromosome:GRCh37:12:50040445:50101197:-1	FMNL3	formin-like 3 [Source:HGNC Symbol;Acc:23698]
Macaque	ENST00000294309	pos:329	-26.25	-4.28571	ENSG00000162341	chromosome:GRCh37:11:68816365:68855992:1	TPCN2	two pore segment channel 2 [Source:HGNC Symbol;Acc:20820]
Macaque	ENST00000296861	pos:35	-6.375	-5.57143	ENSG00000146072	chromosome:GRCh37:6:47199268:47277641:-1	TNFRSF21	tumor necrosis factor receptor superfamily, member 21 [Source:HGNC Symbol;Acc:13469]
Macaque	ENST00000296861	pos:37	-7.625	-5.57143	ENSG00000146072	chromosome:GRCh37:6:47199268:47277641:-1	TNFRSF21	tumor necrosis factor receptor superfamily, member 21 [Source:HGNC Symbol;Acc:13469]
Macaque	ENST00000296861	pos:38	-5.625	-5	ENSG00000146072	chromosome:GRCh37:6:47199268:47277641:-1	TNFRSF21	tumor necrosis factor receptor superfamily, member 21 [Source:HGNC Symbol;Acc:13469]
Macaque	ENST00000296861	pos:616	-3.5	-4	ENSG00000146072	chromosome:GRCh37:6:47199268:47277641:-1	TNFRSF21	tumor necrosis factor receptor superfamily, member 21 [Source:HGNC Symbol;Acc:13469]
Macaque	ENST00000296861	pos:617	-3.5	-4	ENSG00000146072	chromosome:GRCh37:6:47199268:47277641:-1	TNFRSF21	tumor necrosis factor receptor superfamily, member 21 [Source:HGNC Symbol;Acc:13469]
Macaque	ENST00000296861	pos:618	-4.375	-5	ENSG00000146072	chromosome:GRCh37:6:47199268:47277641:-1	TNFRSF21	tumor necrosis factor receptor superfamily, member 21 [Source:HGNC Symbol;Acc:13469]
Macaque	ENST00000296861	pos:620	-3.5	-4	ENSG00000146072	chromosome:GRCh37:6:47199268:47277641:-1	TNFRSF21	tumor necrosis factor receptor superfamily, member 21 [Source:HGNC Symbol;Acc:13469]
Macaque	ENST00000299698	pos:179	-49.625	-11.2857	ENSG00000166535	chromosome:GRCh37:12:8975068:9029381:1	A2ML1	alpha-2-macroglobulin-like 1 [Source:HGNC Symbol;Acc:23336]
Macaque	ENST00000299698	pos:182	-39.875	-9.57143	ENSG00000166535	chromosome:GRCh37:12:8975068:9029381:1	A2ML1	alpha-2-macroglobulin-like 1 [Source:HGNC Symbol;Acc:23336]
Macaque	ENST00000300215	pos:231	-6	-3	ENSG00000166947	chromosome:GRCh37:15:43487571:43513481:-1	EPB42	erythrocyte membrane protein band 4.2 [Source:HGNC Symbol;Acc:3381]
Macaque	ENST00000300584	pos:336	-37.125	-7.14286	ENSG00000167202	chromosome:GRCh37:15:78287333:78369994:-1	TBC1D2B	TBC1 domain family, member 2B [Source:HGNC Symbol;Acc:29183]
Macaque	ENST00000300584	pos:472	-17.125	-4	ENSG00000167202	chromosome:GRCh37:15:78287333:78369994:-1	TBC1D2B	TBC1 domain family, member 2B [Source:HGNC Symbol;Acc:29183]
Macaque	ENST00000300870	pos:120	-9.625	-4.71429	ENSG00000185947	chromosome:GRCh37:16:31885079:31928622:1	ZNF267	zinc finger protein 267 [Source:HGNC Symbol;Acc:13060]
Macaque	ENST00000302362	pos:56	-13.875	-4.85714	ENSG00000172301	chromosome:GRCh37:17:30178883:30186256:-1	C17orf79	chromosome 17 open reading frame 79 [Source:HGNC Symbol;Acc:28848]
Macaque	ENST00000302362	pos:57	-12.25	-4.71429	ENSG00000172301	chromosome:GRCh37:17:30178883:30186256:-1	C17orf79	chromosome 17 open reading frame 79 [Source:HGNC Symbol;Acc:28848]
Macaque	ENST00000302362	pos:58	-12.25	-4.71429	ENSG00000172301	chromosome:GRCh37:17:30178883:30186256:-1	C17orf79	chromosome 17 open reading frame 79 [Source:HGNC Symbol;Acc:28848]
Macaque	ENST00000304338	pos:815	-1.75	-2.28571	ENSG00000119698	chromosome:GRCh37:14:94640649:94746072:1	PPP4R4	protein phosphatase 4, regulatory subunit 4 [Source:HGNC Symbol;Acc:23788]
Macaque	ENST00000304620	pos:290	-4.375	-1.57143	ENSG00000170423	chromosome:GRCh37:12:53232746:53242778:-1	KRT78	keratin 78 [Source:HGNC Symbol;Acc:28926]
Macaque	ENST00000304620	pos:291	-3.5	-1.42857	ENSG00000170423	chromosome:GRCh37:12:53232746:53242778:-1	KRT78	keratin 78 [Source:HGNC Symbol;Acc:28926]
Macaque	ENST00000304771	pos:713	-12.125	-3.57143	ENSG00000171533	chromosome:GRCh37:11:75297963:75380165:-1	MAP6	microtubule-associated protein 6 [Source:HGNC Symbol;Acc:6868]
Macaque	ENST00000311160	pos:1362	-1.75	-0.285714	ENSG00000136205	chromosome:GRCh37:7:47314752:47621742:-1	TNS3	tensin 3 [Source:HGNC Symbol;Acc:21616]
Macaque	ENST00000313080	pos:299	-1.75	-2	ENSG00000129667	chromosome:GRCh37:17:74466976:74497508:-1	RHBDF2	rhomboid 5 homolog 2 (Drosophila) [Source:HGNC Symbol;Acc:20788]
Macaque	ENST00000316851	pos:67	-0.875	-1	ENSG00000149294	chromosome:GRCh37:11:113073079:113149133:1	NCAM1	neural cell adhesion molecule 1 [Source:HGNC Symbol;Acc:7656]
Macaque	ENST00000317907	pos:318	-4.375	-2.42857	ENSG00000018699	chromosome:GRCh37:2:32853129:33046118:1	TTC27	tetratricopeptide repeat domain 27 [Source:HGNC Symbol;Acc:25986]
Macaque	ENST00000317907	pos:319	-4.375	-2.42857	ENSG00000018699	chromosome:GRCh37:2:32853129:33046118:1	TTC27	tetratricopeptide repeat domain 27 [Source:HGNC Symbol;Acc:25986]
Macaque	ENST00000320740	pos:117	-3	-1.42857	ENSG00000174516	chromosome:GRCh37:11:66234340:66244808:1	PELI3	pellino homolog 3 (Drosophila) [Source:HGNC Symbol;Acc:30010]
Macaque	ENST00000322861	pos:95	-20.125	-4.14286	ENSG00000180209	chromosome:GRCh37:16:30386112:30389312:1	MYLPF	myosin light chain, phosphorylatable, fast skeletal muscle [Source:HGNC Symbol;Acc:29824]
Macaque	ENST00000322861	pos:96	-21.875	-4.42857	ENSG00000180209	chromosome:GRCh37:16:30386112:30389312:1	MYLPF	myosin light chain, phosphorylatable, fast skeletal muscle [Source:HGNC Symbol;Acc:29824]
Macaque	ENST00000324461	pos:606	-1.75	-1.14286	ENSG00000167637	chromosome:GRCh37:19:44331444:44353307:1	ZNF283	zinc finger protein 283 [Source:HGNC Symbol;Acc:13077]
Macaque	ENST00000331565	pos:197	-5.25	-2.57143	ENSG00000197106	chromosome:GRCh37:1:110693108:110744824:1	SLC6A17	solute carrier family 6, member 17 [Source:HGNC Symbol;Acc:31399]
Macaque	ENST00000331565	pos:198	-6	-2.57143	ENSG00000197106	chromosome:GRCh37:1:110693108:110744824:1	SLC6A17	solute carrier family 6, member 17 [Source:HGNC Symbol;Acc:31399]
Macaque	ENST00000331565	pos:249	-0.875	-1	ENSG00000197106	chromosome:GRCh37:1:110693108:110744824:1	SLC6A17	solute carrier family 6, member 17 [Source:HGNC Symbol;Acc:31399]
Macaque	ENST00000331738	pos:153	-1.75	-2	ENSG00000111011	chromosome:GRCh37:12:122989240:123011546:-1	RSRC2	arginine/serine-rich coiled-coil 2 [Source:HGNC Symbol;Acc:30559]
Macaque	ENST00000331738	pos:155	-1.75	-2	ENSG00000111011	chromosome:GRCh37:12:122989240:123011546:-1	RSRC2	arginine/serine-rich coiled-coil 2 [Source:HGNC Symbol;Acc:30559]
Macaque	ENST00000331738	pos:156	-1.75	-2	ENSG00000111011	chromosome:GRCh37:12:122989240:123011546:-1	RSRC2	arginine/serine-rich coiled-coil 2 [Source:HGNC Symbol;Acc:30559]
Macaque	ENST00000333843	pos:131	-22.5	-5.85714	ENSG00000182315	chromosome:GRCh37:19:7056220:7058651:-1	MBD3L3	methyl-CpG binding domain protein 3-like 3 [Source:HGNC Symbol;Acc:37205]
Macaque	ENST00000333850	pos:153	-1.75	-1.14286	ENSG00000139287	chromosome:GRCh37:12:72332626:72426221:1	TPH2	tryptophan hydroxylase 2 [Source:HGNC Symbol;Acc:20692]
Macaque	ENST00000333850	pos:154	-1.75	-1.14286	ENSG00000139287	chromosome:GRCh37:12:72332626:72426221:1	TPH2	tryptophan hydroxylase 2 [Source:HGNC Symbol;Acc:20692]
Macaque	ENST00000335449	pos:72	-12	-6.57143	ENSG00000186417	chromosome:GRCh37:15:51633877:51700210:1	GLDN	gliomedin [Source:HGNC Symbol;Acc:29514]
Macaque	ENST00000335757	pos:759	-1.5	-0.857143	ENSG00000129353	chromosome:GRCh37:19:10736171:10755235:1	SLC44A2	solute carrier family 44, member 2 [Source:HGNC Symbol;Acc:17292]
Macaque	ENST00000336349	pos:19	-2.75	-1.42857	ENSG00000179119	chromosome:GRCh37:11:18627948:18656040:-1	SPTY2D1	SPT2, Suppressor of Ty, domain containing 1 (S. cerevisiae) [Source:HGNC Symbol;Acc:26818]
Macaque	ENST00000336349	pos:20	-2.75	-1.42857	ENSG00000179119	chromosome:GRCh37:11:18627948:18656040:-1	SPTY2D1	SPT2, Suppressor of Ty, domain containing 1 (S. cerevisiae) [Source:HGNC Symbol;Acc:26818]
Macaque	ENST00000337072	pos:292	-21.75	-6.85714	ENSG00000258659	chromosome:GRCh37:11:5617946:5665253:1	TRIM34	tripartite motif containing 34 [Source:HGNC Symbol;Acc:10063]
Macaque	ENST00000337072	pos:293	-22.75	-7.14286	ENSG00000258659	chromosome:GRCh37:11:5617946:5665253:1	TRIM34	tripartite motif containing 34 [Source:HGNC Symbol;Acc:10063]
Macaque	ENST00000337072	pos:295	-27	-7.71429	ENSG00000258659	chromosome:GRCh37:11:5617946:5665253:1	TRIM34	tripartite motif containing 34 [Source:HGNC Symbol;Acc:10063]
Macaque	ENST00000337072	pos:297	-30.5	-8.28571	ENSG00000258659	chromosome:GRCh37:11:5617946:5665253:1	TRIM34	tripartite motif containing 34 [Source:HGNC Symbol;Acc:10063]
Macaque	ENST00000337072	pos:298	-32.25	-8.57143	ENSG00000258659	chromosome:GRCh37:11:5617946:5665253:1	TRIM34	tripartite motif containing 34 [Source:HGNC Symbol;Acc:10063]
Macaque	ENST00000337746	pos:146	-1.75	-1.14286	ENSG00000096060	chromosome:GRCh37:6:35541367:35696358:-1	FKBP5	FK506 binding protein 5 [Source:HGNC Symbol;Acc:3721]
Macaque	ENST00000337746	pos:147	-2.5	-1.14286	ENSG00000096060	chromosome:GRCh37:6:35541367:35696358:-1	FKBP5	FK506 binding protein 5 [Source:HGNC Symbol;Acc:3721]
Macaque	ENST00000340093	pos:50	-8.75	-2.42857	ENSG00000011422	chromosome:GRCh37:19:44152732:44174502:-1	PLAUR	plasminogen activator, urokinase receptor [Source:HGNC Symbol;Acc:9053]
Macaque	ENST00000340611	pos:654	-34.75	-7.71429	ENSG00000106009	chromosome:GRCh37:7:2577511:2595361:-1	BRAT1	BRCA1-associated ATM activator 1 [Source:HGNC Symbol;Acc:21701]
Macaque	ENST00000341772	pos:633	-27	-5.14286	ENSG00000187957	chromosome:GRCh37:2:230222345:230579274:-1	DNER	delta/notch-like EGF repeat containing [Source:HGNC Symbol;Acc:24456]
Macaque	ENST00000344280	pos:409	-10.25	-7.42857	ENSG00000165972	chromosome:GRCh37:12:96260827:96336752:-1	CCDC38	coiled-coil domain containing 38 [Source:HGNC Symbol;Acc:26843]
Macaque	ENST00000347644	pos:560	-4.75	-3.14286	ENSG00000137860	chromosome:GRCh37:15:45544433:45568133:1	SLC28A2	solute carrier family 28 (sodium-coupled nucleoside transporter), member 2 [Source:HGNC Symbol;Acc:11002]
Macaque	ENST00000347644	pos:561	-5.5	-3.14286	ENSG00000137860	chromosome:GRCh37:15:45544433:45568133:1	SLC28A2	solute carrier family 28 (sodium-coupled nucleoside transporter), member 2 [Source:HGNC Symbol;Acc:11002]
Macaque	ENST00000348159	pos:251	-7.125	-5.28571	ENSG00000116604	chromosome:GRCh37:1:156433519:156470620:-1	MEF2D	myocyte enhancer factor 2D [Source:HGNC Symbol;Acc:6997]
Macaque	ENST00000350796	pos:308	-1.75	-2	ENSG00000008256	chromosome:GRCh37:7:6201407:6312275:-1	CYTH3	cytohesin 3 [Source:HGNC Symbol;Acc:9504]
Macaque	ENST00000350796	pos:309	-1.75	-2	ENSG00000008256	chromosome:GRCh37:7:6201407:6312275:-1	CYTH3	cytohesin 3 [Source:HGNC Symbol;Acc:9504]
Macaque	ENST00000353963	pos:251	-14.75	-3.42857	ENSG00000170482	chromosome:GRCh37:5:138702885:138718981:-1	SLC23A1	solute carrier family 23 (nucleobase transporters), member 1 [Source:HGNC Symbol;Acc:10974]
Macaque	ENST00000354650	pos:95	-7.875	-3.28571	ENSG00000010810	chromosome:GRCh37:6:111981535:112194655:-1	FYN	FYN oncogene related to SRC, FGR, YES [Source:HGNC Symbol;Acc:4037]
Macaque	ENST00000354817	pos:504	-3.25	-0.571429	ENSG00000197601	chromosome:GRCh37:11:13690217:13753893:1	FAR1	fatty acyl CoA reductase 1 [Source:HGNC Symbol;Acc:26222]
Macaque	ENST00000355312	pos:379	-0.875	-1	ENSG00000139436	chromosome:GRCh37:12:110367607:110434029:-1	GIT2	G protein-coupled receptor kinase interacting ArfGAP 2 [Source:HGNC Symbol;Acc:4273]
Macaque	ENST00000356173	pos:241	-5.625	-2.14286	ENSG00000167098	chromosome:GRCh37:20:31571579:31592239:-1	SUN5	Sad1 and UNC84 domain containing 5 [Source:HGNC Symbol;Acc:16252]
Macaque	ENST00000356173	pos:242	-7.5	-2.85714	ENSG00000167098	chromosome:GRCh37:20:31571579:31592239:-1	SUN5	Sad1 and UNC84 domain containing 5 [Source:HGNC Symbol;Acc:16252]
Macaque	ENST00000356840	pos:275	-0.875	-1	ENSG00000007944	chromosome:GRCh37:6:16129356:16147112:1	MYLIP	myosin regulatory light chain interacting protein [Source:HGNC Symbol;Acc:21155]
Macaque	ENST00000356840	pos:276	-0.875	-1	ENSG00000007944	chromosome:GRCh37:6:16129356:16147112:1	MYLIP	myosin regulatory light chain interacting protein [Source:HGNC Symbol;Acc:21155]
Macaque	ENST00000356884	pos:208	-1.5	-0.857143	ENSG00000185963	chromosome:GRCh37:9:95473645:95527094:-1	BICD2	bicaudal D homolog 2 (Drosophila) [Source:HGNC Symbol;Acc:17208]
Macaque	ENST00000357610	pos:273	-34	-10	ENSG00000165923	chromosome:GRCh37:11:47681145:47736302:-1	AGBL2	ATP/GTP binding protein-like 2 [Source:HGNC Symbol;Acc:26296]
Macaque	ENST00000357641	pos:619	-2.625	-3.28571	ENSG00000096070	chromosome:GRCh37:6:36164521:36200567:1	BRPF3	bromodomain and PHD finger containing, 3 [Source:HGNC Symbol;Acc:14256]
Macaque	ENST00000357641	pos:622	-2.625	-3.28571	ENSG00000096070	chromosome:GRCh37:6:36164521:36200567:1	BRPF3	bromodomain and PHD finger containing, 3 [Source:HGNC Symbol;Acc:14256]
Macaque	ENST00000360803	pos:707	-2.625	-2.14286	ENSG00000107937	chromosome:GRCh37:10:1034338:1065876:1	GTPBP4	GTP binding protein 4 [Source:HGNC Symbol;Acc:21535]
Macaque	ENST00000360803	pos:708	-2.625	-2.14286	ENSG00000107937	chromosome:GRCh37:10:1034338:1065876:1	GTPBP4	GTP binding protein 4 [Source:HGNC Symbol;Acc:21535]
Macaque	ENST00000361544	pos:14	-3.63462	-4.15385	ENSG00000079335	chromosome:GRCh37:1:100818047:100965016:1	CDC14A	CDC14 cell division cycle 14 homolog A (S. cerevisiae) [Source:HGNC Symbol;Acc:1718]
Macaque	ENST00000361544	pos:15	-3.625	-4.14286	ENSG00000079335	chromosome:GRCh37:1:100818047:100965016:1	CDC14A	CDC14 cell division cycle 14 homolog A (S. cerevisiae) [Source:HGNC Symbol;Acc:1718]
Macaque	ENST00000361544	pos:16	-3.5	-4	ENSG00000079335	chromosome:GRCh37:1:100818047:100965016:1	CDC14A	CDC14 cell division cycle 14 homolog A (S. cerevisiae) [Source:HGNC Symbol;Acc:1718]
Macaque	ENST00000361544	pos:17	-2.625	-3	ENSG00000079335	chromosome:GRCh37:1:100818047:100965016:1	CDC14A	CDC14 cell division cycle 14 homolog A (S. cerevisiae) [Source:HGNC Symbol;Acc:1718]
Macaque	ENST00000361544	pos:467	-3.625	-1	ENSG00000079335	chromosome:GRCh37:1:100818047:100965016:1	CDC14A	CDC14 cell division cycle 14 homolog A (S. cerevisiae) [Source:HGNC Symbol;Acc:1718]
Macaque	ENST00000361547	pos:498	-23.375	-4.71429	ENSG00000162430	chromosome:GRCh37:1:26126667:26144713:1	SEPN1	selenoprotein N, 1 [Source:HGNC Symbol;Acc:15999]
Macaque	ENST00000361874	pos:1179	-2.75	-0.571429	ENSG00000204843	chromosome:GRCh37:2:74588281:74607482:-1	DCTN1	dynactin 1 [Source:HGNC Symbol;Acc:2711]
Macaque	ENST00000367120	pos:494	-33.75	-7	ENSG00000143466	chromosome:GRCh37:1:206643791:206670223:1	IKBKE	inhibitor of kappa light polypeptide gene enhancer in B-cells, kinase epsilon [Source:HGNC Symbol;Acc:14552]
Macaque	ENST00000367186	pos:428	-1.75	-2	ENSG00000213079	chromosome:GRCh37:6:155054550:155155192:1	SCAF8	SR-related CTD-associated factor 8 [Source:HGNC Symbol;Acc:20959]
Macaque	ENST00000367274	pos:157	-2	-0.571429	ENSG00000077152	chromosome:GRCh37:1:202300785:202311108:-1	UBE2T	ubiquitin-conjugating enzyme E2T (putative) [Source:HGNC Symbol;Acc:25009]
Macaque	ENST00000367974	pos:10	-4.5	-2.57143	ENSG00000188931	chromosome:GRCh37:1:161334521:161337664:-1	C1orf192	chromosome 1 open reading frame 192 [Source:HGNC Symbol;Acc:32325]
Macaque	ENST00000367974	pos:11	-4.9375	-3.07143	ENSG00000188931	chromosome:GRCh37:1:161334521:161337664:-1	C1orf192	chromosome 1 open reading frame 192 [Source:HGNC Symbol;Acc:32325]
Macaque	ENST00000368594	pos:414	-2.625	-3.28571	ENSG00000068383	chromosome:GRCh37:10:134351324:134596979:1	INPP5A	inositol polyphosphate-5-phosphatase, 40kDa [Source:HGNC Symbol;Acc:6076]
Macaque	ENST00000368799	pos:60	-15.375	-6.85714	ENSG00000143631	chromosome:GRCh37:1:152274651:152297679:-1	FLG	filaggrin [Source:HGNC Symbol;Acc:3748]
Macaque	ENST00000369068	pos:1208	0	0	ENSG00000163125	chromosome:GRCh37:1:150337187:150446032:1	RPRD2	regulation of nuclear pre-mRNA domain containing 2 [Source:HGNC Symbol;Acc:29039]
Macaque	ENST00000370185	pos:249	-18.75	-4.28571	ENSG00000117600	chromosome:GRCh37:1:99729509:99775146:1	RP4-788L13.1	Lipid phosphate phosphatase-related protein type 4 [Source:UniProtKB/Swiss-Prot;Acc:Q7Z2D5]
Macaque	ENST00000370449	pos:228	-11.125	-4.57143	ENSG00000023839	chromosome:GRCh37:10:101542489:101611949:1	ABCC2	ATP-binding cassette, sub-family C (CFTR/MRP), member 2 [Source:HGNC Symbol;Acc:53]
Macaque	ENST00000371494	pos:74	-4.25	-3.14286	ENSG00000162383	chromosome:GRCh37:1:53552855:53608249:-1	SLC1A7	solute carrier family 1 (glutamate transporter), member 7 [Source:HGNC Symbol;Acc:10945]
Macaque	ENST00000372912	pos:457	-22.5	-7.28571	ENSG00000166343	chromosome:GRCh37:10:75184187:75188045:-1	ZMYND17	zinc finger, MYND-type containing 17 [Source:HGNC Symbol;Acc:21000]
Macaque	ENST00000374271	pos:98	-4.25	-2.28571	ENSG00000175087	chromosome:GRCh37:1:26438328:26452034:1	PDIK1L	PDLIM1 interacting kinase 1 like [Source:HGNC Symbol;Acc:18981]
Macaque	ENST00000374271	pos:99	-4.25	-2.28571	ENSG00000175087	chromosome:GRCh37:1:26438328:26452034:1	PDIK1L	PDLIM1 interacting kinase 1 like [Source:HGNC Symbol;Acc:18981]
Macaque	ENST00000374459	pos:509	-12.5893	-9.89796	ENSG00000198915	chromosome:GRCh37:10:43689983:43725187:-1	RASGEF1A	RasGEF domain family, member 1A [Source:HGNC Symbol;Acc:24246]
Macaque	ENST00000376447	pos:624	-2.625	-3	ENSG00000165105	chromosome:GRCh37:9:85594500:85678043:-1	RASEF	RAS and EF-hand domain containing [Source:HGNC Symbol;Acc:26464]
Macaque	ENST00000376447	pos:626	-2.625	-3	ENSG00000165105	chromosome:GRCh37:9:85594500:85678043:-1	RASEF	RAS and EF-hand domain containing [Source:HGNC Symbol;Acc:26464]
Macaque	ENST00000376447	pos:627	-2.625	-3	ENSG00000165105	chromosome:GRCh37:9:85594500:85678043:-1	RASEF	RAS and EF-hand domain containing [Source:HGNC Symbol;Acc:26464]
Macaque	ENST00000377892	pos:138	-40.625	-9.28571	ENSG00000168003	chromosome:GRCh37:11:62623518:62656352:1	SLC3A2	solute carrier family 3 (activators of dibasic and neutral amino acid transport), member 2 [Source:HGNC Symbol;Acc:11026]
Macaque	ENST00000378279	pos:110	-32.875	-6.71429	ENSG00000205002	chromosome:GRCh37:8:117950438:117956726:1	C8orf85	chromosome 8 open reading frame 85 [Source:HGNC Symbol;Acc:33842]
Macaque	ENST00000380241	pos:144	-3.5	-2.28571	ENSG00000047230	chromosome:GRCh37:X:16606429:16731059:-1	CTPS2	CTP synthase II [Source:HGNC Symbol;Acc:2520]
Macaque	ENST00000380241	pos:145	-3.5	-2.28571	ENSG00000047230	chromosome:GRCh37:X:16606429:16731059:-1	CTPS2	CTP synthase II [Source:HGNC Symbol;Acc:2520]
Macaque	ENST00000380241	pos:146	-3.5	-2.28571	ENSG00000047230	chromosome:GRCh37:X:16606429:16731059:-1	CTPS2	CTP synthase II [Source:HGNC Symbol;Acc:2520]
Macaque	ENST00000380615	pos:169	-11.75	-3.14286	ENSG00000102781	chromosome:GRCh37:13:30776767:30881621:-1	KATNAL1	katanin p60 subunit A-like 1 [Source:HGNC Symbol;Acc:28361]
Macaque	ENST00000382422	pos:662	-7.875	-3	ENSG00000198604	chromosome:GRCh37:14:35221938:35344138:-1	BAZ1A	bromodomain adjacent to zinc finger domain, 1A [Source:HGNC Symbol;Acc:960]
Macaque	ENST00000382422	pos:663	-7.875	-3	ENSG00000198604	chromosome:GRCh37:14:35221938:35344138:-1	BAZ1A	bromodomain adjacent to zinc finger domain, 1A [Source:HGNC Symbol;Acc:960]
Macaque	ENST00000382869	pos:657	-1.75	-2	ENSG00000121741	chromosome:GRCh37:13:20532810:20665968:1	ZMYM2	zinc finger, MYM-type 2 [Source:HGNC Symbol;Acc:12989]
Macaque	ENST00000382869	pos:658	-1.75	-2	ENSG00000121741	chromosome:GRCh37:13:20532810:20665968:1	ZMYM2	zinc finger, MYM-type 2 [Source:HGNC Symbol;Acc:12989]
Macaque	ENST00000383836	pos:243	-26.25	-5.14286	ENSG00000196220	chromosome:GRCh37:3:9022275:9291063:-1	SRGAP3	SLIT-ROBO Rho GTPase activating protein 3 [Source:HGNC Symbol;Acc:19744]
Macaque	ENST00000383836	pos:244	-24.5	-4.85714	ENSG00000196220	chromosome:GRCh37:3:9022275:9291063:-1	SRGAP3	SLIT-ROBO Rho GTPase activating protein 3 [Source:HGNC Symbol;Acc:19744]
Macaque	ENST00000388742	pos:187	-9.5	-1.57143	ENSG00000104313	chromosome:GRCh37:8:72109668:72268913:-1	EYA1	eyes absent homolog 1 (Drosophila) [Source:HGNC Symbol;Acc:3519]
Macaque	ENST00000388887	pos:1186	-0.875	-0.142857	ENSG00000136011	chromosome:GRCh37:12:103981051:104160505:1	STAB2	stabilin 2 [Source:HGNC Symbol;Acc:18629]
Macaque	ENST00000389467	pos:2931	-1.75	-2	ENSG00000157106	chromosome:GRCh37:16:18816175:18937726:-1	SMG1	smg-1 homolog, phosphatidylinositol 3-kinase-related kinase (C. elegans) [Source:HGNC Symbol;Acc:30045]
Macaque	ENST00000389494	pos:406	-3.625	-2.71429	ENSG00000196811	chromosome:GRCh37:2:233404437:233411113:1	CHRNG	cholinergic receptor, nicotinic, gamma [Source:HGNC Symbol;Acc:1967]
Macaque	ENST00000389759	pos:522	0	0	ENSG00000144283	chromosome:GRCh37:2:159313624:159537941:1	PKP4	plakophilin 4 [Source:HGNC Symbol;Acc:9026]
Macaque	ENST00000390654	pos:125	-39	-10.7143	ENSG00000050767	chromosome:GRCh37:5:177664619:178017556:-1	COL23A1	collagen, type XXIII, alpha 1 [Source:HGNC Symbol;Acc:22990]
Macaque	ENST00000390654	pos:126	-45	-12.7143	ENSG00000050767	chromosome:GRCh37:5:177664619:178017556:-1	COL23A1	collagen, type XXIII, alpha 1 [Source:HGNC Symbol;Acc:22990]
Macaque	ENST00000391945	pos:616	-13.125	-14.1429	ENSG00000104884	chromosome:GRCh37:19:45854246:45873876:-1	ERCC2	excision repair cross-complementing rodent repair deficiency, complementation group 2 [Source:HGNC Symbol;Acc:3434]
Macaque	ENST00000391945	pos:618	-9.625	-9.57143	ENSG00000104884	chromosome:GRCh37:19:45854246:45873876:-1	ERCC2	excision repair cross-complementing rodent repair deficiency, complementation group 2 [Source:HGNC Symbol;Acc:3434]
Macaque	ENST00000391945	pos:620	-7.875	-7.28571	ENSG00000104884	chromosome:GRCh37:19:45854246:45873876:-1	ERCC2	excision repair cross-complementing rodent repair deficiency, complementation group 2 [Source:HGNC Symbol;Acc:3434]
Macaque	ENST00000391945	pos:623	-7.875	-7.28571	ENSG00000104884	chromosome:GRCh37:19:45854246:45873876:-1	ERCC2	excision repair cross-complementing rodent repair deficiency, complementation group 2 [Source:HGNC Symbol;Acc:3434]
Macaque	ENST00000391945	pos:625	-7	-6.28571	ENSG00000104884	chromosome:GRCh37:19:45854246:45873876:-1	ERCC2	excision repair cross-complementing rodent repair deficiency, complementation group 2 [Source:HGNC Symbol;Acc:3434]
Macaque	ENST00000392837	pos:125	-12.25	-14.2857	ENSG00000111785	chromosome:GRCh37:12:107168373:107283090:1	RIC8B	resistance to inhibitors of cholinesterase 8 homolog B (C. elegans) [Source:HGNC Symbol;Acc:25555]
Macaque	ENST00000393359	pos:562	-0.875	-1	ENSG00000135966	chromosome:GRCh37:2:105880871:105946491:-1	TGFBRAP1	transforming growth factor, beta receptor associated protein 1 [Source:HGNC Symbol;Acc:16836]
Macaque	ENST00000393359	pos:584	-3.25	-1.42857	ENSG00000135966	chromosome:GRCh37:2:105880871:105946491:-1	TGFBRAP1	transforming growth factor, beta receptor associated protein 1 [Source:HGNC Symbol;Acc:16836]
Macaque	ENST00000394126	pos:434	-10.625	-3.57143	ENSG00000008838	chromosome:GRCh37:17:38175350:38210345:-1	MED24	mediator complex subunit 24 [Source:HGNC Symbol;Acc:22963]
Macaque	ENST00000395644	pos:320	0	0	ENSG00000138614	chromosome:GRCh37:15:65871095:65903474:-1	C15orf44	chromosome 15 open reading frame 44 [Source:HGNC Symbol;Acc:25372]
Macaque	ENST00000397033	pos:141	-2	-0.571429	ENSG00000115232	chromosome:GRCh37:2:182321952:182400914:1	ITGA4	integrin, alpha 4 (antigen CD49D, alpha 4 subunit of VLA-4 receptor) [Source:HGNC Symbol;Acc:6140]
Macaque	ENST00000397147	pos:43	-1.75	-0.285714	ENSG00000100365	chromosome:GRCh37:22:37257030:37274057:1	NCF4	neutrophil cytosolic factor 4, 40kDa [Source:HGNC Symbol;Acc:7662]
Macaque	ENST00000397885	pos:615	-5.375	-3.85714	ENSG00000080608	chromosome:GRCh37:9:2804164:2844241:-1	KIAA0020	KIAA0020 [Source:HGNC Symbol;Acc:29676]
Macaque	ENST00000397885	pos:616	-5.375	-3.85714	ENSG00000080608	chromosome:GRCh37:9:2804164:2844241:-1	KIAA0020	KIAA0020 [Source:HGNC Symbol;Acc:29676]
Macaque	ENST00000400532	pos:311	-12	-6.28571	ENSG00000154721	chromosome:GRCh37:21:27011584:27086885:1	JAM2	junctional adhesion molecule 2 [Source:HGNC Symbol;Acc:14686]
Macaque	ENST00000400532	pos:313	-11.875	-6.14286	ENSG00000154721	chromosome:GRCh37:21:27011584:27086885:1	JAM2	junctional adhesion molecule 2 [Source:HGNC Symbol;Acc:14686]
Macaque	ENST00000400532	pos:314	-11.875	-6.14286	ENSG00000154721	chromosome:GRCh37:21:27011584:27086885:1	JAM2	junctional adhesion molecule 2 [Source:HGNC Symbol;Acc:14686]
Macaque	ENST00000400532	pos:316	-12.625	-6.14286	ENSG00000154721	chromosome:GRCh37:21:27011584:27086885:1	JAM2	junctional adhesion molecule 2 [Source:HGNC Symbol;Acc:14686]
Macaque	ENST00000400888	pos:284	-8.125	-6.14286	ENSG00000121807	chromosome:GRCh37:3:46398980:46402419:1	CCR2	chemokine (C-C motif) receptor 2 [Source:HGNC Symbol;Acc:1603]
Macaque	ENST00000400888	pos:288	-6.5	-5.14286	ENSG00000121807	chromosome:GRCh37:3:46398980:46402419:1	CCR2	chemokine (C-C motif) receptor 2 [Source:HGNC Symbol;Acc:1603]
Macaque	ENST00000401950	pos:30	-0.875	-1	ENSG00000100330	chromosome:GRCh37:22:30279144:30423869:1	MTMR3	myotubularin related protein 3 [Source:HGNC Symbol;Acc:7451]
Macaque	ENST00000403050	pos:726	-1.75	-2	ENSG00000106443	chromosome:GRCh37:7:11013499:11143282:1	PHF14	PHD finger protein 14 [Source:HGNC Symbol;Acc:22203]
Macaque	ENST00000403050	pos:727	-2.5	-2	ENSG00000106443	chromosome:GRCh37:7:11013499:11143282:1	PHF14	PHD finger protein 14 [Source:HGNC Symbol;Acc:22203]
Macaque	ENST00000404488	pos:291	-8.625	-3.85714	ENSG00000184164	chromosome:GRCh37:22:50312283:50321188:1	CRELD2	cysteine-rich with EGF-like domains 2 [Source:HGNC Symbol;Acc:28150]
Macaque	ENST00000404488	pos:293	-8.625	-3.85714	ENSG00000184164	chromosome:GRCh37:22:50312283:50321188:1	CRELD2	cysteine-rich with EGF-like domains 2 [Source:HGNC Symbol;Acc:28150]
Macaque	ENST00000406818	pos:122	-0.875	-1	ENSG00000138101	chromosome:GRCh37:2:25600112:25896503:-1	DTNB	dystrobrevin, beta [Source:HGNC Symbol;Acc:3058]
Macaque	ENST00000407426	pos:298	0	0	ENSG00000163811	chromosome:GRCh37:2:29117509:29171088:1	WDR43	WD repeat domain 43 [Source:HGNC Symbol;Acc:28945]
Macaque	ENST00000407727	pos:227	-0.875	-1	ENSG00000182901	chromosome:GRCh37:1:240963947:241519076:-1	RGS7	regulator of G-protein signaling 7 [Source:HGNC Symbol;Acc:10003]
Macaque	ENST00000407727	pos:228	-0.875	-1	ENSG00000182901	chromosome:GRCh37:1:240963947:241519076:-1	RGS7	regulator of G-protein signaling 7 [Source:HGNC Symbol;Acc:10003]
Macaque	ENST00000409535	pos:823	-5.25	-4.85714	ENSG00000164080	chromosome:GRCh37:3:51575596:51697610:1	RAD54L2	RAD54-like 2 (S. cerevisiae) [Source:HGNC Symbol;Acc:29123]
Macaque	ENST00000415613	pos:298	-14.125	-3.28571	ENSG00000186868	chromosome:GRCh37:17:44039704:44101537:1	MAPT	microtubule-associated protein tau [Source:HGNC Symbol;Acc:6893]
Macaque	ENST00000417961	pos:303	-1.75	-2	ENSG00000197818	chromosome:GRCh37:20:48429250:48508772:1	SLC9A8	solute carrier family 9 (sodium/hydrogen exchanger), member 8 [Source:HGNC Symbol;Acc:20728]
Macaque	ENST00000417961	pos:304	-1.75	-2	ENSG00000197818	chromosome:GRCh37:20:48429250:48508772:1	SLC9A8	solute carrier family 9 (sodium/hydrogen exchanger), member 8 [Source:HGNC Symbol;Acc:20728]
Macaque	ENST00000421660	pos:520	-7.375	-2.42857	ENSG00000163872	chromosome:GRCh37:3:183415606:183530413:1	YEATS2	YEATS domain containing 2 [Source:HGNC Symbol;Acc:25489]
Macaque	ENST00000422611	pos:859	-0.875	-1	ENSG00000124067	chromosome:GRCh37:16:67977377:68002597:-1	SLC12A4	solute carrier family 12 (potassium/chloride transporters), member 4 [Source:HGNC Symbol;Acc:10913]
Macaque	ENST00000422611	pos:860	-0.875	-1	ENSG00000124067	chromosome:GRCh37:16:67977377:68002597:-1	SLC12A4	solute carrier family 12 (potassium/chloride transporters), member 4 [Source:HGNC Symbol;Acc:10913]
Macaque	ENST00000423516	pos:289	-25.25	-7	ENSG00000163931	chromosome:GRCh37:3:53259673:53290038:-1	TKT	transketolase [Source:HGNC Symbol;Acc:11834]
Macaque	ENST00000424014	pos:252	-0.875	-1	ENSG00000111361	chromosome:GRCh37:12:124104953:124118313:-1	EIF2B1	eukaryotic translation initiation factor 2B, subunit 1 alpha, 26kDa [Source:HGNC Symbol;Acc:3257]
Macaque	ENST00000424459	pos:424	-23.625	-4.71429	ENSG00000062194	chromosome:GRCh37:5:56469775:56558959:1	GPBP1	GC-rich promoter binding protein 1 [Source:HGNC Symbol;Acc:29520]
Macaque	ENST00000432641	pos:60	-3.875	-2.14286	ENSG00000196636	chromosome:GRCh37:7:96745902:96811075:1	ACN9	ACN9 homolog (S. cerevisiae) [Source:HGNC Symbol;Acc:21752]
Macaque	ENST00000438146	pos:345	-1.75	-2	ENSG00000100320	chromosome:GRCh37:22:36140252:36424473:-1	RBFOX2	RNA binding protein, fox-1 homolog (C. elegans) 2 [Source:HGNC Symbol;Acc:9906]
Macaque	ENST00000442725	pos:599	-15.875	-4.42857	ENSG00000130304	chromosome:GRCh37:19:17579578:17615421:1	SLC27A1	solute carrier family 27 (fatty acid transporter), member 1 [Source:HGNC Symbol;Acc:10995]
Macaque	ENST00000443760	pos:149	-3.25	-0.857143	ENSG00000122122	chromosome:GRCh37:X:128913894:128928745:1	SASH3	SAM and SH3 domain containing 3 [Source:HGNC Symbol;Acc:15975]
Macaque	ENST00000449082	pos:128	-2.5	-1.14286	ENSG00000185313	chromosome:GRCh37:3:38738293:38835501:-1	SCN10A	sodium channel, voltage-gated, type X, alpha subunit [Source:HGNC Symbol;Acc:10582]
Macaque	ENST00000450006	pos:194	-6.375	-2.14286	ENSG00000158863	chromosome:GRCh37:8:21946719:21961893:1	FAM160B2	family with sequence similarity 160, member B2 [Source:HGNC Symbol;Acc:16492]
Macaque	ENST00000457563	pos:115	-35.5	-7.28571	ENSG00000164483	chromosome:GRCh37:6:130465463:130537032:-1	SAMD3	sterile alpha motif domain containing 3 [Source:HGNC Symbol;Acc:21574]
Macaque	ENST00000473835	pos:757	-15.75	-6.57143	ENSG00000163714	chromosome:GRCh37:3:142720181:142779388:1	U2SURP	U2 snRNP-associated SURP domain containing [Source:HGNC Symbol;Acc:30855]
Macaque	ENST00000473835	pos:758	-15.75	-6.57143	ENSG00000163714	chromosome:GRCh37:3:142720181:142779388:1	U2SURP	U2 snRNP-associated SURP domain containing [Source:HGNC Symbol;Acc:30855]
Macaque	ENST00000476071	pos:93	-4.125	-1.85714	ENSG00000088833	chromosome:GRCh37:20:1422807:1447563:-1	NSFL1C	NSFL1 (p97) cofactor (p47) [Source:HGNC Symbol;Acc:15912]
Macaque	ENST00000476071	pos:94	-3.375	-2.14286	ENSG00000088833	chromosome:GRCh37:20:1422807:1447563:-1	NSFL1C	NSFL1 (p97) cofactor (p47) [Source:HGNC Symbol;Acc:15912]
Macaque	ENST00000476071	pos:95	-5.75	-2	ENSG00000088833	chromosome:GRCh37:20:1422807:1447563:-1	NSFL1C	NSFL1 (p97) cofactor (p47) [Source:HGNC Symbol;Acc:15912]
Macaque	ENST00000477737	pos:849	-11.5	-4	ENSG00000168658	chromosome:GRCh37:2:98703655:98929177:1	VWA3B	von Willebrand factor A domain containing 3B [Source:HGNC Symbol;Acc:28385]
Macaque	ENST00000502396	pos:983	-8	-1.71429	ENSG00000146147	chromosome:GRCh37:6:53976246:54130841:1	MLIP	muscular LMNA-interacting protein [Source:HGNC Symbol;Acc:21355]
Macaque	ENST00000502717	pos:1391	-0.875	-1	ENSG00000113716	chromosome:GRCh37:5:149380281:149432386:1	HMGXB3	HMG box domain containing 3 [Source:HGNC Symbol;Acc:28982]
Macaque	ENST00000517894	pos:487	-1.625	-1	ENSG00000181790	chromosome:GRCh37:8:143530791:143626370:1	BAI1	brain-specific angiogenesis inhibitor 1 [Source:HGNC Symbol;Acc:943]
Macaque	ENST00000517894	pos:489	-1.5	-0.857143	ENSG00000181790	chromosome:GRCh37:8:143530791:143626370:1	BAI1	brain-specific angiogenesis inhibitor 1 [Source:HGNC Symbol;Acc:943]
Macaque	ENST00000527372	pos:1153	-1.75	-2	ENSG00000196535	chromosome:GRCh37:17:27400537:27507430:-1	MYO18A	myosin XVIIIA [Source:HGNC Symbol;Acc:31104]
Macaque	ENST00000527372	pos:1154	-1.75	-2	ENSG00000196535	chromosome:GRCh37:17:27400537:27507430:-1	MYO18A	myosin XVIIIA [Source:HGNC Symbol;Acc:31104]
Macaque	ENST00000528429	pos:651	0	0	ENSG00000110693	chromosome:GRCh37:11:15994254:16424409:-1	SOX6	SRY (sex determining region Y)-box 6 [Source:HGNC Symbol;Acc:16421]
Macaque	ENST00000535923	pos:243	-40.25	-9.42857	ENSG00000215021	chromosome:GRCh37:12:7074515:7079988:-1	PHB2	prohibitin 2 [Source:HGNC Symbol;Acc:30306]
Macaque	ENST00000537031	pos:255	-0.875	-1	ENSG00000111186	chromosome:GRCh37:12:1683823:1755533:1	WNT5B	wingless-type MMTV integration site family, member 5B [Source:HGNC Symbol;Acc:16265]
Macaque	ENST00000537174	pos:639	0	0	ENSG00000141385	chromosome:GRCh37:18:12329143:12377253:-1	AFG3L2	AFG3 ATPase family gene 3-like 2 (S. cerevisiae) [Source:HGNC Symbol;Acc:315]
Macaque	ENST00000543571	pos:1059	-2.625	-2.14286	ENSG00000131023	chromosome:GRCh37:6:149979289:150039392:-1	LATS1	LATS, large tumor suppressor, homolog 1 (Drosophila) [Source:HGNC Symbol;Acc:6514]
Macaque	ENST00000543571	pos:1083	-2.625	-3.28571	ENSG00000131023	chromosome:GRCh37:6:149979289:150039392:-1	LATS1	LATS, large tumor suppressor, homolog 1 (Drosophila) [Source:HGNC Symbol;Acc:6514]
Macaque	ENST00000547588	pos:795	-8.875	-3.85714	ENSG00000135439	chromosome:GRCh37:12:58120335:58132029:-1	AGAP2	ArfGAP with GTPase domain, ankyrin repeat and PH domain 2 [Source:HGNC Symbol;Acc:16921]
Marmoset	ENST00000013807	pos:45	-21	-12.8571	ENSG00000012061	chromosome:GRCh37:19:45916693:45926820:-1	ERCC1	excision repair cross-complementing rodent repair deficiency, complementation group 1 (includes overlapping antisense sequence) [Source:HGNC Symbol;Acc:3433]
Marmoset	ENST00000016913	pos:119	-26.875	-11.7143	ENSG00000071203	chromosome:GRCh37:11:60260251:60274903:1	MS4A12	membrane-spanning 4-domains, subfamily A, member 12 [Source:HGNC Symbol;Acc:13370]
Marmoset	ENST00000016913	pos:120	-26.875	-11.1429	ENSG00000071203	chromosome:GRCh37:11:60260251:60274903:1	MS4A12	membrane-spanning 4-domains, subfamily A, member 12 [Source:HGNC Symbol;Acc:13370]
Marmoset	ENST00000016913	pos:124	-27.75	-12.1429	ENSG00000071203	chromosome:GRCh37:11:60260251:60274903:1	MS4A12	membrane-spanning 4-domains, subfamily A, member 12 [Source:HGNC Symbol;Acc:13370]
Marmoset	ENST00000016913	pos:139	-10.625	-6.71429	ENSG00000071203	chromosome:GRCh37:11:60260251:60274903:1	MS4A12	membrane-spanning 4-domains, subfamily A, member 12 [Source:HGNC Symbol;Acc:13370]
Marmoset	ENST00000019103	pos:262	-4.625	-1	ENSG00000080293	chromosome:GRCh37:2:120197419:120282070:-1	SCTR	secretin receptor [Source:HGNC Symbol;Acc:10608]
Marmoset	ENST00000019103	pos:86	-14	-4	ENSG00000080293	chromosome:GRCh37:2:120197419:120282070:-1	SCTR	secretin receptor [Source:HGNC Symbol;Acc:10608]
Marmoset	ENST00000040663	pos:161	-6.875	-6.14286	ENSG00000037757	chromosome:GRCh37:19:13875337:13885096:1	MRI1	methylthioribose-1-phosphate isomerase homolog (S. cerevisiae) [Source:HGNC Symbol;Acc:28469]
Marmoset	ENST00000196482	pos:512	-18.5	-14.5714	ENSG00000083812	chromosome:GRCh37:19:58978463:58984765:1	ZNF324	zinc finger protein 324 [Source:HGNC Symbol;Acc:14096]
Marmoset	ENST00000196482	pos:536	-22.125	-10.1429	ENSG00000083812	chromosome:GRCh37:19:58978463:58984765:1	ZNF324	zinc finger protein 324 [Source:HGNC Symbol;Acc:14096]
Marmoset	ENST00000225964	pos:1316	-12	-6.28571	ENSG00000108821	chromosome:GRCh37:17:48260650:48278993:-1	COL1A1	collagen, type I, alpha 1 [Source:HGNC Symbol;Acc:2197]
Marmoset	ENST00000225964	pos:51	-0.875	-1	ENSG00000108821	chromosome:GRCh37:17:48260650:48278993:-1	COL1A1	collagen, type I, alpha 1 [Source:HGNC Symbol;Acc:2197]
Marmoset	ENST00000225964	pos:53	-0.875	-1	ENSG00000108821	chromosome:GRCh37:17:48260650:48278993:-1	COL1A1	collagen, type I, alpha 1 [Source:HGNC Symbol;Acc:2197]
Marmoset	ENST00000228027	pos:213	-6	-3.42857	ENSG00000062282	chromosome:GRCh37:11:75479777:75512579:1	DGAT2	diacylglycerol O-acyltransferase 2 [Source:HGNC Symbol;Acc:16940]
Marmoset	ENST00000228027	pos:214	-6	-3.42857	ENSG00000062282	chromosome:GRCh37:11:75479777:75512579:1	DGAT2	diacylglycerol O-acyltransferase 2 [Source:HGNC Symbol;Acc:16940]
Marmoset	ENST00000228027	pos:216	-6	-3.42857	ENSG00000062282	chromosome:GRCh37:11:75479777:75512579:1	DGAT2	diacylglycerol O-acyltransferase 2 [Source:HGNC Symbol;Acc:16940]
Marmoset	ENST00000229332	pos:199	-12.125	-8	ENSG00000111729	chromosome:GRCh37:12:8276228:8291203:1	CLEC4A	C-type lectin domain family 4, member A [Source:HGNC Symbol;Acc:13257]
Marmoset	ENST00000229332	pos:210	-16.875	-9.14286	ENSG00000111729	chromosome:GRCh37:12:8276228:8291203:1	CLEC4A	C-type lectin domain family 4, member A [Source:HGNC Symbol;Acc:13257]
Marmoset	ENST00000250378	pos:117	-4.375	-4.14286	ENSG00000092009	chromosome:GRCh37:14:24974559:24977471:-1	CMA1	chymase 1, mast cell [Source:HGNC Symbol;Acc:2097]
Marmoset	ENST00000251250	pos:103	-4.375	-5	ENSG00000104047	chromosome:GRCh37:15:49913270:49937337:1	DTWD1	DTW domain containing 1 [Source:HGNC Symbol;Acc:30926]
Marmoset	ENST00000252505	pos:474	-21	-9.42857	ENSG00000151360	chromosome:GRCh37:2:3705785:3750261:1	ALLC	allantoicase [Source:HGNC Symbol;Acc:17377]
Marmoset	ENST00000252505	pos:81	-13.75	-8	ENSG00000151360	chromosome:GRCh37:2:3705785:3750261:1	ALLC	allantoicase [Source:HGNC Symbol;Acc:17377]
Marmoset	ENST00000258821	pos:127	0	0	ENSG00000136319	chromosome:GRCh37:14:20754387:20774153:-1	TTC5	tetratricopeptide repeat domain 5 [Source:HGNC Symbol;Acc:19274]
Marmoset	ENST00000258821	pos:195	0	0	ENSG00000136319	chromosome:GRCh37:14:20754387:20774153:-1	TTC5	tetratricopeptide repeat domain 5 [Source:HGNC Symbol;Acc:19274]
Marmoset	ENST00000259154	pos:240	-5.25	-6	ENSG00000136636	chromosome:GRCh37:1:215740735:215795073:1	KCTD3	potassium channel tetramerisation domain containing 3 [Source:HGNC Symbol;Acc:21305]
Marmoset	ENST00000259154	pos:251	-7	-8.28571	ENSG00000136636	chromosome:GRCh37:1:215740735:215795073:1	KCTD3	potassium channel tetramerisation domain containing 3 [Source:HGNC Symbol;Acc:21305]
Marmoset	ENST00000266126	pos:232	-15.75	-6	ENSG00000119718	chromosome:GRCh37:14:75469614:75476292:1	EIF2B2	eukaryotic translation initiation factor 2B, subunit 2 beta, 39kDa [Source:HGNC Symbol;Acc:3258]
Marmoset	ENST00000270235	pos:536	-29.625	-8.14286	ENSG00000142233	chromosome:GRCh37:19:49164666:49176264:-1	NTN5	netrin 5 [Source:HGNC Symbol;Acc:25208]
Marmoset	ENST00000271532	pos:83	-9.375	-4.71429	ENSG00000163518	chromosome:GRCh37:1:157543539:157567870:-1	FCRL4	Fc receptor-like 4 [Source:HGNC Symbol;Acc:18507]
Marmoset	ENST00000286186	pos:343	-13.125	-7.42857	ENSG00000003400	chromosome:GRCh37:2:202047604:202086388:1	CASP10	caspase 10, apoptosis-related cysteine peptidase [Source:HGNC Symbol;Acc:1500]
Marmoset	ENST00000287907	pos:36	-2.875	-1.57143	ENSG00000157219	chromosome:GRCh37:7:154862034:154877459:1	HTR5A	5-hydroxytryptamine (serotonin) receptor 5A [Source:HGNC Symbol;Acc:5300]
Marmoset	ENST00000289547	pos:420	-11.25	-13.4286	ENSG00000015520	chromosome:GRCh37:7:44552134:44580914:-1	NPC1L1	NPC1 (Niemann-Pick disease, type C1, gene)-like 1 [Source:HGNC Symbol;Acc:7898]
Marmoset	ENST00000291934	pos:125	-19.25	-13.4286	ENSG00000160472	chromosome:GRCh37:19:55888204:55889612:1	TMEM190	transmembrane protein 190 [Source:HGNC Symbol;Acc:29632]
Marmoset	ENST00000295055	pos:117	-19	-7.14286	ENSG00000162949	chromosome:GRCh37:2:30945637:31030312:-1	CAPN13	calpain 13 [Source:HGNC Symbol;Acc:16663]
Marmoset	ENST00000295055	pos:17	-11.125	-6.71429	ENSG00000162949	chromosome:GRCh37:2:30945637:31030312:-1	CAPN13	calpain 13 [Source:HGNC Symbol;Acc:16663]
Marmoset	ENST00000295055	pos:54	-7	-7.14286	ENSG00000162949	chromosome:GRCh37:2:30945637:31030312:-1	CAPN13	calpain 13 [Source:HGNC Symbol;Acc:16663]
Marmoset	ENST00000295055	pos:89	-7.125	-5.57143	ENSG00000162949	chromosome:GRCh37:2:30945637:31030312:-1	CAPN13	calpain 13 [Source:HGNC Symbol;Acc:16663]
Marmoset	ENST00000295083	pos:101	-10.5	-5.14286	ENSG00000162976	chromosome:GRCh37:2:11295498:11319000:1	PQLC3	PQ loop repeat containing 3 [Source:HGNC Symbol;Acc:28503]
Marmoset	ENST00000295542	pos:656	-15.5	-4.14286	ENSG00000163357	chromosome:GRCh37:1:155006300:155023406:1	DCST1	DC-STAMP domain containing 1 [Source:HGNC Symbol;Acc:26539]
Marmoset	ENST00000296161	pos:33	-12	-6.85714	ENSG00000163840	chromosome:GRCh37:3:122283085:122294050:1	DTX3L	deltex 3-like (Drosophila) [Source:HGNC Symbol;Acc:30323]
Marmoset	ENST00000296695	pos:26	-9.75	-8.57143	ENSG00000164266	chromosome:GRCh37:5:147204131:147211349:-1	SPINK1	serine peptidase inhibitor, Kazal type 1 [Source:HGNC Symbol;Acc:11244]
Marmoset	ENST00000296695	pos:35	-10.625	-10.4286	ENSG00000164266	chromosome:GRCh37:5:147204131:147211349:-1	SPINK1	serine peptidase inhibitor, Kazal type 1 [Source:HGNC Symbol;Acc:11244]
Marmoset	ENST00000296695	pos:52	-10	-8	ENSG00000164266	chromosome:GRCh37:5:147204131:147211349:-1	SPINK1	serine peptidase inhibitor, Kazal type 1 [Source:HGNC Symbol;Acc:11244]
Marmoset	ENST00000296695	pos:55	-11.375	-9.57143	ENSG00000164266	chromosome:GRCh37:5:147204131:147211349:-1	SPINK1	serine peptidase inhibitor, Kazal type 1 [Source:HGNC Symbol;Acc:11244]
Marmoset	ENST00000296695	pos:69	-19.4773	-11.5844	ENSG00000164266	chromosome:GRCh37:5:147204131:147211349:-1	SPINK1	serine peptidase inhibitor, Kazal type 1 [Source:HGNC Symbol;Acc:11244]
Marmoset	ENST00000296695	pos:72	-20.5625	-10.9643	ENSG00000164266	chromosome:GRCh37:5:147204131:147211349:-1	SPINK1	serine peptidase inhibitor, Kazal type 1 [Source:HGNC Symbol;Acc:11244]
Marmoset	ENST00000296695	pos:78	-34.25	-10.4286	ENSG00000164266	chromosome:GRCh37:5:147204131:147211349:-1	SPINK1	serine peptidase inhibitor, Kazal type 1 [Source:HGNC Symbol;Acc:11244]
Marmoset	ENST00000297071	pos:71	-2.625	-3	ENSG00000164548	chromosome:GRCh37:7:23544399:23571660:-1	TRA2A	transformer 2 alpha homolog (Drosophila) [Source:HGNC Symbol;Acc:16645]
Marmoset	ENST00000297071	pos:73	-2.625	-3	ENSG00000164548	chromosome:GRCh37:7:23544399:23571660:-1	TRA2A	transformer 2 alpha homolog (Drosophila) [Source:HGNC Symbol;Acc:16645]
Marmoset	ENST00000297071	pos:75	-2.625	-3	ENSG00000164548	chromosome:GRCh37:7:23544399:23571660:-1	TRA2A	transformer 2 alpha homolog (Drosophila) [Source:HGNC Symbol;Acc:16645]
Marmoset	ENST00000301286	pos:206	-5.125	-4.14286	ENSG00000167676	chromosome:GRCh37:19:4502204:4517716:-1	PLIN4	perilipin 4 [Source:HGNC Symbol;Acc:29393]
Marmoset	ENST00000301587	pos:122	-4.125	-3	ENSG00000167863	chromosome:GRCh37:17:73034955:73043074:-1	ATP5H	ATP synthase, H+ transporting, mitochondrial Fo complex, subunit d [Source:HGNC Symbol;Acc:845]
Marmoset	ENST00000301607	pos:108	-10.375	-6.71429	ENSG00000167880	chromosome:GRCh37:17:74002927:74023507:-1	EVPL	envoplakin [Source:HGNC Symbol;Acc:3503]
Marmoset	ENST00000304677	pos:24	-7.875	-3.85714	ENSG00000169413	chromosome:GRCh37:14:21249210:21250626:1	RNASE6	ribonuclease, RNase A family, k6 [Source:HGNC Symbol;Acc:10048]
Marmoset	ENST00000304887	pos:115	-10.25	-5.85714	ENSG00000171195	chromosome:GRCh37:4:71337834:71348714:1	MUC7	mucin 7, secreted [Source:HGNC Symbol;Acc:7518]
Marmoset	ENST00000304887	pos:23	-10.625	-6.14286	ENSG00000171195	chromosome:GRCh37:4:71337834:71348714:1	MUC7	mucin 7, secreted [Source:HGNC Symbol;Acc:7518]
Marmoset	ENST00000304887	pos:378	-36.0625	-14.4286	ENSG00000171195	chromosome:GRCh37:4:71337834:71348714:1	MUC7	mucin 7, secreted [Source:HGNC Symbol;Acc:7518]
Marmoset	ENST00000305869	pos:24	-17	-7.28571	ENSG00000172156	chromosome:GRCh37:17:32612761:32615143:1	CCL11	chemokine (C-C motif) ligand 11 [Source:HGNC Symbol;Acc:10610]
Marmoset	ENST00000305869	pos:59	-6.75	-6	ENSG00000172156	chromosome:GRCh37:17:32612761:32615143:1	CCL11	chemokine (C-C motif) ligand 11 [Source:HGNC Symbol;Acc:10610]
Marmoset	ENST00000305869	pos:78	-5.375	-3.57143	ENSG00000172156	chromosome:GRCh37:17:32612761:32615143:1	CCL11	chemokine (C-C motif) ligand 11 [Source:HGNC Symbol;Acc:10610]
Marmoset	ENST00000306749	pos:1026	-9.375	-4.71429	ENSG00000169710	chromosome:GRCh37:17:80036215:80056106:-1	FASN	fatty acid synthase [Source:HGNC Symbol;Acc:3594]
Marmoset	ENST00000306749	pos:104	-10.5	-6.28571	ENSG00000169710	chromosome:GRCh37:17:80036215:80056106:-1	FASN	fatty acid synthase [Source:HGNC Symbol;Acc:3594]
Marmoset	ENST00000306749	pos:1175	-15.5	-8.71429	ENSG00000169710	chromosome:GRCh37:17:80036215:80056106:-1	FASN	fatty acid synthase [Source:HGNC Symbol;Acc:3594]
Marmoset	ENST00000306749	pos:739	-40.75	-8.85714	ENSG00000169710	chromosome:GRCh37:17:80036215:80056106:-1	FASN	fatty acid synthase [Source:HGNC Symbol;Acc:3594]
Marmoset	ENST00000307886	pos:151	-6.375	-4.71429	ENSG00000172543	chromosome:GRCh37:11:65647280:65651212:1	CTSW	cathepsin W [Source:HGNC Symbol;Acc:2546]
Marmoset	ENST00000308370	pos:1490	-0.875	-1	ENSG00000090006	chromosome:GRCh37:19:41103141:41135725:1	LTBP4	latent transforming growth factor beta binding protein 4 [Source:HGNC Symbol;Acc:6717]
Marmoset	ENST00000309050	pos:48	-13.25	-6.14286	ENSG00000174456	chromosome:GRCh37:12:110478983:110505500:-1	C12orf76	chromosome 12 open reading frame 76 [Source:HGNC Symbol;Acc:33790]
Marmoset	ENST00000309050	pos:68	-12.25	-8	ENSG00000174456	chromosome:GRCh37:12:110478983:110505500:-1	C12orf76	chromosome 12 open reading frame 76 [Source:HGNC Symbol;Acc:33790]
Marmoset	ENST00000309050	pos:69	-13.125	-9	ENSG00000174456	chromosome:GRCh37:12:110478983:110505500:-1	C12orf76	chromosome 12 open reading frame 76 [Source:HGNC Symbol;Acc:33790]
Marmoset	ENST00000309050	pos:81	-10.375	-6.85714	ENSG00000174456	chromosome:GRCh37:12:110478983:110505500:-1	C12orf76	chromosome 12 open reading frame 76 [Source:HGNC Symbol;Acc:33790]
Marmoset	ENST00000309285	pos:254	-7.75	-5.42857	ENSG00000173578	chromosome:GRCh37:3:46058516:46069234:-1	XCR1	chemokine (C motif) receptor 1 [Source:HGNC Symbol;Acc:1625]
Marmoset	ENST00000309285	pos:320	-15.625	-9.77551	ENSG00000173578	chromosome:GRCh37:3:46058516:46069234:-1	XCR1	chemokine (C motif) receptor 1 [Source:HGNC Symbol;Acc:1625]
Marmoset	ENST00000309955	pos:294	-13.625	-9.14286	ENSG00000003402	chromosome:GRCh37:2:201980827:202029033:1	CFLAR	CASP8 and FADD-like apoptosis regulator [Source:HGNC Symbol;Acc:1876]
Marmoset	ENST00000311862	pos:115	-18.875	-7.28571	ENSG00000186652	chromosome:GRCh37:11:57154267:57158130:-1	PRG2	proteoglycan 2, bone marrow (natural killer cell activator, eosinophil granule major basic protein) [Source:HGNC Symbol;Acc:9362]
Marmoset	ENST00000311862	pos:123	-19.25	-7.71429	ENSG00000186652	chromosome:GRCh37:11:57154267:57158130:-1	PRG2	proteoglycan 2, bone marrow (natural killer cell activator, eosinophil granule major basic protein) [Source:HGNC Symbol;Acc:9362]
Marmoset	ENST00000311862	pos:142	-16	-7.42857	ENSG00000186652	chromosome:GRCh37:11:57154267:57158130:-1	PRG2	proteoglycan 2, bone marrow (natural killer cell activator, eosinophil granule major basic protein) [Source:HGNC Symbol;Acc:9362]
Marmoset	ENST00000311862	pos:148	-14.875	-7	ENSG00000186652	chromosome:GRCh37:11:57154267:57158130:-1	PRG2	proteoglycan 2, bone marrow (natural killer cell activator, eosinophil granule major basic protein) [Source:HGNC Symbol;Acc:9362]
Marmoset	ENST00000311862	pos:169	-5	-3.42857	ENSG00000186652	chromosome:GRCh37:11:57154267:57158130:-1	PRG2	proteoglycan 2, bone marrow (natural killer cell activator, eosinophil granule major basic protein) [Source:HGNC Symbol;Acc:9362]
Marmoset	ENST00000311862	pos:210	-10.8571	-6.40816	ENSG00000186652	chromosome:GRCh37:11:57154267:57158130:-1	PRG2	proteoglycan 2, bone marrow (natural killer cell activator, eosinophil granule major basic protein) [Source:HGNC Symbol;Acc:9362]
Marmoset	ENST00000311862	pos:212	-11.625	-6.78571	ENSG00000186652	chromosome:GRCh37:11:57154267:57158130:-1	PRG2	proteoglycan 2, bone marrow (natural killer cell activator, eosinophil granule major basic protein) [Source:HGNC Symbol;Acc:9362]
Marmoset	ENST00000311862	pos:214	-12.4375	-6.92857	ENSG00000186652	chromosome:GRCh37:11:57154267:57158130:-1	PRG2	proteoglycan 2, bone marrow (natural killer cell activator, eosinophil granule major basic protein) [Source:HGNC Symbol;Acc:9362]
Marmoset	ENST00000311862	pos:88	-9	-6	ENSG00000186652	chromosome:GRCh37:11:57154267:57158130:-1	PRG2	proteoglycan 2, bone marrow (natural killer cell activator, eosinophil granule major basic protein) [Source:HGNC Symbol;Acc:9362]
Marmoset	ENST00000312916	pos:336	-1.75	-2	ENSG00000164252	chromosome:GRCh37:5:76326210:76361059:1	AGGF1	angiogenic factor with G patch and FHA domains 1 [Source:HGNC Symbol;Acc:24684]
Marmoset	ENST00000319394	pos:157	-12.25	-14	ENSG00000142784	chromosome:GRCh37:1:27561007:27635110:1	WDTC1	WD and tetratricopeptide repeats 1 [Source:HGNC Symbol;Acc:29175]
Marmoset	ENST00000319394	pos:158	-12.25	-14	ENSG00000142784	chromosome:GRCh37:1:27561007:27635110:1	WDTC1	WD and tetratricopeptide repeats 1 [Source:HGNC Symbol;Acc:29175]
Marmoset	ENST00000319394	pos:159	-12.25	-14	ENSG00000142784	chromosome:GRCh37:1:27561007:27635110:1	WDTC1	WD and tetratricopeptide repeats 1 [Source:HGNC Symbol;Acc:29175]
Marmoset	ENST00000323274	pos:336	-2.625	-2.14286	ENSG00000176890	chromosome:GRCh37:18:657604:673578:1	TYMS	thymidylate synthetase [Source:HGNC Symbol;Acc:12441]
Marmoset	ENST00000324382	pos:112	-7.25	-6.57143	ENSG00000178804	chromosome:GRCh37:3:129262057:129270204:1	H1FOO	H1 histone family, member O, oocyte-specific [Source:HGNC Symbol;Acc:18463]
Marmoset	ENST00000324382	pos:129	-16.625	-8.71429	ENSG00000178804	chromosome:GRCh37:3:129262057:129270204:1	H1FOO	H1 histone family, member O, oocyte-specific [Source:HGNC Symbol;Acc:18463]
Marmoset	ENST00000324382	pos:357	-22.9615	-9.95604	ENSG00000178804	chromosome:GRCh37:3:129262057:129270204:1	H1FOO	H1 histone family, member O, oocyte-specific [Source:HGNC Symbol;Acc:18463]
Marmoset	ENST00000324382	pos:65	-38.375	-14.1429	ENSG00000178804	chromosome:GRCh37:3:129262057:129270204:1	H1FOO	H1 histone family, member O, oocyte-specific [Source:HGNC Symbol;Acc:18463]
Marmoset	ENST00000324382	pos:67	-25.625	-9.57143	ENSG00000178804	chromosome:GRCh37:3:129262057:129270204:1	H1FOO	H1 histone family, member O, oocyte-specific [Source:HGNC Symbol;Acc:18463]
Marmoset	ENST00000324382	pos:96	-6.125	-7	ENSG00000178804	chromosome:GRCh37:3:129262057:129270204:1	H1FOO	H1 histone family, member O, oocyte-specific [Source:HGNC Symbol;Acc:18463]
Marmoset	ENST00000324385	pos:981	-37.5	-14.5714	ENSG00000007516	chromosome:GRCh37:16:1384653:1399440:1	BAIAP3	BAI1-associated protein 3 [Source:HGNC Symbol;Acc:948]
Marmoset	ENST00000326000	pos:32	-21.125	-11.5714	ENSG00000180205	chromosome:GRCh37:20:44236578:44259907:-1	WFDC9	WAP four-disulfide core domain 9 [Source:HGNC Symbol;Acc:20380]
Marmoset	ENST00000326000	pos:34	-18.75	-11.4286	ENSG00000180205	chromosome:GRCh37:20:44236578:44259907:-1	WFDC9	WAP four-disulfide core domain 9 [Source:HGNC Symbol;Acc:20380]
Marmoset	ENST00000328850	pos:64	-6.5	-4.28571	ENSG00000182511	chromosome:GRCh37:15:91427642:91439006:1	FES	feline sarcoma oncogene [Source:HGNC Symbol;Acc:3657]
Marmoset	ENST00000329451	pos:448	-35.625	-11.4286	ENSG00000185522	chromosome:GRCh37:11:554864:560779:-1	C11orf35	chromosome 11 open reading frame 35 [Source:HGNC Symbol;Acc:28561]
Marmoset	ENST00000332271	pos:124	-11	-6.57143	ENSG00000184571	chromosome:GRCh37:22:25115001:25170683:-1	PIWIL3	piwi-like 3 (Drosophila) [Source:HGNC Symbol;Acc:18443]
Marmoset	ENST00000332271	pos:142	-9.75	-8.57143	ENSG00000184571	chromosome:GRCh37:22:25115001:25170683:-1	PIWIL3	piwi-like 3 (Drosophila) [Source:HGNC Symbol;Acc:18443]
Marmoset	ENST00000332271	pos:161	-7.375	-5	ENSG00000184571	chromosome:GRCh37:22:25115001:25170683:-1	PIWIL3	piwi-like 3 (Drosophila) [Source:HGNC Symbol;Acc:18443]
Marmoset	ENST00000332271	pos:18	-6.25	-5.42857	ENSG00000184571	chromosome:GRCh37:22:25115001:25170683:-1	PIWIL3	piwi-like 3 (Drosophila) [Source:HGNC Symbol;Acc:18443]
Marmoset	ENST00000332271	pos:19	-13.25	-7.42857	ENSG00000184571	chromosome:GRCh37:22:25115001:25170683:-1	PIWIL3	piwi-like 3 (Drosophila) [Source:HGNC Symbol;Acc:18443]
Marmoset	ENST00000332271	pos:208	-11.75	-4.85714	ENSG00000184571	chromosome:GRCh37:22:25115001:25170683:-1	PIWIL3	piwi-like 3 (Drosophila) [Source:HGNC Symbol;Acc:18443]
Marmoset	ENST00000332271	pos:238	-22.625	-13	ENSG00000184571	chromosome:GRCh37:22:25115001:25170683:-1	PIWIL3	piwi-like 3 (Drosophila) [Source:HGNC Symbol;Acc:18443]
Marmoset	ENST00000332271	pos:255	-11.25	-12	ENSG00000184571	chromosome:GRCh37:22:25115001:25170683:-1	PIWIL3	piwi-like 3 (Drosophila) [Source:HGNC Symbol;Acc:18443]
Marmoset	ENST00000332271	pos:256	-9.625	-11	ENSG00000184571	chromosome:GRCh37:22:25115001:25170683:-1	PIWIL3	piwi-like 3 (Drosophila) [Source:HGNC Symbol;Acc:18443]
Marmoset	ENST00000332271	pos:258	-7.875	-9	ENSG00000184571	chromosome:GRCh37:22:25115001:25170683:-1	PIWIL3	piwi-like 3 (Drosophila) [Source:HGNC Symbol;Acc:18443]
Marmoset	ENST00000332271	pos:305	-9.875	-9.57143	ENSG00000184571	chromosome:GRCh37:22:25115001:25170683:-1	PIWIL3	piwi-like 3 (Drosophila) [Source:HGNC Symbol;Acc:18443]
Marmoset	ENST00000332271	pos:313	-9	-8.57143	ENSG00000184571	chromosome:GRCh37:22:25115001:25170683:-1	PIWIL3	piwi-like 3 (Drosophila) [Source:HGNC Symbol;Acc:18443]
Marmoset	ENST00000332271	pos:347	-9.75	-7.71429	ENSG00000184571	chromosome:GRCh37:22:25115001:25170683:-1	PIWIL3	piwi-like 3 (Drosophila) [Source:HGNC Symbol;Acc:18443]
Marmoset	ENST00000332271	pos:37	-23.875	-10	ENSG00000184571	chromosome:GRCh37:22:25115001:25170683:-1	PIWIL3	piwi-like 3 (Drosophila) [Source:HGNC Symbol;Acc:18443]
Marmoset	ENST00000332271	pos:428	-25.125	-13.2857	ENSG00000184571	chromosome:GRCh37:22:25115001:25170683:-1	PIWIL3	piwi-like 3 (Drosophila) [Source:HGNC Symbol;Acc:18443]
Marmoset	ENST00000332271	pos:502	-7.875	-9	ENSG00000184571	chromosome:GRCh37:22:25115001:25170683:-1	PIWIL3	piwi-like 3 (Drosophila) [Source:HGNC Symbol;Acc:18443]
Marmoset	ENST00000332271	pos:530	-16.125	-13.2857	ENSG00000184571	chromosome:GRCh37:22:25115001:25170683:-1	PIWIL3	piwi-like 3 (Drosophila) [Source:HGNC Symbol;Acc:18443]
Marmoset	ENST00000332271	pos:532	-15.25	-12.2857	ENSG00000184571	chromosome:GRCh37:22:25115001:25170683:-1	PIWIL3	piwi-like 3 (Drosophila) [Source:HGNC Symbol;Acc:18443]
Marmoset	ENST00000332271	pos:543	-11.875	-11	ENSG00000184571	chromosome:GRCh37:22:25115001:25170683:-1	PIWIL3	piwi-like 3 (Drosophila) [Source:HGNC Symbol;Acc:18443]
Marmoset	ENST00000332271	pos:544	-11	-10	ENSG00000184571	chromosome:GRCh37:22:25115001:25170683:-1	PIWIL3	piwi-like 3 (Drosophila) [Source:HGNC Symbol;Acc:18443]
Marmoset	ENST00000332271	pos:557	-7.875	-9	ENSG00000184571	chromosome:GRCh37:22:25115001:25170683:-1	PIWIL3	piwi-like 3 (Drosophila) [Source:HGNC Symbol;Acc:18443]
Marmoset	ENST00000332271	pos:8	-4.5	-5.14286	ENSG00000184571	chromosome:GRCh37:22:25115001:25170683:-1	PIWIL3	piwi-like 3 (Drosophila) [Source:HGNC Symbol;Acc:18443]
Marmoset	ENST00000332271	pos:89	-7.75	-5.42857	ENSG00000184571	chromosome:GRCh37:22:25115001:25170683:-1	PIWIL3	piwi-like 3 (Drosophila) [Source:HGNC Symbol;Acc:18443]
Marmoset	ENST00000338492	pos:188	-0.875	-1	ENSG00000151640	chromosome:GRCh37:10:134000404:134019266:1	DPYSL4	dihydropyrimidinase-like 4 [Source:HGNC Symbol;Acc:3016]
Marmoset	ENST00000338492	pos:563	-21.875	-7.85714	ENSG00000151640	chromosome:GRCh37:10:134000404:134019266:1	DPYSL4	dihydropyrimidinase-like 4 [Source:HGNC Symbol;Acc:3016]
Marmoset	ENST00000338635	pos:211	-9.375	-4.71429	ENSG00000152422	chromosome:GRCh37:5:82373346:82649530:1	XRCC4	X-ray repair complementing defective repair in Chinese hamster cells 4 [Source:HGNC Symbol;Acc:12831]
Marmoset	ENST00000338855	pos:371	-8.5	-2	ENSG00000188782	chromosome:GRCh37:1:26517052:26528094:1	CATSPER4	cation channel, sperm associated 4 [Source:HGNC Symbol;Acc:23220]
Marmoset	ENST00000339381	pos:383	-17	-9.42857	ENSG00000169962	chromosome:GRCh37:1:1266694:1270686:1	TAS1R3	taste receptor, type 1, member 3 [Source:HGNC Symbol;Acc:15661]
Marmoset	ENST00000342219	pos:499	-24.75	-10.5714	ENSG00000100593	chromosome:GRCh37:14:77940740:77965193:-1	ISM2	isthmin 2 homolog (zebrafish) [Source:HGNC Symbol;Acc:23176]
Marmoset	ENST00000344936	pos:453	-9.625	-5	ENSG00000165322	chromosome:GRCh37:10:32095234:32217735:-1	ARHGAP12	Rho GTPase activating protein 12 [Source:HGNC Symbol;Acc:16348]
Marmoset	ENST00000346178	pos:95	-5.5	-4	ENSG00000089597	chromosome:GRCh37:11:62392298:62414087:-1	GANAB	glucosidase, alpha; neutral AB [Source:HGNC Symbol;Acc:4138]
Marmoset	ENST00000351273	pos:263	-8.75	-3.14286	ENSG00000014257	chromosome:GRCh37:3:132036251:132087142:1	ACPP	acid phosphatase, prostate [Source:HGNC Symbol;Acc:125]
Marmoset	ENST00000356173	pos:242	-7.5	-4.28571	ENSG00000167098	chromosome:GRCh37:20:31571579:31592239:-1	SUN5	Sad1 and UNC84 domain containing 5 [Source:HGNC Symbol;Acc:16252]
Marmoset	ENST00000357077	pos:381	-7.875	-9.28571	ENSG00000145362	chromosome:GRCh37:4:113970832:114304896:1	ANK2	ankyrin 2, neuronal [Source:HGNC Symbol;Acc:493]
Marmoset	ENST00000357164	pos:29	-11.375	-5.42857	ENSG00000196743	chromosome:GRCh37:5:150632453:150650001:1	GM2A	GM2 ganglioside activator [Source:HGNC Symbol;Acc:4367]
Marmoset	ENST00000357947	pos:781	-2.625	-3	ENSG00000095587	chromosome:GRCh37:10:98124363:98273668:-1	TLL2	tolloid-like 2 [Source:HGNC Symbol;Acc:11844]
Marmoset	ENST00000358526	pos:777	-0.875	-0.142857	ENSG00000147081	chromosome:GRCh37:X:49955411:49965664:-1	AKAP4	A kinase (PRKA) anchor protein 4 [Source:HGNC Symbol;Acc:374]
Marmoset	ENST00000359271	pos:289	-2.75	-1.42857	ENSG00000197496	chromosome:GRCh37:20:45338126:45364965:1	SLC2A10	solute carrier family 2 (facilitated glucose transporter), member 10 [Source:HGNC Symbol;Acc:13444]
Marmoset	ENST00000360564	pos:179	-9	-8.57143	ENSG00000198598	chromosome:GRCh37:12:132312938:132336316:1	MMP17	matrix metallopeptidase 17 (membrane-inserted) [Source:HGNC Symbol;Acc:7163]
Marmoset	ENST00000360564	pos:569	-3.5	-4	ENSG00000198598	chromosome:GRCh37:12:132312938:132336316:1	MMP17	matrix metallopeptidase 17 (membrane-inserted) [Source:HGNC Symbol;Acc:7163]
Marmoset	ENST00000360564	pos:620	-7.875	-3	ENSG00000198598	chromosome:GRCh37:12:132312938:132336316:1	MMP17	matrix metallopeptidase 17 (membrane-inserted) [Source:HGNC Symbol;Acc:7163]
Marmoset	ENST00000361216	pos:1017	-9.53125	-6.96429	ENSG00000018625	chromosome:GRCh37:1:160085563:160113381:1	ATP1A2	ATPase, Na+/K+ transporting, alpha 2 polypeptide [Source:HGNC Symbol;Acc:800]
Marmoset	ENST00000361216	pos:496	-3.5	-4	ENSG00000018625	chromosome:GRCh37:1:160085563:160113381:1	ATP1A2	ATPase, Na+/K+ transporting, alpha 2 polypeptide [Source:HGNC Symbol;Acc:800]
Marmoset	ENST00000361216	pos:518	-9.625	-11	ENSG00000018625	chromosome:GRCh37:1:160085563:160113381:1	ATP1A2	ATPase, Na+/K+ transporting, alpha 2 polypeptide [Source:HGNC Symbol;Acc:800]
Marmoset	ENST00000361216	pos:529	-12.25	-14	ENSG00000018625	chromosome:GRCh37:1:160085563:160113381:1	ATP1A2	ATPase, Na+/K+ transporting, alpha 2 polypeptide [Source:HGNC Symbol;Acc:800]
Marmoset	ENST00000361216	pos:668	-8.125	-7.57143	ENSG00000018625	chromosome:GRCh37:1:160085563:160113381:1	ATP1A2	ATPase, Na+/K+ transporting, alpha 2 polypeptide [Source:HGNC Symbol;Acc:800]
Marmoset	ENST00000361216	pos:679	-5.25	-6	ENSG00000018625	chromosome:GRCh37:1:160085563:160113381:1	ATP1A2	ATPase, Na+/K+ transporting, alpha 2 polypeptide [Source:HGNC Symbol;Acc:800]
Marmoset	ENST00000361216	pos:887	-7	-8	ENSG00000018625	chromosome:GRCh37:1:160085563:160113381:1	ATP1A2	ATPase, Na+/K+ transporting, alpha 2 polypeptide [Source:HGNC Symbol;Acc:800]
Marmoset	ENST00000361216	pos:976	-4.375	-5	ENSG00000018625	chromosome:GRCh37:1:160085563:160113381:1	ATP1A2	ATPase, Na+/K+ transporting, alpha 2 polypeptide [Source:HGNC Symbol;Acc:800]
Marmoset	ENST00000361511	pos:113	-17.5	-12.4286	ENSG00000086717	chromosome:GRCh37:X:18709032:18846035:1	PPEF1	protein phosphatase, EF-hand calcium binding domain 1 [Source:HGNC Symbol;Acc:9243]
Marmoset	ENST00000361511	pos:114	-19.375	-12.8571	ENSG00000086717	chromosome:GRCh37:X:18709032:18846035:1	PPEF1	protein phosphatase, EF-hand calcium binding domain 1 [Source:HGNC Symbol;Acc:9243]
Marmoset	ENST00000361511	pos:137	-8.125	-5.71429	ENSG00000086717	chromosome:GRCh37:X:18709032:18846035:1	PPEF1	protein phosphatase, EF-hand calcium binding domain 1 [Source:HGNC Symbol;Acc:9243]
Marmoset	ENST00000361511	pos:386	-11.375	-9.57143	ENSG00000086717	chromosome:GRCh37:X:18709032:18846035:1	PPEF1	protein phosphatase, EF-hand calcium binding domain 1 [Source:HGNC Symbol;Acc:9243]
Marmoset	ENST00000361511	pos:746	-14.1932	-8.42857	ENSG00000086717	chromosome:GRCh37:X:18709032:18846035:1	PPEF1	protein phosphatase, EF-hand calcium binding domain 1 [Source:HGNC Symbol;Acc:9243]
Marmoset	ENST00000361511	pos:747	-15	-8.57143	ENSG00000086717	chromosome:GRCh37:X:18709032:18846035:1	PPEF1	protein phosphatase, EF-hand calcium binding domain 1 [Source:HGNC Symbol;Acc:9243]
Marmoset	ENST00000367868	pos:110	-2.875	-1.57143	ENSG00000143167	chromosome:GRCh37:1:167022073:167059868:-1	GPA33	glycoprotein A33 (transmembrane) [Source:HGNC Symbol;Acc:4445]
Marmoset	ENST00000367868	pos:274	-16.625	-13	ENSG00000143167	chromosome:GRCh37:1:167022073:167059868:-1	GPA33	glycoprotein A33 (transmembrane) [Source:HGNC Symbol;Acc:4445]
Marmoset	ENST00000367993	pos:205	-4.5	-3.42857	ENSG00000158864	chromosome:GRCh37:1:161169105:161184185:1	NDUFS2	NADH dehydrogenase (ubiquinone) Fe-S protein 2, 49kDa (NADH-coenzyme Q reductase) [Source:HGNC Symbol;Acc:7708]
Marmoset	ENST00000369522	pos:790	-20.5	-5.57143	ENSG00000198765	chromosome:GRCh37:1:115397424:115537991:1	SYCP1	synaptonemal complex protein 1 [Source:HGNC Symbol;Acc:11487]
Marmoset	ENST00000371077	pos:175	-26.25	-11.1429	ENSG00000177414	chromosome:GRCh37:1:64669310:64733051:1	UBE2U	ubiquitin-conjugating enzyme E2U (putative) [Source:HGNC Symbol;Acc:28559]
Marmoset	ENST00000371077	pos:176	-26.25	-11.1429	ENSG00000177414	chromosome:GRCh37:1:64669310:64733051:1	UBE2U	ubiquitin-conjugating enzyme E2U (putative) [Source:HGNC Symbol;Acc:28559]
Marmoset	ENST00000371077	pos:91	-5	-4	ENSG00000177414	chromosome:GRCh37:1:64669310:64733051:1	UBE2U	ubiquitin-conjugating enzyme E2U (putative) [Source:HGNC Symbol;Acc:28559]
Marmoset	ENST00000371485	pos:136	-7.5	-2.57143	ENSG00000138180	chromosome:GRCh37:10:95256389:95288849:1	CEP55	centrosomal protein 55kDa [Source:HGNC Symbol;Acc:1161]
Marmoset	ENST00000371485	pos:165	-12.375	-13.5714	ENSG00000138180	chromosome:GRCh37:10:95256389:95288849:1	CEP55	centrosomal protein 55kDa [Source:HGNC Symbol;Acc:1161]
Marmoset	ENST00000371485	pos:89	-3.125	-1.28571	ENSG00000138180	chromosome:GRCh37:10:95256389:95288849:1	CEP55	centrosomal protein 55kDa [Source:HGNC Symbol;Acc:1161]
Marmoset	ENST00000371494	pos:597	-7.375	-2.42857	ENSG00000162383	chromosome:GRCh37:1:53552855:53608249:-1	SLC1A7	solute carrier family 1 (glutamate transporter), member 7 [Source:HGNC Symbol;Acc:10945]
Marmoset	ENST00000371514	pos:149	-42.625	-11	ENSG00000116171	chromosome:GRCh37:1:53392901:53517375:1	SCP2	sterol carrier protein 2 [Source:HGNC Symbol;Acc:10606]
Marmoset	ENST00000371514	pos:164	-22.5	-7.85714	ENSG00000116171	chromosome:GRCh37:1:53392901:53517375:1	SCP2	sterol carrier protein 2 [Source:HGNC Symbol;Acc:10606]
Marmoset	ENST00000372391	pos:1223	-8.75	-11.4286	ENSG00000151208	chromosome:GRCh37:10:79550549:79686284:-1	DLG5	discs, large homolog 5 (Drosophila) [Source:HGNC Symbol;Acc:2904]
Marmoset	ENST00000372391	pos:1585	-2.625	-3	ENSG00000151208	chromosome:GRCh37:10:79550549:79686284:-1	DLG5	discs, large homolog 5 (Drosophila) [Source:HGNC Symbol;Acc:2904]
Marmoset	ENST00000372391	pos:1587	-2.625	-3	ENSG00000151208	chromosome:GRCh37:10:79550549:79686284:-1	DLG5	discs, large homolog 5 (Drosophila) [Source:HGNC Symbol;Acc:2904]
Marmoset	ENST00000372391	pos:608	-8.75	-4	ENSG00000151208	chromosome:GRCh37:10:79550549:79686284:-1	DLG5	discs, large homolog 5 (Drosophila) [Source:HGNC Symbol;Acc:2904]
Marmoset	ENST00000373087	pos:597	-5.25	-6	ENSG00000163874	chromosome:GRCh37:1:37940153:37949978:1	ZC3H12A	zinc finger CCCH-type containing 12A [Source:HGNC Symbol;Acc:26259]
Marmoset	ENST00000373256	pos:507	-1.75	-2	ENSG00000112164	chromosome:GRCh37:6:39016574:39055519:1	GLP1R	glucagon-like peptide 1 receptor [Source:HGNC Symbol;Acc:4324]
Marmoset	ENST00000373256	pos:55	-20.875	-11.5714	ENSG00000112164	chromosome:GRCh37:6:39016574:39055519:1	GLP1R	glucagon-like peptide 1 receptor [Source:HGNC Symbol;Acc:4324]
Marmoset	ENST00000373256	pos:64	-6	-6	ENSG00000112164	chromosome:GRCh37:6:39016574:39055519:1	GLP1R	glucagon-like peptide 1 receptor [Source:HGNC Symbol;Acc:4324]
Marmoset	ENST00000373256	pos:91	-1.75	-2	ENSG00000112164	chromosome:GRCh37:6:39016574:39055519:1	GLP1R	glucagon-like peptide 1 receptor [Source:HGNC Symbol;Acc:4324]
Marmoset	ENST00000373257	pos:84	-5.375	-4.42857	ENSG00000132793	chromosome:GRCh37:20:39969560:39989222:1	LPIN3	lipin 3 [Source:HGNC Symbol;Acc:14451]
Marmoset	ENST00000373674	pos:369	-34.875	-9.85714	ENSG00000164530	chromosome:GRCh37:6:36922209:36932613:1	PI16	peptidase inhibitor 16 [Source:HGNC Symbol;Acc:21245]
Marmoset	ENST00000373674	pos:370	-34.875	-9.85714	ENSG00000164530	chromosome:GRCh37:6:36922209:36932613:1	PI16	peptidase inhibitor 16 [Source:HGNC Symbol;Acc:21245]
Marmoset	ENST00000375241	pos:126	0	0	ENSG00000081377	chromosome:GRCh37:9:99262395:99382112:-1	CDC14B	CDC14 cell division cycle 14 homolog B (S. cerevisiae) [Source:HGNC Symbol;Acc:1719]
Marmoset	ENST00000375471	pos:137	-3.5	-3.14286	ENSG00000142623	chromosome:GRCh37:1:17531621:17572500:1	PADI1	peptidyl arginine deiminase, type I [Source:HGNC Symbol;Acc:18367]
Marmoset	ENST00000375471	pos:314	-1.75	-1.14286	ENSG00000142623	chromosome:GRCh37:1:17531621:17572500:1	PADI1	peptidyl arginine deiminase, type I [Source:HGNC Symbol;Acc:18367]
Marmoset	ENST00000376753	pos:105	-3.5	-4	ENSG00000116663	chromosome:GRCh37:1:11724181:11734411:1	FBXO6	F-box protein 6 [Source:HGNC Symbol;Acc:13585]
Marmoset	ENST00000376753	pos:106	-4.375	-5	ENSG00000116663	chromosome:GRCh37:1:11724181:11734411:1	FBXO6	F-box protein 6 [Source:HGNC Symbol;Acc:13585]
Marmoset	ENST00000376753	pos:110	-5.25	-6	ENSG00000116663	chromosome:GRCh37:1:11724181:11734411:1	FBXO6	F-box protein 6 [Source:HGNC Symbol;Acc:13585]
Marmoset	ENST00000376753	pos:175	-2.75	-1.42857	ENSG00000116663	chromosome:GRCh37:1:11724181:11734411:1	FBXO6	F-box protein 6 [Source:HGNC Symbol;Acc:13585]
Marmoset	ENST00000376753	pos:206	-5.5	-4.57143	ENSG00000116663	chromosome:GRCh37:1:11724181:11734411:1	FBXO6	F-box protein 6 [Source:HGNC Symbol;Acc:13585]
Marmoset	ENST00000376753	pos:26	-1.75	-2	ENSG00000116663	chromosome:GRCh37:1:11724181:11734411:1	FBXO6	F-box protein 6 [Source:HGNC Symbol;Acc:13585]
Marmoset	ENST00000376753	pos:7	-6.4375	-3.07143	ENSG00000116663	chromosome:GRCh37:1:11724181:11734411:1	FBXO6	F-box protein 6 [Source:HGNC Symbol;Acc:13585]
Marmoset	ENST00000376865	pos:119	-11.625	-11.8571	ENSG00000204640	chromosome:GRCh37:2:101086944:101099742:1	NMS	neuromedin S [Source:HGNC Symbol;Acc:32203]
Marmoset	ENST00000377705	pos:260	-13.5	-11.4286	ENSG00000162408	chromosome:GRCh37:1:6581407:6614595:-1	NOL9	nucleolar protein 9 [Source:HGNC Symbol;Acc:26265]
Marmoset	ENST00000378364	pos:88	-25.25	-13.7143	ENSG00000198931	chromosome:GRCh37:16:88875877:88878342:-1	APRT	adenine phosphoribosyltransferase [Source:HGNC Symbol;Acc:626]
Marmoset	ENST00000378364	pos:91	-23.375	-13.2857	ENSG00000198931	chromosome:GRCh37:16:88875877:88878342:-1	APRT	adenine phosphoribosyltransferase [Source:HGNC Symbol;Acc:626]
Marmoset	ENST00000378553	pos:40	-13.75	-7.28571	ENSG00000154099	chromosome:GRCh37:16:84178870:84212364:1	DNAAF1	dynein, axonemal, assembly factor 1 [Source:HGNC Symbol;Acc:30539]
Marmoset	ENST00000381312	pos:745	-0.875	-1	ENSG00000185736	chromosome:GRCh37:10:1228073:1779670:-1	ADARB2	adenosine deaminase, RNA-specific, B2 [Source:HGNC Symbol;Acc:227]
Marmoset	ENST00000382692	pos:44	-17.375	-8.71429	ENSG00000206047	chromosome:GRCh37:8:6835172:6837602:-1	DEFA1	defensin, alpha 1 [Source:HGNC Symbol;Acc:2761]
Marmoset	ENST00000382692	pos:48	-19.875	-10.7143	ENSG00000206047	chromosome:GRCh37:8:6835172:6837602:-1	DEFA1	defensin, alpha 1 [Source:HGNC Symbol;Acc:2761]
Marmoset	ENST00000382692	pos:51	-27.5	-13.2857	ENSG00000206047	chromosome:GRCh37:8:6835172:6837602:-1	DEFA1	defensin, alpha 1 [Source:HGNC Symbol;Acc:2761]
Marmoset	ENST00000382692	pos:61	-28.5	-14.2857	ENSG00000206047	chromosome:GRCh37:8:6835172:6837602:-1	DEFA1	defensin, alpha 1 [Source:HGNC Symbol;Acc:2761]
Marmoset	ENST00000382692	pos:63	-27.625	-14.1429	ENSG00000206047	chromosome:GRCh37:8:6835172:6837602:-1	DEFA1	defensin, alpha 1 [Source:HGNC Symbol;Acc:2761]
Marmoset	ENST00000382692	pos:72	-26.625	-11.5714	ENSG00000206047	chromosome:GRCh37:8:6835172:6837602:-1	DEFA1	defensin, alpha 1 [Source:HGNC Symbol;Acc:2761]
Marmoset	ENST00000382692	pos:89	-15.375	-5	ENSG00000206047	chromosome:GRCh37:8:6835172:6837602:-1	DEFA1	defensin, alpha 1 [Source:HGNC Symbol;Acc:2761]
Marmoset	ENST00000389120	pos:772	-7	-8.85714	ENSG00000155827	chromosome:GRCh37:9:104296133:104325622:1	RNF20	ring finger protein 20 [Source:HGNC Symbol;Acc:10062]
Marmoset	ENST00000389758	pos:355	-14.875	-10.7143	ENSG00000185038	chromosome:GRCh37:2:234686976:234742069:1	HEATR7B1	HEAT repeat containing 7B1 [Source:HGNC Symbol;Acc:27936]
Marmoset	ENST00000392018	pos:153	-2.75	-1.42857	ENSG00000085978	chromosome:GRCh37:2:234160360:234204320:1	ATG16L1	ATG16 autophagy related 16-like 1 (S. cerevisiae) [Source:HGNC Symbol;Acc:21498]
Marmoset	ENST00000392018	pos:157	-2.75	-1.42857	ENSG00000085978	chromosome:GRCh37:2:234160360:234204320:1	ATG16L1	ATG16 autophagy related 16-like 1 (S. cerevisiae) [Source:HGNC Symbol;Acc:21498]
Marmoset	ENST00000392373	pos:68	-13.625	-7.85714	ENSG00000111450	chromosome:GRCh37:12:131275379:131323739:-1	STX2	syntaxin 2 [Source:HGNC Symbol;Acc:3403]
Marmoset	ENST00000392373	pos:69	-13.625	-7.85714	ENSG00000111450	chromosome:GRCh37:12:131275379:131323739:-1	STX2	syntaxin 2 [Source:HGNC Symbol;Acc:3403]
Marmoset	ENST00000393830	pos:393	-4.375	-4.14286	ENSG00000072858	chromosome:GRCh37:3:113251218:113348421:1	SIDT1	SID1 transmembrane family, member 1 [Source:HGNC Symbol;Acc:25967]
Marmoset	ENST00000393830	pos:457	-18.375	-9.28571	ENSG00000072858	chromosome:GRCh37:3:113251218:113348421:1	SIDT1	SID1 transmembrane family, member 1 [Source:HGNC Symbol;Acc:25967]
Marmoset	ENST00000394258	pos:234	-5	-4	ENSG00000166965	chromosome:GRCh37:15:91498100:91506349:1	RCCD1	RCC1 domain containing 1 [Source:HGNC Symbol;Acc:30457]
Marmoset	ENST00000397044	pos:95	-1.75	-0.285714	ENSG00000164011	chromosome:GRCh37:1:43312307:43317598:1	ZNF691	zinc finger protein 691 [Source:HGNC Symbol;Acc:28028]
Marmoset	ENST00000406818	pos:22	-29.5	-6.28571	ENSG00000138101	chromosome:GRCh37:2:25600112:25896503:-1	DTNB	dystrobrevin, beta [Source:HGNC Symbol;Acc:3058]
Marmoset	ENST00000409235	pos:426	-17.625	-14.1429	ENSG00000099338	chromosome:GRCh37:19:38826415:38861583:1	CATSPERG	cation channel, sperm-associated, gamma [Source:HGNC Symbol;Acc:25243]
Marmoset	ENST00000409937	pos:124	-44.875	-12.8571	ENSG00000144191	chromosome:GRCh37:2:98993751:99014095:1	CNGA3	cyclic nucleotide gated channel alpha 3 [Source:HGNC Symbol;Acc:2150]
Marmoset	ENST00000409937	pos:125	-45.5	-13.5714	ENSG00000144191	chromosome:GRCh37:2:98993751:99014095:1	CNGA3	cyclic nucleotide gated channel alpha 3 [Source:HGNC Symbol;Acc:2150]
Marmoset	ENST00000428859	pos:241	-3.5	-3.14286	ENSG00000026297	chromosome:GRCh37:6:167343013:167370077:-1	RNASET2	ribonuclease T2 [Source:HGNC Symbol;Acc:21686]
Marmoset	ENST00000441159	pos:605	-4.75	-2.28571	ENSG00000170379	chromosome:GRCh37:7:143318545:143427502:1	FAM115C	family with sequence similarity 115, member C [Source:HGNC Symbol;Acc:26878]
Marmoset	ENST00000454876	pos:498	-28	-14.8571	ENSG00000131389	chromosome:GRCh37:3:14444076:14530857:1	SLC6A6	solute carrier family 6 (neurotransmitter transporter, taurine), member 6 [Source:HGNC Symbol;Acc:11052]
Marmoset	ENST00000454876	pos:499	-26.25	-12.5714	ENSG00000131389	chromosome:GRCh37:3:14444076:14530857:1	SLC6A6	solute carrier family 6 (neurotransmitter transporter, taurine), member 6 [Source:HGNC Symbol;Acc:11052]
Marmoset	ENST00000454876	pos:500	-24.5	-10.2857	ENSG00000131389	chromosome:GRCh37:3:14444076:14530857:1	SLC6A6	solute carrier family 6 (neurotransmitter transporter, taurine), member 6 [Source:HGNC Symbol;Acc:11052]
Marmoset	ENST00000457054	pos:141	-12.25	-3.71429	ENSG00000170248	chromosome:GRCh37:3:33840066:33911194:1	PDCD6IP	programmed cell death 6 interacting protein [Source:HGNC Symbol;Acc:8766]
Marmoset	ENST00000457054	pos:746	-0.875	-1	ENSG00000170248	chromosome:GRCh37:3:33840066:33911194:1	PDCD6IP	programmed cell death 6 interacting protein [Source:HGNC Symbol;Acc:8766]
Marmoset	ENST00000470972	pos:195	-27	-11.7143	ENSG00000070214	chromosome:GRCh37:9:108006903:108159627:1	SLC44A1	solute carrier family 44, member 1 [Source:HGNC Symbol;Acc:18798]
Marmoset	ENST00000506784	pos:273	-42.5	-10.8571	ENSG00000117266	chromosome:GRCh37:1:205473726:205500914:1	CDK18	cyclin-dependent kinase 18 [Source:HGNC Symbol;Acc:8751]
Marmoset	ENST00000506784	pos:274	-35.5	-8.85714	ENSG00000117266	chromosome:GRCh37:1:205473726:205500914:1	CDK18	cyclin-dependent kinase 18 [Source:HGNC Symbol;Acc:8751]
Marmoset	ENST00000524377	pos:409	-2.625	-3	ENSG00000198400	chromosome:GRCh37:1:156830686:156851434:1	NTRK1	neurotrophic tyrosine kinase, receptor, type 1 [Source:HGNC Symbol;Acc:8031]
Marmoset	ENST00000525754	pos:140	-7	-8	ENSG00000173914	chromosome:GRCh37:11:66432469:66445219:-1	RBM4B	RNA binding motif protein 4B [Source:HGNC Symbol;Acc:28842]
Marmoset	ENST00000528431	pos:144	-13.25	-6.57143	ENSG00000167701	chromosome:GRCh37:8:145728356:145732557:1	GPT	glutamic-pyruvate transaminase (alanine aminotransferase) [Source:HGNC Symbol;Acc:4552]
Marmoset	ENST00000528431	pos:145	-11.375	-6.14286	ENSG00000167701	chromosome:GRCh37:8:145728356:145732557:1	GPT	glutamic-pyruvate transaminase (alanine aminotransferase) [Source:HGNC Symbol;Acc:4552]
Marmoset	ENST00000528431	pos:148	-10.5	-6	ENSG00000167701	chromosome:GRCh37:8:145728356:145732557:1	GPT	glutamic-pyruvate transaminase (alanine aminotransferase) [Source:HGNC Symbol;Acc:4552]
Marmoset	ENST00000537465	pos:477	-4.75	-1.14286	ENSG00000118557	chromosome:GRCh37:16:72152996:72206051:-1	PMFBP1	polyamine modulated factor 1 binding protein 1 [Source:HGNC Symbol;Acc:17728]
Marmoset	ENST00000549091	pos:367	-26	-8.85714	ENSG00000161996	chromosome:GRCh37:16:699325:717833:1	WDR90	WD repeat domain 90 [Source:HGNC Symbol;Acc:26960]
Orangutan	ENST00000046794	pos:432	-5.25	-4.85714	ENSG00000043462	chromosome:GRCh37:5:169673241:169725231:-1	LCP2	lymphocyte cytosolic protein 2 (SH2 domain containing leukocyte protein of 76kDa) [Source:HGNC Symbol;Acc:6529]
Orangutan	ENST00000046794	pos:488	-1.75	-2	ENSG00000043462	chromosome:GRCh37:5:169673241:169725231:-1	LCP2	lymphocyte cytosolic protein 2 (SH2 domain containing leukocyte protein of 76kDa) [Source:HGNC Symbol;Acc:6529]
Orangutan	ENST00000170168	pos:257	-12.625	-11.2857	ENSG00000079313	chromosome:GRCh37:19:1815245:1848452:-1	REXO1	REX1, RNA exonuclease 1 homolog (S. cerevisiae) [Source:HGNC Symbol;Acc:24616]
Orangutan	ENST00000170168	pos:567	-38.5	-12.2857	ENSG00000079313	chromosome:GRCh37:19:1815245:1848452:-1	REXO1	REX1, RNA exonuclease 1 homolog (S. cerevisiae) [Source:HGNC Symbol;Acc:24616]
Orangutan	ENST00000170168	pos:568	-38.5	-12.5714	ENSG00000079313	chromosome:GRCh37:19:1815245:1848452:-1	REXO1	REX1, RNA exonuclease 1 homolog (S. cerevisiae) [Source:HGNC Symbol;Acc:24616]
Orangutan	ENST00000170168	pos:581	-37	-14.8571	ENSG00000079313	chromosome:GRCh37:19:1815245:1848452:-1	REXO1	REX1, RNA exonuclease 1 homolog (S. cerevisiae) [Source:HGNC Symbol;Acc:24616]
Orangutan	ENST00000170168	pos:718	-6.25	-3.14286	ENSG00000079313	chromosome:GRCh37:19:1815245:1848452:-1	REXO1	REX1, RNA exonuclease 1 homolog (S. cerevisiae) [Source:HGNC Symbol;Acc:24616]
Orangutan	ENST00000205636	pos:103	-16	-6.14286	ENSG00000091317	chromosome:GRCh37:3:32522804:32544900:-1	CMTM6	CKLF-like MARVEL transmembrane domain containing 6 [Source:HGNC Symbol;Acc:19177]
Orangutan	ENST00000205636	pos:105	-15.25	-6.14286	ENSG00000091317	chromosome:GRCh37:3:32522804:32544900:-1	CMTM6	CKLF-like MARVEL transmembrane domain containing 6 [Source:HGNC Symbol;Acc:19177]
Orangutan	ENST00000205636	pos:106	-16	-6.14286	ENSG00000091317	chromosome:GRCh37:3:32522804:32544900:-1	CMTM6	CKLF-like MARVEL transmembrane domain containing 6 [Source:HGNC Symbol;Acc:19177]
Orangutan	ENST00000217420	pos:126	-2.625	-3	ENSG00000101438	chromosome:GRCh37:20:37353105:37358015:1	SLC32A1	solute carrier family 32 (GABA vesicular transporter), member 1 [Source:HGNC Symbol;Acc:11018]
Orangutan	ENST00000217420	pos:127	-1.75	-2	ENSG00000101438	chromosome:GRCh37:20:37353105:37358015:1	SLC32A1	solute carrier family 32 (GABA vesicular transporter), member 1 [Source:HGNC Symbol;Acc:11018]
Orangutan	ENST00000217420	pos:129	-1.75	-2	ENSG00000101438	chromosome:GRCh37:20:37353105:37358015:1	SLC32A1	solute carrier family 32 (GABA vesicular transporter), member 1 [Source:HGNC Symbol;Acc:11018]
Orangutan	ENST00000219281	pos:143	-20.125	-7	ENSG00000103005	chromosome:GRCh37:16:58035305:58055522:1	C16orf57	chromosome 16 open reading frame 57 [Source:HGNC Symbol;Acc:25792]
Orangutan	ENST00000221496	pos:506	-5.25	-3.42857	ENSG00000104899	chromosome:GRCh37:19:2249113:2252072:1	AMH	anti-Mullerian hormone [Source:HGNC Symbol;Acc:464]
Orangutan	ENST00000221496	pos:507	-7	-3.71429	ENSG00000104899	chromosome:GRCh37:19:2249113:2252072:1	AMH	anti-Mullerian hormone [Source:HGNC Symbol;Acc:464]
Orangutan	ENST00000221957	pos:223	-24.875	-5.28571	ENSG00000105355	chromosome:GRCh37:19:4838346:4867780:-1	PLIN3	perilipin 3 [Source:HGNC Symbol;Acc:16893]
Orangutan	ENST00000221957	pos:242	-6.5	-4.28571	ENSG00000105355	chromosome:GRCh37:19:4838346:4867780:-1	PLIN3	perilipin 3 [Source:HGNC Symbol;Acc:16893]
Orangutan	ENST00000226382	pos:172	-7.875	-5.57143	ENSG00000109132	chromosome:GRCh37:4:41746099:41750987:-1	PHOX2B	paired-like homeobox 2b [Source:HGNC Symbol;Acc:9143]
Orangutan	ENST00000226382	pos:174	-6.125	-7	ENSG00000109132	chromosome:GRCh37:4:41746099:41750987:-1	PHOX2B	paired-like homeobox 2b [Source:HGNC Symbol;Acc:9143]
Orangutan	ENST00000226382	pos:183	-7	-8	ENSG00000109132	chromosome:GRCh37:4:41746099:41750987:-1	PHOX2B	paired-like homeobox 2b [Source:HGNC Symbol;Acc:9143]
Orangutan	ENST00000226382	pos:184	-9.5	-9.14286	ENSG00000109132	chromosome:GRCh37:4:41746099:41750987:-1	PHOX2B	paired-like homeobox 2b [Source:HGNC Symbol;Acc:9143]
Orangutan	ENST00000226382	pos:185	-11.25	-9.42857	ENSG00000109132	chromosome:GRCh37:4:41746099:41750987:-1	PHOX2B	paired-like homeobox 2b [Source:HGNC Symbol;Acc:9143]
Orangutan	ENST00000226382	pos:186	-13	-9.71429	ENSG00000109132	chromosome:GRCh37:4:41746099:41750987:-1	PHOX2B	paired-like homeobox 2b [Source:HGNC Symbol;Acc:9143]
Orangutan	ENST00000226382	pos:188	-15.625	-9.28571	ENSG00000109132	chromosome:GRCh37:4:41746099:41750987:-1	PHOX2B	paired-like homeobox 2b [Source:HGNC Symbol;Acc:9143]
Orangutan	ENST00000226382	pos:189	-17.375	-9.57143	ENSG00000109132	chromosome:GRCh37:4:41746099:41750987:-1	PHOX2B	paired-like homeobox 2b [Source:HGNC Symbol;Acc:9143]
Orangutan	ENST00000226382	pos:194	-26	-10.8571	ENSG00000109132	chromosome:GRCh37:4:41746099:41750987:-1	PHOX2B	paired-like homeobox 2b [Source:HGNC Symbol;Acc:9143]
Orangutan	ENST00000229243	pos:348	-9.875	-2.71429	ENSG00000111644	chromosome:GRCh37:12:6747241:6756626:-1	ACRBP	acrosin binding protein [Source:HGNC Symbol;Acc:17195]
Orangutan	ENST00000229243	pos:401	-6.375	-5.57143	ENSG00000111644	chromosome:GRCh37:12:6747241:6756626:-1	ACRBP	acrosin binding protein [Source:HGNC Symbol;Acc:17195]
Orangutan	ENST00000229243	pos:402	-6.375	-5.57143	ENSG00000111644	chromosome:GRCh37:12:6747241:6756626:-1	ACRBP	acrosin binding protein [Source:HGNC Symbol;Acc:17195]
Orangutan	ENST00000234831	pos:296	-4.5	-3.42857	ENSG00000116209	chromosome:GRCh37:1:54497349:54519111:-1	TMEM59	transmembrane protein 59 [Source:HGNC Symbol;Acc:1239]
Orangutan	ENST00000245907	pos:1425	0	0	ENSG00000125730	chromosome:GRCh37:19:6677846:6720693:-1	C3	complement component 3 [Source:HGNC Symbol;Acc:1318]
Orangutan	ENST00000246186	pos:146	-2.625	-3.28571	ENSG00000125966	chromosome:GRCh37:20:33814457:33864801:1	MMP24	matrix metallopeptidase 24 (membrane-inserted) [Source:HGNC Symbol;Acc:7172]
Orangutan	ENST00000246186	pos:190	-0.875	-1	ENSG00000125966	chromosome:GRCh37:20:33814457:33864801:1	MMP24	matrix metallopeptidase 24 (membrane-inserted) [Source:HGNC Symbol;Acc:7172]
Orangutan	ENST00000246186	pos:191	-0.875	-1	ENSG00000125966	chromosome:GRCh37:20:33814457:33864801:1	MMP24	matrix metallopeptidase 24 (membrane-inserted) [Source:HGNC Symbol;Acc:7172]
Orangutan	ENST00000246186	pos:222	-0.875	-0.142857	ENSG00000125966	chromosome:GRCh37:20:33814457:33864801:1	MMP24	matrix metallopeptidase 24 (membrane-inserted) [Source:HGNC Symbol;Acc:7172]
Orangutan	ENST00000248142	pos:396	-2.625	-3	ENSG00000127580	chromosome:GRCh37:16:734622:740444:-1	WDR24	WD repeat domain 24 [Source:HGNC Symbol;Acc:20852]
Orangutan	ENST00000248958	pos:150	-11.375	-6.14286	ENSG00000128228	chromosome:GRCh37:22:21996550:21998587:1	SDF2L1	stromal cell-derived factor 2-like 1 [Source:HGNC Symbol;Acc:10676]
Orangutan	ENST00000248958	pos:151	-11.375	-6.14286	ENSG00000128228	chromosome:GRCh37:22:21996550:21998587:1	SDF2L1	stromal cell-derived factor 2-like 1 [Source:HGNC Symbol;Acc:10676]
Orangutan	ENST00000248958	pos:152	-11.375	-6.14286	ENSG00000128228	chromosome:GRCh37:22:21996550:21998587:1	SDF2L1	stromal cell-derived factor 2-like 1 [Source:HGNC Symbol;Acc:10676]
Orangutan	ENST00000251630	pos:171	-7.125	-5.85714	ENSG00000104213	chromosome:GRCh37:8:17433942:17500616:1	PDGFRL	platelet-derived growth factor receptor-like [Source:HGNC Symbol;Acc:8805]
Orangutan	ENST00000251630	pos:175	-5.25	-5.42857	ENSG00000104213	chromosome:GRCh37:8:17433942:17500616:1	PDGFRL	platelet-derived growth factor receptor-like [Source:HGNC Symbol;Acc:8805]
Orangutan	ENST00000261601	pos:594	-12.25	-8	ENSG00000101557	chromosome:GRCh37:18:158483:213739:1	USP14	ubiquitin specific peptidase 14 (tRNA-guanine transglycosylase) [Source:HGNC Symbol;Acc:12612]
Orangutan	ENST00000261601	pos:595	-13.125	-9	ENSG00000101557	chromosome:GRCh37:18:158483:213739:1	USP14	ubiquitin specific peptidase 14 (tRNA-guanine transglycosylase) [Source:HGNC Symbol;Acc:12612]
Orangutan	ENST00000261601	pos:596	-14	-10	ENSG00000101557	chromosome:GRCh37:18:158483:213739:1	USP14	ubiquitin specific peptidase 14 (tRNA-guanine transglycosylase) [Source:HGNC Symbol;Acc:12612]
Orangutan	ENST00000261601	pos:603	-14.875	-11	ENSG00000101557	chromosome:GRCh37:18:158483:213739:1	USP14	ubiquitin specific peptidase 14 (tRNA-guanine transglycosylase) [Source:HGNC Symbol;Acc:12612]
Orangutan	ENST00000261601	pos:610	-14	-10	ENSG00000101557	chromosome:GRCh37:18:158483:213739:1	USP14	ubiquitin specific peptidase 14 (tRNA-guanine transglycosylase) [Source:HGNC Symbol;Acc:12612]
Orangutan	ENST00000261601	pos:611	-13.125	-9	ENSG00000101557	chromosome:GRCh37:18:158483:213739:1	USP14	ubiquitin specific peptidase 14 (tRNA-guanine transglycosylase) [Source:HGNC Symbol;Acc:12612]
Orangutan	ENST00000261601	pos:612	-12.25	-8	ENSG00000101557	chromosome:GRCh37:18:158483:213739:1	USP14	ubiquitin specific peptidase 14 (tRNA-guanine transglycosylase) [Source:HGNC Symbol;Acc:12612]
Orangutan	ENST00000261772	pos:210	-4.375	-5.57143	ENSG00000090861	chromosome:GRCh37:16:70286297:70323412:-1	AARS	alanyl-tRNA synthetase [Source:HGNC Symbol;Acc:20]
Orangutan	ENST00000261783	pos:130	-14	-3.14286	ENSG00000081181	chromosome:GRCh37:14:68086515:68118437:1	ARG2	arginase, type II [Source:HGNC Symbol;Acc:664]
Orangutan	ENST00000261783	pos:145	-1.75	-1.14286	ENSG00000081181	chromosome:GRCh37:14:68086515:68118437:1	ARG2	arginase, type II [Source:HGNC Symbol;Acc:664]
Orangutan	ENST00000261783	pos:163	-2.625	-3.28571	ENSG00000081181	chromosome:GRCh37:14:68086515:68118437:1	ARG2	arginase, type II [Source:HGNC Symbol;Acc:664]
Orangutan	ENST00000261783	pos:164	-2.625	-3.28571	ENSG00000081181	chromosome:GRCh37:14:68086515:68118437:1	ARG2	arginase, type II [Source:HGNC Symbol;Acc:664]
Orangutan	ENST00000262394	pos:59	-7.875	-8.14286	ENSG00000109046	chromosome:GRCh37:17:25621106:25640657:1	WSB1	WD repeat and SOCS box containing 1 [Source:HGNC Symbol;Acc:19221]
Orangutan	ENST00000262394	pos:67	-6.125	-6.14286	ENSG00000109046	chromosome:GRCh37:17:25621106:25640657:1	WSB1	WD repeat and SOCS box containing 1 [Source:HGNC Symbol;Acc:19221]
Orangutan	ENST00000262752	pos:397	-0.875	-1	ENSG00000072133	chromosome:GRCh37:X:83318984:83442915:-1	RPS6KA6	ribosomal protein S6 kinase, 90kDa, polypeptide 6 [Source:HGNC Symbol;Acc:10435]
Orangutan	ENST00000262776	pos:381	-15.125	-6.14286	ENSG00000108679	chromosome:GRCh37:17:76967338:76976061:-1	LGALS3BP	lectin, galactoside-binding, soluble, 3 binding protein [Source:HGNC Symbol;Acc:6564]
Orangutan	ENST00000262776	pos:390	-26.25	-11.7143	ENSG00000108679	chromosome:GRCh37:17:76967338:76976061:-1	LGALS3BP	lectin, galactoside-binding, soluble, 3 binding protein [Source:HGNC Symbol;Acc:6564]
Orangutan	ENST00000262776	pos:391	-26.25	-11.7143	ENSG00000108679	chromosome:GRCh37:17:76967338:76976061:-1	LGALS3BP	lectin, galactoside-binding, soluble, 3 binding protein [Source:HGNC Symbol;Acc:6564]
Orangutan	ENST00000262776	pos:392	-26.25	-11.7143	ENSG00000108679	chromosome:GRCh37:17:76967338:76976061:-1	LGALS3BP	lectin, galactoside-binding, soluble, 3 binding protein [Source:HGNC Symbol;Acc:6564]
Orangutan	ENST00000262776	pos:567	-30.25	-14.7143	ENSG00000108679	chromosome:GRCh37:17:76967338:76976061:-1	LGALS3BP	lectin, galactoside-binding, soluble, 3 binding protein [Source:HGNC Symbol;Acc:6564]
Orangutan	ENST00000262776	pos:94	-7	-4	ENSG00000108679	chromosome:GRCh37:17:76967338:76976061:-1	LGALS3BP	lectin, galactoside-binding, soluble, 3 binding protein [Source:HGNC Symbol;Acc:6564]
Orangutan	ENST00000264993	pos:199	-6.75	-3.71429	ENSG00000091527	chromosome:GRCh37:3:133292574:133309105:1	CDV3	CDV3 homolog (mouse) [Source:HGNC Symbol;Acc:26928]
Orangutan	ENST00000264993	pos:202	-7.625	-3.85714	ENSG00000091527	chromosome:GRCh37:3:133292574:133309105:1	CDV3	CDV3 homolog (mouse) [Source:HGNC Symbol;Acc:26928]
Orangutan	ENST00000264993	pos:250	-8.75	-1.42857	ENSG00000091527	chromosome:GRCh37:3:133292574:133309105:1	CDV3	CDV3 homolog (mouse) [Source:HGNC Symbol;Acc:26928]
Orangutan	ENST00000265069	pos:629	-0.875	-1	ENSG00000056097	chromosome:GRCh37:5:32354456:32444867:-1	ZFR	zinc finger RNA binding protein [Source:HGNC Symbol;Acc:17277]
Orangutan	ENST00000265069	pos:630	-0.875	-1	ENSG00000056097	chromosome:GRCh37:5:32354456:32444867:-1	ZFR	zinc finger RNA binding protein [Source:HGNC Symbol;Acc:17277]
Orangutan	ENST00000265686	pos:686	-7.75	-4.14286	ENSG00000110719	chromosome:GRCh37:11:67806483:67818362:1	TCIRG1	T-cell, immune regulator 1, ATPase, H+ transporting, lysosomal V0 subunit A3 [Source:HGNC Symbol;Acc:11647]
Orangutan	ENST00000265840	pos:212	-42	-12.2857	ENSG00000110675	chromosome:GRCh37:11:107461956:107537505:1	ELMOD1	ELMO/CED-12 domain containing 1 [Source:HGNC Symbol;Acc:25334]
Orangutan	ENST00000267406	pos:52	-27.625	-11.1429	ENSG00000139899	chromosome:GRCh37:14:24895738:24898731:-1	CBLN3	cerebellin 3 precursor [Source:HGNC Symbol;Acc:20146]
Orangutan	ENST00000268661	pos:407	-0.875	-1	ENSG00000140986	chromosome:GRCh37:16:1993975:2004679:-1	RPL3L	ribosomal protein L3-like [Source:HGNC Symbol;Acc:10351]
Orangutan	ENST00000268661	pos:421	-13	-14	ENSG00000140986	chromosome:GRCh37:16:1993975:2004679:-1	RPL3L	ribosomal protein L3-like [Source:HGNC Symbol;Acc:10351]
Orangutan	ENST00000268661	pos:423	-12.125	-13	ENSG00000140986	chromosome:GRCh37:16:1993975:2004679:-1	RPL3L	ribosomal protein L3-like [Source:HGNC Symbol;Acc:10351]
Orangutan	ENST00000268661	pos:425	-12.125	-13	ENSG00000140986	chromosome:GRCh37:16:1993975:2004679:-1	RPL3L	ribosomal protein L3-like [Source:HGNC Symbol;Acc:10351]
Orangutan	ENST00000268661	pos:426	-12.125	-13	ENSG00000140986	chromosome:GRCh37:16:1993975:2004679:-1	RPL3L	ribosomal protein L3-like [Source:HGNC Symbol;Acc:10351]
Orangutan	ENST00000278353	pos:158	-2.625	-1.28571	ENSG00000149084	chromosome:GRCh37:11:43702259:43878160:1	HSD17B12	hydroxysteroid (17-beta) dehydrogenase 12 [Source:HGNC Symbol;Acc:18646]
Orangutan	ENST00000279263	pos:319	-4.375	-3.28571	ENSG00000149809	chromosome:GRCh37:11:64879326:64883828:1	TM7SF2	transmembrane 7 superfamily member 2 [Source:HGNC Symbol;Acc:11863]
Orangutan	ENST00000279387	pos:170	-1.75	-2.28571	ENSG00000149923	chromosome:GRCh37:16:30087311:30096698:1	PPP4C	protein phosphatase 4, catalytic subunit [Source:HGNC Symbol;Acc:9319]
Orangutan	ENST00000281092	pos:106	-6.25	-5.42857	ENSG00000151422	chromosome:GRCh37:5:108083523:108532542:1	FER	fer (fps/fes related) tyrosine kinase [Source:HGNC Symbol;Acc:3655]
Orangutan	ENST00000281092	pos:120	-3.625	-2.42857	ENSG00000151422	chromosome:GRCh37:5:108083523:108532542:1	FER	fer (fps/fes related) tyrosine kinase [Source:HGNC Symbol;Acc:3655]
Orangutan	ENST00000281092	pos:94	-3.5	-4	ENSG00000151422	chromosome:GRCh37:5:108083523:108532542:1	FER	fer (fps/fes related) tyrosine kinase [Source:HGNC Symbol;Acc:3655]
Orangutan	ENST00000282397	pos:591	-2.625	-3	ENSG00000102755	chromosome:GRCh37:13:28874489:29069232:-1	FLT1	fms-related tyrosine kinase 1 (vascular endothelial growth factor/vascular permeability factor receptor) [Source:HGNC Symbol;Acc:3763]
Orangutan	ENST00000284110	pos:418	-9.71591	-7.20779	ENSG00000153976	chromosome:GRCh37:17:13399006:13505244:-1	HS3ST3A1	heparan sulfate (glucosamine) 3-O-sulfotransferase 3A1 [Source:HGNC Symbol;Acc:5196]
Orangutan	ENST00000284110	pos:419	-10.25	-7.42857	ENSG00000153976	chromosome:GRCh37:17:13399006:13505244:-1	HS3ST3A1	heparan sulfate (glucosamine) 3-O-sulfotransferase 3A1 [Source:HGNC Symbol;Acc:5196]
Orangutan	ENST00000285046	pos:26	-7.625	-3	ENSG00000154783	chromosome:GRCh37:3:14860469:14975895:1	FGD5	FYVE, RhoGEF and PH domain containing 5 [Source:HGNC Symbol;Acc:19117]
Orangutan	ENST00000285871	pos:226	-3.625	-0.714286	ENSG00000135205	chromosome:GRCh37:7:76751934:76924521:1	AC007000.1	Coiled-coil domain-containing protein 146 [Source:UniProtKB/Swiss-Prot;Acc:Q8IYE0]
Orangutan	ENST00000285871	pos:896	-6	-2.71429	ENSG00000135205	chromosome:GRCh37:7:76751934:76924521:1	AC007000.1	Coiled-coil domain-containing protein 146 [Source:UniProtKB/Swiss-Prot;Acc:Q8IYE0]
Orangutan	ENST00000285871	pos:898	-3.625	-2.42857	ENSG00000135205	chromosome:GRCh37:7:76751934:76924521:1	AC007000.1	Coiled-coil domain-containing protein 146 [Source:UniProtKB/Swiss-Prot;Acc:Q8IYE0]
Orangutan	ENST00000285871	pos:975	-14.625	-2.71429	ENSG00000135205	chromosome:GRCh37:7:76751934:76924521:1	AC007000.1	Coiled-coil domain-containing protein 146 [Source:UniProtKB/Swiss-Prot;Acc:Q8IYE0]
Orangutan	ENST00000285968	pos:1496	-2.625	-3	ENSG00000155561	chromosome:GRCh37:7:135242667:135333505:1	NUP205	nucleoporin 205kDa [Source:HGNC Symbol;Acc:18658]
Orangutan	ENST00000285968	pos:1497	-2.625	-3	ENSG00000155561	chromosome:GRCh37:7:135242667:135333505:1	NUP205	nucleoporin 205kDa [Source:HGNC Symbol;Acc:18658]
Orangutan	ENST00000285968	pos:1521	-1.75	-2	ENSG00000155561	chromosome:GRCh37:7:135242667:135333505:1	NUP205	nucleoporin 205kDa [Source:HGNC Symbol;Acc:18658]
Orangutan	ENST00000285968	pos:1523	-1.75	-2	ENSG00000155561	chromosome:GRCh37:7:135242667:135333505:1	NUP205	nucleoporin 205kDa [Source:HGNC Symbol;Acc:18658]
Orangutan	ENST00000285968	pos:1583	-8.75	-4	ENSG00000155561	chromosome:GRCh37:7:135242667:135333505:1	NUP205	nucleoporin 205kDa [Source:HGNC Symbol;Acc:18658]
Orangutan	ENST00000285968	pos:1584	-1.75	-2	ENSG00000155561	chromosome:GRCh37:7:135242667:135333505:1	NUP205	nucleoporin 205kDa [Source:HGNC Symbol;Acc:18658]
Orangutan	ENST00000285968	pos:1585	-1.75	-2	ENSG00000155561	chromosome:GRCh37:7:135242667:135333505:1	NUP205	nucleoporin 205kDa [Source:HGNC Symbol;Acc:18658]
Orangutan	ENST00000285968	pos:1657	-0.875	-0.142857	ENSG00000155561	chromosome:GRCh37:7:135242667:135333505:1	NUP205	nucleoporin 205kDa [Source:HGNC Symbol;Acc:18658]
Orangutan	ENST00000285968	pos:1680	-8.75	-2.28571	ENSG00000155561	chromosome:GRCh37:7:135242667:135333505:1	NUP205	nucleoporin 205kDa [Source:HGNC Symbol;Acc:18658]
Orangutan	ENST00000289166	pos:117	-1.75	-1.14286	ENSG00000158246	chromosome:GRCh37:1:27331511:27339327:-1	FAM46B	family with sequence similarity 46, member B [Source:HGNC Symbol;Acc:28273]
Orangutan	ENST00000289166	pos:343	-0.875	-1	ENSG00000158246	chromosome:GRCh37:1:27331511:27339327:-1	FAM46B	family with sequence similarity 46, member B [Source:HGNC Symbol;Acc:28273]
Orangutan	ENST00000289166	pos:344	-0.875	-1	ENSG00000158246	chromosome:GRCh37:1:27331511:27339327:-1	FAM46B	family with sequence similarity 46, member B [Source:HGNC Symbol;Acc:28273]
Orangutan	ENST00000293780	pos:125	-14.125	-4.28571	ENSG00000108556	chromosome:GRCh37:17:4801069:4806369:-1	CHRNE	cholinergic receptor, nicotinic, epsilon [Source:HGNC Symbol;Acc:1966]
Orangutan	ENST00000293780	pos:55	-5.25	-4.28571	ENSG00000108556	chromosome:GRCh37:17:4801069:4806369:-1	CHRNE	cholinergic receptor, nicotinic, epsilon [Source:HGNC Symbol;Acc:1966]
Orangutan	ENST00000295588	pos:2	-5.375	-1	ENSG00000163389	chromosome:GRCh37:3:119187785:119213555:1	POGLUT1	protein O-glucosyltransferase 1 [Source:HGNC Symbol;Acc:22954]
Orangutan	ENST00000297164	pos:256	-8.375	-1.85714	ENSG00000164620	chromosome:GRCh37:5:141016593:141020644:1	RELL2	RELT-like 2 [Source:HGNC Symbol;Acc:26902]
Orangutan	ENST00000300056	pos:83	-7.875	-8.71429	ENSG00000166821	chromosome:GRCh37:15:90224762:90234013:-1	PEX11A	peroxisomal biogenesis factor 11 alpha [Source:HGNC Symbol;Acc:8852]
Orangutan	ENST00000301305	pos:300	-10.5	-11.7143	ENSG00000147804	chromosome:GRCh37:8:145637798:145642279:-1	SLC39A4	solute carrier family 39 (zinc transporter), member 4 [Source:HGNC Symbol;Acc:17129]
Orangutan	ENST00000301764	pos:419	-3.5	-4.57143	ENSG00000167986	chromosome:GRCh37:11:61066923:61100838:-1	DDB1	damage-specific DNA binding protein 1, 127kDa [Source:HGNC Symbol;Acc:2717]
Orangutan	ENST00000301873	pos:559	-8.625	-3.28571	ENSG00000168056	chromosome:GRCh37:11:65306289:65325699:-1	LTBP3	latent transforming growth factor beta binding protein 3 [Source:HGNC Symbol;Acc:6716]
Orangutan	ENST00000302418	pos:778	-3.5	-4	ENSG00000170759	chromosome:GRCh37:10:32297938:32345359:-1	KIF5B	kinesin family member 5B [Source:HGNC Symbol;Acc:6324]
Orangutan	ENST00000302904	pos:223	-32.75	-8.28571	ENSG00000108312	chromosome:GRCh37:17:42282401:42298994:-1	UBTF	upstream binding transcription factor, RNA polymerase I [Source:HGNC Symbol;Acc:12511]
Orangutan	ENST00000303155	pos:396	-26.875	-6	ENSG00000171208	chromosome:GRCh37:16:47115548:47177908:-1	NETO2	neuropilin (NRP) and tolloid (TLL)-like 2 [Source:HGNC Symbol;Acc:14644]
Orangutan	ENST00000304056	pos:196	-9.625	-2.42857	ENSG00000170852	chromosome:GRCh37:7:32907784:32931509:-1	KBTBD2	kelch repeat and BTB (POZ) domain containing 2 [Source:HGNC Symbol;Acc:21751]
Orangutan	ENST00000304231	pos:363	-4.875	-4	ENSG00000103942	chromosome:GRCh37:15:83517738:83621473:-1	HOMER2	homer homolog 2 (Drosophila) [Source:HGNC Symbol;Acc:17513]
Orangutan	ENST00000304887	pos:320	-17.25	-4	ENSG00000171195	chromosome:GRCh37:4:71337834:71348714:1	MUC7	mucin 7, secreted [Source:HGNC Symbol;Acc:7518]
Orangutan	ENST00000305476	pos:813	-3.5	-4	ENSG00000168758	chromosome:GRCh37:2:97525453:97535708:-1	SEMA4C	sema domain, immunoglobulin domain (Ig), transmembrane domain (TM) and short cytoplasmic domain, (semaphorin) 4C [Source:HGNC Symbol;Acc:10731]
Orangutan	ENST00000305476	pos:828	-5.25	-5.14286	ENSG00000168758	chromosome:GRCh37:2:97525453:97535708:-1	SEMA4C	sema domain, immunoglobulin domain (Ig), transmembrane domain (TM) and short cytoplasmic domain, (semaphorin) 4C [Source:HGNC Symbol;Acc:10731]
Orangutan	ENST00000305476	pos:829	-4.375	-4.14286	ENSG00000168758	chromosome:GRCh37:2:97525453:97535708:-1	SEMA4C	sema domain, immunoglobulin domain (Ig), transmembrane domain (TM) and short cytoplasmic domain, (semaphorin) 4C [Source:HGNC Symbol;Acc:10731]
Orangutan	ENST00000305866	pos:105	-0.875	-0.142857	ENSG00000004766	chromosome:GRCh37:7:92861653:92988338:1	CCDC132	coiled-coil domain containing 132 [Source:HGNC Symbol;Acc:25956]
Orangutan	ENST00000305866	pos:177	-17.5	-8.57143	ENSG00000004766	chromosome:GRCh37:7:92861653:92988338:1	CCDC132	coiled-coil domain containing 132 [Source:HGNC Symbol;Acc:25956]
Orangutan	ENST00000305921	pos:381	-1.75	-2	ENSG00000170836	chromosome:GRCh37:17:58677554:58742036:1	PPM1D	protein phosphatase, Mg2+/Mn2+ dependent, 1D [Source:HGNC Symbol;Acc:9277]
Orangutan	ENST00000305921	pos:382	-1.75	-2	ENSG00000170836	chromosome:GRCh37:17:58677554:58742036:1	PPM1D	protein phosphatase, Mg2+/Mn2+ dependent, 1D [Source:HGNC Symbol;Acc:9277]
Orangutan	ENST00000306071	pos:199	-27.125	-7.85714	ENSG00000170175	chromosome:GRCh37:17:7348380:7361026:1	CHRNB1	cholinergic receptor, nicotinic, beta 1 (muscle) [Source:HGNC Symbol;Acc:1961]
Orangutan	ENST00000306071	pos:200	-28	-7.14286	ENSG00000170175	chromosome:GRCh37:17:7348380:7361026:1	CHRNB1	cholinergic receptor, nicotinic, beta 1 (muscle) [Source:HGNC Symbol;Acc:1961]
Orangutan	ENST00000309889	pos:83	-11.375	-5.28571	ENSG00000173991	chromosome:GRCh37:17:37820440:37822808:1	TCAP	titin-cap (telethonin) [Source:HGNC Symbol;Acc:11610]
Orangutan	ENST00000309889	pos:97	-13.125	-6.42857	ENSG00000173991	chromosome:GRCh37:17:37820440:37822808:1	TCAP	titin-cap (telethonin) [Source:HGNC Symbol;Acc:11610]
Orangutan	ENST00000311481	pos:50	-12.25	-8.57143	ENSG00000174903	chromosome:GRCh37:11:66036004:66044963:1	RAB1B	RAB1B, member RAS oncogene family [Source:HGNC Symbol;Acc:18370]
Orangutan	ENST00000311481	pos:55	-12.25	-8.57143	ENSG00000174903	chromosome:GRCh37:11:66036004:66044963:1	RAB1B	RAB1B, member RAS oncogene family [Source:HGNC Symbol;Acc:18370]
Orangutan	ENST00000311864	pos:121	-13.25	-14.1429	ENSG00000172717	chromosome:GRCh37:14:67656146:67695267:1	FAM71D	family with sequence similarity 71, member D [Source:HGNC Symbol;Acc:20101]
Orangutan	ENST00000311955	pos:342	-1.75	-2	ENSG00000174429	chromosome:GRCh37:8:107771711:107782473:-1	ABRA	actin-binding Rho activating protein [Source:HGNC Symbol;Acc:30655]
Orangutan	ENST00000312371	pos:236	-4.5	-2.57143	ENSG00000174945	chromosome:GRCh37:7:2719156:2756163:1	AMZ1	archaelysin family metallopeptidase 1 [Source:HGNC Symbol;Acc:22231]
Orangutan	ENST00000312371	pos:237	-4.5	-2.57143	ENSG00000174945	chromosome:GRCh37:7:2719156:2756163:1	AMZ1	archaelysin family metallopeptidase 1 [Source:HGNC Symbol;Acc:22231]
Orangutan	ENST00000315212	pos:246	-8.25	-5.71429	ENSG00000171865	chromosome:GRCh37:2:3592705:3606206:-1	RNASEH1	ribonuclease H1 [Source:HGNC Symbol;Acc:18466]
Orangutan	ENST00000315212	pos:96	-13.25	-4.28571	ENSG00000171865	chromosome:GRCh37:2:3592705:3606206:-1	RNASEH1	ribonuclease H1 [Source:HGNC Symbol;Acc:18466]
Orangutan	ENST00000322444	pos:273	0	0	ENSG00000180901	chromosome:GRCh37:17:73043279:73061979:1	KCTD2	potassium channel tetramerisation domain containing 2 [Source:HGNC Symbol;Acc:21294]
Orangutan	ENST00000322893	pos:552	-5.25	-6	ENSG00000140015	chromosome:GRCh37:14:63173287:63512173:-1	KCNH5	potassium voltage-gated channel, subfamily H (eag-related), member 5 [Source:HGNC Symbol;Acc:6254]
Orangutan	ENST00000322893	pos:553	-5.25	-6	ENSG00000140015	chromosome:GRCh37:14:63173287:63512173:-1	KCNH5	potassium voltage-gated channel, subfamily H (eag-related), member 5 [Source:HGNC Symbol;Acc:6254]
Orangutan	ENST00000324589	pos:591	-7.875	-2.14286	ENSG00000158089	chromosome:GRCh37:2:31133333:31361013:-1	GALNT14	UDP-N-acetyl-alpha-D-galactosamine:polypeptide N-acetylgalactosaminyltransferase 14 (GalNAc-T14) [Source:HGNC Symbol;Acc:22946]
Orangutan	ENST00000326291	pos:229	-5	-1	ENSG00000083535	chromosome:GRCh37:13:73356197:73590591:1	PIBF1	progesterone immunomodulatory binding factor 1 [Source:HGNC Symbol;Acc:23352]
Orangutan	ENST00000327787	pos:181	-9.75	-5.14286	ENSG00000185504	chromosome:GRCh37:17:79506911:79519403:-1	C17orf70	chromosome 17 open reading frame 70 [Source:HGNC Symbol;Acc:26171]
Orangutan	ENST00000328827	pos:190	-45.875	-12.1429	ENSG00000177425	chromosome:GRCh37:12:79978654:80084877:-1	PAWR	PRKC, apoptosis, WT1, regulator [Source:HGNC Symbol;Acc:8614]
Orangutan	ENST00000328827	pos:204	-22.625	-5.28571	ENSG00000177425	chromosome:GRCh37:12:79978654:80084877:-1	PAWR	PRKC, apoptosis, WT1, regulator [Source:HGNC Symbol;Acc:8614]
Orangutan	ENST00000329197	pos:120	-10.5	-4.28571	ENSG00000181396	chromosome:GRCh37:17:80347086:80376513:-1	C17orf101	chromosome 17 open reading frame 101 [Source:HGNC Symbol;Acc:26174]
Orangutan	ENST00000329197	pos:121	-10.5	-4.28571	ENSG00000181396	chromosome:GRCh37:17:80347086:80376513:-1	C17orf101	chromosome 17 open reading frame 101 [Source:HGNC Symbol;Acc:26174]
Orangutan	ENST00000331565	pos:207	-6	-2.71429	ENSG00000197106	chromosome:GRCh37:1:110693108:110744824:1	SLC6A17	solute carrier family 6, member 17 [Source:HGNC Symbol;Acc:31399]
Orangutan	ENST00000331565	pos:208	-5.125	-2.57143	ENSG00000197106	chromosome:GRCh37:1:110693108:110744824:1	SLC6A17	solute carrier family 6, member 17 [Source:HGNC Symbol;Acc:31399]
Orangutan	ENST00000331565	pos:288	-24.5	-10.5714	ENSG00000197106	chromosome:GRCh37:1:110693108:110744824:1	SLC6A17	solute carrier family 6, member 17 [Source:HGNC Symbol;Acc:31399]
Orangutan	ENST00000332958	pos:79	-3.5	-1.42857	ENSG00000185002	chromosome:GRCh37:6:117198423:117253326:1	RFX6	regulatory factor X, 6 [Source:HGNC Symbol;Acc:21478]
Orangutan	ENST00000333026	pos:64	-7.125	-3.28571	ENSG00000184210	chromosome:GRCh37:X:69397333:69425395:1	DGAT2L6	diacylglycerol O-acyltransferase 2-like 6 [Source:HGNC Symbol;Acc:23250]
Orangutan	ENST00000333188	pos:907	-5.125	-3	ENSG00000184432	chromosome:GRCh37:3:139076433:139108574:-1	COPB2	coatomer protein complex, subunit beta 2 (beta prime) [Source:HGNC Symbol;Acc:2232]
Orangutan	ENST00000335647	pos:326	0	0	ENSG00000186625	chromosome:GRCh37:6:149916009:149959728:-1	KATNA1	katanin p60 (ATPase containing) subunit A 1 [Source:HGNC Symbol;Acc:6216]
Orangutan	ENST00000335647	pos:354	-0.875	-1	ENSG00000186625	chromosome:GRCh37:6:149916009:149959728:-1	KATNA1	katanin p60 (ATPase containing) subunit A 1 [Source:HGNC Symbol;Acc:6216]
Orangutan	ENST00000335757	pos:759	-1.5	-0.857143	ENSG00000129353	chromosome:GRCh37:19:10736171:10755235:1	SLC44A2	solute carrier family 44, member 2 [Source:HGNC Symbol;Acc:17292]
Orangutan	ENST00000335766	pos:134	-1.75	-1.14286	ENSG00000129355	chromosome:GRCh37:19:10677139:10679655:-1	CDKN2D	cyclin-dependent kinase inhibitor 2D (p19, inhibits CDK4) [Source:HGNC Symbol;Acc:1790]
Orangutan	ENST00000340253	pos:696	-9.375	-4.42857	ENSG00000145868	chromosome:GRCh37:5:147763498:147822399:1	FBXO38	F-box protein 38 [Source:HGNC Symbol;Acc:28844]
Orangutan	ENST00000340253	pos:698	-8.5	-3.42857	ENSG00000145868	chromosome:GRCh37:5:147763498:147822399:1	FBXO38	F-box protein 38 [Source:HGNC Symbol;Acc:28844]
Orangutan	ENST00000340281	pos:85	-1.75	-2	ENSG00000162664	chromosome:GRCh37:1:90460674:90494097:1	ZNF326	zinc finger protein 326 [Source:HGNC Symbol;Acc:14104]
Orangutan	ENST00000340281	pos:86	-1.75	-2	ENSG00000162664	chromosome:GRCh37:1:90460674:90494097:1	ZNF326	zinc finger protein 326 [Source:HGNC Symbol;Acc:14104]
Orangutan	ENST00000342607	pos:421	-33.75	-7.71429	ENSG00000188735	chromosome:GRCh37:12:122150658:122216862:1	TMEM120B	transmembrane protein 120B [Source:HGNC Symbol;Acc:32008]
Orangutan	ENST00000342607	pos:422	-32	-7.42857	ENSG00000188735	chromosome:GRCh37:12:122150658:122216862:1	TMEM120B	transmembrane protein 120B [Source:HGNC Symbol;Acc:32008]
Orangutan	ENST00000342784	pos:467	-4.5	-3.42857	ENSG00000105137	chromosome:GRCh37:19:15218214:15225789:1	SYDE1	synapse defective 1, Rho GTPase, homolog 1 (C. elegans) [Source:HGNC Symbol;Acc:25824]
Orangutan	ENST00000343411	pos:350	-9.625	-5.28571	ENSG00000140943	chromosome:GRCh37:16:84087366:84150548:-1	MBTPS1	membrane-bound transcription factor peptidase, site 1 [Source:HGNC Symbol;Acc:15456]
Orangutan	ENST00000343526	pos:150	-31.5	-8	ENSG00000122779	chromosome:GRCh37:7:138145079:138274738:1	TRIM24	tripartite motif containing 24 [Source:HGNC Symbol;Acc:11812]
Orangutan	ENST00000343526	pos:151	-35.25	-9.42857	ENSG00000122779	chromosome:GRCh37:7:138145079:138274738:1	TRIM24	tripartite motif containing 24 [Source:HGNC Symbol;Acc:11812]
Orangutan	ENST00000344018	pos:279	-3.5	-4	ENSG00000101158	chromosome:GRCh37:20:57556296:57570188:1	TH1L	TH1-like (Drosophila) [Source:HGNC Symbol;Acc:15934]
Orangutan	ENST00000344018	pos:280	-3.5	-4	ENSG00000101158	chromosome:GRCh37:20:57556296:57570188:1	TH1L	TH1-like (Drosophila) [Source:HGNC Symbol;Acc:15934]
Orangutan	ENST00000344018	pos:281	-3.5	-4	ENSG00000101158	chromosome:GRCh37:20:57556296:57570188:1	TH1L	TH1-like (Drosophila) [Source:HGNC Symbol;Acc:15934]
Orangutan	ENST00000354618	pos:502	-4.375	-4.71429	ENSG00000054118	chromosome:GRCh37:1:36690017:36770958:1	THRAP3	thyroid hormone receptor associated protein 3 [Source:HGNC Symbol;Acc:22964]
Orangutan	ENST00000354618	pos:655	-16.625	-7.57143	ENSG00000054118	chromosome:GRCh37:1:36690017:36770958:1	THRAP3	thyroid hormone receptor associated protein 3 [Source:HGNC Symbol;Acc:22964]
Orangutan	ENST00000354618	pos:656	-16.625	-7.57143	ENSG00000054118	chromosome:GRCh37:1:36690017:36770958:1	THRAP3	thyroid hormone receptor associated protein 3 [Source:HGNC Symbol;Acc:22964]
Orangutan	ENST00000354618	pos:657	-16.625	-7.57143	ENSG00000054118	chromosome:GRCh37:1:36690017:36770958:1	THRAP3	thyroid hormone receptor associated protein 3 [Source:HGNC Symbol;Acc:22964]
Orangutan	ENST00000355999	pos:155	-1.75	-2	ENSG00000198648	chromosome:GRCh37:2:168810530:169104651:-1	STK39	serine threonine kinase 39 [Source:HGNC Symbol;Acc:17717]
Orangutan	ENST00000355999	pos:156	-1.75	-2	ENSG00000198648	chromosome:GRCh37:2:168810530:169104651:-1	STK39	serine threonine kinase 39 [Source:HGNC Symbol;Acc:17717]
Orangutan	ENST00000355999	pos:78	-47	-9.14286	ENSG00000198648	chromosome:GRCh37:2:168810530:169104651:-1	STK39	serine threonine kinase 39 [Source:HGNC Symbol;Acc:17717]
Orangutan	ENST00000357123	pos:118	-8.75	-4	ENSG00000187778	chromosome:GRCh37:12:49952426:49960222:-1	MCRS1	microspherule protein 1 [Source:HGNC Symbol;Acc:6960]
Orangutan	ENST00000357123	pos:133	-10.5	-6	ENSG00000187778	chromosome:GRCh37:12:49952426:49960222:-1	MCRS1	microspherule protein 1 [Source:HGNC Symbol;Acc:6960]
Orangutan	ENST00000358024	pos:462	-4.375	-4.42857	ENSG00000133069	chromosome:GRCh37:1:205197304:205242471:1	TMCC2	transmembrane and coiled-coil domain family 2 [Source:HGNC Symbol;Acc:24239]
Orangutan	ENST00000358024	pos:476	-7	-6.85714	ENSG00000133069	chromosome:GRCh37:1:205197304:205242471:1	TMCC2	transmembrane and coiled-coil domain family 2 [Source:HGNC Symbol;Acc:24239]
Orangutan	ENST00000358024	pos:627	-2.625	-3.28571	ENSG00000133069	chromosome:GRCh37:1:205197304:205242471:1	TMCC2	transmembrane and coiled-coil domain family 2 [Source:HGNC Symbol;Acc:24239]
Orangutan	ENST00000359052	pos:607	-1.75	-2.28571	ENSG00000163104	chromosome:GRCh37:4:95128762:95212441:1	SMARCAD1	SWI/SNF-related, matrix-associated actin-dependent regulator of chromatin, subfamily a, containing DEAD/H box 1 [Source:HGNC Symbol;Acc:18398]
Orangutan	ENST00000359052	pos:863	-0.875	-0.142857	ENSG00000163104	chromosome:GRCh37:4:95128762:95212441:1	SMARCAD1	SWI/SNF-related, matrix-associated actin-dependent regulator of chromatin, subfamily a, containing DEAD/H box 1 [Source:HGNC Symbol;Acc:18398]
Orangutan	ENST00000360375	pos:154	-7.5	-3.42857	ENSG00000133739	chromosome:GRCh37:8:86019382:86058311:1	LRRCC1	leucine rich repeat and coiled-coil domain containing 1 [Source:HGNC Symbol;Acc:29373]
Orangutan	ENST00000360786	pos:403	-7.125	-3.57143	ENSG00000131233	chromosome:GRCh37:1:39340123:39342023:-1	GJA9	gap junction protein, alpha 9, 59kDa [Source:HGNC Symbol;Acc:19155]
Orangutan	ENST00000360797	pos:175	-14	-10.8571	ENSG00000056661	chromosome:GRCh37:17:36890150:36904558:-1	PCGF2	polycomb group ring finger 2 [Source:HGNC Symbol;Acc:12929]
Orangutan	ENST00000360797	pos:224	-10.5	-6	ENSG00000056661	chromosome:GRCh37:17:36890150:36904558:-1	PCGF2	polycomb group ring finger 2 [Source:HGNC Symbol;Acc:12929]
Orangutan	ENST00000360797	pos:226	-10.5	-6	ENSG00000056661	chromosome:GRCh37:17:36890150:36904558:-1	PCGF2	polycomb group ring finger 2 [Source:HGNC Symbol;Acc:12929]
Orangutan	ENST00000361462	pos:1046	-5.375	-2.71429	ENSG00000198718	chromosome:GRCh37:14:45431442:45543634:1	FAM179B	family with sequence similarity 179, member B [Source:HGNC Symbol;Acc:19959]
Orangutan	ENST00000361921	pos:88	-1.5	-0.285714	ENSG00000211452	chromosome:GRCh37:1:54359860:54376759:1	DIO1	deiodinase, iodothyronine, type I [Source:HGNC Symbol;Acc:2883]
Orangutan	ENST00000361951	pos:691	-27.3125	-14.4286	ENSG00000117593	chromosome:GRCh37:1:173793641:173827684:1	DARS2	aspartyl-tRNA synthetase 2, mitochondrial [Source:HGNC Symbol;Acc:25538]
Orangutan	ENST00000362012	pos:329	-18.125	-14.4286	ENSG00000095303	chromosome:GRCh37:9:125133359:125157982:1	PTGS1	prostaglandin-endoperoxide synthase 1 (prostaglandin G/H synthase and cyclooxygenase) [Source:HGNC Symbol;Acc:9604]
Orangutan	ENST00000367874	pos:229	-1.75	-2	ENSG00000152382	chromosome:GRCh37:1:166825747:166845564:-1	TADA1	transcriptional adaptor 1 [Source:HGNC Symbol;Acc:30631]
Orangutan	ENST00000367874	pos:230	-1.75	-2	ENSG00000152382	chromosome:GRCh37:1:166825747:166845564:-1	TADA1	transcriptional adaptor 1 [Source:HGNC Symbol;Acc:30631]
Orangutan	ENST00000367874	pos:231	-1.75	-2	ENSG00000152382	chromosome:GRCh37:1:166825747:166845564:-1	TADA1	transcriptional adaptor 1 [Source:HGNC Symbol;Acc:30631]
Orangutan	ENST00000367874	pos:323	-2.625	-3	ENSG00000152382	chromosome:GRCh37:1:166825747:166845564:-1	TADA1	transcriptional adaptor 1 [Source:HGNC Symbol;Acc:30631]
Orangutan	ENST00000367874	pos:331	-11.2917	-8.14286	ENSG00000152382	chromosome:GRCh37:1:166825747:166845564:-1	TADA1	transcriptional adaptor 1 [Source:HGNC Symbol;Acc:30631]
Orangutan	ENST00000367874	pos:332	-11.8281	-8.16071	ENSG00000152382	chromosome:GRCh37:1:166825747:166845564:-1	TADA1	transcriptional adaptor 1 [Source:HGNC Symbol;Acc:30631]
Orangutan	ENST00000367874	pos:333	-12.2679	-7.89796	ENSG00000152382	chromosome:GRCh37:1:166825747:166845564:-1	TADA1	transcriptional adaptor 1 [Source:HGNC Symbol;Acc:30631]
Orangutan	ENST00000368572	pos:690	-14.875	-4.14286	ENSG00000171798	chromosome:GRCh37:10:134973971:135039916:1	KNDC1	kinase non-catalytic C-lobe domain (KIND) containing 1 [Source:HGNC Symbol;Acc:29374]
Orangutan	ENST00000368572	pos:691	-17.375	-4.42857	ENSG00000171798	chromosome:GRCh37:10:134973971:135039916:1	KNDC1	kinase non-catalytic C-lobe domain (KIND) containing 1 [Source:HGNC Symbol;Acc:29374]
Orangutan	ENST00000368572	pos:692	-19.125	-4.71429	ENSG00000171798	chromosome:GRCh37:10:134973971:135039916:1	KNDC1	kinase non-catalytic C-lobe domain (KIND) containing 1 [Source:HGNC Symbol;Acc:29374]
Orangutan	ENST00000370310	pos:98	-2.625	-3	ENSG00000154511	chromosome:GRCh37:1:93307724:93427057:-1	FAM69A	family with sequence similarity 69, member A [Source:HGNC Symbol;Acc:32213]
Orangutan	ENST00000370310	pos:99	-2.625	-3	ENSG00000154511	chromosome:GRCh37:1:93307724:93427057:-1	FAM69A	family with sequence similarity 69, member A [Source:HGNC Symbol;Acc:32213]
Orangutan	ENST00000370397	pos:470	-12.25	-8	ENSG00000213341	chromosome:GRCh37:10:101948055:101989376:-1	CHUK	conserved helix-loop-helix ubiquitous kinase [Source:HGNC Symbol;Acc:1974]
Orangutan	ENST00000370397	pos:484	-5.25	-6	ENSG00000213341	chromosome:GRCh37:10:101948055:101989376:-1	CHUK	conserved helix-loop-helix ubiquitous kinase [Source:HGNC Symbol;Acc:1974]
Orangutan	ENST00000370397	pos:485	-5.25	-6	ENSG00000213341	chromosome:GRCh37:10:101948055:101989376:-1	CHUK	conserved helix-loop-helix ubiquitous kinase [Source:HGNC Symbol;Acc:1974]
Orangutan	ENST00000370397	pos:537	-1.75	-2	ENSG00000213341	chromosome:GRCh37:10:101948055:101989376:-1	CHUK	conserved helix-loop-helix ubiquitous kinase [Source:HGNC Symbol;Acc:1974]
Orangutan	ENST00000370397	pos:580	-2.625	-3	ENSG00000213341	chromosome:GRCh37:10:101948055:101989376:-1	CHUK	conserved helix-loop-helix ubiquitous kinase [Source:HGNC Symbol;Acc:1974]
Orangutan	ENST00000370397	pos:582	-2.625	-3	ENSG00000213341	chromosome:GRCh37:10:101948055:101989376:-1	CHUK	conserved helix-loop-helix ubiquitous kinase [Source:HGNC Symbol;Acc:1974]
Orangutan	ENST00000372146	pos:794	-8.5	-3.85714	ENSG00000125484	chromosome:GRCh37:9:135545422:135570342:1	GTF3C4	general transcription factor IIIC, polypeptide 4, 90kDa [Source:HGNC Symbol;Acc:4667]
Orangutan	ENST00000372146	pos:795	-7.75	-3.85714	ENSG00000125484	chromosome:GRCh37:9:135545422:135570342:1	GTF3C4	general transcription factor IIIC, polypeptide 4, 90kDa [Source:HGNC Symbol;Acc:4667]
Orangutan	ENST00000372808	pos:138	-24.375	-9	ENSG00000124713	chromosome:GRCh37:6:42928496:42931618:1	GNMT	glycine N-methyltransferase [Source:HGNC Symbol;Acc:4415]
Orangutan	ENST00000372808	pos:139	-32.125	-11	ENSG00000124713	chromosome:GRCh37:6:42928496:42931618:1	GNMT	glycine N-methyltransferase [Source:HGNC Symbol;Acc:4415]
Orangutan	ENST00000372808	pos:140	-33.125	-13.2857	ENSG00000124713	chromosome:GRCh37:6:42928496:42931618:1	GNMT	glycine N-methyltransferase [Source:HGNC Symbol;Acc:4415]
Orangutan	ENST00000372899	pos:1277	-2.625	-3	ENSG00000024048	chromosome:GRCh37:6:42531800:42661242:1	UBR2	ubiquitin protein ligase E3 component n-recognin 2 [Source:HGNC Symbol;Acc:21289]
Orangutan	ENST00000372899	pos:1278	-2.625	-3	ENSG00000024048	chromosome:GRCh37:6:42531800:42661242:1	UBR2	ubiquitin protein ligase E3 component n-recognin 2 [Source:HGNC Symbol;Acc:21289]
Orangutan	ENST00000373091	pos:135	-49.5	-9.42857	ENSG00000163873	chromosome:GRCh37:1:37261128:37499726:-1	GRIK3	glutamate receptor, ionotropic, kainate 3 [Source:HGNC Symbol;Acc:4581]
Orangutan	ENST00000373203	pos:458	-20.625	-7.57143	ENSG00000106991	chromosome:GRCh37:9:130577291:130617035:-1	ENG	endoglin [Source:HGNC Symbol;Acc:3349]
Orangutan	ENST00000373829	pos:146	-6.75	-2.14286	ENSG00000147166	chromosome:GRCh37:X:70521584:70525221:1	ITGB1BP2	integrin beta 1 binding protein (melusin) 2 [Source:HGNC Symbol;Acc:6154]
Orangutan	ENST00000373829	pos:190	-0.875	-1	ENSG00000147166	chromosome:GRCh37:X:70521584:70525221:1	ITGB1BP2	integrin beta 1 binding protein (melusin) 2 [Source:HGNC Symbol;Acc:6154]
Orangutan	ENST00000373829	pos:214	-0.875	-1	ENSG00000147166	chromosome:GRCh37:X:70521584:70525221:1	ITGB1BP2	integrin beta 1 binding protein (melusin) 2 [Source:HGNC Symbol;Acc:6154]
Orangutan	ENST00000373886	pos:839	-3.375	-2.14286	ENSG00000122870	chromosome:GRCh37:10:60272900:60591195:1	BICC1	bicaudal C homolog 1 (Drosophila) [Source:HGNC Symbol;Acc:19351]
Orangutan	ENST00000377191	pos:815	0	0	ENSG00000088930	chromosome:GRCh37:20:21283942:21370463:1	XRN2	5'-3' exoribonuclease 2 [Source:HGNC Symbol;Acc:12836]
Orangutan	ENST00000377191	pos:878	-3.5	-3.14286	ENSG00000088930	chromosome:GRCh37:20:21283942:21370463:1	XRN2	5'-3' exoribonuclease 2 [Source:HGNC Symbol;Acc:12836]
Orangutan	ENST00000377191	pos:880	-3.5	-3.14286	ENSG00000088930	chromosome:GRCh37:20:21283942:21370463:1	XRN2	5'-3' exoribonuclease 2 [Source:HGNC Symbol;Acc:12836]
Orangutan	ENST00000377219	pos:463	-2.75	-0.571429	ENSG00000087206	chromosome:GRCh37:5:176332009:176433443:-1	UIMC1	ubiquitin interaction motif containing 1 [Source:HGNC Symbol;Acc:30298]
Orangutan	ENST00000377219	pos:548	-17.25	-6.85714	ENSG00000087206	chromosome:GRCh37:5:176332009:176433443:-1	UIMC1	ubiquitin interaction motif containing 1 [Source:HGNC Symbol;Acc:30298]
Orangutan	ENST00000379380	pos:38	-8.625	-4.28571	ENSG00000186687	chromosome:GRCh37:5:130506503:130541119:1	LYRM7	Lyrm7 homolog (mouse) [Source:HGNC Symbol;Acc:28072]
Orangutan	ENST00000379380	pos:39	-8.625	-4.28571	ENSG00000186687	chromosome:GRCh37:5:130506503:130541119:1	LYRM7	Lyrm7 homolog (mouse) [Source:HGNC Symbol;Acc:28072]
Orangutan	ENST00000379380	pos:58	-8.5	-2.42857	ENSG00000186687	chromosome:GRCh37:5:130506503:130541119:1	LYRM7	Lyrm7 homolog (mouse) [Source:HGNC Symbol;Acc:28072]
Orangutan	ENST00000379380	pos:59	-9.375	-2.57143	ENSG00000186687	chromosome:GRCh37:5:130506503:130541119:1	LYRM7	Lyrm7 homolog (mouse) [Source:HGNC Symbol;Acc:28072]
Orangutan	ENST00000380843	pos:214	-2.375	-1.28571	ENSG00000101365	chromosome:GRCh37:20:2639041:2644865:-1	IDH3B	isocitrate dehydrogenase 3 (NAD+) beta [Source:HGNC Symbol;Acc:5385]
Orangutan	ENST00000381480	pos:518	-8.375	-7.42857	ENSG00000205744	chromosome:GRCh37:19:6467219:6481798:-1	DENND1C	DENN/MADD domain containing 1C [Source:HGNC Symbol;Acc:26225]
Orangutan	ENST00000381793	pos:188	-6.125	-7.85714	ENSG00000163694	chromosome:GRCh37:4:40425284:40516775:-1	RBM47	RNA binding motif protein 47 [Source:HGNC Symbol;Acc:30358]
Orangutan	ENST00000381793	pos:265	-11.375	-14.7143	ENSG00000163694	chromosome:GRCh37:4:40425284:40516775:-1	RBM47	RNA binding motif protein 47 [Source:HGNC Symbol;Acc:30358]
Orangutan	ENST00000381793	pos:313	-17.5	-8.28571	ENSG00000163694	chromosome:GRCh37:4:40425284:40516775:-1	RBM47	RNA binding motif protein 47 [Source:HGNC Symbol;Acc:30358]
Orangutan	ENST00000381793	pos:315	-18.375	-9.28571	ENSG00000163694	chromosome:GRCh37:4:40425284:40516775:-1	RBM47	RNA binding motif protein 47 [Source:HGNC Symbol;Acc:30358]
Orangutan	ENST00000381793	pos:327	-20.125	-11.5714	ENSG00000163694	chromosome:GRCh37:4:40425284:40516775:-1	RBM47	RNA binding motif protein 47 [Source:HGNC Symbol;Acc:30358]
Orangutan	ENST00000382142	pos:537	-17.5	-8.28571	ENSG00000150712	chromosome:GRCh37:5:32227112:32313115:-1	MTMR12	myotubularin related protein 12 [Source:HGNC Symbol;Acc:18191]
Orangutan	ENST00000382142	pos:550	-17.5	-8.28571	ENSG00000150712	chromosome:GRCh37:5:32227112:32313115:-1	MTMR12	myotubularin related protein 12 [Source:HGNC Symbol;Acc:18191]
Orangutan	ENST00000382142	pos:652	-9.625	-5.28571	ENSG00000150712	chromosome:GRCh37:5:32227112:32313115:-1	MTMR12	myotubularin related protein 12 [Source:HGNC Symbol;Acc:18191]
Orangutan	ENST00000382147	pos:123	-14	-4	ENSG00000167703	chromosome:GRCh37:17:1477698:1532130:-1	SLC43A2	solute carrier family 43, member 2 [Source:HGNC Symbol;Acc:23087]
Orangutan	ENST00000382172	pos:79	-2.5	-2	ENSG00000027001	chromosome:GRCh37:13:24304328:24463558:-1	MIPEP	mitochondrial intermediate peptidase [Source:HGNC Symbol;Acc:7104]
Orangutan	ENST00000393593	pos:71	-17.25	-6	ENSG00000168310	chromosome:GRCh37:4:185308867:185395734:-1	IRF2	interferon regulatory factor 2 [Source:HGNC Symbol;Acc:6117]
Orangutan	ENST00000394219	pos:1060	-7.25	-4	ENSG00000119522	chromosome:GRCh37:9:126143616:126692393:-1	DENND1A	DENN/MADD domain containing 1A [Source:HGNC Symbol;Acc:29324]
Orangutan	ENST00000395862	pos:190	-0.875	-1	ENSG00000155097	chromosome:GRCh37:8:104033291:104085279:1	ATP6V1C1	ATPase, H+ transporting, lysosomal 42kDa, V1 subunit C1 [Source:HGNC Symbol;Acc:856]
Orangutan	ENST00000395862	pos:191	-0.875	-1	ENSG00000155097	chromosome:GRCh37:8:104033291:104085279:1	ATP6V1C1	ATPase, H+ transporting, lysosomal 42kDa, V1 subunit C1 [Source:HGNC Symbol;Acc:856]
Orangutan	ENST00000396593	pos:56	-9.625	-5	ENSG00000153048	chromosome:GRCh37:16:8946799:8962258:-1	CARHSP1	calcium regulated heat stable protein 1, 24kDa [Source:HGNC Symbol;Acc:17150]
Orangutan	ENST00000396593	pos:63	-9.625	-5	ENSG00000153048	chromosome:GRCh37:16:8946799:8962258:-1	CARHSP1	calcium regulated heat stable protein 1, 24kDa [Source:HGNC Symbol;Acc:17150]
Orangutan	ENST00000396593	pos:64	-9.625	-5	ENSG00000153048	chromosome:GRCh37:16:8946799:8962258:-1	CARHSP1	calcium regulated heat stable protein 1, 24kDa [Source:HGNC Symbol;Acc:17150]
Orangutan	ENST00000397609	pos:115	-2.625	-3	ENSG00000171262	chromosome:GRCh37:15:38746328:38779911:1	FAM98B	family with sequence similarity 98, member B [Source:HGNC Symbol;Acc:26773]
Orangutan	ENST00000397861	pos:72	-41.375	-11.2857	ENSG00000214226	chromosome:GRCh37:17:54869274:54911257:-1	C17orf67	chromosome 17 open reading frame 67 [Source:HGNC Symbol;Acc:27900]
Orangutan	ENST00000397861	pos:73	-39.625	-11	ENSG00000214226	chromosome:GRCh37:17:54869274:54911257:-1	C17orf67	chromosome 17 open reading frame 67 [Source:HGNC Symbol;Acc:27900]
Orangutan	ENST00000397861	pos:75	-36.125	-10.4286	ENSG00000214226	chromosome:GRCh37:17:54869274:54911257:-1	C17orf67	chromosome 17 open reading frame 67 [Source:HGNC Symbol;Acc:27900]
Orangutan	ENST00000403263	pos:444	-34.125	-15	ENSG00000114933	chromosome:GRCh37:2:206858445:206950906:-1	INO80D	INO80 complex subunit D [Source:HGNC Symbol;Acc:25997]
Orangutan	ENST00000405508	pos:405	-4.375	-4.71429	ENSG00000092203	chromosome:GRCh37:14:21944914:21967319:1	TOX4	TOX high mobility group box family member 4 [Source:HGNC Symbol;Acc:20161]
Orangutan	ENST00000405508	pos:484	-10.5	-13.7143	ENSG00000092203	chromosome:GRCh37:14:21944914:21967319:1	TOX4	TOX high mobility group box family member 4 [Source:HGNC Symbol;Acc:20161]
Orangutan	ENST00000407721	pos:165	-30.625	-8.42857	ENSG00000172893	chromosome:GRCh37:11:71145460:71159439:-1	DHCR7	7-dehydrocholesterol reductase [Source:HGNC Symbol;Acc:2860]
Orangutan	ENST00000408912	pos:775	-5.375	-3.57143	ENSG00000140691	chromosome:GRCh37:16:31469594:31478426:1	ARMC5	armadillo repeat containing 5 [Source:HGNC Symbol;Acc:25781]
Orangutan	ENST00000408912	pos:776	-5.375	-3.57143	ENSG00000140691	chromosome:GRCh37:16:31469594:31478426:1	ARMC5	armadillo repeat containing 5 [Source:HGNC Symbol;Acc:25781]
Orangutan	ENST00000408937	pos:677	-0.875	-1	ENSG00000128573	chromosome:GRCh37:7:114055052:114333827:1	FOXP2	forkhead box P2 [Source:HGNC Symbol;Acc:13875]
Orangutan	ENST00000408937	pos:678	-0.875	-1	ENSG00000128573	chromosome:GRCh37:7:114055052:114333827:1	FOXP2	forkhead box P2 [Source:HGNC Symbol;Acc:13875]
Orangutan	ENST00000417647	pos:514	-1.75	-2	ENSG00000113141	chromosome:GRCh37:5:140027355:140042063:1	IK	IK cytokine, down-regulator of HLA II [Source:HGNC Symbol;Acc:5958]
Orangutan	ENST00000417647	pos:516	-1.75	-2	ENSG00000113141	chromosome:GRCh37:5:140027355:140042063:1	IK	IK cytokine, down-regulator of HLA II [Source:HGNC Symbol;Acc:5958]
Orangutan	ENST00000417647	pos:517	-1.75	-2	ENSG00000113141	chromosome:GRCh37:5:140027355:140042063:1	IK	IK cytokine, down-regulator of HLA II [Source:HGNC Symbol;Acc:5958]
Orangutan	ENST00000421367	pos:125	-8.875	-9.57143	ENSG00000107566	chromosome:GRCh37:10:101909851:101948091:-1	ERLIN1	ER lipid raft associated 1 [Source:HGNC Symbol;Acc:16947]
Orangutan	ENST00000422613	pos:142	-2.625	-2.14286	ENSG00000121766	chromosome:GRCh37:1:31769883:31837399:1	ZCCHC17	zinc finger, CCHC domain containing 17 [Source:HGNC Symbol;Acc:30246]
Orangutan	ENST00000425847	pos:378	-4.125	-2.42857	ENSG00000114686	chromosome:GRCh37:3:131181400:131221827:-1	MRPL3	mitochondrial ribosomal protein L3 [Source:HGNC Symbol;Acc:10379]
Orangutan	ENST00000434757	pos:232	-11.375	-13.2857	ENSG00000162065	chromosome:GRCh37:16:2546096:2551648:1	TBC1D24	TBC1 domain family, member 24 [Source:HGNC Symbol;Acc:29203]
Orangutan	ENST00000435533	pos:70	-2.625	-2.14286	ENSG00000117153	chromosome:GRCh37:1:202861533:202897727:-1	KLHL12	kelch-like 12 (Drosophila) [Source:HGNC Symbol;Acc:19360]
Orangutan	ENST00000435533	pos:71	-2.625	-2.14286	ENSG00000117153	chromosome:GRCh37:1:202861533:202897727:-1	KLHL12	kelch-like 12 (Drosophila) [Source:HGNC Symbol;Acc:19360]
Orangutan	ENST00000435533	pos:84	-2.625	-2.14286	ENSG00000117153	chromosome:GRCh37:1:202861533:202897727:-1	KLHL12	kelch-like 12 (Drosophila) [Source:HGNC Symbol;Acc:19360]
Orangutan	ENST00000437421	pos:266	-4.625	-3.85714	ENSG00000153902	chromosome:GRCh37:19:35615417:35626178:-1	LGI4	leucine-rich repeat LGI family, member 4 [Source:HGNC Symbol;Acc:18712]
Orangutan	ENST00000439169	pos:437	-7	-3.71429	ENSG00000099899	chromosome:GRCh37:22:20099861:20104745:-1	TRMT2A	TRM2 tRNA methyltransferase 2 homolog A (S. cerevisiae) [Source:HGNC Symbol;Acc:24974]
Orangutan	ENST00000443739	pos:134	-2.625	-2.14286	ENSG00000159784	chromosome:GRCh37:7:143050493:143059845:-1	FAM131B	family with sequence similarity 131, member B [Source:HGNC Symbol;Acc:22202]
Orangutan	ENST00000443739	pos:140	-2.625	-2.14286	ENSG00000159784	chromosome:GRCh37:7:143050493:143059845:-1	FAM131B	family with sequence similarity 131, member B [Source:HGNC Symbol;Acc:22202]
Orangutan	ENST00000443739	pos:149	-6.125	-6.14286	ENSG00000159784	chromosome:GRCh37:7:143050493:143059845:-1	FAM131B	family with sequence similarity 131, member B [Source:HGNC Symbol;Acc:22202]
Orangutan	ENST00000444676	pos:349	-4.375	-5	ENSG00000105953	chromosome:GRCh37:7:44646227:44747737:1	OGDH	oxoglutarate (alpha-ketoglutarate) dehydrogenase (lipoamide) [Source:HGNC Symbol;Acc:8124]
Orangutan	ENST00000444676	pos:351	-4.375	-5	ENSG00000105953	chromosome:GRCh37:7:44646227:44747737:1	OGDH	oxoglutarate (alpha-ketoglutarate) dehydrogenase (lipoamide) [Source:HGNC Symbol;Acc:8124]
Orangutan	ENST00000444676	pos:353	-4.375	-5	ENSG00000105953	chromosome:GRCh37:7:44646227:44747737:1	OGDH	oxoglutarate (alpha-ketoglutarate) dehydrogenase (lipoamide) [Source:HGNC Symbol;Acc:8124]
Orangutan	ENST00000451899	pos:142	-1.75	-2	ENSG00000164823	chromosome:GRCh37:8:90914762:90940116:1	OSGIN2	oxidative stress induced growth inhibitor family member 2 [Source:HGNC Symbol;Acc:1355]
Orangutan	ENST00000451899	pos:149	-1.75	-2	ENSG00000164823	chromosome:GRCh37:8:90914762:90940116:1	OSGIN2	oxidative stress induced growth inhibitor family member 2 [Source:HGNC Symbol;Acc:1355]
Orangutan	ENST00000451899	pos:150	-1.75	-2	ENSG00000164823	chromosome:GRCh37:8:90914762:90940116:1	OSGIN2	oxidative stress induced growth inhibitor family member 2 [Source:HGNC Symbol;Acc:1355]
Orangutan	ENST00000454355	pos:293	-1.875	-0.428571	ENSG00000139540	chromosome:GRCh37:12:56623847:56631630:1	SLC39A5	solute carrier family 39 (metal ion transporter), member 5 [Source:HGNC Symbol;Acc:20502]
Orangutan	ENST00000457734	pos:327	-32.375	-13.5714	ENSG00000120756	chromosome:GRCh37:3:142315229:142432506:1	PLS1	plastin 1 [Source:HGNC Symbol;Acc:9090]
Orangutan	ENST00000469224	pos:587	-4.375	-5.28571	ENSG00000023330	chromosome:GRCh37:3:52232102:52248196:1	ALAS1	aminolevulinate, delta-, synthase 1 [Source:HGNC Symbol;Acc:396]
Orangutan	ENST00000469224	pos:607	-6.125	-7.28571	ENSG00000023330	chromosome:GRCh37:3:52232102:52248196:1	ALAS1	aminolevulinate, delta-, synthase 1 [Source:HGNC Symbol;Acc:396]
Orangutan	ENST00000511045	pos:635	-7.125	-4.71429	ENSG00000138823	chromosome:GRCh37:4:100485240:100544380:1	MTTP	microsomal triglyceride transfer protein [Source:HGNC Symbol;Acc:7467]
Orangutan	ENST00000513900	pos:133	-3.625	-0.714286	ENSG00000113048	chromosome:GRCh37:5:71516664:71616058:-1	MRPS27	mitochondrial ribosomal protein S27 [Source:HGNC Symbol;Acc:14512]
Orangutan	ENST00000513900	pos:223	-13.375	-12.4286	ENSG00000113048	chromosome:GRCh37:5:71516664:71616058:-1	MRPS27	mitochondrial ribosomal protein S27 [Source:HGNC Symbol;Acc:14512]
Orangutan	ENST00000521374	pos:383	-7.875	-3.85714	ENSG00000102878	chromosome:GRCh37:16:67198715:67203724:1	HSF4	heat shock transcription factor 4 [Source:HGNC Symbol;Acc:5227]
Orangutan	ENST00000524230	pos:763	-5	-2.28571	ENSG00000197763	chromosome:GRCh37:3:126325895:126373998:-1	TXNRD3	thioredoxin reductase 3 [Source:HGNC Symbol;Acc:20667]
Orangutan	ENST00000538538	pos:555	-1.75	-2	ENSG00000164463	chromosome:GRCh37:5:172484397:172561541:1	C5orf41	chromosome 5 open reading frame 41 [Source:HGNC Symbol;Acc:24050]
Orangutan	ENST00000538721	pos:81	-1.75	-2	ENSG00000185813	chromosome:GRCh37:17:79860777:79869340:-1	PCYT2	phosphate cytidylyltransferase 2, ethanolamine [Source:HGNC Symbol;Acc:8756]
Orangutan	ENST00000538721	pos:82	-1.75	-2	ENSG00000185813	chromosome:GRCh37:17:79860777:79869340:-1	PCYT2	phosphate cytidylyltransferase 2, ethanolamine [Source:HGNC Symbol;Acc:8756]
Orangutan	ENST00000541110	pos:1281	-3.5	-4.28571	ENSG00000124496	chromosome:GRCh37:6:42192669:42419789:-1	TRERF1	transcriptional regulating factor 1 [Source:HGNC Symbol;Acc:18273]
Orangutan	ENST00000544533	pos:123	-0.875	-1	ENSG00000108830	chromosome:GRCh37:17:41177258:41184057:1	RND2	Rho family GTPase 2 [Source:HGNC Symbol;Acc:18315]
Orangutan	ENST00000550785	pos:714	-1.75	-2	ENSG00000186815	chromosome:GRCh37:12:113659265:113736390:1	TPCN1	two pore segment channel 1 [Source:HGNC Symbol;Acc:18182]
Orangutan	ENST00000550785	pos:717	-1.75	-2	ENSG00000186815	chromosome:GRCh37:12:113659265:113736390:1	TPCN1	two pore segment channel 1 [Source:HGNC Symbol;Acc:18182]
